# Supplementary material for: Transcriptome-Wide Identification and Characterization of Potato Circular RNAs in Response to Pectobacterium carotovorum Subspecies brasiliense Infection
Source: Int J Mol Sci. 2017 Dec 27;19(1):71. doi: 10.3390/ijms19010071 (PMC5796021; doi:10.3390/ijms19010071)
Supplement: Supplementary file 1 [file ijms-19-00071-s001.zip]

Archive with 18 entries (18 files):
- Table S1 Detailed information of detected circRNAs.xlsx
- Table S2 Sequences of detected circRNAs.xlsx
- Table S3 Multiple circRNA isoforms from the same region.xlsx
- Table S4 Significant DE circRNAs detected among pair-wised comparisons.xlsx
- Table S5 GO enrichement of parental genes of significant DE circRNAs.xlsx
- Table S6 miRNAs sponged by circRNAs.xlsx
- Table S7 miRNA targeted mRNAs and their annnotations.xlsx
- Table S8 GO enrichement of miRNA targeted mRNAs of significant DE circRNAs.xlsx
- Table S9 Significant DE genes identified by cuffdiff and DESeq2.xlsx
- Table S10 Significant DE genes used for co-expression networks analysis.xlsx
- Table S14 Divergent primers used for circRNA validation.xlsx
- Figure S1 Potato miRNA families sponged by circRNAs.tif
- Figure S2 A representative module network (green).tif
- Figure S3 A circRNA-centered subnetwork.tif
- Table S13 GO enrichment results of module 22.xlsx
- Table S11 GO enrichment results of genes clustered  in type1 modules.xlsx
- Table S12 GO enrichment results of three type2 modules (17, 15, and 16).xlsx
- Supplementary caption.docx
