# Supplementary material for: Transcriptome-Wide Identification and Characterization of Potato Circular RNAs in Response to Pectobacterium carotovorum Subspecies brasiliense Infection
Source: Int J Mol Sci. 2017 Dec 27;19(1):71. doi: 10.3390/ijms19010071 (PMC5796021; doi:10.3390/ijms19010071)
Supplement: Supplementary file 1 [file ijms-19-00071-s001.zip › Table S1 Detailed information of detected circRNAs.xlsx]

## Sheet: Sheet1
circRNA	Length	Chr	Start	End	Type	Gene_id	Strand	BCa	B6b	B12c	B24d	B72e	VCf	V6g	V12h	V24i	V72j	Annot_NR	GO_term
chr01:565319|565475	156	chr01	565319	565475	exon	PGSC0003DMG400019975	-	0.028105	0.0428275	0.0261894	0	0	0	0	0.0364184	0	0	PREDICTED: ankyrin repeat-containing protein At2g01680 isoform X1 [Solanum tuberosum]	GO:0003676,GO:0000166
chr01:1125414|1130412	1376	chr01	1125414	1130412	intron	PGSC0003DMG400032167	-	0.0187367	0.0756324	0	0	0	0	0	0.0192506	0.0180059	0.0175722	PREDICTED: uncharacterized protein LOC102592029 isoform X3 [Solanum tuberosum]
chr01:59452034|59452174	140	chr01	59452034	59452174	exon	PGSC0003DMG400010653	-	0.028105	0	0	0	0	0	0	0	0	0	PREDICTED: vesicle-associated protein 2-2-like [Solanum tuberosum]
chr01:87212504|87213055	551	chr01	87212504	87213055	exon	PGSC0003DMG400001631	-	0.0187367	0	0	0	0	0	0	0	0	0	PREDICTED: proline-rich protein 4-like [Capsicum annuum]
chr02:26264160|26270421	2166	chr02	26264160	26270421	exon	PGSC0003DMG400006945	-	0.0187367	0	0.0778921	0.0328981	0.186865	0.0182523	0	0.0695653	0	0	PREDICTED: senescence-associated carboxylesterase 101-like isoform X1 [Solanum tuberosum]
chr02:34587815|34591663	1876	chr02	34587815	34591663	intron	PGSC0003DMG400022418	+	0.05621	0	0.191362	0	0	0.0851847	0.275693	0.472009	0.286189	0.106215	PREDICTED: quinone oxidoreductase PIG3-like [Solanum tuberosum]	GO:0005829,GO:0009610,GO:0016491,GO:0000166,GO:0055114,GO:0008270
chr02:38979519|38979820	128	chr02	38979519	38979820	exon	PGSC0003DMG400003590	-	0.14236	0	0	0	0	0.0182523	0	0	0	0	PREDICTED: DNA-directed RNA polymerase II subunit 1 [Solanum tuberosum]	GO:0003899,GO:0016926,GO:0009506,GO:0005665,GO:0010228,GO:0003677,GO:0031047,GO:0000394,GO:0009507,GO:0005773,GO:0006306,GO:0050665,GO:0006366
chr02:43785956|43786238	282	chr02	43785956	43786238	exon	PGSC0003DMG401004019	+	0.0187367	0	0	0	0	0	0	0	0	0	PREDICTED: heterogeneous nuclear ribonucleoprotein D-like [Solanum tuberosum]
chr02:45311214|45311405	191	chr02	45311214	45311405	exon	PGSC0003DMG400001380	+	0.028105	0	0	0	0	0	0	0	0	0	PREDICTED: vegetative cell wall protein gp1 [Solanum tuberosum]
chr03:47453107|47457781	2081	chr03	47453107	47457781	exon	PGSC0003DMG400026491	-	0.121788	0.144601	0.0436491	0.171774	0.0967443	0.0456308	0.173066	0.290106	0.351961	0.0579357	PREDICTED: LOW QUALITY PROTEIN: RNA polymerase sigma factor sigA [Solanum tuberosum]
chr04:59015666|59016094	428	chr04	59015666	59016094	exon	PGSC0003DMG400000776	-	0.39347	0	0	0	0	0.178575	0	0	0	0	PREDICTED: extensin-1-like isoform X1 [Solanum tuberosum]	GO:0005199,GO:0009664
chr04:59023344|59023527	183	chr04	59023344	59023527	exon	PGSC0003DMG400000777	-	0.028105	0	0	0	0.0449053	0	0	0	0	0	PREDICTED: extensin-1-like isoform X1 [Solanum tuberosum]
chr05:6559630|6564227	887	chr05	6559630	6564227	exon	PGSC0003DMG400022604	+	0.075864	0.036879	0.0608202	0.0328981	0	0.1196	0.0728379	0.084545	0.0561924	0.0459982	PREDICTED: serine/threonine-protein phosphatase PP2A-2 catalytic subunit-like [Solanum tuberosum]	GO:0004721
chr05:12308352|12310103	1655	chr05	12308352	12310103	intron	PGSC0003DMG400017465	-	0.0468417	0.0557652	0.0522843	0.0326527	0.0263848	0.101434	0.119505	0.259784	0.0967012	0.0351443	PREDICTED: lipoxygenase 6, chloroplastic-like isoform X1 [Solanum tuberosum]
chr05:45405759|45408887	591	chr05	45405759	45408887	exon	PGSC0003DMG400006994	-	0.62626	1.08059	0.783854	0.81014	0.810357	0.388413	0	0.43022	0.618552	0.459873	PREDICTED: protein transport protein Sec61 subunit beta-like [Solanum lycopersicum]
chr05:46866285|46866965	104	chr05	46866285	46866965	exon	PGSC0003DMG402030099	-	0.028105	0	0.0173093	0.0767621	0	0.0456308	0	0	0	0.0175722	PREDICTED: systemin-like isoform X1 [Solanum tuberosum]	GO:0005179,GO:0005737
chr06:27803893|27804904	1011	chr06	27803893	27804904	intron	PGSC0003DMG400024241	-	0.05621	0	0	0	0	0	0	0	0	0
chr06:44057729|44060179	1086	chr06	44057729	44060179	intron	PGSC0003DMG400024155	-	0.484512	0.319868	0.0956328	0.227177	0.275155	0.22061	0.126785	0	0.140551	0.0189507	PREDICTED: 1-aminocyclopropane-1-carboxylate oxidase-like isoform X1 [Solanum tuberosum]
chr07:41144349|41144633	284	chr07	41144349	41144633	exon	PGSC0003DMG400013537	+	0.0571273	0	0	0	0.0448275	0	0.0177724	0	0	0	PREDICTED: 36.4 kDa proline-rich protein [Solanum tuberosum]
chr07:43509554|43509762	208	chr07	43509554	43509762	exon	PGSC0003DMG400017376	+	0.216084	0.0425297	0.0173966	0	0.0714762	0	0	0.0242789	0	0.0386238	PREDICTED: fasciclin-like arabinogalactan protein 2 [Solanum tuberosum]
chr07:49556671|49560239	2014	chr07	49556671	49560239	exon	PGSC0003DMG400026820	+	0.0187367	0	0	0.0212409	0	0	0	0	0	0
chr07:52590014|52594157	4089	chr07	52590014	52594157	intron	PGSC0003DMG400007074	+	0.104886	0.0692387	0.33101	0.0548301	0.125595	0.0365046	0.0817444	0.0652943	0.0270089	0.0193119	PREDICTED: cytochrome P450 CYP72A219-like isoform X1 [Solanum tuberosum]
chr08:45954607|45959136	761	chr08	45954607	45959136	exon	PGSC0003DMG401030070	-	0.0655783	0.0397343	0	0	0.0359242	0	0.0712523	0	0.0772455	0.056852	PREDICTED: poly [ADP-ribose] polymerase 2-like isoform X3 [Solanum tuberosum]
chr08:56023999|56024161	162	chr08	56023999	56024161	exon	PGSC0003DMG400012278	+	0.0187367	0	0	0	0	0	0	0	0	0	PREDICTED: ankyrin repeat domain-containing protein 11 isoform X2 [Solanum tuberosum]
chr09:53311533|53311669	136	chr09	53311533	53311669	exon	PGSC0003DMG400031808	+	0.0568216	0.0510357	0.0434042	0.054139	0	0.0835761	0.111818	0.0498834	0.0389113	0.0649488	PREDICTED: protein TIME FOR COFFEE isoform X1 [Solanum tuberosum]
chr09:58210300|58211066	647	chr09	58210300	58211066	exon	PGSC0003DMG400029643	-	0.246023	0.208933	0.49581	0.171492	0.469714	0	0	0	0	0	PREDICTED: uncharacterized protein LOC102591617 [Solanum tuberosum]	GO:0005488,GO:0004714,GO:0006468,GO:0005524,GO:0032440,GO:0016021,GO:0004674,GO:0055114
chr09:61318331|61318480	149	chr09	61318331	61318480	exon	PGSC0003DMG400021603	+	0.028105	0.0255178	0	0	0	0.0283949	0.0178131	0	0.0882806	0	PREDICTED: extensin-2-like isoform X2 [Solanum tuberosum]
chr09:61318352|61318588	236	chr09	61318352	61318588	exon	PGSC0003DMG400021603	+	0.28105	0	0	0	4.94444	0	0	0	0	1.39142	PREDICTED: extensin-2-like isoform X2 [Solanum tuberosum]
chr09:61318352|61318857	505	chr09	61318352	61318857	exon	PGSC0003DMG400021603	+	0.0187367	0	0.0608081	0	0	0	0	0	0	0	PREDICTED: extensin-2-like isoform X2 [Solanum tuberosum]
chr09:61319368|61319709	341	chr09	61319368	61319709	exon	PGSC0003DMG400021603	+	0.0187367	0	0	0	0.0269432	0	0	0	0	0	PREDICTED: extensin-2-like isoform X2 [Solanum tuberosum]
chr09:61319422|61319778	356	chr09	61319422	61319778	exon	PGSC0003DMG400021603	+	0.0468417	0.0346193	0.16533	0.0326527	0.0268965	0	0	0	0	0	PREDICTED: extensin-2-like isoform X2 [Solanum tuberosum]
chr09:61319470|61319676	206	chr09	61319470	61319676	exon	PGSC0003DMG400021603	+	0.0374733	0	0	0	0	0	0	0	0.0551754	0.131791	PREDICTED: extensin-2-like isoform X2 [Solanum tuberosum]
chr09:61321647|61322063	416	chr09	61321647	61322063	exon	PGSC0003DMG400021603	+	0.0187367	0	0	0	0	0	0	0	0	0	PREDICTED: extensin-2-like isoform X2 [Solanum tuberosum]
chr10:12149072|12149500	428	chr10	12149072	12149500	exon	PGSC0003DMG400009783	+	0.0468417	0	0	0	0	0	0	0	0	0	PREDICTED: vegetative cell wall protein gp1-like [Solanum tuberosum]
chr10:12149222|12149458	236	chr10	12149222	12149458	exon	PGSC0003DMG400009783	+	0.0374733	0.0596015	0	0	0.0718174	0	0	0	0	0	PREDICTED: vegetative cell wall protein gp1-like [Solanum tuberosum]
chr10:55513696|55513984	288	chr10	55513696	55513984	exon	PGSC0003DMG400028265	+	0.0187367	0	0	0	0	0	0.0178131	0	0	0	PREDICTED: splicing factor U2af small subunit B-like [Solanum tuberosum]	GO:0046872
chr11:2034488|2036872	2191	chr11	2034488	2036872	exon	PGSC0003DMG400016115	+	0.0374733	0.110577	0.121941	0	0.124959	0	0	0	0	0	PREDICTED: probable mannitol dehydrogenase [Solanum tuberosum]	GO:0008270,GO:0016491,GO:0055114
chr11:7505055|7505195	140	chr11	7505055	7505195	exon	PGSC0003DMG400003992	+	0.0187367	0	0	0	0	0	0	0	0	0	PREDICTED: probable mediator of RNA polymerase II transcription subunit 26c [Solanum tuberosum]
chr11:30291415|30292531	163	chr11	30291415	30292531	exon	PGSC0003DMG400023132	-	0.0468417	0	0	0	0	0	0	0	0	0	PREDICTED: pre-mRNA-processing protein 40A-like isoform X3 [Solanum tuberosum]	GO:0009695,GO:0009753,GO:0009423,GO:0003849,GO:0009073,GO:0009507,GO:0005739,GO:0009620
chr12:3975929|3976661	732	chr12	3975929	3976661	intron	PGSC0003DMG400000291	+	0.028105	0	0	0	0	0.0178575	0	0	0	0	PREDICTED: profilin-1-like [Solanum tuberosum]
chr01:5292088|5292552	464	chr01	5292088	5292552	exon	PGSC0003DMG400022695	-	0.0677187	0	0.0346187	0	0.0263848	0	0	0	0	0	PREDICTED: ethylene-responsive transcription factor CRF6 isoform X1 [Solanum lycopersicum]	GO:0003743,GO:0006413,GO:0003746,GO:0006452,GO:0008612,GO:0045905,GO:0043022,GO:0045901
chr02:33817738|33817879	141	chr02	33817738	33817879	exon	PGSC0003DMG400029700	+	0.0193482	0	0	0	0	0.0535725	0	0	0	0	PREDICTED: non-classical arabinogalactan protein 30 [Solanum tuberosum]	GO:0005199
chr02:45949320|45953040	1228	chr02	45949320	45953040	intron	PGSC0003DMG400001342	-	0.06619	0.108229	0.0434914	0.172874	0.035862	0	0	0	0	0	PREDICTED: CSC1-like protein HYP1 isoform X1 [Solanum tuberosum]
chr02:47446058|47446258	200	chr02	47446058	47446258	exon	PGSC0003DMG400012604	+	0.0193482	0.0397343	0.139187	0.141194	0.017931	0	0.0266586	0.128196	0.111368	0
chr03:3133764|3133961	99	chr03	3133764	3133961	intron	PGSC0003DMG400018685	-	0.0773928	0.129136	0.12982	0.302211	0	0	0.559216	0.211757	0.126042	0	PREDICTED: HMG1/2-like protein [Solanum tuberosum]	GO:0022891,GO:0016021,GO:0055085,GO:0008643
chr04:62107553|62107690	137	chr04	62107553	62107690	exon	PGSC0003DMG400027543	-	0.0386964	0.0538909	0.0173093	0.0212409	0.0443158	0	0.108911	0	0.0194556	0.0175722	PREDICTED: protein bfr2-like [Solanum tuberosum]
chr04:69954240|69957355	1004	chr04	69954240	69957355	exon	PGSC0003DMG400003691	+	0.0290223	0.0173097	0	0	0	0	0	0	0	0	PREDICTED: isoflavone reductase-like protein [Solanum tuberosum]	GO:0005576,GO:0043086,GO:0006508,GO:0042802,GO:0004252
chr05:1622131|1622367	236	chr05	1622131	1622367	exon	PGSC0003DMG400025104	-	0.0290223	0.0173097	0	0.0326527	0.196063	0	0	0	0	0	lysine-rich arabinogalactan protein 18-like precursor [Solanum tuberosum]
chr06:4064493|4064855	362	chr06	4064493	4064855	exon	PGSC0003DMG400020832	+	0.0290223	0	0	0.0326527	0	0	0	0.318209	0.0220702	0.0263582	PREDICTED: LRR receptor-like serine/threonine-protein kinase FLS2 [Solanum tuberosum]
chr07:41144397|41144651	254	chr07	41144397	41144651	exon	PGSC0003DMG400013537	+	0.0193482	0	0	0	0	0	0	0	0	0	PREDICTED: 36.4 kDa proline-rich protein [Solanum tuberosum]
chr07:41144457|41144687	230	chr07	41144457	41144687	exon	PGSC0003DMG400013537	+	0.0193482	0	0	0	0	0	0	0	0	0	PREDICTED: 36.4 kDa proline-rich protein [Solanum tuberosum]
chr07:41144589|41144918	329	chr07	41144589	41144918	exon	PGSC0003DMG400013537	+	0.0386964	0	0.0432734	0	0	0	0.237607	0	0	0	PREDICTED: 36.4 kDa proline-rich protein [Solanum tuberosum]
chr07:41144652|41144795	143	chr07	41144652	41144795	exon	PGSC0003DMG400013537	+	0.0193482	0	0	0	0.0268965	0	0.0189108	0.0315112	0	0	PREDICTED: 36.4 kDa proline-rich protein [Solanum tuberosum]
chr07:53874144|53879515	3359	chr07	53874144	53879515	intron	PGSC0003DMG400019275	+	0.0574331	0	0	0.0217684	0.035552	0.0283949	0	0	0	0.0263582	PREDICTED: uncharacterized protein LOC102581809 [Solanum tuberosum]
chr08:18463626|18463964	170	chr08	18463626	18463964	intron	PGSC0003DMG400010959	-	0.0386964	0.0170119	0	0.0212409	0.0263848	0	0.0178131	0	0	0	PREDICTED: topless-related protein 1-like isoform X1 [Solanum tuberosum]	GO:0006952,GO:0005773,GO:0016787,GO:0045735,GO:0016042
chr08:50264567|50264878	173	chr08	50264567	50264878	exon	PGSC0003DMG400001863	+	0.0290223	0	0	0	0	0	0	0	0	0	PREDICTED: regulator of nonsense transcripts 1 homolog [Solanum tuberosum]
chr08:50539836|50542152	176	chr08	50539836	50542152	exon	PGSC0003DMG400001856	+	0.0193482	0	0	0	0	0	0	0	0	0	PREDICTED: poly(U)-specific endoribonuclease-B [Solanum tuberosum]
chr08:55753957|55754121	164	chr08	55753957	55754121	exon	PGSC0003DMG400012294	+	0.0290223	0.0510357	0	0	0	0	0	0	0	0	PREDICTED: hornerin-like [Solanum tuberosum]
chr09:54902143|54907632	5093	chr09	54902143	54907632	intron	PGSC0003DMG400006075	+	0.0290223	0	0	0.0212409	0	0	0	0	0	0	PREDICTED: cytochrome P450 CYP72A219 isoform X1 [Solanum lycopersicum]	GO:0020037,GO:0016705,GO:0004497,GO:0005506,GO:0009055,GO:0055114
chr09:61318331|61318618	287	chr09	61318331	61318618	exon	PGSC0003DMG400021603	+	0.06619	0	0	0.238198	0.251298	0	0	0	0.0630208	0	PREDICTED: extensin-2-like isoform X2 [Solanum tuberosum]
chr09:61318331|61319331	1000	chr09	61318331	61319331	exon	PGSC0003DMG400021603	+	0.0193482	0.0346193	0.0521897	0.163263	0.267477	0	0	0	0	0	PREDICTED: extensin-2-like isoform X2 [Solanum tuberosum]
chr09:61319347|61319706	359	chr09	61319347	61319706	exon	PGSC0003DMG400021603	+	0.0193482	0	0	0	0	0	0	0	0	0	PREDICTED: extensin-2-like isoform X2 [Solanum tuberosum]
chr09:61319491|61319778	287	chr09	61319491	61319778	exon	PGSC0003DMG400021603	+	0.0483705	0	0.0174596	0.152379	0.0175899	0	0	0.0728368	0	0	PREDICTED: extensin-2-like isoform X2 [Solanum tuberosum]
chr10:12149036|12149272	236	chr10	12149036	12149272	exon	PGSC0003DMG400009783	+	0.179222	0.0794686	0.0261894	0	0.185624	0	0	0	0	0	PREDICTED: vegetative cell wall protein gp1-like [Solanum tuberosum]
chr10:12149051|12149332	281	chr10	12149051	12149332	exon	PGSC0003DMG400009783	+	0.0773928	0	0.0349193	0.0657961	0	0	0	0	0	0	PREDICTED: vegetative cell wall protein gp1-like [Solanum tuberosum]
chr10:12149126|12149269	143	chr10	12149126	12149269	exon	PGSC0003DMG400009783	+	0.0193482	0	0	0	0.0175899	0	0	0	0	0	PREDICTED: vegetative cell wall protein gp1-like [Solanum tuberosum]
chr10:12149126|12149380	254	chr10	12149126	12149380	exon	PGSC0003DMG400009783	+	0.0580446	0	0	0	0.0449053	0	0	0	0	0	PREDICTED: vegetative cell wall protein gp1-like [Solanum tuberosum]
chr00:39424016|39424351	203	chr00	39424016	39424351	exon	PGSC0003DMG400012101	+	0.0187367	0	0	0	0	0	0	0	0	0	PREDICTED: 60S ribosomal protein L35a-2 [Solanum tuberosum]
chr01:3224463|3224641	178	chr01	3224463	3224641	exon	PGSC0003DMG400016420	-	0.0281051	0	0.0609826	0.021932	0	0	0	0	0	0	PREDICTED: protein YLS9-like [Solanum tuberosum]
chr01:3224463|3224708	245	chr01	3224463	3224708	exon	PGSC0003DMG400016420	-	0.0374734	0.0170119	0	0	0	0	0	0	0	0	PREDICTED: protein YLS9-like [Solanum tuberosum]
chr01:69332205|69332360	155	chr01	69332205	69332360	exon	PGSC0003DMG400026051	-	0.0187367	0	0	0	0	0	0	0	0	0	PREDICTED: protein SIEL isoform X1 [Solanum tuberosum]
chr01:87212630|87213055	425	chr01	87212630	87213055	exon	PGSC0003DMG400001631	-	0.0374734	0	0	0	0	0	0	0	0	0	PREDICTED: proline-rich protein 4-like [Capsicum annuum]
chr02:32874011|32875462	211	chr02	32874011	32875462	exon	PGSC0003DMG400010727	-	0.0187367	0	0	0	0	0	0	0	0	0
chr02:33320230|33320490	260	chr02	33320230	33320490	exon	PGSC0003DMG400031775	-	0.0187367	0	0.025964	0	0.0175899	0	0	0	0.0220702	0.0615025	PREDICTED: protein E6 [Solanum tuberosum]
chr02:38980088|38980351	263	chr02	38980088	38980351	exon	PGSC0003DMG400003590	-	0.0562101	0	0	0	0	0	0.0356261	0	0	0	PREDICTED: DNA-directed RNA polymerase II subunit 1 [Solanum tuberosum]	GO:0003899,GO:0016926,GO:0009506,GO:0005665,GO:0010228,GO:0003677,GO:0031047,GO:0000394,GO:0009507,GO:0005773,GO:0006306,GO:0050665,GO:0006366
chr02:38980088|38980393	305	chr02	38980088	38980393	exon	PGSC0003DMG400003590	-	0.0936835	0	0.0611087	0	0	0	0	0	0	0	PREDICTED: DNA-directed RNA polymerase II subunit 1 [Solanum tuberosum]	GO:0003899,GO:0016926,GO:0009506,GO:0005665,GO:0010228,GO:0003677,GO:0031047,GO:0000394,GO:0009507,GO:0005773,GO:0006306,GO:0050665,GO:0006366
chr02:40791008|40791187	179	chr02	40791008	40791187	exon	PGSC0003DMG400012685	+	0.0281051	0	0.0174596	0.0212409	0.053483	0	0	0.0192506	0	0	PREDICTED: splicing factor U2af large subunit A isoform X1 [Solanum tuberosum]	GO:0003723,GO:0006397,GO:0005634,GO:0000166
chr03:32949824|32950084	260	chr03	32949824	32950084	exon	PGSC0003DMG400023187	+	0.0281051	0.0425297	0	0	0	0	0	0	0.0360119	0.0351443	PREDICTED: uncharacterized serine-rich protein C215.13-like [Solanum tuberosum]	GO:0004781,GO:0000103
chr03:46514546|46515088	364	chr03	46514546	46515088	exon	PGSC0003DMG400000556	-	0.0468418	0	0	0	0	0	0	0	0	0	PREDICTED: neurofilament medium polypeptide-like [Solanum tuberosum]
chr03:54972340|54972583	243	chr03	54972340	54972583	exon	PGSC0003DMG400024629	+	0.0187367	0	0	0	0	0	0	0	0	0	PREDICTED: pentatricopeptide repeat-containing protein PNM1, mitochondrial [Solanum tuberosum]
chr04:59015666|59015836	170	chr04	59015666	59015836	exon	PGSC0003DMG400000776	-	0.0562101	0	0.497599	0.806496	1.6627	0	0	0	0	1.09301	PREDICTED: extensin-1-like isoform X1 [Solanum tuberosum]	GO:0005199,GO:0009664
chr04:62107553|62107696	143	chr04	62107553	62107696	exon	PGSC0003DMG400027543	-	0.0281051	0.0170119	0	0	0.0175899	0	0.0267196	0	0	0.0175722	PREDICTED: protein bfr2-like [Solanum tuberosum]
chr04:67384974|67385149	175	chr04	67384974	67385149	exon	PGSC0003DMG400021539	+	0.0187367	0	0	0	0	0	0	0	0	0.0189507	PREDICTED: metal transporter Nramp2-like [Solanum tuberosum]
chr04:70547904|70548049	145	chr04	70547904	70548049	exon	PGSC0003DMG400003718	+	0.0187367	0	0	0	0	0	0	0	0	0	PREDICTED: uncharacterized protein LOC102587017 [Solanum tuberosum]
chr05:1622266|1622424	158	chr05	1622266	1622424	exon	PGSC0003DMG400025104	-	0.0655785	0	0	0	0	0	0	0	0	0	lysine-rich arabinogalactan protein 18-like precursor [Solanum tuberosum]
chr05:6559740|6564227	777	chr05	6559740	6564227	exon	PGSC0003DMG400022604	+	0.0562101	0.0255178	0.0173093	0.0326527	0	0	0.0727973	0.0968055	0.0512536	0	PREDICTED: serine/threonine-protein phosphatase PP2A-2 catalytic subunit-like [Solanum tuberosum]
chr06:40607060|40607226	166	chr06	40607060	40607226	exon	PGSC0003DMG400011816	+	0.0187367	0	0	0	0	0	0	0	0	0	PREDICTED: photosystem I reaction center subunit II, chloroplastic [Solanum tuberosum]
chr06:54799584|54799735	151	chr06	54799584	54799735	exon	PGSC0003DMG400005924	-	0.0187367	0	0	0	0	0	0	0	0	0	PREDICTED: ankyrin repeat-containing protein At5g02620-like [Capsicum annuum]
chr07:41144264|41144444	180	chr07	41144264	41144444	exon	PGSC0003DMG400013537	+	0.0749468	0.16206	0.547517	0.163263	0.222261	0	0	0.224796	0.0990326	0	PREDICTED: 36.4 kDa proline-rich protein [Solanum tuberosum]
chr07:41144589|41144843	254	chr07	41144589	41144843	exon	PGSC0003DMG400013537	+	0.0374734	0	0	0	0	0	0	0	0	0	PREDICTED: 36.4 kDa proline-rich protein [Solanum tuberosum]
chr08:40869057|40869287	230	chr08	40869057	40869287	exon	PGSC0003DMG400007374	+	0.0187367	0	0	0	0	0	0	0	0	0	PREDICTED: vegetative cell wall protein gp1-like [Solanum tuberosum]
chr09:51059204|51059731	215	chr09	51059204	51059731	exon	PGSC0003DMG400003838	-	0.0187367	0	0	0	0	0	0	0	0	0	PREDICTED: elongation factor Tu, mitochondrial [Solanum tuberosum]	GO:0005737,GO:0030163,GO:0005524,GO:0000502,GO:0017111
chr09:61318325|61318570	245	chr09	61318325	61318570	exon	PGSC0003DMG400021603	+	0.393471	0	1.68485	0	0	0	0.170197	0	0	1.83463	PREDICTED: extensin-2-like isoform X2 [Solanum tuberosum]
chr09:61318325|61318612	287	chr09	61318325	61318612	exon	PGSC0003DMG400021603	+	0.0281051	0	3.09774	0	4.43404	0	0	0	1.05739	1.78857	PREDICTED: extensin-2-like isoform X2 [Solanum tuberosum]
chr09:61318352|61318492	140	chr09	61318352	61318492	exon	PGSC0003DMG400021603	+	0.496523	0	1.38303	0.785915	1.82055	0	0	0.490891	0	4.07481	PREDICTED: extensin-2-like isoform X2 [Solanum tuberosum]
chr09:61318376|61318564	188	chr09	61318376	61318564	exon	PGSC0003DMG400021603	+	0.0655785	0	0	0	0	0	0.0178131	0	0	0.0947534	PREDICTED: extensin-2-like isoform X2 [Solanum tuberosum]
chr09:61319278|61319706	428	chr09	61319278	61319706	exon	PGSC0003DMG400021603	+	0.0187367	0	0.0697439	0.0435369	0	0	0	0	0	0	PREDICTED: extensin-2-like isoform X2 [Solanum tuberosum]
chr09:61319419|61319595	176	chr09	61319419	61319595	exon	PGSC0003DMG400021603	+	0.0281051	0	0	0.0212409	0	0.0178575	0.0178131	0	0	0	PREDICTED: extensin-2-like isoform X2 [Solanum tuberosum]
chr09:61319464|61319625	161	chr09	61319464	61319625	exon	PGSC0003DMG400021603	+	0.0281051	0	0.0784422	0.0544211	0.107773	0	0.0461793	0.0242789	0.0389113	0.0351443	PREDICTED: extensin-2-like isoform X2 [Solanum tuberosum]
chr09:61319512|61319733	221	chr09	61319512	61319733	exon	PGSC0003DMG400021603	+	0.0374734	0	0	0	0.188571	0	0	0	0	0	PREDICTED: extensin-2-like isoform X2 [Solanum tuberosum]
chr09:61321617|61321781	164	chr09	61321617	61321781	exon	PGSC0003DMG400021603	+	0.0187367	0	0	0	0	0	0	0	0	0	PREDICTED: extensin-2-like isoform X2 [Solanum tuberosum]
chr10:12148904|12149095	191	chr10	12148904	12149095	exon	PGSC0003DMG400009783	+	0.0187367	0.0726282	0	0.0656325	0.0263848	0	0	0	0	0	PREDICTED: vegetative cell wall protein gp1-like [Solanum tuberosum]
chr10:12149000|12149353	353	chr10	12149000	12149353	exon	PGSC0003DMG400009783	+	0.0187367	0	0	0	0	0	0	0	0	0	PREDICTED: vegetative cell wall protein gp1-like [Solanum tuberosum]
chr10:12149006|12149500	494	chr10	12149006	12149500	exon	PGSC0003DMG400009783	+	0.0749468	0	0	0	0	0	0	0	0	0	PREDICTED: vegetative cell wall protein gp1-like [Solanum tuberosum]
chr10:12149030|12149269	239	chr10	12149030	12149269	exon	PGSC0003DMG400009783	+	0.0281051	0	0	0	0.0269432	0	0	0	0	0	PREDICTED: vegetative cell wall protein gp1-like [Solanum tuberosum]
chr10:12149036|12149335	299	chr10	12149036	12149335	exon	PGSC0003DMG400009783	+	0.0843152	0.169853	0.0955067	0.0217684	0	0	0	0	0	0	PREDICTED: vegetative cell wall protein gp1-like [Solanum tuberosum]
chr10:12149036|12149383	347	chr10	12149036	12149383	exon	PGSC0003DMG400009783	+	0.0187367	0	0	0	0	0	0	0	0	0	PREDICTED: vegetative cell wall protein gp1-like [Solanum tuberosum]
chr10:12149048|12149500	452	chr10	12149048	12149500	exon	PGSC0003DMG400009783	+	0.16863	0.158937	0	0	0.167104	0	0	0	0	0	PREDICTED: vegetative cell wall protein gp1-like [Solanum tuberosum]
chr10:12149051|12149269	218	chr10	12149051	12149269	exon	PGSC0003DMG400009783	+	0.0655785	0.0340238	0	0	0.0703595	0.0189299	0	0	0	0	PREDICTED: vegetative cell wall protein gp1-like [Solanum tuberosum]
chr10:12149051|12149307	256	chr10	12149051	12149307	exon	PGSC0003DMG400009783	+	0.0187367	0	0	0	0	0	0	0	0	0	PREDICTED: vegetative cell wall protein gp1-like [Solanum tuberosum]
chr10:12149051|12149353	302	chr10	12149051	12149353	exon	PGSC0003DMG400009783	+	0.0562101	0.0842872	0.0173093	0.086346	0.177698	0	0	0	0.0360119	0.0193119	PREDICTED: vegetative cell wall protein gp1-like [Solanum tuberosum]
chr10:12149051|12149368	317	chr10	12149051	12149368	exon	PGSC0003DMG400009783	+	0.0749468	0.069535	0.0349193	0	0	0	0	0	0	0	PREDICTED: vegetative cell wall protein gp1-like [Solanum tuberosum]
chr10:12149051|12149398	347	chr10	12149051	12149398	exon	PGSC0003DMG400009783	+	0.0374734	0.0198672	0	0	0.0707006	0	0	0	0	0.0289678	PREDICTED: vegetative cell wall protein gp1-like [Solanum tuberosum]
chr10:12149051|12149413	362	chr10	12149051	12149413	exon	PGSC0003DMG400009783	+	0.0374734	0	0	0	0	0	0	0	0	0	PREDICTED: vegetative cell wall protein gp1-like [Solanum tuberosum]
chr10:12149126|12149317	191	chr10	12149126	12149317	exon	PGSC0003DMG400009783	+	0.0187367	0	0	0	0	0	0	0	0	0	PREDICTED: vegetative cell wall protein gp1-like [Solanum tuberosum]
chr10:12149126|12149353	227	chr10	12149126	12149353	exon	PGSC0003DMG400009783	+	0.0187367	0	0	0	0.0621229	0	0	0	0	0	PREDICTED: vegetative cell wall protein gp1-like [Solanum tuberosum]
chr10:12149126|12149383	257	chr10	12149126	12149383	exon	PGSC0003DMG400009783	+	0.0281051	0	0	0	0	0	0	0	0	0	PREDICTED: vegetative cell wall protein gp1-like [Solanum tuberosum]
chr10:12149309|12149473	164	chr10	12149309	12149473	exon	PGSC0003DMG400009783	+	0.0468418	0.0425297	0	0	0.105539	0	0	0	0	0	PREDICTED: vegetative cell wall protein gp1-like [Solanum tuberosum]
chr00:3809638|3809871	233	chr00	3809638	3809871	exon	PGSC0003DMG400006701	-	0	0.0198672	0	0	0	0	0	0	0	0	PREDICTED: trithorax group protein osa-like [Solanum tuberosum]
chr01:5389109|5389261	152	chr01	5389109	5389261	exon	PGSC0003DMG400022692	-	0	0.0198672	0	0	0	0	0.0267196	0	0	0	PREDICTED: UBP1-associated protein 2A-like [Solanum pennellii]	GO:0003676,GO:0000166
chr01:77965287|77965466	179	chr01	77965287	77965466	exon	PGSC0003DMG400024735	+	0	0.0198672	0	0	0	0	0	0	0	0	PREDICTED: exopolyphosphatase isoform X1 [Solanum tuberosum]
chr01:81976640|81981839	4857	chr01	81976640	81981839	intron	PGSC0003DMG400012554	-	0	0.0496679	0.165267	0	0	0.0361098	0.0823542	0.0976839	0	0.0365228	PREDICTED: metacaspase-3-like [Solanum tuberosum]	GO:0003676,GO:0000166
chr02:38979559|38980171	172	chr02	38979559	38980171	exon	PGSC0003DMG400003590	-	0	0.0198672	0	0	0	0	0.0177724	0	0	0	PREDICTED: DNA-directed RNA polymerase II subunit 1 [Solanum tuberosum]	GO:0003899,GO:0016926,GO:0009506,GO:0005665,GO:0010228,GO:0003677,GO:0031047,GO:0000394,GO:0009507,GO:0005773,GO:0006306,GO:0050665,GO:0006366
chr02:45630773|45631063	290	chr02	45630773	45631063	exon	PGSC0003DMG400001453	+	0	0.0198672	0	0	0	0	0	0	0	0	RNA-binding protein precursor [Solanum tuberosum]
chr02:48155806|48155944	138	chr02	48155806	48155944	exon	PGSC0003DMG400020241	+	0	0.0298007	0.0173093	0	0	0	0	0	0	0	PREDICTED: probable protein S-acyltransferase 7 [Solanum tuberosum]
chr03:3133660|3133932	174	chr03	3133660	3133932	intron	PGSC0003DMG400018685	-	0	0.0298007	0	0	0	0	0.0267196	0	0	0	PREDICTED: HMG1/2-like protein [Solanum tuberosum]
chr03:38778798|38793247	3038	chr03	38778798	38793247	intron	PGSC0003DMG400014823	+	0	0.0371768	0.182228	0	0	0	0	0	0	0
chr03:38785347|38793247	2153	chr03	38785347	38793247	exon	PGSC0003DMG400014823	+	0	0.0397343	0.0872982	0.0217684	0.0351798	0	0	0	0	0
chr04:59098464|59098729	265	chr04	59098464	59098729	exon	PGSC0003DMG400000783	-	0	0.0567462	0	0	0.41274	0	0	0.30507	0.0194556	0	PREDICTED: extensin-2-like [Solanum tuberosum]	GO:0005199,GO:0009664
chr04:64205644|64205787	143	chr04	64205644	64205787	exon	PGSC0003DMG400030819	-	0	0.0198672	0	0	0	0	0	0	0	0	PREDICTED: classical arabinogalactan protein 5 [Solanum tuberosum]	GO:0000278,GO:0006396,GO:0042742,GO:0006355,GO:0009870,GO:0003677,GO:0010204,GO:0003700,GO:0009507,GO:0050832,GO:0003682
chr05:1982518|1982680	162	chr05	1982518	1982680	exon	PGSC0003DMG400000827	+	0	0.0397343	0	0	0	0	0	0	0	0	PREDICTED: probable galacturonosyltransferase-like 3 [Solanum tuberosum]	GO:0051287,GO:0006006,GO:0004365,GO:0055114,GO:0050661,GO:0051287,GO:0006006,GO:0004365,GO:0055114,GO:0050661
chr06:57088189|57088395	206	chr06	57088189	57088395	exon	PGSC0003DMG401030350	-	0	0.0198672	0	0	0	0	0	0	0	0	PREDICTED: uncharacterized protein LOC102585494 [Solanum tuberosum]
chr07:41144706|41144846	140	chr07	41144706	41144846	exon	PGSC0003DMG400013537	+	0	0.0198672	0.0434988	0	0.0179621	0	0	0	0	0	PREDICTED: 36.4 kDa proline-rich protein [Solanum tuberosum]
chr07:53159117|53159272	155	chr07	53159117	53159272	exon	PGSC0003DMG400012445	-	0	0.109269	0.147129	0	0.0538864	0.0473248	0.0978296	0.0866278	0.0601141	0	PREDICTED: proton pump-interactor 1 [Solanum tuberosum]	GO:0005634,GO:0007050,GO:0004861,GO:0020037,GO:0016705,GO:0004497,GO:0005506,GO:0009055,GO:0055114,GO:0020037,GO:0016705,GO:0004497,GO:0005506,GO:0009055,GO:0055114,GO:0020037,GO:0016705,GO:0004497,GO:0005506,GO:0009055,GO:0055114,GO:0020037,GO:0016705,GO:0004497,GO:0005506,GO:0009055,GO:0055114,GO:0020037,GO:0016705,GO:0004497,GO:0005506,GO:0009055,GO:0055114,GO:0020037,GO:0016705,GO:0004497,GO:…
chr07:53815164|53819041	2581	chr07	53815164	53819041	intron	PGSC0003DMG400019278	+	0	0.0198672	0	0	0	0	0	0	0	0	PREDICTED: uncharacterized protein LOC101244686 [Solanum lycopersicum]
chr09:352020|352215	195	chr09	352020	352215	exon	PGSC0003DMG400020343	+	0	0.0198672	0	0	0	0	0.0366832	0.0288759	0.0194556	0	PREDICTED: uncharacterized acetyltransferase At3g50280 [Solanum tuberosum]
chr09:61318331|61319517	1186	chr09	61318331	61319517	exon	PGSC0003DMG400021603	+	0	0.0198672	0	0	0	0	0	0	0	0	PREDICTED: extensin-2-like isoform X2 [Solanum tuberosum]
chr09:61318403|61318618	215	chr09	61318403	61318618	exon	PGSC0003DMG400021603	+	0	0.153526	0	0.300829	0	0	0	0	0.297098	0.237224	PREDICTED: extensin-2-like isoform X2 [Solanum tuberosum]
chr09:61319422|61319922	500	chr09	61319422	61319922	exon	PGSC0003DMG400021603	+	0	0.0198672	0	0	0	0	0	0	0	0	PREDICTED: extensin-2-like isoform X2 [Solanum tuberosum]
chr10:12148979|12149500	521	chr10	12148979	12149500	exon	PGSC0003DMG400009783	+	0	0.0993358	0.0261894	0.0435369	0	0	0	0	0	0	PREDICTED: vegetative cell wall protein gp1-like [Solanum tuberosum]
chr10:12149051|12149272	221	chr10	12149051	12149272	exon	PGSC0003DMG400009783	+	0	0.0298007	0	0	0.160542	0	0	0	0	0	PREDICTED: vegetative cell wall protein gp1-like [Solanum tuberosum]
chr10:12149051|12149335	284	chr10	12149051	12149335	exon	PGSC0003DMG400009783	+	0	0.069535	0.0349193	0	0.0703595	0	0	0	0	0	PREDICTED: vegetative cell wall protein gp1-like [Solanum tuberosum]
chr10:12149051|12149365	314	chr10	12149051	12149365	exon	PGSC0003DMG400009783	+	0	0.0298007	0	0.021932	0	0	0	0	0	0	PREDICTED: vegetative cell wall protein gp1-like [Solanum tuberosum]
chr10:12149204|12149500	296	chr10	12149204	12149500	exon	PGSC0003DMG400009783	+	0	0.298007	0	0	0	0	0	0	0	0	PREDICTED: vegetative cell wall protein gp1-like [Solanum tuberosum]
chr12:2714478|2714654	176	chr12	2714478	2714654	exon	PGSC0003DMG400002880	-	0	0.0993358	0.0610456	0.0318614	0.0801778	0	0	0	0	0	PREDICTED: 36.4 kDa proline-rich protein-like [Solanum tuberosum]
chr12:2714496|2714630	134	chr12	2714496	2714630	exon	PGSC0003DMG400002880	-	0	0.0298007	0	0	0.0268965	0	0	0	0	0	PREDICTED: 36.4 kDa proline-rich protein-like [Solanum tuberosum]
chr12:2714518|2714765	247	chr12	2714518	2714765	exon	PGSC0003DMG400002880	-	0	0.0198672	0	0	0.017931	0	0	0	0	0	PREDICTED: 36.4 kDa proline-rich protein-like [Solanum tuberosum]
chr12:2714526|2714717	191	chr12	2714526	2714717	exon	PGSC0003DMG400002880	-	0	0.0993358	0	0	0	0	0	0	0	0	PREDICTED: 36.4 kDa proline-rich protein-like [Solanum tuberosum]
chr01:18394474|18395152	678	chr01	18394474	18395152	exon	PGSC0003DMG400024011	+	0	0.0599883	0	0.0866915	0	0.0473248	0.0829031	0.0717692	0.0551754	0.0527165	PREDICTED: chaperonin-60 beta subunit isoform X1 [Solanum tuberosum]
chr01:67559060|67566438	1930	chr01	67559060	67566438	exon	PGSC0003DMG400001804	-	0	0.0949054	0.0955939	0	0	0	0	0	0	0	PREDICTED: glutathione transferase GST 23-like [Solanum tuberosum]
chr01:73337615|73337884	269	chr01	73337615	73337884	exon	PGSC0003DMG401000216	-	0	0.0170119	0	0	0	0	0	0	0	0	PREDICTED: DEAD-box ATP-dependent RNA helicase 31-like isoform X1 [Solanum tuberosum]
chr02:11582765|11583362	89	chr02	11582765	11583362	exon	PGSC0003DMG400031335	-	0	0.0775957	0	0.0217684	0.0175899	0	0	0.0192506	0	0	PREDICTED: CBL-interacting serine/threonine-protein kinase 23 [Solanum tuberosum]
chr02:26200610|26200813	203	chr02	26200610	26200813	exon	PGSC0003DMG400006943	+	0	0.0170119	0	0	0	0	0	0	0	0	PREDICTED: uncharacterized protein LOC102584976 [Solanum tuberosum]
chr02:30931870|30934895	3025	chr02	30931870	30934895	exon	PGSC0003DMG400007243	+	0	0.0170119	0	0	0	0	0	0	0	0	PREDICTED: probable LRR receptor-like serine/threonine-protein kinase At3g47570 [Solanum tuberosum]
chr02:47318421|47318603	182	chr02	47318421	47318603	exon	PGSC0003DMG400012598	-	0	0.0170119	0	0	0	0	0	0	0	0	PREDICTED: extensin-like [Solanum tuberosum]
chr03:32949811|32949994	183	chr03	32949811	32949994	exon	PGSC0003DMG400023187	+	0	0.0170119	0	0	0	0	0	0	0	0	PREDICTED: uncharacterized serine-rich protein C215.13-like [Solanum tuberosum]
chr03:47520966|47521129	163	chr03	47520966	47521129	exon	PGSC0003DMG400026479	-	0	0.0170119	0	0	0	0	0	0	0	0	PREDICTED: neurofilament medium polypeptide-like [Solanum tuberosum]
chr03:57407308|57407444	136	chr03	57407308	57407444	exon	PGSC0003DMG400014152	-	0	0.0340238	0.0521535	0	0.035862	0	0.0266586	0.0577519	0.0360119	0	PREDICTED: shikimate O-hydroxycinnamoyltransferase [Solanum tuberosum]
chr03:58414224|58414379	155	chr03	58414224	58414379	exon	PGSC0003DMG400005746	-	0	0.0255178	0	0	0	0	0	0	0	0	PREDICTED: splicing factor 3B subunit 4-like [Solanum tuberosum]
chr04:3262780|3266762	2819	chr04	3262780	3266762	intron	PGSC0003DMG401029444	-	0	0.0170119	0	0.0424819	0	0	0.0266586	0	0	0	PREDICTED: G-type lectin S-receptor-like serine/threonine-protein kinase At1g11330 [Solanum tuberosum]
chr04:7041722|7041925	203	chr04	7041722	7041925	exon	PGSC0003DMG400027732	-	0	0.0595416	0	0.0653053	0	0	0	0	0.0450148	0	PREDICTED: uncharacterized protein LOC102587904 [Solanum tuberosum]
chr04:51603576|51603914	338	chr04	51603576	51603914	exon	PGSC0003DMG400020625	+	0	0.0170119	0	0	0	0	0	0	0	0	PREDICTED: ethylene-responsive transcription factor RAP2-13 [Solanum tuberosum]
chr04:62107520|62107702	182	chr04	62107520	62107702	exon	PGSC0003DMG400027543	-	0	0.0340238	0	0	0.017931	0	0	0	0	0	PREDICTED: protein bfr2-like [Solanum tuberosum]
chr05:388948|389118	170	chr05	388948	389118	exon	PGSC0003DMG400028380	-	0	0.0170119	0	0	0	0	0	0	0	0	PREDICTED: probable mitochondrial-processing peptidase subunit beta [Solanum lycopersicum]
chr05:1622143|1622358	215	chr05	1622143	1622358	exon	PGSC0003DMG400025104	-	0	0.0255178	0	0	0	0	0	0	0	0	lysine-rich arabinogalactan protein 18-like precursor [Solanum tuberosum]
chr05:1831901|1832097	119	chr05	1831901	1832097	exon	PGSC0003DMG400000802	-	0	0.0170119	0	0	0	0	0	0	0	0	PREDICTED: protein decapping 5 [Solanum tuberosum]
chr05:46867443|46867686	128	chr05	46867443	46867686	exon	PGSC0003DMG402030099	-	0	0.0340238	0	0.0870371	0.0448742	0.0757197	0.0445327	0.0210074	0.0922042	0.0573938	PREDICTED: systemin-like isoform X1 [Solanum tuberosum]
chr07:35468639|35469207	259	chr07	35468639	35469207	intron	PGSC0003DMG400017836	-	0	0.0170119	0	0	0.017931	0	0	0.0481266	0.0270089	0.0289678	PREDICTED: receptor-like serine/threonine-protein kinase ALE2 isoform X2 [Solanum tuberosum]
chr07:41144337|41144644	307	chr07	41144337	41144644	exon	PGSC0003DMG400013537	+	0	0.119083	0	0	0	0	0	0	0	0	PREDICTED: 36.4 kDa proline-rich protein [Solanum tuberosum]
chr07:41144424|41144705	281	chr07	41144424	41144705	exon	PGSC0003DMG400013537	+	0	0.0170119	0	0	0	0	0	0	0	0	PREDICTED: 36.4 kDa proline-rich protein [Solanum tuberosum]
chr08:43333743|43333891	148	chr08	43333743	43333891	exon	PGSC0003DMG400010836	+	0	0.0170119	0	0	0	0	0	0	0	0	PREDICTED: la protein 1 [Solanum tuberosum]	GO:0003676,GO:0044424
chr08:45957845|45959136	383	chr08	45957845	45959136	exon	PGSC0003DMG401030070	-	0	0.0340238	0.0434914	0	0	0	0.0444311	0.0606973	0	0	PREDICTED: poly [ADP-ribose] polymerase 2-like isoform X3 [Solanum tuberosum]
chr09:53311533|53311693	160	chr09	53311533	53311693	exon	PGSC0003DMG400031808	+	0	0.0170119	0	0	0	0	0	0	0.0331052	0	PREDICTED: protein TIME FOR COFFEE isoform X1 [Solanum tuberosum]
chr09:61318397|61318564	167	chr09	61318397	61318564	exon	PGSC0003DMG400021603	+	0	0.0602861	0.286879	0.0531024	0.107773	0	0.0266586	0.0315112	0.0220702	0.056852	PREDICTED: extensin-2-like isoform X2 [Solanum tuberosum]
chr09:61321617|61321901	284	chr09	61321617	61321901	exon	PGSC0003DMG400021603	+	0	0.0425297	0	0.0328981	0	0	0	0.0577519	0	0	PREDICTED: extensin-2-like isoform X2 [Solanum tuberosum]
chr10:5623624|5623812	188	chr10	5623624	5623812	exon	PGSC0003DMG400019883	-	0	0.0170119	0.0174596	0.0328981	0.0443469	0.0267863	0.0267196	0	0	0	PREDICTED: rhodanese-like domain-containing protein 4, chloroplastic [Solanum tuberosum]	GO:0003723,GO:0006396
chr10:12148967|12149125	158	chr10	12148967	12149125	exon	PGSC0003DMG400009783	+	0	0.0595416	0	0	0	0	0	0	0	0	PREDICTED: vegetative cell wall protein gp1-like [Solanum tuberosum]
chr10:12149036|12149353	317	chr10	12149036	12149353	exon	PGSC0003DMG400009783	+	0	0.0850595	0	0.0982852	0	0	0	0.0192506	0	0	PREDICTED: vegetative cell wall protein gp1-like [Solanum tuberosum]
chr10:12149222|12149365	143	chr10	12149222	12149365	exon	PGSC0003DMG400009783	+	0	0.0340238	0.0434914	0	0	0	0	0	0	0	PREDICTED: vegetative cell wall protein gp1-like [Solanum tuberosum]
chr11:39031371|39031508	137	chr11	39031371	39031508	exon	PGSC0003DMG400000409	+	0	0.0170119	0	0	0	0	0	0.0210074	0	0	PREDICTED: ribosome production factor 1 [Solanum lycopersicum]	GO:0010162,GO:0005829,GO:0010564,GO:0009845,GO:0009933,GO:0009909,GO:0009640,GO:0006626,GO:0051301,GO:0010228,GO:0016567,GO:0019915,GO:0050826,GO:0048825,GO:0010182
chr12:1759423|1760817	1163	chr12	1759423	1760817	intron	PGSC0003DMG401007871	-	0	0.0170119	0	0	0	0	0	0	0	0.0189507
chr12:4905523|4905721	198	chr12	4905523	4905721	exon	PGSC0003DMG400001069	+	0	0.0425297	0	0	0.0179621	0	0	0	0	0	PREDICTED: serine/threonine protein phosphatase 2A 57 kDa regulatory subunit B&apos; iota isoform-like [Solanum tuberosum]
chr12:38361224|38361394	170	chr12	38361224	38361394	exon	PGSC0003DMG400028065	+	0	0.0170119	0	0	0	0	0	0	0	0	PREDICTED: putative uncharacterized protein DDB_G0294196 [Solanum tuberosum]	GO:0005215,GO:0006810,GO:0006950
chr12:48737051|48737304	128	chr12	48737051	48737304	intron	PGSC0003DMG402014476	+	0	0.0170119	0	0	0	0	0	0	0	0.0193119
chr12:50542236|50543686	140	chr12	50542236	50543686	exon	PGSC0003DMG400007579	+	0	0.0170119	0	0	0	0	0.0189108	0	0	0
chr01:3224450|3224641	191	chr01	3224450	3224641	exon	PGSC0003DMG400016420	-	0	0.0346193	0.0609584	0	0	0	0	0	0	0.0263582	PREDICTED: protein YLS9-like [Solanum tuberosum]
chr01:3224460|3224641	181	chr01	3224460	3224641	exon	PGSC0003DMG400016420	-	0	0.0432742	0	0	0.0263848	0	0	0	0	0	PREDICTED: protein YLS9-like [Solanum tuberosum]
chr01:55169289|55169448	159	chr01	55169289	55169448	exon	PGSC0003DMG400024055	-	0	0.0173097	0	0	0	0	0	0	0	0	PREDICTED: TMV resistance protein N-like [Solanum tuberosum]
chr01:75772716|75772902	186	chr01	75772716	75772902	exon	PGSC0003DMG400022494	-	0	0.0173097	0	0	0	0	0	0	0	0	PREDICTED: DNA-directed RNA polymerase II subunit RPB1-like isoform X2 [Solanum tuberosum]
chr01:77860772|77860929	157	chr01	77860772	77860929	exon	PGSC0003DMG400024731	+	0	0.0173097	0	0	0	0	0	0	0	0	PREDICTED: ABC transporter F family member 4-like isoform X1 [Solanum tuberosum]
chr01:78075020|78075195	84	chr01	78075020	78075195	exon	PGSC0003DMG400002804	+	0	0.0259645	0.0173093	0	0	0	0	0	0	0	PREDICTED: universal stress protein A-like protein [Solanum tuberosum]
chr02:22858873|22863838	111	chr02	22858873	22863838	exon	PGSC0003DMG401013013	-	0	0.0432742	0.0173093	0.021932	0	0.0283949	0	0.108188	0	0	PREDICTED: uncharacterized protein At2g23090-like [Solanum lycopersicum]
chr02:38507170|38507758	266	chr02	38507170	38507758	exon	PGSC0003DMG400001567	-	0	0.0259645	0	0	0	0	0	0	0	0.0175722	PREDICTED: HMG1/2-like protein [Solanum tuberosum]	GO:0003677
chr02:45928525|45928998	143	chr02	45928525	45928998	intron	PGSC0003DMG400001433	+	0	0.0173097	0	0	0	0	0	0	0	0	PREDICTED: probable serine/threonine-protein kinase At1g54610 isoform X1 [Solanum tuberosum]
chr03:35903069|35903241	172	chr03	35903069	35903241	exon	PGSC0003DMG400020608	-	0	0.0346193	0	0	0	0	0	0	0	0	PREDICTED: probable WRKY transcription factor 70 [Solanum tuberosum]
chr03:61349850|61350062	212	chr03	61349850	61350062	exon	PGSC0003DMG400037972	+	0	0.0259645	0	0	0	0	0	0	0	0	PREDICTED: trihelix transcription factor ASIL2 [Solanum tuberosum]
chr04:30427228|30427417	104	chr04	30427228	30427417	exon	PGSC0003DMG400005361	+	0	0.0173097	0	0	0	0.0273785	0.117371	0.0918983	0.0220702	0	PREDICTED: calreticulin-3-like [Solanum tuberosum]
chr04:59015504|59015698	194	chr04	59015504	59015698	exon	PGSC0003DMG400000776	-	0	0.0605838	0	0	0.475171	0	0	0	0	0	PREDICTED: extensin-1-like isoform X1 [Solanum tuberosum]	GO:0005199,GO:0009664
chr04:59098461|59098729	268	chr04	59098461	59098729	exon	PGSC0003DMG400000783	-	0	0.0173097	0.321265	0.171655	0.0890194	0	0	0.0210074	0.0940939	0.0790747	PREDICTED: extensin-2-like [Solanum tuberosum]	GO:0005199,GO:0009664
chr04:60611580|60611721	141	chr04	60611580	60611721	exon	PGSC0003DMG400006369	-	0	0.0346193	0.0174596	0	0	0	0	0	0	0	PREDICTED: ethylene-responsive transcription factor ABR1-like [Solanum tuberosum]
chr05:1622131|1622406	275	chr05	1622131	1622406	exon	PGSC0003DMG400025104	-	0	0.0173097	0	0	0.0351798	0	0	0	0	0	lysine-rich arabinogalactan protein 18-like precursor [Solanum tuberosum]
chr05:3714544|3714871	327	chr05	3714544	3714871	exon	PGSC0003DMG400030518	+	0	0.0173097	0	0	0	0	0	0	0	0	PREDICTED: uncharacterized protein LOC102596176 [Solanum tuberosum]	GO:0006334,GO:0005634
chr05:49868395|49868598	203	chr05	49868395	49868598	exon	PGSC0003DMG400008441	+	0	0.0173097	0	0	0	0	0	0	0	0.0189507	PREDICTED: pollen-specific leucine-rich repeat extensin-like protein 1 [Solanum tuberosum]
chr06:49904805|49905069	155	chr06	49904805	49905069	exon	PGSC0003DMG400028502	-	0	0.0173097	0	0	0	0	0	0	0	0	PREDICTED: proline--tRNA ligase, cytoplasmic-like [Solanum tuberosum]
chr07:10163234|10163464	230	chr07	10163234	10163464	exon	PGSC0003DMG400015933	+	0	0.0173097	0.0174596	0	0	0	0	0	0	0	PREDICTED: pectinesterase/pectinesterase inhibitor PPE8B-like [Solanum tuberosum]
chr07:41144688|41144951	263	chr07	41144688	41144951	exon	PGSC0003DMG400013537	+	0	0.0173097	0	0	0	0	0	0	0	0	PREDICTED: 36.4 kDa proline-rich protein [Solanum tuberosum]
chr07:53875674|53881403	2436	chr07	53875674	53881403	exon	PGSC0003DMG400019275	+	0	0.0605838	0.0173093	0.021932	0.0538397	0	0	0	0	0	PREDICTED: uncharacterized protein LOC102581809 [Solanum tuberosum]
chr08:18463626|18463816	113	chr08	18463626	18463816	intron	PGSC0003DMG400010959	-	0	0.0346193	0	0	0.035862	0	0.0189108	0.0210074	0	0.0263582	PREDICTED: topless-related protein 1-like isoform X1 [Solanum tuberosum]
chr08:56577190|56577328	138	chr08	56577190	56577328	exon	PGSC0003DMG400012120	-	0	0.0259645	0	0	0	0	0	0	0	0	PREDICTED: uncharacterized protein LOC102591423 [Solanum tuberosum]
chr09:1959617|1959779	162	chr09	1959617	1959779	exon	PGSC0003DMG400008917	-	0	0.0173097	0	0	0	0	0	0.0192506	0	0	PREDICTED: heat shock cognate 70 kDa protein 2-like [Solanum tuberosum]	GO:0005524,GO:0006950
chr09:2208393|2208545	152	chr09	2208393	2208545	exon	PGSC0003DMG400008934	+	0	0.0173097	0	0	0.0263848	0	0	0	0	0	PREDICTED: splicing factor 3B subunit 4-like [Solanum tuberosum]
chr09:59947070|59947211	141	chr09	59947070	59947211	exon	PGSC0003DMG400021879	+	0	0.0173097	0	0	0	0	0	0	0	0	PREDICTED: protein TIC 22-like, chloroplastic [Solanum tuberosum]
chr10:12149126|12149335	209	chr10	12149126	12149335	exon	PGSC0003DMG400009783	+	0	0.0173097	0	0.021932	0	0	0	0	0	0	PREDICTED: vegetative cell wall protein gp1-like [Solanum tuberosum]
chr11:43366153|43367687	200	chr11	43366153	43367687	exon	PGSC0003DMG400002984	-	0	0.0259645	0	0	0	0	0	0	0	0	PREDICTED: J domain-containing protein spf31-like [Solanum tuberosum]	GO:0050660,GO:0004031,GO:0005506,GO:0008762,GO:0009055,GO:0051537,GO:0055114
chr02:29071454|29071693	148	chr02	29071454	29071693	intron	PGSC0003DMG400021187	+	0	0	0.0521025	0.0328981	0	0	0.0355855	0.0498834	0.0220702	0	PREDICTED: KRR1 small subunit processome component [Solanum tuberosum]
chr02:33319921|33320280	359	chr02	33319921	33320280	exon	PGSC0003DMG400031775	-	0	0	0.0869828	0	0	0	0	0	0	0	PREDICTED: protein E6 [Solanum tuberosum]
chr02:45311119|45311276	157	chr02	45311119	45311276	exon	PGSC0003DMG400001380	+	0	0	0.0173966	0	0	0	0	0	0.0220702	0	PREDICTED: vegetative cell wall protein gp1 [Solanum tuberosum]
chr02:45311214|45311513	299	chr02	45311214	45311513	exon	PGSC0003DMG400001380	+	0	0	0.0260948	0	0	0	0	0	0	0	PREDICTED: vegetative cell wall protein gp1 [Solanum tuberosum]
chr02:45311223|45311375	152	chr02	45311223	45311375	exon	PGSC0003DMG400001380	+	0	0	0.0173966	0	0	0	0	0	0	0	PREDICTED: vegetative cell wall protein gp1 [Solanum tuberosum]
chr02:45311229|45311375	146	chr02	45311229	45311375	exon	PGSC0003DMG400001380	+	0	0	0.0347059	0.0326527	0.017931	0	0	0	0.0911873	0.0189507	PREDICTED: vegetative cell wall protein gp1 [Solanum tuberosum]
chr02:45311671|45311855	184	chr02	45311671	45311855	exon	PGSC0003DMG400001380	+	0	0	0.0173966	0	0	0	0	0	0	0	PREDICTED: vegetative cell wall protein gp1 [Solanum tuberosum]	GO:0010466,GO:0004867
chr02:45949356|45953040	1192	chr02	45949356	45953040	intron	PGSC0003DMG400001342	-	0	0	0.0173966	0	0	0	0	0	0	0	PREDICTED: CSC1-like protein HYP1 isoform X1 [Solanum tuberosum]
chr04:59016596|59016740	144	chr04	59016596	59016740	exon	PGSC0003DMG400000776	-	0	0	0.0173966	0.0318614	0.0175899	0	0	0	0	0.0189507	PREDICTED: extensin-1-like isoform X1 [Solanum tuberosum]
chr04:59097636|59098508	872	chr04	59097636	59098508	exon	PGSC0003DMG400000783	-	0	0	2.5138	0	0	0	0	0	0	0	PREDICTED: extensin-2-like [Solanum tuberosum]	GO:0005199,GO:0009664
chr04:59098428|59098729	301	chr04	59098428	59098729	exon	PGSC0003DMG400000783	-	0	0	0.0260948	0.021932	0.0268965	0	0	0	0.0220702	0	PREDICTED: extensin-2-like [Solanum tuberosum]	GO:0005199,GO:0009664
chr04:59098434|59098729	295	chr04	59098434	59098729	exon	PGSC0003DMG400000783	-	0	0	0.104224	0.0862825	0.0358931	0	0	0	0	0	PREDICTED: extensin-2-like [Solanum tuberosum]	GO:0005199,GO:0009664
chr04:59098458|59098729	271	chr04	59098458	59098729	exon	PGSC0003DMG400000783	-	0	0	0.0866775	0.129537	0	0	0	0	0	0.108551	PREDICTED: extensin-2-like [Solanum tuberosum]	GO:0005199,GO:0009664
chr04:59098467|59098729	262	chr04	59098467	59098729	exon	PGSC0003DMG400000783	-	0	0	0.0260948	0	0	0	0	0	0	0	PREDICTED: extensin-2-like [Solanum tuberosum]	GO:0005199,GO:0009664
chr04:61090878|61091031	153	chr04	61090878	61091031	exon	PGSC0003DMG401025083	-	0	0	0.0348562	0	0	0	0	0.0210074	0	0	PREDICTED: peroxidase 12-like [Solanum tuberosum]	GO:0006950
chr04:65044547|65045075	252	chr04	65044547	65045075	exon	PGSC0003DMG400009340	-	0	0	0.0173966	0	0	0	0	0	0	0	PREDICTED: NADPH--cytochrome P450 reductase [Solanum tuberosum]
chr04:69762784|69762985	201	chr04	69762784	69762985	exon	PGSC0003DMG401003730	-	0	0	0.0173966	0	0	0	0.0178131	0	0	0
chr05:49868441|49868602	161	chr05	49868441	49868602	exon	PGSC0003DMG400008441	-	0	0	0.0173966	0	0	0	0	0	0	0	PREDICTED: pollen-specific leucine-rich repeat extensin-like protein 1 [Solanum tuberosum]
chr07:41144250|41144447	197	chr07	41144250	41144447	exon	PGSC0003DMG400013537	+	0	0	0.261485	0	0	0	0	0.136548	0.108036	0	PREDICTED: 36.4 kDa proline-rich protein [Solanum tuberosum]
chr07:41144301|41144588	287	chr07	41144301	41144588	exon	PGSC0003DMG400013537	+	0	0	2.39726	1.40387	0	0	0	0	0	0	PREDICTED: 36.4 kDa proline-rich protein [Solanum tuberosum]
chr07:41144337|41144495	158	chr07	41144337	41144495	exon	PGSC0003DMG400013537	+	0	0	0.765449	0	0.350261	0	0	0	0	0	PREDICTED: 36.4 kDa proline-rich protein [Solanum tuberosum]
chr07:41144337|41144588	251	chr07	41144337	41144588	exon	PGSC0003DMG400013537	+	0	0	0.0173966	0	0.0179621	0	0	0	0	0	PREDICTED: 36.4 kDa proline-rich protein [Solanum tuberosum]
chr07:41144337|41144633	296	chr07	41144337	41144633	exon	PGSC0003DMG400013537	+	0	0	0.0173966	0	0	0	0	0	0	0	PREDICTED: 36.4 kDa proline-rich protein [Solanum tuberosum]
chr07:41144670|41144936	266	chr07	41144670	41144936	exon	PGSC0003DMG400013537	+	0	0	0.0347931	0	0	0	0	0	0	0	PREDICTED: 36.4 kDa proline-rich protein [Solanum tuberosum]
chr07:41144745|41144936	191	chr07	41144745	41144936	exon	PGSC0003DMG400013537	+	0	0	0.148155	0	0	0	0	0.132588	0	0	PREDICTED: 36.4 kDa proline-rich protein [Solanum tuberosum]	GO:0005773,GO:0006508,GO:0008234,GO:0017111,GO:0005524,GO:0009250,GO:0009011
chr09:443484|443620	136	chr09	443484	443620	exon	PGSC0003DMG400020347	-	0	0	0.0173966	0	0	0	0	0	0.0450148	0	PREDICTED: UPF0503 protein At3g09070, chloroplastic-like [Solanum tuberosum]	GO:0016747
chr09:61318331|61318534	203	chr09	61318331	61318534	exon	PGSC0003DMG400021603	+	0	0	0.043586	0	0.0269432	0	0	0	0	0.0553261	PREDICTED: extensin-2-like isoform X2 [Solanum tuberosum]
chr09:61318352|61318630	278	chr09	61318352	61318630	exon	PGSC0003DMG400021603	+	0	0	0.0260948	0	0	0	0	0.0385013	0	0	PREDICTED: extensin-2-like isoform X2 [Solanum tuberosum]
chr09:61318357|61318570	213	chr09	61318357	61318570	exon	PGSC0003DMG400021603	+	0	0	0.0348562	0	0	0	0	0	0	0.0479185	PREDICTED: extensin-2-like isoform X2 [Solanum tuberosum]
chr09:61318379|61318564	185	chr09	61318379	61318564	exon	PGSC0003DMG400021603	+	0	0	0.0434914	0	0	0	0	0	0	0	PREDICTED: extensin-2-like isoform X2 [Solanum tuberosum]
chr09:61318391|61318588	197	chr09	61318391	61318588	exon	PGSC0003DMG400021603	+	0	0	0.147871	0	0	0	0	0	0	0	PREDICTED: extensin-2-like isoform X2 [Solanum tuberosum]
chr09:61318400|61318564	164	chr09	61318400	61318564	exon	PGSC0003DMG400021603	+	0	0	0.0522843	0	0	0	0	0	0	0.0289678	PREDICTED: extensin-2-like isoform X2 [Solanum tuberosum]
chr09:61318400|61319562	1162	chr09	61318400	61319562	exon	PGSC0003DMG400021603	+	0	0	0.75675	0	0	0	0	0	0	0	PREDICTED: extensin-2-like isoform X2 [Solanum tuberosum]
chr09:61318846|61319388	542	chr09	61318846	61319388	exon	PGSC0003DMG400021603	+	0	0	0.0260948	0	0	0	0	0	0	0	PREDICTED: extensin-2-like isoform X2 [Solanum tuberosum]
chr09:61319182|61319892	710	chr09	61319182	61319892	exon	PGSC0003DMG400021603	+	0	0	0.0347931	0	0	0	0	0	0	0	PREDICTED: extensin-2-like isoform X2 [Solanum tuberosum]
chr09:61319395|61319778	383	chr09	61319395	61319778	exon	PGSC0003DMG400021603	+	0	0	0.0347931	0.0212409	0.0179621	0	0	0	0	0	PREDICTED: extensin-2-like isoform X2 [Solanum tuberosum]
chr09:61319419|61319778	359	chr09	61319419	61319778	exon	PGSC0003DMG400021603	+	0	0	0.0434914	0.119726	0.0175899	0	0	0	0	0	PREDICTED: extensin-2-like isoform X2 [Solanum tuberosum]
chr09:61319422|61319634	212	chr09	61319422	61319634	exon	PGSC0003DMG400021603	+	0	0	0.095514	0.0424819	0.0897639	0	0	0.0315112	0	0.102161	PREDICTED: extensin-2-like isoform X2 [Solanum tuberosum]
chr09:61319446|61319778	332	chr09	61319446	61319778	exon	PGSC0003DMG400021603	+	0	0	0.0260948	0	0	0	0	0	0	0.0482797	PREDICTED: extensin-2-like isoform X2 [Solanum tuberosum]
chr09:61319446|61319961	515	chr09	61319446	61319961	exon	PGSC0003DMG400021603	+	0	0	0.0260948	0	0	0	0	0	0	0	PREDICTED: extensin-2-like isoform X2 [Solanum tuberosum]
chr09:61319460|61319805	345	chr09	61319460	61319805	exon	PGSC0003DMG400021603	+	0	0	0.0867212	0	0	0	0	0	0	0	PREDICTED: extensin-2-like isoform X2 [Solanum tuberosum]
chr09:61319464|61319709	245	chr09	61319464	61319709	exon	PGSC0003DMG400021603	+	0	0	0.27034	0	0	0	0	0	0	0	PREDICTED: extensin-2-like isoform X2 [Solanum tuberosum]
chr09:61319464|61319733	269	chr09	61319464	61319733	exon	PGSC0003DMG400021603	+	0	0	0.0521897	0	0	0	0	0	0	0	PREDICTED: extensin-2-like isoform X2 [Solanum tuberosum]
chr09:61319491|61319706	215	chr09	61319491	61319706	exon	PGSC0003DMG400021603	+	0	0	0.148123	0	0.18702	0	0	0	0	0.289678	PREDICTED: extensin-2-like isoform X2 [Solanum tuberosum]
chr09:61319539|61319706	167	chr09	61319539	61319706	exon	PGSC0003DMG400021603	+	0	0	0.19945	0.0743433	0.159798	0	0	0.073526	0	0.202775	PREDICTED: extensin-2-like isoform X2 [Solanum tuberosum]
chr09:61319539|61319778	239	chr09	61319539	61319778	exon	PGSC0003DMG400021603	+	0	0	0.0697755	0.17362	0.0175899	0	0	0	0.0450148	0	PREDICTED: extensin-2-like isoform X2 [Solanum tuberosum]
chr09:61319626|61320036	410	chr09	61319626	61320036	exon	PGSC0003DMG400021603	+	0	0	0.0260948	0	0	0	0	0	0	0.0379013	PREDICTED: extensin-2-like isoform X2 [Solanum tuberosum]
chr09:61319818|61320170	352	chr09	61319818	61320170	exon	PGSC0003DMG400021603	+	0	0	0.0173966	0	0	0	0	0	0	0	PREDICTED: extensin-2-like isoform X2 [Solanum tuberosum]
chr09:61321519|61321667	148	chr09	61321519	61321667	exon	PGSC0003DMG400021603	+	0	0	0.182485	0.108378	0.124773	0	0	0.0242789	0	0.0477379	PREDICTED: extensin-2-like isoform X2 [Solanum tuberosum]
chr09:61321519|61321763	244	chr09	61321519	61321763	exon	PGSC0003DMG400021603	+	0	0	0.0434914	0.0544211	0.0175899	0	0	0	0	0	PREDICTED: extensin-2-like isoform X2 [Solanum tuberosum]
chr09:61321668|61321832	164	chr09	61321668	61321832	exon	PGSC0003DMG400021603	+	0	0	0.209232	0	0	0	0	0	0	0	PREDICTED: extensin-2-like isoform X2 [Solanum tuberosum]
chr12:42441738|42441959	138	chr12	42441738	42441959	exon	PGSC0003DMG400000654	-	0	0	0.0347931	0	0	0	0	0	0	0	PREDICTED: H/ACA ribonucleoprotein complex subunit 2-like protein [Solanum tuberosum]
chr01:61318998|61319150	152	chr01	61318998	61319150	exon	PGSC0003DMG400004360	+	0	0	0.0349193	0	0	0	0	0	0	0	PREDICTED: uncharacterized protein At5g19025-like [Solanum tuberosum]
chr02:33319738|33319920	182	chr02	33319738	33319920	exon	PGSC0003DMG400031775	-	0	0	0.0174596	0	0	0	0	0	0	0	PREDICTED: protein E6 [Solanum tuberosum]
chr02:38980088|38980477	389	chr02	38980088	38980477	exon	PGSC0003DMG400003590	-	0	0	0.0174596	0	0	0	0	0	0	0	PREDICTED: DNA-directed RNA polymerase II subunit 1 [Solanum tuberosum]	GO:0003899,GO:0016926,GO:0009506,GO:0005665,GO:0010228,GO:0003677,GO:0031047,GO:0000394,GO:0009507,GO:0005773,GO:0006306,GO:0050665,GO:0006366
chr02:45311095|45311375	280	chr02	45311095	45311375	exon	PGSC0003DMG400001380	+	0	0	0.0523789	0	0.0268965	0	0.0189108	0	0	0	PREDICTED: vegetative cell wall protein gp1 [Solanum tuberosum]
chr03:44789206|44789841	314	chr03	44789206	44789841	exon	PGSC0003DMG400009067	-	0	0	0.0349193	0	0.0179621	0	0	0	0	0	PREDICTED: uncharacterized protein LOC102593582 [Solanum tuberosum]
chr04:9458824|9461780	2320	chr04	9458824	9461780	exon	PGSC0003DMG400019731	-	0	0	0.192056	0	0	0.0267863	0	0.0210074	0	0.0382626	PREDICTED: uncharacterized protein LOC102580500 isoform X1 [Solanum tuberosum]
chr04:59015512|59015785	273	chr04	59015512	59015785	exon	PGSC0003DMG400000776	-	0	0	0.0261894	0	0	0	0	0	0	0	PREDICTED: extensin-1-like isoform X1 [Solanum tuberosum]	GO:0005199,GO:0009664
chr04:59015786|59015944	158	chr04	59015786	59015944	exon	PGSC0003DMG400000776	-	0	0	0.148407	0	0	0	0	0	0	0	PREDICTED: extensin-1-like isoform X1 [Solanum tuberosum]	GO:0005199,GO:0009664
chr04:59015786|59016004	218	chr04	59015786	59016004	exon	PGSC0003DMG400000776	-	0	0	0.541249	0	0	0	0	0	0	1.07406	PREDICTED: extensin-1-like isoform X1 [Solanum tuberosum]	GO:0005199,GO:0009664
chr04:59016001|59016751	750	chr04	59016001	59016751	exon	PGSC0003DMG400000776	-	0	0	0.0174596	0	0	0	0	0	0	0	PREDICTED: extensin-1-like isoform X1 [Solanum tuberosum]	GO:0005199,GO:0009664
chr04:59016056|59016667	611	chr04	59016056	59016667	exon	PGSC0003DMG400000776	-	0	0	0.234954	0	0	0	0.0444311	0	0	0	PREDICTED: extensin-1-like isoform X1 [Solanum tuberosum]	GO:0005199,GO:0009664
chr04:59016200|59016740	540	chr04	59016200	59016740	exon	PGSC0003DMG400000776	-	0	0	0.0174596	0	0	0	0	0	0	0	PREDICTED: extensin-1-like isoform X1 [Solanum tuberosum]	GO:0005199,GO:0009664
chr04:59098128|59098729	601	chr04	59098128	59098729	exon	PGSC0003DMG400000783	-	0	0	0.0174596	0	0	0	0	0	0	0	PREDICTED: extensin-2-like [Solanum tuberosum]	GO:0005199,GO:0009664
chr04:59098188|59098538	350	chr04	59098188	59098538	exon	PGSC0003DMG400000783	-	0	0	0.296814	0.43194	0.17931	0	0	0	0.297098	0	PREDICTED: extensin-2-like [Solanum tuberosum]	GO:0005199,GO:0009664
chr04:59098431|59098729	298	chr04	59098431	59098729	exon	PGSC0003DMG400000783	-	0	0	0.0434988	0	0.0351798	0	0	0	0.0180059	0	PREDICTED: extensin-2-like [Solanum tuberosum]	GO:0005199,GO:0009664
chr04:71953963|71954119	156	chr04	71953963	71954119	exon	PGSC0003DMG400009924	-	0	0	0.0436491	0	0	0	0	0	0	0	PREDICTED: 3-hydroxy-3-methylglutaryl-coenzyme A reductase 1-like [Solanum tuberosum]	GO:0050661,GO:0008299,GO:0016021,GO:0015936,GO:0004420,GO:0055114
chr05:3993402|3993624	222	chr05	3993402	3993624	exon	PGSC0003DMG400030552	-	0	0	0.0523789	0	0	0	0	0	0	0	PREDICTED: putative uncharacterized protein DDB_G0286901 [Solanum tuberosum]
chr06:57088784|57088932	148	chr06	57088784	57088932	exon	PGSC0003DMG401030350	-	0	0	0.0174596	0	0	0	0	0	0	0	PREDICTED: uncharacterized protein LOC102585494 [Solanum tuberosum]
chr07:41144250|41144480	230	chr07	41144250	41144480	exon	PGSC0003DMG400013537	+	0	0	0.096028	0	0.0527696	0	0	0.191649	0	0	PREDICTED: 36.4 kDa proline-rich protein [Solanum tuberosum]
chr07:41144301|41144644	343	chr07	41144301	41144644	exon	PGSC0003DMG400013537	+	0	0	0.0611087	0	0	0	0	0	0	0	PREDICTED: 36.4 kDa proline-rich protein [Solanum tuberosum]
chr07:41144445|41144651	206	chr07	41144445	41144651	exon	PGSC0003DMG400013537	+	0	0	0.0174596	0	0	0	0	0	0	0	PREDICTED: 36.4 kDa proline-rich protein [Solanum tuberosum]
chr09:52524639|52526190	109	chr09	52524639	52526190	exon	PGSC0003DMG400011398	-	0	0	0.0174596	0	0	0	0	0	0	0	PREDICTED: uncharacterized protein OsI_027940 [Solanum tuberosum]
chr09:61318325|61319223	898	chr09	61318325	61319223	exon	PGSC0003DMG400021603	+	0	0	0.0174596	0	0	0	0	0	0	0	PREDICTED: extensin-2-like isoform X2 [Solanum tuberosum]
chr09:61318331|61318857	526	chr09	61318331	61318857	exon	PGSC0003DMG400021603	+	0	0	0.0523789	0	0	0	0	0	0	0	PREDICTED: extensin-2-like isoform X2 [Solanum tuberosum]
chr09:61318331|61320000	1669	chr09	61318331	61320000	exon	PGSC0003DMG400021603	+	0	0	0.0349193	0	0	0	0	0	0	0	PREDICTED: extensin-2-like isoform X2 [Solanum tuberosum]
chr09:61318352|61318489	137	chr09	61318352	61318489	exon	PGSC0003DMG400021603	+	0	0	1.64994	0	0	0	0	0	1.41347	0	PREDICTED: extensin-2-like isoform X2 [Solanum tuberosum]
chr09:61318352|61318582	230	chr09	61318352	61318582	exon	PGSC0003DMG400021603	+	0	0	0.0785683	0.0326527	0	0	0	0	0	0.083424	PREDICTED: extensin-2-like isoform X2 [Solanum tuberosum]
chr09:61318352|61318585	233	chr09	61318352	61318585	exon	PGSC0003DMG400021603	+	0	0	1.1698	0	0	0	0	0.430653	0.0540178	0	PREDICTED: extensin-2-like isoform X2 [Solanum tuberosum]
chr09:61318400|61318585	185	chr09	61318400	61318585	exon	PGSC0003DMG400021603	+	0	0	0.986469	0.794548	1.45704	0	0	0	0	0	PREDICTED: extensin-2-like isoform X2 [Solanum tuberosum]
chr09:61318846|61319337	491	chr09	61318846	61319337	exon	PGSC0003DMG400021603	+	0	0	0.0349193	0	0	0	0	0	0	0	PREDICTED: extensin-2-like isoform X2 [Solanum tuberosum]
chr09:61319203|61319778	575	chr09	61319203	61319778	exon	PGSC0003DMG400021603	+	0	0	0.0174596	0	0	0	0	0	0	0	PREDICTED: extensin-2-like isoform X2 [Solanum tuberosum]
chr09:61319323|61319595	272	chr09	61319323	61319595	exon	PGSC0003DMG400021603	+	0	0	0.0261894	0	0	0	0	0	0	0	PREDICTED: extensin-2-like isoform X2 [Solanum tuberosum]
chr09:61319326|61319634	308	chr09	61319326	61319634	exon	PGSC0003DMG400021603	+	0	0	0.095502	0.0761896	0.195024	0	0	0.0452864	0	0.211347	PREDICTED: extensin-2-like isoform X2 [Solanum tuberosum]
chr09:61319344|61319778	434	chr09	61319344	61319778	exon	PGSC0003DMG400021603	+	0	0	0.0174596	0	0.017931	0	0	0	0	0	PREDICTED: extensin-2-like isoform X2 [Solanum tuberosum]
chr09:61319368|61319781	413	chr09	61319368	61319781	exon	PGSC0003DMG400021603	+	0	0	0.0174596	0.0645141	0.0263848	0	0	0	0	0	PREDICTED: extensin-2-like isoform X2 [Solanum tuberosum]
chr09:61319422|61319706	284	chr09	61319422	61319706	exon	PGSC0003DMG400021603	+	0	0	0.0872982	0.0955843	0.131924	0	0	0	0	0	PREDICTED: extensin-2-like isoform X2 [Solanum tuberosum]
chr09:61319460|61319625	165	chr09	61319460	61319625	exon	PGSC0003DMG400021603	+	0	0	0.0261894	0.0217684	0.0620762	0	0	0	0.0775377	0.196653	PREDICTED: extensin-2-like isoform X2 [Solanum tuberosum]
chr09:61319464|61319661	197	chr09	61319464	61319661	exon	PGSC0003DMG400021603	+	0	0	0.0349193	0	0.0538397	0	0	0.0210074	0	0	PREDICTED: extensin-2-like isoform X2 [Solanum tuberosum]
chr09:61319470|61319856	386	chr09	61319470	61319856	exon	PGSC0003DMG400021603	+	0	0	0.0436491	0.0326527	0.0175899	0	0	0.0210074	0	0	PREDICTED: extensin-2-like isoform X2 [Solanum tuberosum]
chr09:61319590|61319820	230	chr09	61319590	61319820	exon	PGSC0003DMG400021603	+	0	0	0.0174596	0.0318614	0.0179621	0	0	0	0	0	PREDICTED: extensin-2-like isoform X2 [Solanum tuberosum]
chr10:12149051|12149380	329	chr10	12149051	12149380	exon	PGSC0003DMG400009783	+	0	0	0.0174596	0	0	0	0	0	0	0	PREDICTED: vegetative cell wall protein gp1-like [Solanum tuberosum]
chr10:58387044|58387215	171	chr10	58387044	58387215	exon	PGSC0003DMG400008163	+	0	0	0.0174596	0	0	0	0	0	0	0	PREDICTED: probable calcium-binding protein CML36 [Solanum tuberosum]
chr11:35455331|35455471	140	chr11	35455331	35455471	exon	PGSC0003DMG400032510	+	0	0	0.0434236	0	0.017931	0	0	0	0	0	PREDICTED: L-ascorbate oxidase [Solanum tuberosum]
chr01:3734669|3740153	432	chr01	3734669	3740153	exon	PGSC0003DMG400016367	-	0	0	0.12982	0	0	0	0	0	0	0	PREDICTED: 40S ribosomal protein S27-2-like [Nelumbo nucifera]
chr02:45311095|45311411	316	chr02	45311095	45311411	exon	PGSC0003DMG400001380	+	0	0	0.025964	0	0	0	0	0	0	0	PREDICTED: vegetative cell wall protein gp1 [Solanum tuberosum]
chr02:45311109|45311375	266	chr02	45311109	45311375	exon	PGSC0003DMG400001380	+	0	0	0.051928	0	0	0	0	0	0	0	PREDICTED: vegetative cell wall protein gp1 [Solanum tuberosum]
chr03:59022240|59022477	237	chr03	59022240	59022477	exon	PGSC0003DMG400005719	+	0	0	0.0173093	0	0	0	0	0	0	0	LOB domain-containing protein 41-like [Solanum tuberosum]
chr04:59016356|59016754	398	chr04	59016356	59016754	exon	PGSC0003DMG400000776	-	0	0	0.025964	0	0	0	0	0	0	0	PREDICTED: extensin-1-like isoform X1 [Solanum tuberosum]	GO:0005199,GO:0009664
chr04:59098188|59098729	541	chr04	59098188	59098729	exon	PGSC0003DMG400000783	-	0	0	0.0432734	0	0.035552	0.0189299	0	0	0.0331052	0.0193119	PREDICTED: extensin-2-like [Solanum tuberosum]	GO:0005199,GO:0009664
chr04:59098365|59098508	143	chr04	59098365	59098508	exon	PGSC0003DMG400000783	-	0	0	0.0173093	0	0	0	0	0	0	0	PREDICTED: extensin-2-like [Solanum tuberosum]	GO:0005199,GO:0009664
chr04:59098488|59098729	241	chr04	59098488	59098729	exon	PGSC0003DMG400000783	-	0	0	0.0432734	0.021932	0.0532813	0	0	0	0	0	PREDICTED: extensin-2-like [Solanum tuberosum]	GO:0005199,GO:0009664
chr07:41144250|41144576	326	chr07	41144250	41144576	exon	PGSC0003DMG400013537	+	0	0	0.0778921	0.0318614	0	0	0.0378216	0	0	0	PREDICTED: 36.4 kDa proline-rich protein [Solanum tuberosum]
chr07:41144264|41144540	276	chr07	41144264	41144540	exon	PGSC0003DMG400013537	+	0	0	0.025964	0	0	0	0	0.105878	0	0	PREDICTED: 36.4 kDa proline-rich protein [Solanum tuberosum]
chr07:41144301|41144603	302	chr07	41144301	41144603	exon	PGSC0003DMG400013537	+	0	0	0.0346187	0	0.035862	0	0	0.0242789	0.0360119	0	PREDICTED: 36.4 kDa proline-rich protein [Solanum tuberosum]
chr07:41144337|41144507	170	chr07	41144337	41144507	exon	PGSC0003DMG400013537	+	0	0	0.0173093	0	0	0	0	0	0	0	PREDICTED: 36.4 kDa proline-rich protein [Solanum tuberosum]
chr07:41144337|41144651	314	chr07	41144337	41144651	exon	PGSC0003DMG400013537	+	0	0	0.0173093	0	0	0	0	0	0	0	PREDICTED: 36.4 kDa proline-rich protein [Solanum tuberosum]
chr08:45449296|45449816	520	chr08	45449296	45449816	exon	PGSC0003DMG400029573	+	0	0	0.0432734	0	0	0	0	0	0	0	PREDICTED: protein MOS2 [Solanum tuberosum]
chr08:50934898|50937994	722	chr08	50934898	50937994	exon	PGSC0003DMG400026212	+	0	0	0.199057	0.0849638	0	0	0	0	0	0	PREDICTED: uncharacterized protein LOC102578478 [Solanum tuberosum]
chr09:61318352|61318537	185	chr09	61318352	61318537	exon	PGSC0003DMG400021603	+	0	0	1.67035	0	0	0	0	0	0.234077	0	PREDICTED: extensin-2-like isoform X2 [Solanum tuberosum]
chr09:61318400|61318660	260	chr09	61318400	61318660	exon	PGSC0003DMG400021603	+	0	0	0.752956	0	0	0	0	0	0	0	PREDICTED: extensin-2-like isoform X2 [Solanum tuberosum]
chr09:61318640|61319511	871	chr09	61318640	61319511	exon	PGSC0003DMG400021603	+	0	0	0.0173093	0	0	0	0	0	0	0	PREDICTED: extensin-2-like isoform X2 [Solanum tuberosum]
chr09:61319278|61319778	500	chr09	61319278	61319778	exon	PGSC0003DMG400021603	+	0	0	0.025964	0	0.0179621	0	0.0266586	0	0	0	PREDICTED: extensin-2-like isoform X2 [Solanum tuberosum]
chr09:61319323|61319706	383	chr09	61319323	61319706	exon	PGSC0003DMG400021603	+	0	0	0.0173093	0	0.0179621	0	0	0	0	0	PREDICTED: extensin-2-like isoform X2 [Solanum tuberosum]
chr09:61319626|61319892	266	chr09	61319626	61319892	exon	PGSC0003DMG400021603	+	0	0	0.0692374	0	0	0	0.0177724	0	0	0	PREDICTED: extensin-2-like isoform X2 [Solanum tuberosum]
chr09:61321632|61321781	149	chr09	61321632	61321781	exon	PGSC0003DMG400021603	+	0	0	0.0778921	0	0	0	0	0.0385013	0	0	PREDICTED: extensin-2-like isoform X2 [Solanum tuberosum]
chr10:43731501|43731674	173	chr10	43731501	43731674	exon	PGSC0003DMG400008269	-	0	0	0.025964	0	0	0.0567898	0	0.0606973	0.0471894	0.0456701	PREDICTED: protein TIC 62, chloroplastic isoform X1 [Solanum tuberosum]
chr10:44285805|44290473	3907	chr10	44285805	44290473	exon	PGSC0003DMG400033906	+	0	0	0.0173093	0	0	0	0	0	0	0	isoflavone reductase homolog [Solanum tuberosum]	GO:0016491,GO:0055114,GO:0005737
chr10:53358124|53359045	135	chr10	53358124	53359045	exon	PGSC0003DMG400008398	+	0	0	0.0173093	0	0	0	0	0	0	0	PREDICTED: histone deacetylase HDT1-like [Solanum tuberosum]
chr11:232187|232365	178	chr11	232187	232365	exon	PGSC0003DMG400013301	-	0	0	0.0173093	0	0	0	0	0	0	0	PREDICTED: thioredoxin domain-containing protein 9 homolog [Solanum tuberosum]	GO:0050508
chr11:39031414|39032535	226	chr11	39031414	39032535	exon	PGSC0003DMG400000409	+	0	0	0.0346187	0	0.017931	0	0.0189108	0.0485579	0	0	PREDICTED: ribosome production factor 1 [Solanum lycopersicum]
chr12:7880181|7880397	132	chr12	7880181	7880397	exon	PGSC0003DMG400019024	-	0	0	0.0173093	0	0	0	0	0	0	0	PREDICTED: vesicle-associated protein 4-1-like [Solanum tuberosum]
chr12:58490496|58494039	1493	chr12	58490496	58494039	exon	PGSC0003DMG400029350	+	0	0	0.0173093	0	0.017931	0	0	0	0	0	PREDICTED: UDP-glycosyltransferase 74E2-like [Solanum pennellii]	GO:0016758,GO:0008152
chr01:554056|554292	113	chr01	554056	554292	exon	PGSC0003DMG400019974	-	0	0	0	0.021932	0	0	0.0178131	0	0	0	PREDICTED: microtubule-associated protein 70-2-like [Solanum tuberosum]
chr01:72845879|72846935	647	chr01	72845879	72846935	exon	PGSC0003DMG400000079	+	0	0	0	0.021932	0	0	0	0	0	0	PREDICTED: BAG family molecular chaperone regulator 6 [Solanum tuberosum]
chr01:80383336|80385693	154	chr01	80383336	80385693	exon	PGSC0003DMG400024923	-	0	0	0	0.021932	0	0	0	0	0	0	PREDICTED: uncharacterized protein At5g49945 [Solanum tuberosum]
chr02:6709142|6709309	167	chr02	6709142	6709309	exon	PGSC0003DMG400014537	-	0	0	0	0.021932	0	0	0	0	0	0	PREDICTED: uncharacterized protein LOC102594229 [Solanum tuberosum]
chr02:36329618|36329776	158	chr02	36329618	36329776	exon	PGSC0003DMG400016453	-	0	0	0	0.0976575	0	0.035715	0	0.0192506	0.0782625	0.0193119	PREDICTED: peroxidase 42-like [Solanum tuberosum]
chr02:38980088|38980372	284	chr02	38980088	38980372	exon	PGSC0003DMG400003590	-	0	0	0	0.0767621	0	0.0473248	0	0	0.0630208	0	PREDICTED: DNA-directed RNA polymerase II subunit 1 [Solanum tuberosum]	GO:0003899,GO:0016926,GO:0009506,GO:0005665,GO:0010228,GO:0003677,GO:0031047,GO:0000394,GO:0009507,GO:0005773,GO:0006306,GO:0050665,GO:0006366
chr04:59098494|59098729	235	chr04	59098494	59098729	exon	PGSC0003DMG400000783	-	0	0	0	0.0763532	0	0	0	0	0	0.0175722	PREDICTED: extensin-2-like [Solanum tuberosum]	GO:0005199,GO:0009664
chr04:60206101|60206262	161	chr04	60206101	60206262	exon	PGSC0003DMG400006661	+	0	0	0	0.10966	0	0	0	0	0	0	PREDICTED: stress protein DDR48-like [Solanum pennellii]
chr04:71588546|71588698	152	chr04	71588546	71588698	exon	PGSC0003DMG400009981	-	0	0	0	0.043173	0	0	0	0	0	0	1,4-alpha-glucan branching enzyme [Solanum tuberosum]	GO:0004553,GO:0005978,GO:0043169,GO:0009501,GO:0003844,GO:0019252,GO:0009507
chr05:51725070|51725265	104	chr05	51725070	51725265	intron	PGSC0003DMG400023335	-	0	0	0	0.021932	0	0	0	0	0	0	PREDICTED: calreticulin-3-like [Solanum tuberosum]	GO:0006633,GO:0016491,GO:0005506,GO:0016021,GO:0055114,GO:0005737,GO:0009626,GO:0043531,GO:0005524,GO:0016020,GO:0005737,GO:0009626,GO:0046872,GO:0043531,GO:0005524,GO:0016020,GO:0030001,GO:0043531,GO:0008270,GO:0003676,GO:0009626,GO:0005524,GO:0005737,GO:0015074,GO:0030001,GO:0016020,GO:0006633,GO:0016491,GO:0005506,GO:0016021,GO:0055114,GO:0005737,GO:0009626,GO:0043531,GO:0005524,GO:0016020
chr07:1623484|1623634	150	chr07	1623484	1623634	exon	PGSC0003DMG400011169	-	0	0	0	0.0328981	0	0	0	0	0	0	PREDICTED: tetraspanin-8-like [Solanum tuberosum]
chr08:36714252|36714404	152	chr08	36714252	36714404	exon	PGSC0003DMG400002210	-	0	0	0	0.021932	0	0	0	0	0	0	PREDICTED: far upstream element-binding protein 2 [Solanum tuberosum]
chr09:61321519|61321658	139	chr09	61321519	61321658	exon	PGSC0003DMG400021603	+	0	0	0	0.021932	0	0	0	0	0	0	PREDICTED: extensin-2-like isoform X2 [Solanum tuberosum]
chr10:12149051|12149287	236	chr10	12149051	12149287	exon	PGSC0003DMG400009783	+	0	0	0	0.021932	0	0	0	0	0	0	PREDICTED: vegetative cell wall protein gp1-like [Solanum tuberosum]
chr04:59016356|59016685	329	chr04	59016356	59016685	exon	PGSC0003DMG400000776	-	0	0	0	0.0326527	0.017931	0	0	0	0	0	PREDICTED: extensin-1-like isoform X1 [Solanum tuberosum]	GO:0005199,GO:0009664
chr04:59098338|59098508	170	chr04	59098338	59098508	exon	PGSC0003DMG400000783	-	0	0	0	1.77413	0	0	0	0	0.81927	0	PREDICTED: extensin-2-like [Solanum tuberosum]	GO:0005199,GO:0009664
chr06:51029589|51029863	128	chr06	51029589	51029863	intron	PGSC0003DMG400004074	-	0	0	0	0.0217684	0	0	0	0	0	0	PREDICTED: protein decapping 5-like [Solanum tuberosum]	GO:0016020,GO:0015095,GO:0055085,GO:0015693
chr07:41144316|41144462	146	chr07	41144316	41144462	exon	PGSC0003DMG400013537	+	0	0	0	0.0544211	0	0	0	0	0.0720237	0	PREDICTED: 36.4 kDa proline-rich protein [Solanum tuberosum]
chr07:41144553|41144705	152	chr07	41144553	41144705	exon	PGSC0003DMG400013537	+	0	0	0	0.0217684	0	0	0	0	0	0	PREDICTED: 36.4 kDa proline-rich protein [Solanum tuberosum]
chr07:41144688|41144828	140	chr07	41144688	41144828	exon	PGSC0003DMG400013537	+	0	0	0	0.0217684	0.0268965	0	0	0	0	0	PREDICTED: 36.4 kDa proline-rich protein [Solanum tuberosum]
chr09:19493668|19493982	314	chr09	19493668	19493982	intron	PGSC0003DMG400004043	+	0	0	0	0.0217684	0	0	0	0	0	0	PREDICTED: hyaluronan mediated motility receptor isoform X1 [Solanum tuberosum]
chr09:61318400|61319565	1165	chr09	61318400	61319565	exon	PGSC0003DMG400021603	+	0	0	0	0.0870738	0.0538864	0	0	0	0	0	PREDICTED: extensin-2-like isoform X2 [Solanum tuberosum]
chr09:61319344|61319511	167	chr09	61319344	61319511	exon	PGSC0003DMG400021603	+	0	0	0	0.0756621	0	0	0.0266586	0	0.0180059	0	PREDICTED: extensin-2-like isoform X2 [Solanum tuberosum]
chr09:61319368|61319625	257	chr09	61319368	61319625	exon	PGSC0003DMG400021603	+	0	0	0	0.0326527	0	0	0	0	0	0	PREDICTED: extensin-2-like isoform X2 [Solanum tuberosum]
chr09:61319395|61319706	311	chr09	61319395	61319706	exon	PGSC0003DMG400021603	+	0	0	0	0.0326527	0	0	0	0	0	0.0193119	PREDICTED: extensin-2-like isoform X2 [Solanum tuberosum]
chr09:61319631|61320170	539	chr09	61319631	61320170	exon	PGSC0003DMG400021603	+	0	0	0	0.0435369	0	0	0	0	0	0	PREDICTED: extensin-2-like isoform X2 [Solanum tuberosum]
chr09:61321591|61321863	272	chr09	61321591	61321863	exon	PGSC0003DMG400021603	-	0	0	0	0.0217684	0	0	0	0	0	0	PREDICTED: extensin-2-like isoform X2 [Solanum tuberosum]
chr09:61321764|61322015	251	chr09	61321764	61322015	exon	PGSC0003DMG400021603	+	0	0	0	0.0217684	0	0	0	0	0	0	PREDICTED: extensin-2-like isoform X2 [Solanum tuberosum]
chr09:61321841|61322048	207	chr09	61321841	61322048	exon	PGSC0003DMG400021603	+	0	0	0	0.0326527	0	0	0	0	0	0	PREDICTED: extensin-2-like isoform X2 [Solanum tuberosum]
chr10:2646860|2647607	138	chr10	2646860	2647607	exon	PGSC0003DMG400021247	-	0	0	0	0.0217684	0	0	0	0	0	0	PREDICTED: probable glutathione S-transferase [Solanum tuberosum]	GO:0009734,GO:0004364
chr10:12149033|12149272	239	chr10	12149033	12149272	exon	PGSC0003DMG400009783	+	0	0	0	0.0326527	0	0	0	0	0	0	PREDICTED: vegetative cell wall protein gp1-like [Solanum tuberosum]
chr10:12149087|12149311	224	chr10	12149087	12149311	exon	PGSC0003DMG400009783	+	0	0	0	0.0544211	0	0	0	0	0	0	PREDICTED: vegetative cell wall protein gp1-like [Solanum tuberosum]
chr01:71943913|71945851	115	chr01	71943913	71945851	exon	PGSC0003DMG400000157	+	0	0	0	0.0318614	0	0	0	0.0192506	0.0331052	0	PREDICTED: remorin-like [Solanum tuberosum]
chr01:84765278|84772160	728	chr01	84765278	84772160	exon	PGSC0003DMG401025807	+	0	0	0	0.0212409	0	0	0	0	0	0	PREDICTED: uncharacterized protein LOC102604384 [Solanum tuberosum]
chr02:45311316|45311483	167	chr02	45311316	45311483	exon	PGSC0003DMG400001380	+	0	0	0	0.0318614	0	0	0	0	0	0	PREDICTED: vegetative cell wall protein gp1 [Solanum tuberosum]
chr03:61000930|61001433	285	chr03	61000930	61001433	exon	PGSC0003DMG400002497	+	0	0	0	0.0212409	0	0	0	0	0	0	PREDICTED: receptor-like serine/threonine-protein kinase ALE2 [Solanum tuberosum]
chr04:59016257|59016751	494	chr04	59016257	59016751	exon	PGSC0003DMG400000776	-	0	0	0	0.0212409	0	0	0	0	0	0	PREDICTED: extensin-1-like isoform X1 [Solanum tuberosum]	GO:0005199,GO:0009664
chr04:64930925|64931412	221	chr04	64930925	64931412	exon	PGSC0003DMG400009346	-	0	0	0	0.0318614	0	0	0	0	0	0	PREDICTED: splicing regulatory glutamine/lysine-rich protein 1-like isoform X1 [Solanum tuberosum]	GO:0006855,GO:0016020,GO:0015297,GO:0015238,GO:0006855,GO:0016020,GO:0015297,GO:0015238
chr04:67281338|67281497	159	chr04	67281338	67281497	exon	PGSC0003DMG400021512	+	0	0	0	0.0212409	0	0	0	0	0	0	PREDICTED: acyl-CoA-binding domain-containing protein 3 isoform X1 [Solanum tuberosum]	GO:0005789,GO:0003958,GO:0005506,GO:0010181,GO:0055114
chr05:50478019|50478178	159	chr05	50478019	50478178	intron	PGSC0003DMG400023517	-	0	0	0	0.0212409	0	0	0	0	0	0	PREDICTED: protein TIC 20-I, chloroplastic-like [Solanum tuberosum]	GO:0005840,GO:0003735,GO:0042254,GO:0006414
chr07:3442201|3442344	143	chr07	3442201	3442344	intron	PGSC0003DMG400030719	+	0	0	0	0.0212409	0	0	0	0	0	0	PREDICTED: uncharacterized protein LOC102587973 [Solanum tuberosum]
chr08:56026514|56026752	238	chr08	56026514	56026752	exon	PGSC0003DMG400012278	+	0	0	0	0.0212409	0	0	0	0	0	0	PREDICTED: ankyrin repeat domain-containing protein 11 isoform X2 [Solanum tuberosum]
chr09:29073651|29073802	151	chr09	29073651	29073802	exon	PGSC0003DMG400021912	+	0	0	0	0.0531024	0	0	0	0	0	0	PREDICTED: formin-like protein 1 [Solanum tuberosum]
chr09:61318331|61319784	1453	chr09	61318331	61319784	exon	PGSC0003DMG400021603	+	0	0	0	0.0955843	0	0	0	0	0	0	PREDICTED: extensin-2-like isoform X2 [Solanum tuberosum]
chr09:61319350|61319532	182	chr09	61319350	61319532	exon	PGSC0003DMG400021603	+	0	0	0	0.0212409	0	0	0	0	0	0	PREDICTED: extensin-2-like isoform X2 [Solanum tuberosum]
chr09:61319368|61319589	221	chr09	61319368	61319589	exon	PGSC0003DMG400021603	+	0	0	0	0.0212409	0	0	0	0	0	0	PREDICTED: extensin-2-like isoform X2 [Solanum tuberosum]
chr09:61319512|61319877	365	chr09	61319512	61319877	exon	PGSC0003DMG400021603	+	0	0	0	0.0212409	0	0	0	0	0	0	PREDICTED: extensin-2-like isoform X2 [Solanum tuberosum]
chr10:850373|850508	135	chr10	850373	850508	exon	PGSC0003DMG400008684	-	0	0	0	0.0212409	0	0	0	0	0	0	PREDICTED: protein CWC15 homolog [Solanum tuberosum]
chr10:55918848|55919009	161	chr10	55918848	55919009	exon	PGSC0003DMG400028246	-	0	0	0	0.0212409	0	0	0	0	0	0	PREDICTED: calcium homeostasis endoplasmic reticulum protein-like isoform X1 [Solanum tuberosum]
chr01:61540057|61540230	173	chr01	61540057	61540230	exon	PGSC0003DMG400033112	+	0	0	0	0	0.017931	0	0	0	0	0	PREDICTED: neurogenic protein mastermind-like isoform X1 [Solanum tuberosum]	GO:0006952,GO:0043531
chr02:45311361|45311525	164	chr02	45311361	45311525	exon	PGSC0003DMG400001380	+	0	0	0	0	0.035862	0	0	0	0	0	PREDICTED: vegetative cell wall protein gp1 [Solanum tuberosum]
chr03:56824524|56825106	478	chr03	56824524	56825106	intron	PGSC0003DMG401019826	-	0	0	0	0	0.0448275	0	0	0	0	0	PREDICTED: uncharacterized protein LOC102591295 isoform X1 [Solanum tuberosum]
chr04:8513256|8513568	312	chr04	8513256	8513568	exon	PGSC0003DMG400023617	+	0	0	0	0	0.035862	0	0	0	0	0	PREDICTED: pre-mRNA-splicing factor 38B [Solanum tuberosum]
chr04:59015512|59015791	279	chr04	59015512	59015791	exon	PGSC0003DMG400000776	-	0	0	0	0	0.035862	0	0	0	0	0	PREDICTED: extensin-1-like isoform X1 [Solanum tuberosum]	GO:0005199,GO:0009664
chr05:45422997|45428766	5679	chr05	45422997	45428766	intron	PGSC0003DMG400006993	-	0	0	0	0	0.053793	0	0	0	0	0	PREDICTED: cationic peroxidase 1-like [Solanum tuberosum]	GO:0046872,GO:0004222,GO:0006508
chr05:48759915|48760136	119	chr05	48759915	48760136	exon	PGSC0003DMG401027165	+	0	0	0	0	0.017931	0	0	0	0	0	PREDICTED: chaperonin CPN60-2, mitochondrial [Solanum tuberosum]
chr06:502774|506720	593	chr06	502774	506720	exon	PGSC0003DMG400014646	+	0	0	0	0	0.0268965	0	0	0	0	0	PREDICTED: aspartic proteinase Asp1-like isoform X1 [Solanum tuberosum]
chr06:44775639|44775791	152	chr06	44775639	44775791	exon	PGSC0003DMG400002108	-	0	0	0	0	0.053793	0	0	0	0	0.0175722	PREDICTED: glycine-rich cell wall structural protein 1.8-like [Solanum tuberosum]
chr06:50125219|50125355	136	chr06	50125219	50125355	exon	PGSC0003DMG401028489	-	0	0	0	0	0.017931	0	0	0	0	0	PREDICTED: magnesium transporter MRS2-1 [Solanum tuberosum]
chr06:57447801|57452021	4036	chr06	57447801	57452021	exon	PGSC0003DMG400030376	+	0	0	0	0	0.0448742	0	0	0	0	0	PREDICTED: laccase-3-like [Solanum tuberosum]
chr07:41144337|41144543	206	chr07	41144337	41144543	exon	PGSC0003DMG400013537	+	0	0	0	0	0.035862	0	0	0	0	0	PREDICTED: 36.4 kDa proline-rich protein [Solanum tuberosum]
chr07:41144457|41144705	248	chr07	41144457	41144705	exon	PGSC0003DMG400013537	+	0	0	0	0	0.017931	0	0	0.0288759	0	0	PREDICTED: 36.4 kDa proline-rich protein [Solanum tuberosum]
chr09:61318331|61318582	251	chr09	61318331	61318582	exon	PGSC0003DMG400021603	+	0	0	0	0	0.035862	0	0	0	0	0.0193119	PREDICTED: extensin-2-like isoform X2 [Solanum tuberosum]
chr09:61318403|61318612	209	chr09	61318403	61318612	exon	PGSC0003DMG400021603	+	0	0	0	0	0.125517	0	0	0	0	0	PREDICTED: extensin-2-like isoform X2 [Solanum tuberosum]
chr09:61319278|61319634	356	chr09	61319278	61319634	exon	PGSC0003DMG400021603	+	0	0	0	0	0.0448275	0	0	0	0	0	PREDICTED: extensin-2-like isoform X2 [Solanum tuberosum]
chr09:61319326|61319706	380	chr09	61319326	61319706	exon	PGSC0003DMG400021603	+	0	0	0	0	0.125517	0	0	0	0	0	PREDICTED: extensin-2-like isoform X2 [Solanum tuberosum]
chr09:61319395|61319634	239	chr09	61319395	61319634	exon	PGSC0003DMG400021603	+	0	0	0	0	0.017931	0.0283949	0	0	0	0.0189507	PREDICTED: extensin-2-like isoform X2 [Solanum tuberosum]
chr09:61319494|61319706	212	chr09	61319494	61319706	exon	PGSC0003DMG400021603	+	0	0	0	0	0.035862	0	0	0	0	0	PREDICTED: extensin-2-like isoform X2 [Solanum tuberosum]
chr09:61319542|61319922	380	chr09	61319542	61319922	exon	PGSC0003DMG400021603	+	0	0	0	0	0.0717239	0	0	0	0.0291835	0	PREDICTED: extensin-2-like isoform X2 [Solanum tuberosum]
chr10:52623312|52628107	1301	chr10	52623312	52628107	exon	PGSC0003DMG400008591	-	0	0	0	0	0.0268965	0	0.0533782	0	0	0	PREDICTED: flavone 3&apos;-O-methyltransferase 1-like [Solanum tuberosum]
chr10:56396133|56397407	119	chr10	56396133	56397407	exon	PGSC0003DMG400028128	-	0	0	0	0	0.0448586	0	0.0266586	0.0525186	0.0194556	0	PREDICTED: syntaxin-132-like [Solanum tuberosum]
chr12:2714430|2714570	140	chr12	2714430	2714570	exon	PGSC0003DMG400002880	-	0	0	0	0	0.017931	0	0	0	0	0	PREDICTED: 36.4 kDa proline-rich protein-like [Solanum tuberosum]
chr01:87277190|87277923	146	chr01	87277190	87277923	exon	PGSC0003DMG400001591	-	0	0	0	0	0.0179621	0	0	0	0	0	PREDICTED: glycine-rich protein 2-like [Solanum tuberosum]
chr02:29924440|29925854	587	chr02	29924440	29925854	exon	PGSC0003DMG400008307	-	0	0	0	0	0.0179621	2.51525	1.85208	2.03055	1.84806	2.13697	PREDICTED: uncharacterized protein At2g34460, chloroplastic-like [Solanum tuberosum]
chr02:38507170|38507435	164	chr02	38507170	38507435	exon	PGSC0003DMG400001567	-	0	0	0	0	0.0179621	0	0	0	0	0	PREDICTED: HMG1/2-like protein [Solanum tuberosum]	GO:0003677
chr04:59015480|59015875	395	chr04	59015480	59015875	exon	PGSC0003DMG400000776	-	0	0	0	0	0.0628674	0	0	0	0	0.028426	PREDICTED: extensin-1-like isoform X1 [Solanum tuberosum]	GO:0005199,GO:0009664
chr04:59015542|59015785	243	chr04	59015542	59015785	exon	PGSC0003DMG400000776	-	0	0	0	0	0.152678	0	0	0	0.0331052	0.0386238	PREDICTED: extensin-1-like isoform X1 [Solanum tuberosum]	GO:0005199,GO:0009664
chr04:59024752|59024895	143	chr04	59024752	59024895	exon	PGSC0003DMG400000777	-	0	0	0	0	0.0269432	0	0	0	0	0	PREDICTED: extensin-1-like isoform X1 [Solanum tuberosum]
chr04:59097570|59098508	938	chr04	59097570	59098508	exon	PGSC0003DMG400000783	-	0	0	0	0	1.08671	0	0	0	0	0	PREDICTED: extensin-2-like [Solanum tuberosum]	GO:0005199,GO:0009664
chr07:43509554|43509722	168	chr07	43509554	43509722	exon	PGSC0003DMG400017376	+	0	0	0	0	0.0179621	0	0	0	0	0	PREDICTED: fasciclin-like arabinogalactan protein 2 [Solanum tuberosum]
chr08:38462165|38462308	143	chr08	38462165	38462308	exon	PGSC0003DMG400004542	+	0	0	0	0	0.0179621	0	0	0	0	0	PREDICTED: S-adenosyl-L-methionine-dependent tRNA 4-demethylwyosine synthase [Solanum tuberosum]
chr09:2080825|2081370	314	chr09	2080825	2081370	exon	PGSC0003DMG400008926	-	0	0	0	0	0.0269432	0	0	0	0	0	PREDICTED: eukaryotic translation initiation factor 3 subunit A-like [Solanum tuberosum]	GO:0005852,GO:0016282,GO:0033290,GO:0006446,GO:0001731,GO:0003743
chr09:61318331|61318537	206	chr09	61318331	61318537	exon	PGSC0003DMG400021603	+	0	0	0	0	0.0179621	0	0	0	0	0	PREDICTED: extensin-2-like isoform X2 [Solanum tuberosum]
chr09:61318376|61319529	1153	chr09	61318376	61319529	exon	PGSC0003DMG400021603	+	0	0	0	0	0.0359242	0	0	0	0	0	PREDICTED: extensin-2-like isoform X2 [Solanum tuberosum]
chr09:61318400|61318863	463	chr09	61318400	61318863	exon	PGSC0003DMG400021603	+	0	0	0	0	0.898106	0	0	0	0	0	PREDICTED: extensin-2-like isoform X2 [Solanum tuberosum]
chr09:61319182|61319532	350	chr09	61319182	61319532	exon	PGSC0003DMG400021603	+	0	0	0	0	0.125735	0	0	0	0	0	PREDICTED: extensin-2-like isoform X2 [Solanum tuberosum]
chr09:61319281|61319634	353	chr09	61319281	61319634	exon	PGSC0003DMG400021603	+	0	0	0	0	0.0179621	0	0	0	0	0	PREDICTED: extensin-2-like isoform X2 [Solanum tuberosum]
chr09:61319350|61319784	434	chr09	61319350	61319784	exon	PGSC0003DMG400021603	+	0	0	0	0	0.0179621	0	0	0	0	0	PREDICTED: extensin-2-like isoform X2 [Solanum tuberosum]
chr09:61319422|61319784	362	chr09	61319422	61319784	exon	PGSC0003DMG400021603	+	0	0	0	0	0.0179621	0	0	0	0	0	PREDICTED: extensin-2-like isoform X2 [Solanum tuberosum]
chr09:61319460|61319661	201	chr09	61319460	61319661	exon	PGSC0003DMG400021603	+	0	0	0	0	0.0269432	0	0	0	0	0.0386238	PREDICTED: extensin-2-like isoform X2 [Solanum tuberosum]
chr09:61321668|61321829	161	chr09	61321668	61321829	exon	PGSC0003DMG400021603	+	0	0	0	0	0.188602	0	0	0.0481266	0	0.085278	PREDICTED: extensin-2-like isoform X2 [Solanum tuberosum]
chr10:12149036|12149398	362	chr10	12149036	12149398	exon	PGSC0003DMG400009783	+	0	0	0	0	0.0359242	0	0	0	0	0	PREDICTED: vegetative cell wall protein gp1-like [Solanum tuberosum]
chr10:12149051|12149410	359	chr10	12149051	12149410	exon	PGSC0003DMG400009783	+	0	0	0	0	0.0538864	0	0	0	0	0	PREDICTED: vegetative cell wall protein gp1-like [Solanum tuberosum]
chr10:12149207|12149500	293	chr10	12149207	12149500	exon	PGSC0003DMG400009783	+	0	0	0	0	0.0538864	0	0	0	0	0	PREDICTED: vegetative cell wall protein gp1-like [Solanum tuberosum]
chr01:75004278|75007052	699	chr01	75004278	75007052	exon	PGSC0003DMG400019435	-	0	0	0	0	0.0351798	0	0	0	0	0.0175722	PREDICTED: endochitinase-like [Solanum tuberosum]
chr01:76931877|76932026	149	chr01	76931877	76932026	exon	PGSC0003DMG400024686	-	0	0	0	0	0.0175899	0	0	0	0	0	PREDICTED: protein AUXIN RESPONSE 4 [Solanum tuberosum]	GO:0005488
chr02:26642422|26647526	1338	chr02	26642422	26647526	exon	PGSC0003DMG400006969	-	0	0	0	0	0.0175899	0	0	0	0.0450148	0	PREDICTED: serine/threonine protein phosphatase 2A 57 kDa regulatory subunit B&apos; theta isoform-like [Solanum tuberosum]
chr02:45002708|45002866	158	chr02	45002708	45002866	exon	PGSC0003DMG400010099	-	0	0	0	0	0.0175899	0	0	0	0	0	PREDICTED: uncharacterized protein LOC102587749 [Solanum tuberosum]
chr03:42895728|42896497	110	chr03	42895728	42896497	exon	PGSC0003DMG400014339	-	0	0	0	0	0.0263848	0	0	0	0	0	remorin [Solanum tuberosum]
chr03:46466778|46467023	245	chr03	46466778	46467023	exon	PGSC0003DMG400000581	+	0	0	0	0	0.0263848	0	0	0	0	0	PREDICTED: uncharacterized protein LOC102591225 [Solanum tuberosum]
chr04:59016346|59016751	405	chr04	59016346	59016751	exon	PGSC0003DMG400000776	-	0	0	0	0	0.0175899	0	0	0	0	0	PREDICTED: extensin-1-like isoform X1 [Solanum tuberosum]	GO:0005199,GO:0009664
chr04:59016497|59016740	243	chr04	59016497	59016740	exon	PGSC0003DMG400000776	-	0	0	0	0	0.0175899	0	0	0	0	0	PREDICTED: extensin-1-like isoform X1 [Solanum tuberosum]	GO:0005199,GO:0009664
chr09:1958960|1959231	271	chr09	1958960	1959231	exon	PGSC0003DMG400008917	-	0	0	0	0	0.0175899	0	0	0	0	0	PREDICTED: heat shock cognate 70 kDa protein 2-like [Solanum tuberosum]	GO:0005524,GO:0006950
chr09:61318331|61318513	182	chr09	61318331	61318513	exon	PGSC0003DMG400021603	+	0	0	0	0	0.0175899	0	0	0	0	0	PREDICTED: extensin-2-like isoform X2 [Solanum tuberosum]
chr09:61318382|61318863	481	chr09	61318382	61318863	exon	PGSC0003DMG400021603	+	0	0	0	0	0.0439747	0	0	0	0	0	PREDICTED: extensin-2-like isoform X2 [Solanum tuberosum]
chr09:61319323|61319778	455	chr09	61319323	61319778	exon	PGSC0003DMG400021603	+	0	0	0	0	0.0263848	0	0	0	0	0	PREDICTED: extensin-2-like isoform X2 [Solanum tuberosum]
chr09:61319329|61319712	383	chr09	61319329	61319712	exon	PGSC0003DMG400021603	+	0	0	0	0	0.0703595	0	0	0	0	0	PREDICTED: extensin-2-like isoform X2 [Solanum tuberosum]
chr09:61319470|61319637	167	chr09	61319470	61319637	exon	PGSC0003DMG400021603	+	0	0	0	0	0.0175899	0	0	0	0.0270089	0.0473767	PREDICTED: extensin-2-like isoform X2 [Solanum tuberosum]
chr09:61319491|61319634	143	chr09	61319491	61319634	exon	PGSC0003DMG400021603	+	0	0	0	0	0.0263848	0	0	0	0	0.102736	PREDICTED: extensin-2-like isoform X2 [Solanum tuberosum]
chr09:61319539|61319889	350	chr09	61319539	61319889	exon	PGSC0003DMG400021603	+	0	0	0	0	0.0175899	0	0	0	0	0	PREDICTED: extensin-2-like isoform X2 [Solanum tuberosum]
chr09:61319542|61319778	236	chr09	61319542	61319778	exon	PGSC0003DMG400021603	+	0	0	0	0	0.0175899	0	0	0	0	0	PREDICTED: extensin-2-like isoform X2 [Solanum tuberosum]
chr09:61321665|61321832	167	chr09	61321665	61321832	exon	PGSC0003DMG400021603	+	0	0	0	0	0.0527696	0	0	0	0	0	PREDICTED: extensin-2-like isoform X2 [Solanum tuberosum]
chr09:61321841|61322003	162	chr09	61321841	61322003	exon	PGSC0003DMG400021603	+	0	0	0	0	0.0175899	0	0.0178131	0	0	0	PREDICTED: extensin-2-like isoform X2 [Solanum tuberosum]
chr09:61322139|61323941	1802	chr09	61322139	61323941	exon	PGSC0003DMG400021603	+	0	0	0	0	0.0439747	0	0	0	0	0	PREDICTED: extensin-2-like isoform X2 [Solanum tuberosum]
chr10:12149033|12149500	467	chr10	12149033	12149500	exon	PGSC0003DMG400009783	+	0	0	0	0	0.0351798	0	0	0	0	0	PREDICTED: vegetative cell wall protein gp1-like [Solanum tuberosum]
chr10:12149051|12149283	232	chr10	12149051	12149283	exon	PGSC0003DMG400009783	+	0	0	0	0	0.0439747	0	0	0	0	0	PREDICTED: vegetative cell wall protein gp1-like [Solanum tuberosum]
chr10:12149051|12149383	332	chr10	12149051	12149383	exon	PGSC0003DMG400009783	+	0	0	0	0	0.0263848	0	0	0	0	0	PREDICTED: vegetative cell wall protein gp1-like [Solanum tuberosum]
chr10:12149051|12149473	422	chr10	12149051	12149473	exon	PGSC0003DMG400009783	+	0	0	0	0	0.0263848	0	0	0	0	0	PREDICTED: vegetative cell wall protein gp1-like [Solanum tuberosum]
chr12:4709583|4709750	167	chr12	4709583	4709750	exon	PGSC0003DMG400000386	+	0	0	0	0	0.0175899	0	0	0	0	0	PREDICTED: leucine-rich repeat extensin-like protein 3, partial [Solanum tuberosum]
chr12:4839522|4839669	147	chr12	4839522	4839669	exon	PGSC0003DMG400001072	-	0	0	0	0	0.0175899	0	0	0	0	0	PREDICTED: leucine-rich repeat extensin-like protein 4 [Solanum tuberosum]
chr01:71706959|71710122	1789	chr01	71706959	71710122	exon	PGSC0003DMG400000149	-	0	0	0	0	0	0.0267863	0	0	0	0	hypothetical protein SOVF_210380 [Spinacia oleracea]
chr01:76432685|76432862	71	chr01	76432685	76432862	exon	PGSC0003DMG400028581	+	0	0	0	0	0	0.0267863	0	0	0	0	PREDICTED: neurogenic protein mastermind [Solanum tuberosum]
chr01:78168004|78168180	176	chr01	78168004	78168180	exon	PGSC0003DMG400002770	-	0	0	0	0	0	0.0446438	0	0	0	0	PREDICTED: microfibrillar-associated protein 1-like [Solanum tuberosum]	GO:0005737,GO:0031408,GO:0016165,GO:0005506,GO:0055114,GO:0031408,GO:0016165,GO:0005506,GO:0055114
chr02:40342613|40346852	1874	chr02	40342613	40346852	exon	PGSC0003DMG400003512	-	0	0	0	0	0	0.035715	0	0	0	0	PREDICTED: laccase-11-like [Solanum tuberosum]	GO:0003899,GO:0016926,GO:0009506,GO:0005665,GO:0010228,GO:0003677,GO:0031047,GO:0000394,GO:0009507,GO:0005773,GO:0006306,GO:0050665,GO:0006366
chr02:46344141|46344304	163	chr02	46344141	46344304	exon	PGSC0003DMG400001417	-	0	0	0	0	0	0.0178575	0	0	0	0	PREDICTED: homeobox-leucine zipper protein HAT7-like isoform X1 [Solanum tuberosum]
chr03:22158799|22158953	154	chr03	22158799	22158953	intron	PGSC0003DMG400019791	-	0	0	0	0	0	0.0814312	0.0367239	0.0679296	0.0595317	0.0553261	PREDICTED: DNA-binding protein SMUBP-2 [Solanum tuberosum]
chr04:6197129|6197324	195	chr04	6197129	6197324	exon	PGSC0003DMG400011500	+	0	0	0	0	0	0.0178575	0	0	0	0	PREDICTED: cell division cycle 5-like protein [Solanum tuberosum]
chr04:71448773|71448950	177	chr04	71448773	71448950	exon	PGSC0003DMG400009968	-	0	0	0	0	0	0.035715	0	0	0	0	phosphoprotein ECPP44-like [Solanum tuberosum]	GO:0006950,GO:0009415
chr04:71448773|71448968	195	chr04	71448773	71448968	exon	PGSC0003DMG400009968	-	0	0	0	0	0	0.0267863	0	0	0	0	phosphoprotein ECPP44-like [Solanum tuberosum]	GO:0006950,GO:0009415
chr05:1094407|1095072	62	chr05	1094407	1095072	exon	PGSC0003DMG400019647	+	0	0	0	0	0	0.0178575	0	0	0	0	PREDICTED: heat shock protein 90-5, chloroplastic [Solanum tuberosum]	GO:0016206,GO:0046983,GO:0032259
chr05:46866285|46867483	212	chr05	46866285	46867483	exon	PGSC0003DMG402030099	-	0	0	0	0	0	0.0178575	0	0.0192506	0.0331052	0	PREDICTED: systemin-like isoform X1 [Solanum tuberosum]	GO:0005179,GO:0005737
chr05:50877360|50877910	363	chr05	50877360	50877910	exon	PGSC0003DMG400023400	-	0	0	0	0	0	0.0267863	0	0	0	0	PREDICTED: dnaJ-like protein isoform X1 [Solanum tuberosum]	GO:0006457,GO:0046872,GO:0031072,GO:0005524,GO:0051082,GO:0009408
chr06:47763325|47766962	903	chr06	47763325	47766962	exon	PGSC0003DMG400033137	+	0	0	0	0	0	0.0267863	0	0	0	0	PREDICTED: 60S ribosomal protein L7a-2-like [Solanum tuberosum]
chr06:59318011|59319263	497	chr06	59318011	59319263	intron	PGSC0003DMG400024045	-	0	0	0	0	0	0.0641659	0.0906713	0.0210074	0.0525609	0.101324	PREDICTED: cullin-1-like [Solanum tuberosum]	GO:0031625,GO:0031461,GO:0006511
chr07:4775473|4776245	256	chr07	4775473	4776245	intron	PGSC0003DMG400019888	+	0	0	0	0	0	0.136866	0.047277	0.073526	0.150279	0.0289678	PREDICTED: choline monooxygenase, chloroplastic-like isoform X1 [Solanum tuberosum]	GO:0016708,GO:0019439,GO:0004497,GO:0005506,GO:0051537,GO:0055114
chr10:43731501|43732185	602	chr10	43731501	43732185	exon	PGSC0003DMG400008269	-	0	0	0	0	0	0.721821	0.351482	0.181161	0.341224	0.249188	PREDICTED: protein TIC 62, chloroplastic isoform X1 [Solanum tuberosum]	GO:0016020
chr10:56408925|56409173	248	chr10	56408925	56409173	exon	PGSC0003DMG400028222	+	0	0	0	0	0	0.0178575	0	0	0	0
chr11:39114892|39119507	1533	chr11	39114892	39119507	exon	PGSC0003DMG400000413	+	0	0	0	0	0	0.0914884	0.0723094	0.0385013	0.0415258	0.0930468	PREDICTED: uncharacterized protein LOC102603060 [Solanum tuberosum]
chr11:43366153|43367540	130	chr11	43366153	43367540	exon	PGSC0003DMG400002984	-	0	0	0	0	0	0.0367874	0	0	0.0400761	0	PREDICTED: J domain-containing protein spf31-like [Solanum tuberosum]
chr12:4905392|4905579	187	chr12	4905392	4905579	exon	PGSC0003DMG400001069	+	0	0	0	0	0	0.054645	0.10948	0.157813	0.157107	0.121325	PREDICTED: serine/threonine protein phosphatase 2A 57 kDa regulatory subunit B&apos; iota isoform-like [Solanum tuberosum]
chr12:4905392|4905721	329	chr12	4905392	4905721	exon	PGSC0003DMG400001069	+	0	0	0	0	0	0.099993	0.0266586	0.125802	0.0270089	0.0379013	PREDICTED: serine/threonine protein phosphatase 2A 57 kDa regulatory subunit B&apos; iota isoform-like [Solanum tuberosum]
chr01:76432685|76432904	113	chr01	76432685	76432904	exon	PGSC0003DMG400028581	+	0	0	0	0	0	0.0378599	0	0	0	0	PREDICTED: neurogenic protein mastermind [Solanum tuberosum]
chr01:76432836|76433013	177	chr01	76432836	76433013	exon	PGSC0003DMG400028581	+	0	0	0	0	0	0.0189299	0.044492	0	0	0	PREDICTED: neurogenic protein mastermind [Solanum tuberosum]
chr03:4381962|4382156	194	chr03	4381962	4382156	exon	PGSC0003DMG400017777	-	0	0	0	0	0	0.0189299	0	0	0	0	PREDICTED: acidic leucine-rich nuclear phosphoprotein 32-related protein [Solanum tuberosum]
chr04:30428236|30428506	98	chr04	30428236	30428506	exon	PGSC0003DMG400005361	+	0	0	0	0	0	0.0189299	0	0	0	0	PREDICTED: calreticulin-3-like [Solanum tuberosum]
chr05:46867109|46867483	107	chr05	46867109	46867483	exon	PGSC0003DMG402030099	-	0	0	0	0	0	0.0283949	0	0	0	0	PREDICTED: systemin-like isoform X1 [Solanum tuberosum]	GO:0005179,GO:0005737
chr09:61318391|61318857	466	chr09	61318391	61318857	exon	PGSC0003DMG400021603	+	0	0	0	0	0	0.0189299	0	0	0	0	PREDICTED: extensin-2-like isoform X2 [Solanum tuberosum]
chr09:61319419|61319673	254	chr09	61319419	61319673	exon	PGSC0003DMG400021603	+	0	0	0	0	0	0.0189299	0	0	0	0	PREDICTED: extensin-2-like isoform X2 [Solanum tuberosum]
chr09:61319512|61319661	149	chr09	61319512	61319661	exon	PGSC0003DMG400021603	+	0	0	0	0	0	0.0283949	0	0	0	0.149276	PREDICTED: extensin-2-like isoform X2 [Solanum tuberosum]
chr10:12149051|12149446	395	chr10	12149051	12149446	exon	PGSC0003DMG400009783	+	0	0	0	0	0	0.0189299	0	0	0	0	PREDICTED: vegetative cell wall protein gp1-like [Solanum tuberosum]
chr11:3572512|3572793	281	chr11	3572512	3572793	exon	PGSC0003DMG400007426	-	0	0	0	0	0	0.0189299	0	0	0	0	PREDICTED: SART-1 family protein DOT2 [Solanum tuberosum]
chr11:39114892|39119674	1634	chr11	39114892	39119674	exon	PGSC0003DMG400000413	+	0	0	0	0	0	0.0463084	0.0355855	0.0612655	0.0782625	0	PREDICTED: uncharacterized protein LOC102603060 [Solanum tuberosum]
chr11:44992766|44992966	200	chr11	44992766	44992966	exon	PGSC0003DMG400015522	+	0	0	0	0	0	0.0189299	0	0	0.0194556	0	PREDICTED: uncharacterized protein LOC102602910 [Solanum tuberosum]
chr01:5382108|5382768	125	chr01	5382108	5382768	exon	PGSC0003DMG400022707	+	0	0	0	0	0	0.0182523	0	0	0	0	PREDICTED: protein argonaute 4 [Solanum tuberosum]	GO:0003676
chr01:51721185|51721373	109	chr01	51721185	51721373	exon	PGSC0003DMG400026829	+	0	0	0	0	0	0.0273785	0	0	0	0	RecName: Full=Eukaryotic translation initiation factor 5A-4; Short=eIF-5A-4; AltName: Full=eIF-4D
chr01:71707336|71710521	1789	chr01	71707336	71710521	exon	PGSC0003DMG400000149	-	0	0	0	0	0	0.0182523	0	0	0	0	hypothetical protein SOVF_210380 [Spinacia oleracea]
chr01:83842601|83843302	82	chr01	83842601	83843302	exon	PGSC0003DMG400025855	+	0	0	0	0	0	0.0273785	0	0	0	0	PREDICTED: uncharacterized protein LOC102595644 [Solanum tuberosum]
chr02:29535083|29535517	151	chr02	29535083	29535517	exon	PGSC0003DMG400021170	+	0	0	0	0	0	0.0182523	0	0	0	0	PREDICTED: 40S ribosomal protein S4-like [Solanum tuberosum]
chr02:33667310|33667628	138	chr02	33667310	33667628	exon	PGSC0003DMG400029732	+	0	0	0	0	0	0.0182523	0	0	0	0	PREDICTED: auxin-repressed 12.5 kDa protein-like isoform X1 [Solanum tuberosum]	GO:0046872,GO:0003993,GO:0000079,GO:0019901,GO:0005634,GO:0051301
chr04:67280830|67281337	507	chr04	67280830	67281337	exon	PGSC0003DMG400021512	+	0	0	0	0	0	0.0182523	0	0	0	0	PREDICTED: acyl-CoA-binding domain-containing protein 3 isoform X1 [Solanum tuberosum]
chr04:69899954|69900329	116	chr04	69899954	69900329	exon	PGSC0003DMG400003688	+	0	0	0	0	0	0.0182523	0	0	0	0	PREDICTED: uncharacterized protein LOC102595392 [Solanum tuberosum]
chr05:20742348|20742527	67	chr05	20742348	20742527	intron	PGSC0003DMG400021385	+	0	0	0	0	0	0.0182523	0	0	0	0	PREDICTED: nucleosome assembly protein 1;2 isoform X1 [Solanum tuberosum]
chr05:46866285|46868774	347	chr05	46866285	46868774	exon	PGSC0003DMG402030099	-	0	0	0	0	0	0.0182523	0	0	0	0	PREDICTED: systemin-like isoform X1 [Solanum tuberosum]	GO:0005179,GO:0005737
chr06:35299139|35304922	806	chr06	35299139	35304922	intron	PGSC0003DMG400027577	-	0	0	0	0	0	0.0273785	0	0	0	0	PREDICTED: superoxide dismutase [Fe], chloroplastic isoform X2 [Solanum tuberosum]
chr06:48842956|48845904	2777	chr06	48842956	48845904	exon	PGSC0003DMG401004840	-	0	0	0	0	0	0.0182523	0.0710897	0	0	0	PREDICTED: inorganic pyrophosphatase 2-like isoform X3 [Solanum tuberosum]
chr07:4775473|4776249	260	chr07	4775473	4776249	intron	PGSC0003DMG400019888	+	0	0	0	0	0	0.0182523	0.0177724	0	0	0.0263582	PREDICTED: choline monooxygenase, chloroplastic-like isoform X1 [Solanum tuberosum]
chr07:44271974|44272233	173	chr07	44271974	44272233	exon	PGSC0003DMG400006127	+	0	0	0	0	0	0.0182523	0	0	0	0	PREDICTED: membrin-11-like [Solanum tuberosum]
chr07:55809725|55809863	138	chr07	55809725	55809863	exon	PGSC0003DMG400022159	-	0	0	0	0	0	0.0182523	0	0	0	0	heat shock cognate protein 80 [Solanum lycopersicum]	GO:0005737,GO:0006457,GO:0006950,GO:0005524,GO:0051082
chr08:48030122|48030280	158	chr08	48030122	48030280	exon	PGSC0003DMG400030868	-	0	0	0	0	0	0.0182523	0	0	0	0	60S ribosomal protein L13 [Solanum tuberosum]
chr09:1959780|1959921	141	chr09	1959780	1959921	exon	PGSC0003DMG400008917	-	0	0	0	0	0	0.0182523	0	0	0	0	PREDICTED: heat shock cognate 70 kDa protein 2-like [Solanum tuberosum]
chr12:57456136|57456309	173	chr12	57456136	57456309	exon	PGSC0003DMG400029408	+	0	0	0	0	0	0.0182523	0	0	0	0	catalase isozyme 1-like protein [Solanum tuberosum]	GO:0044242,GO:0005618,GO:0042744,GO:0055114,GO:0005739,GO:0050897,GO:0009506,GO:0004096,GO:0009941,GO:0009627,GO:0009570,GO:0020037,GO:0031347,GO:0009853,GO:0005773,GO:0022626,GO:0009514,GO:0005886,GO:0048046
chr12:57457285|57457509	137	chr12	57457285	57457509	exon	PGSC0003DMG400029408	+	0	0	0	0	0	0.0273785	0	0	0	0	catalase isozyme 1-like protein [Solanum tuberosum]	GO:0044242,GO:0005618,GO:0042744,GO:0055114,GO:0005739,GO:0050897,GO:0009506,GO:0004096,GO:0009941,GO:0009627,GO:0009570,GO:0020037,GO:0031347,GO:0009853,GO:0005773,GO:0022626,GO:0009514,GO:0005886,GO:0048046
chr02:31049321|31050006	265	chr02	31049321	31050006	exon	PGSC0003DMG400028443	-	0	0	0	0	0	0	0.0189108	0	0	0	PREDICTED: serine/threonine-protein kinase HT1-like [Solanum tuberosum]
chr02:38980262|38980471	209	chr02	38980262	38980471	exon	PGSC0003DMG400003590	+	0	0	0	0	0	0	0.0283662	0	0	0	PREDICTED: DNA-directed RNA polymerase II subunit 1 [Solanum tuberosum]
chr04:30428342|30428506	81	chr04	30428342	30428506	exon	PGSC0003DMG400005361	+	0	0	0	0	0	0	0.055594	0	0.0180059	0	PREDICTED: calreticulin-3-like [Solanum tuberosum]
chr05:10557886|10558389	503	chr05	10557886	10558389	exon	PGSC0003DMG400018596	-	0	0	0	0	0	0	0.0189108	0	0	0	PREDICTED: eukaryotic translation initiation factor 4B1 [Solanum tuberosum]
chr06:1775504|1775795	158	chr06	1775504	1775795	exon	PGSC0003DMG400014700	-	0	0	0	0	0	0	0.0189108	0	0	0	60S ribosomal protein L14-1-like [Solanum tuberosum]	GO:0005840,GO:0003735,GO:0006412
chr06:57293664|57294567	174	chr06	57293664	57294567	exon	PGSC0003DMG400030363	+	0	0	0	0	0	0	0.0189108	0	0	0	PREDICTED: protein PMR5 [Solanum tuberosum]
chr07:3442216|3442486	270	chr07	3442216	3442486	intron	PGSC0003DMG400030719	+	0	0	0	0	0	0	0.0283662	0	0	0	PREDICTED: uncharacterized protein LOC102587973 [Solanum tuberosum]
chr07:9079189|9080446	129	chr07	9079189	9080446	exon	PGSC0003DMG400009775	-	0	0	0	0	0	0	0.0283662	0	0	0	PREDICTED: elongation factor 1-delta 1-like [Solanum tuberosum]
chr07:41144445|41144633	188	chr07	41144445	41144633	exon	PGSC0003DMG400013537	+	0	0	0	0	0	0	0.0283662	0	0	0	PREDICTED: 36.4 kDa proline-rich protein [Solanum tuberosum]
chr08:35227510|35228789	214	chr08	35227510	35228789	exon	PGSC0003DMG400008196	+	0	0	0	0	0	0	0.0189108	0	0	0	PREDICTED: eukaryotic initiation factor 4A-2 [Solanum lycopersicum]
chr09:5596646|5596806	160	chr09	5596646	5596806	exon	PGSC0003DMG400021562	-	0	0	0	0	0	0	0.0189108	0	0	0	single-stranded DNA binding protein precursor [Solanum tuberosum]
chr09:6676081|6676254	173	chr09	6676081	6676254	exon	PGSC0003DMG400027903	-	0	0	0	0	0	0	0.0189108	0	0	0	PREDICTED: 60S ribosomal protein L4-like [Solanum lycopersicum]
chr09:61318325|61319511	1186	chr09	61318325	61319511	exon	PGSC0003DMG400021603	+	0	0	0	0	0	0	0.0189108	0.115504	0	0	PREDICTED: extensin-2-like isoform X2 [Solanum tuberosum]
chr02:29071435|29071693	167	chr02	29071435	29071693	intron	PGSC0003DMG400021187	+	0	0	0	0	0	0	0.0177724	0	0	0	PREDICTED: KRR1 small subunit processome component [Solanum tuberosum]
chr03:47452471|47457459	2081	chr03	47452471	47457459	intron	PGSC0003DMG400026491	-	0	0	0	0	0	0	0.0177724	0	0	0	PREDICTED: LOW QUALITY PROTEIN: RNA polymerase sigma factor sigA [Solanum tuberosum]	GO:0003700,GO:0003677,GO:0006352,GO:0016987,GO:0006355
chr04:59016125|59016667	542	chr04	59016125	59016667	exon	PGSC0003DMG400000776	-	0	0	0	0	0	0	0.044492	0.0750407	0.0885727	0.168374	PREDICTED: extensin-1-like isoform X1 [Solanum tuberosum]	GO:0005199,GO:0009664
chr05:50321016|50321296	280	chr05	50321016	50321296	exon	PGSC0003DMG400023424	+	0	0	0	0	0	0	0.0266586	0	0	0	60S acidic ribosomal protein P0-like [Solanum tuberosum]
chr05:52004681|52004826	145	chr05	52004681	52004826	exon	PGSC0003DMG400023317	-	0	0	0	0	0	0	0.0266586	0	0	0	PREDICTED: probable methyltransferase PMT26 [Solanum tuberosum]	GO:0008168,GO:0032259
chr07:56097187|56097368	181	chr07	56097187	56097368	exon	PGSC0003DMG400022144	+	0	0	0	0	0	0	0.0177724	0	0	0	PREDICTED: uncharacterized protein LOC102590185 [Solanum tuberosum]
chr07:56478011|56478197	186	chr07	56478011	56478197	exon	PGSC0003DMG400022237	+	0	0	0	0	0	0	0.0266586	0	0	0	PREDICTED: peptidyl-prolyl cis-trans isomerase CYP59 [Solanum tuberosum]
chr09:10504763|10504924	161	chr09	10504763	10504924	exon	PGSC0003DMG400029192	-	0	0	0	0	0	0	0.0177724	0	0	0	PREDICTED: protein TIC 56, chloroplastic [Solanum tuberosum]
chr09:61318352|61319148	796	chr09	61318352	61319148	exon	PGSC0003DMG400021603	+	0	0	0	0	0	0	0.337676	0	0	0	PREDICTED: extensin-2-like isoform X2 [Solanum tuberosum]
chr10:12149261|12149473	212	chr10	12149261	12149473	exon	PGSC0003DMG400009783	+	0	0	0	0	0	0	0.0266586	0	0	0	PREDICTED: vegetative cell wall protein gp1-like [Solanum tuberosum]
chr12:50559395|50560764	1369	chr12	50559395	50560764	exon	PGSC0003DMG401007575	-	0	0	0	0	0	0	0.0266586	0	0	0	PREDICTED: LOW QUALITY PROTEIN: disease resistance protein RPS2-like [Solanum tuberosum]
chr01:388231|391994	2088	chr01	388231	391994	exon	PGSC0003DMG400022774	+	0	0	0	0	0	0	0.0178131	0	0	0
chr01:80161804|80162205	160	chr01	80161804	80162205	exon	PGSC0003DMG400024887	+	0	0	0	0	0	0	0.0178131	0.0210074	0	0	PREDICTED: stromal 70 kDa heat shock-related protein, chloroplastic [Solanum tuberosum]
chr02:46622629|46622778	149	chr02	46622629	46622778	exon	PGSC0003DMG400001299	-	0	0	0	0	0	0	0.0356261	0	0	0	PREDICTED: signal recognition particle 43 kDa protein, chloroplastic [Solanum tuberosum]	GO:0003676,GO:0000166
chr05:639363|640465	65	chr05	639363	640465	exon	PGSC0003DMG400028366	+	0	0	0	0	0	0	0.0178131	0	0	0.0189507	PREDICTED: protein SPIRAL1-like 1 [Solanum lycopersicum]	GO:0005886
chr05:801339|801544	205	chr05	801339	801544	exon	PGSC0003DMG400028356	+	0	0	0	0	0	0	0.0178131	0	0	0
chr05:50256245|50256429	184	chr05	50256245	50256429	exon	PGSC0003DMG400023427	-	0	0	0	0	0	0	0.0267196	0	0	0	PREDICTED: DNA/RNA-binding protein KIN17 [Solanum tuberosum]
chr08:4446811|4447005	194	chr08	4446811	4447005	exon	PGSC0003DMG400001152	-	0	0	0	0	0	0	0.0178131	0	0	0	PREDICTED: nucleolin-like [Solanum tuberosum]
chr08:4446924|4447148	224	chr08	4446924	4447148	exon	PGSC0003DMG400001152	-	0	0	0	0	0	0	0.0801588	0	0	0	PREDICTED: nucleolin-like [Solanum tuberosum]
chr11:44430124|44430373	171	chr11	44430124	44430373	exon	PGSC0003DMG400025390	-	0	0	0	0	0	0	0.0267196	0	0	0	PREDICTED: ethylene-responsive transcription factor RAP2-7-like isoform X1 [Solanum tuberosum]	GO:0003700,GO:0003677,GO:0005634,GO:0006355
chr01:18394471|18395148	677	chr01	18394471	18395148	exon	PGSC0003DMG400024011	+	0	0	0	0	0	0	0	0.0242789	0	0	PREDICTED: chaperonin-60 beta subunit isoform X1 [Solanum tuberosum]	GO:0005737,GO:0005524,GO:0042026
chr02:35597559|35597723	164	chr02	35597559	35597723	exon	PGSC0003DMG400021722	-	0	0	0	0	0	0	0	0.137942	0.0220702	0.0263582	PREDICTED: uncharacterized protein LOC102600022 [Solanum tuberosum]	GO:0046872,GO:0042744,GO:0020037,GO:0004601,GO:0005576,GO:0055114
chr03:2577595|2579771	209	chr03	2577595	2579771	exon	PGSC0003DMG400005081	-	0	0	0	0	0	0	0	0.0242789	0	0	PREDICTED: polyadenylate-binding protein RBP45-like [Solanum tuberosum]
chr03:35990956|35991123	167	chr03	35990956	35991123	exon	PGSC0003DMG400020602	+	0	0	0	0	0	0	0	0.0242789	0	0
chr04:59097996|59098538	542	chr04	59097996	59098538	exon	PGSC0003DMG400000783	-	0	0	0	0	0	0	0	0.0364184	0	0	PREDICTED: extensin-2-like [Solanum tuberosum]	GO:0005199,GO:0009664
chr07:41144397|41144918	521	chr07	41144397	41144918	exon	PGSC0003DMG400013537	+	0	0	0	0	0	0	0	0.121395	0	0	PREDICTED: 36.4 kDa proline-rich protein [Solanum tuberosum]
chr07:41144673|41144936	263	chr07	41144673	41144936	exon	PGSC0003DMG400013537	+	0	0	0	0	0	0	0	0.0994407	0	0	PREDICTED: 36.4 kDa proline-rich protein [Solanum tuberosum]
chr07:55810794|55811231	437	chr07	55810794	55811231	exon	PGSC0003DMG400022159	-	0	0	0	0	0	0	0	0.0242789	0	0	heat shock cognate protein 80 [Solanum lycopersicum]
chr09:61321841|61322216	375	chr09	61321841	61322216	exon	PGSC0003DMG400021603	+	0	0	0	0	0	0	0	0.0242789	0	0	PREDICTED: extensin-2-like isoform X2 [Solanum tuberosum]
chr10:51360371|51360745	374	chr10	51360371	51360745	exon	PGSC0003DMG400019208	-	0	0	0	0	0	0	0	0.0728368	0	0	PREDICTED: heat shock cognate 70 kDa protein 2 [Solanum tuberosum]	GO:0005524,GO:0006950
chr01:2764296|2766042	188	chr01	2764296	2766042	exon	PGSC0003DMG401021334	-	0	0	0	0	0	0	0	0.0192506	0	0	PREDICTED: putative phosphatidylglycerol/phosphatidylinositol transfer protein DDB_G0282179 [Solanum tuberosum]
chr01:71186875|71187133	258	chr01	71186875	71187133	exon	PGSC0003DMG400027765	-	0	0	0	0	0	0	0	0.0192506	0.0360119	0.0379013	PREDICTED: peroxisomal membrane protein 11C [Solanum tuberosum]
chr01:73376996|73377157	161	chr01	73376996	73377157	exon	PGSC0003DMG400000104	-	0	0	0	0	0	0	0	0.0192506	0	0	PREDICTED: F-box protein At5g51380-like isoform X1 [Solanum tuberosum]	GO:0009851,GO:0050660,GO:0004031,GO:0009055,GO:0005506,GO:0051537,GO:0016614,GO:0055114,GO:0042170,GO:0020037,GO:0016705,GO:0004497,GO:0005506,GO:0009055,GO:0055114,GO:0020037,GO:0016705,GO:0004497,GO:0005506,GO:0009055,GO:0055114,GO:0020037,GO:0016705,GO:0004497,GO:0005506,GO:0009055,GO:0055114
chr01:80486132|80486600	185	chr01	80486132	80486600	exon	PGSC0003DMG400024929	-	0	0	0	0	0	0	0	0.0192506	0	0	PREDICTED: 40S ribosomal protein S12-like [Solanum tuberosum]
chr02:32873460|32875043	216	chr02	32873460	32875043	exon	PGSC0003DMG400010727	-	0	0	0	0	0	0	0	0.0481266	0.0291835	0
chr02:45311119|45311375	256	chr02	45311119	45311375	exon	PGSC0003DMG400001380	+	0	0	0	0	0	0	0	0.0192506	0	0	PREDICTED: vegetative cell wall protein gp1 [Solanum tuberosum]
chr02:45311361|45311516	155	chr02	45311361	45311516	exon	PGSC0003DMG400001380	+	0	0	0	0	0	0	0	0.0288759	0	0	PREDICTED: vegetative cell wall protein gp1 [Solanum tuberosum]
chr03:44789152|44789491	227	chr03	44789152	44789491	exon	PGSC0003DMG400009067	-	0	0	0	0	0	0	0	0.0192506	0	0	PREDICTED: uncharacterized protein LOC102593582 [Solanum tuberosum]
chr04:30428507|30429358	719	chr04	30428507	30429358	exon	PGSC0003DMG400005361	+	0	0	0	0	0	0	0	0.0192506	0	0	PREDICTED: calreticulin-3-like [Solanum tuberosum]	GO:0032550,GO:0043168,GO:0032559
chr04:67252695|67252882	92	chr04	67252695	67252882	exon	PGSC0003DMG400021531	-	0	0	0	0	0	0	0	0.0192506	0	0
chr05:49868026|49868223	197	chr05	49868026	49868223	exon	PGSC0003DMG400008441	+	0	0	0	0	0	0	0	0.0192506	0.0220702	0	PREDICTED: pollen-specific leucine-rich repeat extensin-like protein 1 [Solanum tuberosum]
chr06:57863391|57863630	119	chr06	57863391	57863630	exon	PGSC0003DMG400027679	-	0	0	0	0	0	0	0	0.0402581	0	0	PREDICTED: uncharacterized protein LOC107021121 [Solanum pennellii]	GO:0020037,GO:0016710,GO:0005506,GO:0009055,GO:0055114
chr07:41144397|41144633	236	chr07	41144397	41144633	exon	PGSC0003DMG400013537	+	0	0	0	0	0	0	0	0.0770025	0	0	PREDICTED: 36.4 kDa proline-rich protein [Solanum tuberosum]
chr09:59586157|59586318	161	chr09	59586157	59586318	exon	PGSC0003DMG400020589	-	0	0	0	0	0	0	0	0.0192506	0	0	PREDICTED: UDP-glucuronate 4-epimerase 6-like [Solanum tuberosum]
chr09:61318391|61318657	266	chr09	61318391	61318657	exon	PGSC0003DMG400021603	+	0	0	0	0	0	0	0	0.394638	0	4.72176	PREDICTED: extensin-2-like isoform X2 [Solanum tuberosum]
chr09:61319176|61319595	419	chr09	61319176	61319595	exon	PGSC0003DMG400021603	+	0	0	0	0	0	0	0	0.0673772	0	0	PREDICTED: extensin-2-like isoform X2 [Solanum tuberosum]
chr10:848694|850441	111	chr10	848694	850441	exon	PGSC0003DMG400008684	+	0	0	0	0	0	0	0	0.0192506	0	0	PREDICTED: protein CWC15 homolog [Solanum tuberosum]	GO:0005681,GO:0000398
chr10:51361340|51361502	162	chr10	51361340	51361502	exon	PGSC0003DMG400019208	-	0	0	0	0	0	0	0	0.0385013	0	0	PREDICTED: heat shock cognate 70 kDa protein 2 [Solanum tuberosum]
chr10:56885436|56885679	137	chr10	56885436	56885679	exon	PGSC0003DMG400028197	+	0	0	0	0	0	0	0	0.0192506	0	0	PREDICTED: transcription elongation factor SPT6 isoform X1 [Solanum tuberosum]
chr11:2773572|2773743	171	chr11	2773572	2773743	exon	PGSC0003DMG402016226	-	0	0	0	0	0	0	0	0.0192506	0	0	phospho-2-dehydro-3-deoxyheptonate aldolase 2, chloroplastic [Solanum tuberosum]
chr11:13772362|13772554	192	chr11	13772362	13772554	exon	PGSC0003DMG400009276	+	0	0	0	0	0	0	0	0.0288759	0	0	PREDICTED: transcription factor TCP23-like [Solanum tuberosum]
chr12:53793350|53793533	183	chr12	53793350	53793533	exon	PGSC0003DMG400043373	+	0	0	0	0	0	0	0	0.0192506	0	0	PREDICTED: 6-phosphogluconate dehydrogenase, decarboxylating 2, chloroplastic [Solanum tuberosum]	GO:0016021,GO:0006857,GO:0005215
chr01:5389109|5389288	179	chr01	5389109	5389288	exon	PGSC0003DMG400022692	-	0	0	0	0	0	0	0	0.0420149	0	0	PREDICTED: UBP1-associated protein 2A-like [Solanum pennellii]
chr02:42627545|42628675	1130	chr02	42627545	42628675	exon	PGSC0003DMG400035299	+	0	0	0	0	0	0	0	0.0210074	0.0711492	0.0459982	PREDICTED: uncharacterized protein LOC102588116 [Solanum tuberosum]
chr02:47318409|47318603	194	chr02	47318409	47318603	exon	PGSC0003DMG400012598	-	0	0	0	0	0	0	0	0.0210074	0	0	PREDICTED: extensin-like [Solanum tuberosum]
chr09:45372123|45372299	176	chr09	45372123	45372299	exon	PGSC0003DMG400015804	-	0	0	0	0	0	0	0	0.0210074	0	0	PREDICTED: 26S proteasome regulatory subunit 4 homolog A-like [Nicotiana sylvestris]
chr02:33817738|33817882	144	chr02	33817738	33817882	exon	PGSC0003DMG400029700	+	0	0	0	0	0	0	0	0	0.0270089	0	PREDICTED: non-classical arabinogalactan protein 30 [Solanum tuberosum]	GO:0005199
chr02:45311229|45311411	182	chr02	45311229	45311411	exon	PGSC0003DMG400001380	+	0	0	0	0	0	0	0	0	0.0180059	0	PREDICTED: vegetative cell wall protein gp1 [Solanum tuberosum]
chr04:59015537|59015785	248	chr04	59015537	59015785	exon	PGSC0003DMG400000776	-	0	0	0	0	0	0	0	0	0.675223	0	PREDICTED: extensin-1-like isoform X1 [Solanum tuberosum]	GO:0005199,GO:0009664
chr04:59015786|59016094	308	chr04	59015786	59016094	exon	PGSC0003DMG400000776	-	0	0	0	0	0	0	0	0	2.35878	0	PREDICTED: extensin-1-like isoform X1 [Solanum tuberosum]	GO:0005199,GO:0009664
chr04:59016257|59016685	428	chr04	59016257	59016685	exon	PGSC0003DMG400000776	-	0	0	0	0	0	0	0	0	0.0180059	0.0175722	PREDICTED: extensin-1-like isoform X1 [Solanum tuberosum]	GO:0005199,GO:0009664
chr04:59016299|59016740	441	chr04	59016299	59016740	exon	PGSC0003DMG400000776	-	0	0	0	0	0	0	0	0	0.0180059	0.0386238	PREDICTED: extensin-1-like isoform X1 [Solanum tuberosum]	GO:0005199,GO:0009664
chr04:59085311|59085460	149	chr04	59085311	59085460	exon	PGSC0003DMG400000794	-	0	0	0	0	0	0	0	0	0.0270089	0	PREDICTED: extensin-1-like isoform X2 [Solanum tuberosum]
chr04:59098278|59098532	254	chr04	59098278	59098532	exon	PGSC0003DMG400000783	-	0	0	0	0	0	0	0	0	0.279092	0	PREDICTED: extensin-2-like [Solanum tuberosum]	GO:0005199,GO:0009664
chr07:41144301|41144633	332	chr07	41144301	41144633	exon	PGSC0003DMG400013537	+	0	0	0	0	0	0	0	0	0.0810267	0	PREDICTED: 36.4 kDa proline-rich protein [Solanum tuberosum]
chr07:41144397|41144558	161	chr07	41144397	41144558	exon	PGSC0003DMG400013537	+	0	0	0	0	0	0	0	0	0.0180059	0	PREDICTED: 36.4 kDa proline-rich protein [Solanum tuberosum]
chr09:61318436|61319223	787	chr09	61318436	61319223	exon	PGSC0003DMG400021603	+	0	0	0	0	0	0	0	0	0.108036	0.347614	PREDICTED: extensin-2-like isoform X2 [Solanum tuberosum]
chr09:61318762|61319367	605	chr09	61318762	61319367	exon	PGSC0003DMG400021603	+	0	0	0	0	0	0	0	0	0.0180059	0	PREDICTED: extensin-2-like isoform X2 [Solanum tuberosum]
chr09:61319098|61319532	434	chr09	61319098	61319532	exon	PGSC0003DMG400021603	+	0	0	0	0	0	0	0	0	0.0180059	0	PREDICTED: extensin-2-like isoform X2 [Solanum tuberosum]
chr09:61319182|61319595	413	chr09	61319182	61319595	exon	PGSC0003DMG400021603	+	0	0	0	0	0	0	0	0	0.0270089	0	PREDICTED: extensin-2-like isoform X2 [Solanum tuberosum]
chr09:61319470|61319625	155	chr09	61319470	61319625	exon	PGSC0003DMG400021603	+	0	0	0	0	0	0	0	0	0.180059	0	PREDICTED: extensin-2-like isoform X2 [Solanum tuberosum]
chr12:10204433|10204573	140	chr12	10204433	10204573	exon	PGSC0003DMG400029787	-	0	0	0	0	0	0	0	0	0.0360119	0.0263582	PREDICTED: heat shock cognate protein 80-like [Solanum tuberosum]
chr05:46866078|46866348	101	chr05	46866078	46866348	exon	PGSC0003DMG402030099	-	0	0	0	0	0	0	0	0	0.0194556	0.0579357	PREDICTED: systemin-like isoform X1 [Solanum tuberosum]	GO:0005179,GO:0005737
chr06:52124272|52128274	2801	chr06	52124272	52128274	exon	PGSC0003DMG400033029	-	0	0	0	0	0	0	0	0	0.0291835	0
chr06:53411746|53411905	159	chr06	53411746	53411905	exon	PGSC0003DMG400026938	-	0	0	0	0	0	0	0	0	0.0194556	0	PREDICTED: neurofilament medium polypeptide-like [Solanum tuberosum]
chr08:4143424|4143585	161	chr08	4143424	4143585	exon	PGSC0003DMG400017844	-	0	0	0	0	0	0	0	0	0.0194556	0	PREDICTED: pre-mRNA-splicing factor CWC22 homolog [Solanum tuberosum]	GO:0006413,GO:0008026,GO:0005524,GO:0003743,GO:0035556,GO:0070062,GO:0005886,GO:0006904,GO:0000145,GO:0005829,GO:0009738,GO:0035556,GO:0070062,GO:0005886,GO:0006904,GO:0000145,GO:0005829,GO:0009738,GO:0016772
chr08:49769052|49769218	166	chr08	49769052	49769218	exon	PGSC0003DMG400017510	+	0	0	0	0	0	0	0	0	0.0291835	0	PREDICTED: LOW QUALITY PROTEIN: AT-hook motif nuclear-localized protein 10 [Solanum tuberosum]
chr08:55510278|55510416	138	chr08	55510278	55510416	exon	PGSC0003DMG400012312	-	0	0	0	0	0	0	0	0	0.0194556	0	PREDICTED: BTB/POZ domain-containing protein POB1-like isoform X1 [Solanum tuberosum]
chr09:61322235|61322402	167	chr09	61322235	61322402	exon	PGSC0003DMG400021603	+	0	0	0	0	0	0	0	0	0.0291835	0	PREDICTED: extensin-2-like isoform X2 [Solanum tuberosum]	GO:0006952,GO:0043531,GO:0006952,GO:0043531
chr10:28437837|28438043	206	chr10	28437837	28438043	intron	PGSC0003DMG400017690	+	0	0	0	0	0	0	0	0	0.0194556	0	somatic embryogenesis receptor kinase 3A [Solanum tuberosum]
chr11:3572512|3572658	146	chr11	3572512	3572658	exon	PGSC0003DMG400007426	-	0	0	0	0	0	0	0	0	0.0194556	0	PREDICTED: SART-1 family protein DOT2 [Solanum tuberosum]
chr02:38507209|38507393	83	chr02	38507209	38507393	exon	PGSC0003DMG400001567	-	0	0	0	0	0	0	0	0	0.0441403	0	PREDICTED: HMG1/2-like protein [Solanum tuberosum]	GO:0003677
chr03:56933953|56936185	1457	chr03	56933953	56936185	exon	PGSC0003DMG402014189	-	0	0	0	0	0	0	0	0	0.0331052	0
chr03:60026610|60026812	202	chr03	60026610	60026812	exon	PGSC0003DMG400002549	+	0	0	0	0	0	0	0	0	0.0220702	0	PREDICTED: uncharacterized protein LOC107059800 [Solanum tuberosum]
chr04:67281010|67281238	228	chr04	67281010	67281238	exon	PGSC0003DMG400021512	+	0	0	0	0	0	0	0	0	0.0220702	0	PREDICTED: acyl-CoA-binding domain-containing protein 3 isoform X1 [Solanum tuberosum]
chr04:67295440|67295584	144	chr04	67295440	67295584	exon	PGSC0003DMG400021513	-	0	0	0	0	0	0	0	0	0.0220702	0	PREDICTED: subtilisin-like protease SBT1.7 [Solanum tuberosum]
chr05:51723223|51723698	69	chr05	51723223	51723698	intron	PGSC0003DMG400023335	-	0	0	0	0	0	0	0	0	0.0220702	0	PREDICTED: calreticulin-3-like [Solanum tuberosum]
chr07:41144652|41144930	278	chr07	41144652	41144930	exon	PGSC0003DMG400013537	+	0	0	0	0	0	0	0	0	0.0220702	0	PREDICTED: 36.4 kDa proline-rich protein [Solanum tuberosum]
chr09:61318391|61318570	179	chr09	61318391	61318570	exon	PGSC0003DMG400021603	+	0	0	0	0	0	0	0	0	0.0220702	0	PREDICTED: extensin-2-like isoform X2 [Solanum tuberosum]
chr09:61319398|61319706	308	chr09	61319398	61319706	exon	PGSC0003DMG400021603	+	0	0	0	0	0	0	0	0	0.0220702	0	PREDICTED: extensin-2-like isoform X2 [Solanum tuberosum]
chr01:63197450|63200812	3057	chr01	63197450	63200812	exon	PGSC0003DMG400005200	-	0	0	0	0	0	0	0	0	0	0.0175722	PREDICTED: uncharacterized protein LOC102590209 [Solanum tuberosum]
chr01:81865846|81866151	223	chr01	81865846	81866151	exon	PGSC0003DMG401012560	-	0	0	0	0	0	0	0	0	0	0.0263582	PREDICTED: serine/arginine-rich splicing factor SC35-like [Solanum tuberosum]
chr02:38979749|38980108	92	chr02	38979749	38980108	exon	PGSC0003DMG400003590	-	0	0	0	0	0	0	0	0	0	0.0175722	PREDICTED: DNA-directed RNA polymerase II subunit 1 [Solanum tuberosum]	GO:0003899,GO:0016926,GO:0009506,GO:0005665,GO:0010228,GO:0003677,GO:0031047,GO:0000394,GO:0009507,GO:0005773,GO:0006306,GO:0050665,GO:0006366
chr03:4380260|4382011	119	chr03	4380260	4382011	exon	PGSC0003DMG400017777	-	0	0	0	0	0	0	0	0	0	0.0175722	PREDICTED: acidic leucine-rich nuclear phosphoprotein 32-related protein [Solanum tuberosum]
chr04:59015663|59015836	173	chr04	59015663	59015836	exon	PGSC0003DMG400000776	-	0	0	0	0	0	0	0	0	0	0.0175722	PREDICTED: extensin-1-like isoform X1 [Solanum tuberosum]	GO:0005199,GO:0009664
chr04:59016119|59016745	626	chr04	59016119	59016745	exon	PGSC0003DMG400000776	-	0	0	0	0	0	0	0	0	0	0.0351443	PREDICTED: extensin-1-like isoform X1 [Solanum tuberosum]	GO:0005199,GO:0009664
chr04:59085383|59085592	209	chr04	59085383	59085592	exon	PGSC0003DMG400000794	-	0	0	0	0	0	0	0	0	0	0.0878608	PREDICTED: extensin-1-like isoform X2 [Solanum tuberosum]	GO:0005199,GO:0009664,GO:0005199,GO:0009664
chr04:59098278|59098508	230	chr04	59098278	59098508	exon	PGSC0003DMG400000783	-	0	0	0	0	0	0	0	0	0	2.55135	PREDICTED: extensin-2-like [Solanum tuberosum]	GO:0005199,GO:0009664
chr05:43955648|43955807	159	chr05	43955648	43955807	exon	PGSC0003DMG400021644	+	0	0	0	0	0	0	0	0	0	0.0175722	PREDICTED: UPF0187 protein At3g61320, chloroplastic-like [Solanum tuberosum]
chr06:44775366|44775527	161	chr06	44775366	44775527	exon	PGSC0003DMG400002108	-	0	0	0	0	0	0	0	0	0	0.0175722	PREDICTED: glycine-rich cell wall structural protein 1.8-like [Solanum tuberosum]
chr06:44775495|44775791	296	chr06	44775495	44775791	exon	PGSC0003DMG400002108	-	0	0	0	0	0	0	0	0	0	0.0439304	PREDICTED: glycine-rich cell wall structural protein 1.8-like [Solanum tuberosum]
chr06:44775573|44775791	218	chr06	44775573	44775791	exon	PGSC0003DMG400002108	-	0	0	0	0	0	0	0	0	0	0.0175722	PREDICTED: glycine-rich cell wall structural protein 1.8-like [Solanum tuberosum]
chr09:57233021|57233179	158	chr09	57233021	57233179	exon	PGSC0003DMG400001557	+	0	0	0	0	0	0	0	0	0	0.0175722	PREDICTED: histone-lysine N-methyltransferase family member SUVH9-like [Solanum tuberosum]	GO:0003723,GO:0006397,GO:0030529,GO:0009507,GO:0000166
chr09:61319224|61319439	215	chr09	61319224	61319439	exon	PGSC0003DMG400021603	+	0	0	0	0	0	0	0	0	0	0.0351443	PREDICTED: extensin-2-like isoform X2 [Solanum tuberosum]
chr09:61319364|61319625	261	chr09	61319364	61319625	exon	PGSC0003DMG400021603	+	0	0	0	0	0	0	0	0	0	0.0175722	PREDICTED: extensin-2-like isoform X2 [Solanum tuberosum]
chr09:61319470|61319892	422	chr09	61319470	61319892	exon	PGSC0003DMG400021603	+	0	0	0	0	0	0	0	0	0	0.082521	PREDICTED: extensin-2-like isoform X2 [Solanum tuberosum]
chr10:338663|338831	168	chr10	338663	338831	exon	PGSC0003DMG400011285	-	0	0	0	0	0	0	0	0	0	0.0175722	PREDICTED: pentatricopeptide repeat-containing protein At1g61870, mitochondrial [Solanum tuberosum]	GO:0006468,GO:0005524,GO:0016021,GO:0004674,GO:0005634,GO:0007050,GO:0004861,GO:0005634,GO:0007050,GO:0004861,GO:0008171,GO:0046983,GO:0032259,GO:0016020
chr10:56886105|56886260	86	chr10	56886105	56886260	exon	PGSC0003DMG400028197	+	0	0	0	0	0	0	0	0	0	0.0790747	PREDICTED: transcription elongation factor SPT6 isoform X1 [Solanum tuberosum]
chr11:17844654|17844839	185	chr11	17844654	17844839	exon	PGSC0003DMG400008421	+	0	0	0	0	0	0	0	0	0	0.0175722	PREDICTED: uncharacterized protein LOC102583038 isoform X1 [Solanum tuberosum]
chr02:38980262|38980416	154	chr02	38980262	38980416	exon	PGSC0003DMG400003590	+	0	0	0	0	0	0	0	0	0	0.0289678	PREDICTED: DNA-directed RNA polymerase II subunit 1 [Solanum tuberosum]	GO:0003899,GO:0016926,GO:0009506,GO:0005665,GO:0010228,GO:0003677,GO:0031047,GO:0000394,GO:0009507,GO:0005773,GO:0006306,GO:0050665,GO:0006366
chr04:59015512|59015671	159	chr04	59015512	59015671	exon	PGSC0003DMG400000776	-	0	0	0	0	0	0	0	0	0	0.0482797	PREDICTED: extensin-1-like isoform X1 [Solanum tuberosum]	GO:0005199,GO:0009664
chr04:59015542|59015698	156	chr04	59015542	59015698	exon	PGSC0003DMG400000776	-	0	0	0	0	0	0	0	0	0	0.241399	PREDICTED: extensin-1-like isoform X1 [Solanum tuberosum]	GO:0005199,GO:0009664
chr04:59015542|59015716	174	chr04	59015542	59015716	exon	PGSC0003DMG400000776	-	0	0	0	0	0	0	0	0	0	0.0193119	PREDICTED: extensin-1-like isoform X1 [Solanum tuberosum]	GO:0005199,GO:0009664
chr04:59015604|59015794	190	chr04	59015604	59015794	exon	PGSC0003DMG400000776	-	0	0	0	0	0	0	0	0	0	0.0386238	PREDICTED: extensin-1-like isoform X1 [Solanum tuberosum]	GO:0005199,GO:0009664
chr04:59015827|59016004	177	chr04	59015827	59016004	exon	PGSC0003DMG400000776	-	0	0	0	0	0	0	0	0	0	0.0193119	PREDICTED: extensin-1-like isoform X1 [Solanum tuberosum]	GO:0005199,GO:0009664
chr04:59097435|59098400	965	chr04	59097435	59098400	exon	PGSC0003DMG400000783	-	0	0	0	0	0	0	0	0	0	0.144839	PREDICTED: extensin-2-like [Solanum tuberosum]	GO:0005199,GO:0009664
chr05:46865384|46866965	191	chr05	46865384	46866965	exon	PGSC0003DMG402030099	-	0	0	0	0	0	0	0	0	0	0.0193119	PREDICTED: systemin-like isoform X1 [Solanum tuberosum]	GO:0005179,GO:0005737
chr05:50877335|50877745	315	chr05	50877335	50877745	exon	PGSC0003DMG400023400	-	0	0	0	0	0	0	0	0	0	0.0482797	PREDICTED: dnaJ-like protein isoform X1 [Solanum tuberosum]	GO:0006457,GO:0046872,GO:0031072,GO:0005524,GO:0051082,GO:0009408
chr06:59319174|59320700	468	chr06	59319174	59320700	intron	PGSC0003DMG400024045	-	0	0	0	0	0	0	0	0	0	0.0193119	PREDICTED: cullin-1-like [Solanum tuberosum]	GO:0031625,GO:0031461,GO:0006511
chr07:52163485|52163638	153	chr07	52163485	52163638	exon	PGSC0003DMG400007054	-	0	0	0	0	0	0	0	0	0	0.0193119
chr09:61318352|61318618	266	chr09	61318352	61318618	exon	PGSC0003DMG400021603	+	0	0	0	0	0	0	0	0	0	0.704884	PREDICTED: extensin-2-like isoform X2 [Solanum tuberosum]
chr09:61318391|61319223	832	chr09	61318391	61319223	exon	PGSC0003DMG400021603	+	0	0	0	0	0	0	0	0	0	0.0386238	PREDICTED: extensin-2-like isoform X2 [Solanum tuberosum]
chr09:61318397|61319511	1114	chr09	61318397	61319511	exon	PGSC0003DMG400021603	+	0	0	0	0	0	0	0	0	0	0.0579357	PREDICTED: extensin-2-like isoform X2 [Solanum tuberosum]
chr09:61318565|61318809	244	chr09	61318565	61318809	exon	PGSC0003DMG400021603	+	0	0	0	0	0	0	0	0	0	0.0289678	PREDICTED: extensin-2-like isoform X2 [Solanum tuberosum]
chr09:61318699|61319175	476	chr09	61318699	61319175	exon	PGSC0003DMG400021603	+	0	0	0	0	0	0	0	0	0	0.106215	PREDICTED: extensin-2-like isoform X2 [Solanum tuberosum]
chr09:61318699|61319367	668	chr09	61318699	61319367	exon	PGSC0003DMG400021603	+	0	0	0	0	0	0	0	0	0	0.0289678	PREDICTED: extensin-2-like isoform X2 [Solanum tuberosum]
chr09:61318774|61322450	2651	chr09	61318774	61322450	exon	PGSC0003DMG400021603	+	0	0	0	0	0	0	0	0	0	0.0386238	PREDICTED: extensin-2-like isoform X2 [Solanum tuberosum]
chr09:61319176|61319589	413	chr09	61319176	61319589	exon	PGSC0003DMG400021603	+	0	0	0	0	0	0	0	0	0	0.0482797	PREDICTED: extensin-2-like isoform X2 [Solanum tuberosum]
chr09:61319176|61321874	1673	chr09	61319176	61321874	exon	PGSC0003DMG400021603	+	0	0	0	0	0	0	0	0	0	1.26493	PREDICTED: extensin-2-like isoform X2 [Solanum tuberosum]
chr09:61319203|61319706	503	chr09	61319203	61319706	exon	PGSC0003DMG400021603	+	0	0	0	0	0	0	0	0	0	0.0193119	PREDICTED: extensin-2-like isoform X2 [Solanum tuberosum]
chr09:61319224|61319436	212	chr09	61319224	61319436	exon	PGSC0003DMG400021603	+	0	0	0	0	0	0	0	0	0	0.0579357	PREDICTED: extensin-2-like isoform X2 [Solanum tuberosum]
chr09:61319323|61319673	350	chr09	61319323	61319673	exon	PGSC0003DMG400021603	+	0	0	0	0	0	0	0	0	0	0.125527	PREDICTED: extensin-2-like isoform X2 [Solanum tuberosum]
chr09:61319350|61319706	356	chr09	61319350	61319706	exon	PGSC0003DMG400021603	+	0	0	0	0	0	0	0	0	0	0.30899	PREDICTED: extensin-2-like isoform X2 [Solanum tuberosum]
chr09:61319464|61319877	413	chr09	61319464	61319877	exon	PGSC0003DMG400021603	+	0	0	0	0	0	0	0	0	0	0.0289678	PREDICTED: extensin-2-like isoform X2 [Solanum tuberosum]
chr09:61319491|61319673	182	chr09	61319491	61319673	exon	PGSC0003DMG400021603	+	0	0	0	0	0	0	0	0	0	0.0289678	PREDICTED: extensin-2-like isoform X2 [Solanum tuberosum]
chr09:61319494|61319634	140	chr09	61319494	61319634	exon	PGSC0003DMG400021603	+	0	0	0	0	0	0	0	0	0	0.0289678	PREDICTED: extensin-2-like isoform X2 [Solanum tuberosum]
chr09:61319590|61319748	158	chr09	61319590	61319748	exon	PGSC0003DMG400021603	+	0	0	0	0	0	0	0	0	0	0.0579357	PREDICTED: extensin-2-like isoform X2 [Solanum tuberosum]
chr09:61319626|61319856	230	chr09	61319626	61319856	exon	PGSC0003DMG400021603	+	0	0	0	0	0	0	0	0	0	0.0289678	PREDICTED: extensin-2-like isoform X2 [Solanum tuberosum]
chr09:61319806|61320170	364	chr09	61319806	61320170	exon	PGSC0003DMG400021603	+	0	0	0	0	0	0	0	0	0	0.0193119	PREDICTED: extensin-2-like isoform X2 [Solanum tuberosum]
chr09:61319878|61320164	286	chr09	61319878	61320164	exon	PGSC0003DMG400021603	+	0	0	0	0	0	0	0	0	0	0.0289678	PREDICTED: extensin-2-like isoform X2 [Solanum tuberosum]
chr09:61321617|61321811	194	chr09	61321617	61321811	exon	PGSC0003DMG400021603	+	0	0	0	0	0	0	0	0	0	0.0289678	PREDICTED: extensin-2-like isoform X2 [Solanum tuberosum]
chr09:61321632|61321901	269	chr09	61321632	61321901	exon	PGSC0003DMG400021603	+	0	0	0	0	0	0	0	0	0	0.0289678	PREDICTED: extensin-2-like isoform X2 [Solanum tuberosum]
chr09:61321668|61322051	383	chr09	61321668	61322051	exon	PGSC0003DMG400021603	+	0	0	0	0	0	0	0	0	0	0.0289678	PREDICTED: extensin-2-like isoform X2 [Solanum tuberosum]
chr09:61322196|61323938	1742	chr09	61322196	61323938	exon	PGSC0003DMG400021603	+	0	0	0	0	0	0	0	0	0	0.0193119	PREDICTED: extensin-2-like isoform X2 [Solanum tuberosum]
chr09:61322207|61322402	195	chr09	61322207	61322402	exon	PGSC0003DMG400021603	+	0	0	0	0	0	0	0	0	0	0.0289678	PREDICTED: extensin-2-like isoform X2 [Solanum tuberosum]
chr10:12149222|12149410	188	chr10	12149222	12149410	exon	PGSC0003DMG400009783	+	0	0	0	0	0	0	0	0	0	0.0386238	PREDICTED: vegetative cell wall protein gp1-like [Solanum tuberosum]
chr12:4839532|4839669	137	chr12	4839532	4839669	exon	PGSC0003DMG400001072	-	0	0	0	0	0	0	0	0	0	0.0193119	PREDICTED: leucine-rich repeat extensin-like protein 4 [Solanum tuberosum]	GO:0030036,GO:0005856,GO:0005737,GO:0003779
chr01:87622960|87623157	197	chr01	87622960	87623157	exon	PGSC0003DMG400006184	+	0	0	0	0	0	0	0	0	0	0.0189507	PREDICTED: SKP1-like protein 1B [Solanum tuberosum]
chr02:38979519|38980165	206	chr02	38979519	38980165	exon	PGSC0003DMG400003590	-	0	0	0	0	0	0	0	0	0	0.028426	PREDICTED: DNA-directed RNA polymerase II subunit 1 [Solanum tuberosum]	GO:0003899,GO:0016926,GO:0009506,GO:0005665,GO:0010228,GO:0003677,GO:0031047,GO:0000394,GO:0009507,GO:0005773,GO:0006306,GO:0050665,GO:0006366
chr03:61935036|61935184	148	chr03	61935036	61935184	exon	PGSC0003DMG400009159	-	0	0	0	0	0	0	0	0	0	0.0189507	PREDICTED: D-3-phosphoglycerate dehydrogenase 3, chloroplastic-like [Solanum tuberosum]	GO:0003964,GO:0003677,GO:0006278,GO:0003723
chr04:59015512|59015698	186	chr04	59015512	59015698	exon	PGSC0003DMG400000776	-	0	0	0	0	0	0	0	0	0	0.056852	PREDICTED: extensin-1-like isoform X1 [Solanum tuberosum]	GO:0005199,GO:0009664
chr04:59016119|59016743	624	chr04	59016119	59016743	exon	PGSC0003DMG400000776	-	0	0	0	0	0	0	0	0	0	0.104229	PREDICTED: extensin-1-like isoform X1 [Solanum tuberosum]	GO:0005199,GO:0009664
chr04:59016296|59016743	447	chr04	59016296	59016743	exon	PGSC0003DMG400000776	-	0	0	0	0	0	0	0	0	0	0.0189507	PREDICTED: extensin-1-like isoform X1 [Solanum tuberosum]	GO:0005199,GO:0009664
chr04:59016356|59016715	359	chr04	59016356	59016715	exon	PGSC0003DMG400000776	-	0	0	0	0	0	0	0	0	0	0.028426	PREDICTED: extensin-1-like isoform X1 [Solanum tuberosum]	GO:0005199,GO:0009664
chr06:47626450|47630671	3223	chr06	47626450	47630671	exon	PGSC0003DMG400033142	+	0	0	0	0	0	0	0	0	0	0.0189507	PREDICTED: beta-fructofuranosidase, insoluble isoenzyme CWINV3-like [Solanum tuberosum]	GO:0009538,GO:0015979,GO:0009535,GO:0005737,GO:0000287,GO:0010333,GO:0016114,GO:0008270,GO:0003676,GO:0003676,GO:0015074,GO:0003676,GO:0015074,GO:0003676,GO:0015074,GO:0003676,GO:0015074,GO:0003676,GO:0015074,GO:0003676,GO:0015074,GO:0003676,GO:0015074
chr09:61318325|61319193	868	chr09	61318325	61319193	exon	PGSC0003DMG400021603	+	0	0	0	0	0	0	0	0	0	0.180031	PREDICTED: extensin-2-like isoform X2 [Solanum tuberosum]
chr09:61318379|61318537	158	chr09	61318379	61318537	exon	PGSC0003DMG400021603	+	0	0	0	0	0	0	0	0	0	0.113704	PREDICTED: extensin-2-like isoform X2 [Solanum tuberosum]
chr09:61319182|61319598	416	chr09	61319182	61319598	exon	PGSC0003DMG400021603	+	0	0	0	0	0	0	0	0	0	0.388489	PREDICTED: extensin-2-like isoform X2 [Solanum tuberosum]
chr09:61319302|61319706	404	chr09	61319302	61319706	exon	PGSC0003DMG400021603	+	0	0	0	0	0	0	0	0	0	0.0189507	PREDICTED: extensin-2-like isoform X2 [Solanum tuberosum]
chr09:61319446|61319706	260	chr09	61319446	61319706	exon	PGSC0003DMG400021603	+	0	0	0	0	0	0	0	0	0	0.028426	PREDICTED: extensin-2-like isoform X2 [Solanum tuberosum]
chr09:61319464|61319856	392	chr09	61319464	61319856	exon	PGSC0003DMG400021603	+	0	0	0	0	0	0	0	0	0	0.0473767	PREDICTED: extensin-2-like isoform X2 [Solanum tuberosum]
chr10:58039144|58039288	144	chr10	58039144	58039288	exon	PGSC0003DMG400029833	+	0	0	0	0	0	0	0	0	0	0.0189507	PREDICTED: probable calcium-binding protein CML36 [Solanum tuberosum]
chr01:62869337|62880727	7519	chr01	62869337	62880727	intron	PGSC0003DMG400009049	-	0.189507	0.13336	0.0607571	0.214519	0.0896549	0.0662548	0	0.0627802	0.192537	0.118355	PREDICTED: uncharacterized protein LOC102596002 isoform X2 [Solanum tuberosum]
chr01:75187335|75194240	6605	chr01	75187335	75194240	intron	PGSC0003DMG400019447	-	0.0187367	0.0298007	0.0173093	0.0217684	0.017931	0	0	0	0	0	PREDICTED: uncharacterized protein LOC102588895 [Solanum tuberosum]
chr01:75187847|75194240	6321	chr01	75187847	75194240	intron	PGSC0003DMG400019447	-	0.122706	0.218778	0.156564	0.292801	0.0892211	0	0	0	0	0.0477379	PREDICTED: uncharacterized protein LOC102588895 [Solanum tuberosum]
chr01:75294413|75327119	29241	chr01	75294413	75327119	intron	PGSC0003DMG401019442	+	0.113643	0.0468126	0.0260948	0	0.0268965	0.0178575	0.0267196	0	0	0	PREDICTED: ribosome biogenesis protein BMS1 homolog isoform X1 [Solanum tuberosum]	GO:0004568,GO:0005773,GO:0006032,GO:0006952,GO:0005618,GO:0008061,GO:0005576,GO:0000272,GO:0016998
chr01:83264902|83268969	2691	chr01	83264902	83268969	intron	PGSC0003DMG400005129	-	0.028105	0.0346193	0.0347931	0	0	0	0	0.073526	0	0
chr02:37831774|37843979	12205	chr02	37831774	37843979	intron	PGSC0003DMG400013629	+	0.0374733	0.0173097	0	0	0	0	0.0177724	0	0	0	PREDICTED: premnaspirodiene oxygenase-like [Solanum tuberosum]	GO:0016020,GO:0046872,GO:0016491
chr03:2856113|2864977	8303	chr03	2856113	2864977	intron	PGSC0003DMG400024080	-	0.0661899	0	0	0	0.017931	0.0273785	0	0.0288759	0.0220702	0.0193119	PREDICTED: uncharacterized protein LOC107868279 [Capsicum annuum]
chr03:35076672|35090023	11537	chr03	35076672	35090023	intron	PGSC0003DMG400011933	-	0.0858438	0.0544865	0.0521655	0.0424819	0.053328	0.0267863	0.0445327	0.0507618	0	0	PREDICTED: protein yippee-like [Solanum tuberosum]
chr03:51483422|51489059	3801	chr03	51483422	51489059	intron	PGSC0003DMG402015159	-	0.292559	0.308298	0.304196	0.317033	0.339232	0.338941	0.287977	0.627445	0.449102	0.494322	PREDICTED: autophagy-related protein 16-like isoform X1 [Solanum tuberosum]
chr03:58558426|58562186	3027	chr03	58558426	58562186	intron	PGSC0003DMG400005661	-	0.189507	0.138031	0.408587	0.0328981	0.195908	0.0757197	0.281388	0.561908	0.157683	0.603984	uncharacterized protein LOC102604804 [Solanum tuberosum]
chr04:66787801|66813073	23527	chr04	66787801	66813073	intron	PGSC0003DMG400010625	+	0.0749467	0.229335	0.130421	0.0653053	0.159984	0	0.311322	0	0	0.480805	PREDICTED: serine carboxypeptidase-like 17 [Solanum tuberosum]
chr04:69910019|69956684	44991	chr04	69910019	69956684	intron	PGSC0003DMG400003691	+	0.142054	0.100704	0.0871479	0.139385	0.170547	0.574388	0.047277	0.101076	0.0830516	0.0473767	PREDICTED: isoflavone reductase-like protein [Solanum tuberosum]
chr04:69910681|69954443	42170	chr04	69910681	69954443	intron	PGSC0003DMG400003691	+	0.122706	0.286617	0.113037	0.161417	0.310739	0	0	0	0	0	PREDICTED: isoflavone reductase-like protein [Solanum tuberosum]
chr05:45258427|45268891	8071	chr05	45258427	45268891	intron	PGSC0003DMG400007030	+	0.0374733	0	0	0	0	0	0	0	0	0	PREDICTED: uncharacterized protein LOC102594974 isoform X1 [Solanum tuberosum]
chr05:48998359|49010360	7965	chr05	48998359	49010360	intron	PGSC0003DMG402013112	-	0.6284	0.168871	0.27695	0.538145	0.583209	0.737707	0.605273	0.378134	0.778415	0	PREDICTED: pleiotropic drug resistance protein 1-like [Solanum lycopersicum]
chr06:57967678|57981583	12986	chr06	57967678	57981583	intron	PGSC0003DMG401027687	-	0.028105	0	0	0	0	0.0178575	0	0	0	0
chr08:45495457|45540193	44736	chr08	45495457	45540193	intron	PGSC0003DMG400029604	-	0.0187367	0	0.0521025	0	0	0	0.0189108	0.0784333	0	0.0175722	PREDICTED: mediator of RNA polymerase II transcription subunit 34-like [Solanum tuberosum]
chr08:47340576|47357450	12307	chr08	47340576	47357450	intron	PGSC0003DMG400001958	+	0.028105	0	0.0434236	0	0.0263848	0.0450386	0.0367239	0.0525186	0.0389113	0.0351443	PREDICTED: WAT1-related protein At5g45370-like [Solanum tuberosum]	GO:0030170,GO:0019752,GO:0016831,GO:0007049
chr10:59065734|59066150	416	chr10	59065734	59066150	intron	PGSC0003DMG400011426	+	0.0668014	0	0	0	0.0175899	0	0	0	0	0	PREDICTED: uncharacterized protein LOC102581026 [Solanum tuberosum]
chr11:43034853|43074042	39189	chr11	43034853	43074042	intron	PGSC0003DMG401018708	+	0.0861496	0.0343216	0.0173966	0	0.0619368	0	0	0.0192506	0	0	PREDICTED: abscisic-aldehyde oxidase-like [Solanum tuberosum]
chr01:4289346|4295602	5955	chr01	4289346	4295602	intron	PGSC0003DMG400010703	+	0.0386964	0.0371768	0	0.0212409	0	0.0178575	0	0.0192506	0	0	PREDICTED: uncharacterized protein LOC102595104 [Solanum tuberosum]
chr01:62867648|62878782	8847	chr01	62867648	62878782	intron	PGSC0003DMG400009049	-	0.0386964	0	0.0434988	0.0756621	0.0891744	0	0.0912608	0	0.0486391	0.0723564	PREDICTED: uncharacterized protein LOC102596002 isoform X2 [Solanum tuberosum]	GO:0005802,GO:0020037,GO:0005794,GO:0005768
chr03:322727|331100	8040	chr03	322727	331100	intron	PGSC0003DMG400013437	-	0.0580446	0.109269	0.192056	0	0.116009	0.104115	0	0.1865	0.328441	0.212485	PREDICTED: ATP sulfurylase 1, chloroplastic-like [Solanum tuberosum]	GO:0004781,GO:0000103
chr03:60094883|60106154	10156	chr03	60094883	60106154	intron	PGSC0003DMG401002548	-	0.0193482	0	0	0	0	0.0463084	0	0.0315112	0	0.0289678
chr04:66795254|66813893	16520	chr04	66795254	66813893	intron	PGSC0003DMG400010625	+	0.0290223	0.0259645	0.0174596	0.0212409	0.0179621	0.0473248	0.0623457	0.0452864	0.0711492	0.0635703	PREDICTED: serine carboxypeptidase-like 17 [Solanum tuberosum]
chr06:57963204|57981806	14199	chr06	57963204	57981806	intron	PGSC0003DMG401027687	-	0.0386964	0.100704	0.0956449	0.0536299	0	0.0273785	0	0	0.0270089	0.0193119
chr06:57981362|57986990	4389	chr06	57981362	57986990	intron	PGSC0003DMG402027687	-	0.0861497	0	0.0432734	0	0.053793	0.0267863	0.0445327	0.0420149	0	0.0175722
chr07:51275076|51291123	15562	chr07	51275076	51291123	intron	PGSC0003DMG400017306	+	0.0773928	0	0	0	0	0	0.0356261	0	0	0	PREDICTED: uncharacterized protein LOC107060891 [Solanum tuberosum]
chr08:47331138|47357450	21745	chr08	47331138	47357450	intron	PGSC0003DMG400001958	+	0.0761698	0.0173097	0	0.021932	0	0.0283949	0.0178131	0	0.0291835	0.0553261	PREDICTED: WAT1-related protein At5g45370-like [Solanum tuberosum]
chr10:56930955|56952594	20788	chr10	56930955	56952594	intron	PGSC0003DMG400028102	-	0.0761698	0.0425297	0	0.0424819	0.0807828	0	0	0	0.0291835	0.0175722	PREDICTED: WAT1-related protein At5g07050-like [Solanum tuberosum]
chr10:57193091|57203491	9731	chr10	57193091	57203491	intron	PGSC0003DMG401023696	-	0.0290223	0.149628	0.121965	0.108033	0.0886627	0.312128	0.733992	0.420816	0.296494	0.246759	PREDICTED: TGACG-sequence-specific DNA-binding protein TGA-2.1-like [Solanum tuberosum]	GO:0003700,GO:0043565,GO:0005634,GO:0006355
chr10:59065734|59066192	458	chr10	59065734	59066192	intron	PGSC0003DMG400011426	+	0.106415	0.185884	0.147731	0.0435369	0.224324	0	0	0	0	0	PREDICTED: uncharacterized protein LOC102581026 [Solanum tuberosum]
chr11:2093953|2099925	5972	chr11	2093953	2099925	intron	PGSC0003DMG400016119	+	0.104581	0.0259645	0.0609584	0.0318614	0.107137	0	0	0	0	0	PREDICTED: probable glycosyltransferase At5g03795 isoform X1 [Solanum tuberosum]
chr12:5419019|5433859	10172	chr12	5419019	5433859	intron	PGSC0003DMG402018962	-	0.0758641	0.0346193	0.0696131	0.161908	0.151328	0.0830959	0.13681	0.19349	0.138519	0.121801
chr01:60695016|60722300	25523	chr01	60695016	60722300	intron	PGSC0003DMG400032094	+	0.0468418	0.0894022	0.0346187	0.0751346	0.0439747	0.0730387	0.0811143	0.200722	0.148532	0.0554735	PREDICTED: uncharacterized protein LOC102590399 [Solanum tuberosum]
chr01:72050224|72052063	1722	chr01	72050224	72052063	intron	PGSC0003DMG400000164	-	0.0281051	0.0198672	0.0522843	0.0328981	0.0449053	0	0	0	0	0	PREDICTED: riboflavin biosynthesis protein PYRD, chloroplastic [Solanum tuberosum]
chr01:85684075|85688842	3548	chr01	85684075	85688842	intron	PGSC0003DMG400025186	-	0.0655785	0	0.0436491	0	0	0.0851847	0	0	0	0	PREDICTED: uncharacterized protein LOC102602927 [Solanum tuberosum]	GO:0004743,GO:0016310,GO:0030955,GO:0000287,GO:0006096,GO:0008233,GO:0006508,GO:0016021
chr02:48354737|48355046	309	chr02	48354737	48355046	intron	PGSC0003DMG400020237	+	0.0374734	0.0346193	0	0	0	0	0	0.0603871	0	0	PREDICTED: uncharacterized protein LOC102589927 isoform X1 [Solanum tuberosum]
chr03:51483422|51489102	3844	chr03	51483422	51489102	intron	PGSC0003DMG402015159	-	0.0281051	0.0170119	0.0782604	0.021932	0.0269432	0.0736309	0.044492	0.107635	0.0651953	0.036884	PREDICTED: autophagy-related protein 16-like isoform X1 [Solanum tuberosum]
chr03:58557763|58561512	3145	chr03	58557763	58561512	intron	PGSC0003DMG400005661	-	0.0468418	0	0	0	0.0879494	0	0	0	0	0	uncharacterized protein LOC102604804 [Solanum tuberosum]
chr06:57961801|57979830	12865	chr06	57961801	57979830	intron	PGSC0003DMG401027687	-	0.0468418	0.0669775	0	0	0.0628207	0	0	0	0	0
chr08:2460596|2465557	4961	chr08	2460596	2465557	intron	PGSC0003DMG402009541	-	0.0281051	0	0	0	0	0	0	0	0	0	PREDICTED: B3 domain-containing protein REM10-like isoform X2 [Solanum tuberosum]	GO:0016758,GO:0008152
chr01:62868107|62879840	8614	chr01	62868107	62879840	intron	PGSC0003DMG400009049	-	0	0.0638245	0.0174596	0.0318614	0.0268965	0.0628961	0.0633825	0.0574258	0.0486391	0.0175722	PREDICTED: uncharacterized protein LOC102596002 isoform X2 [Solanum tuberosum]	GO:0005802,GO:0020037,GO:0005794,GO:0005768
chr02:32337140|32356988	19848	chr02	32337140	32356988	intron	PGSC0003DMG400010215	+	0	0.0198672	0.0174596	0	0.0263848	0	0.0356261	0.0242789	0.0291835	0.177013	fruit bromelain-like precursor [Solanum tuberosum]
chr05:45264867|45266928	1521	chr05	45264867	45266928	intron	PGSC0003DMG400007030	+	0	0.0397343	0	0	0	0	0	0	0	0	PREDICTED: uncharacterized protein LOC102594974 isoform X1 [Solanum tuberosum]
chr06:57966239|57979830	11840	chr06	57966239	57979830	intron	PGSC0003DMG401027687	-	0	0.0652521	0.0434988	0	0	0	0	0	0	0
chr06:57978493|57984978	6485	chr06	57978493	57984978	intron	PGSC0003DMG402027687	-	0	0.0567462	0.0608202	0	0.0268965	0	0	0	0.0180059	0
chr07:54249887|54258469	8105	chr07	54249887	54258469	intron	PGSC0003DMG401019261	+	0	0.0496679	0	0	0	0	0	0	0.0291835	0	PREDICTED: uncharacterized protein LOC102602889 isoform X1 [Solanum tuberosum]	GO:0005730,GO:0006184,GO:0042254,GO:0003924,GO:0005525
chr08:964248|977823	11850	chr08	964248	977823	intron	PGSC0003DMG400020488	+	0	0.0198672	0	0	0	0	0	0	0	0	PREDICTED: plasminogen activator inhibitor 1 RNA-binding protein-like [Solanum tuberosum]
chr11:4392710|4394107	1397	chr11	4392710	4394107	intron	PGSC0003DMG403027324	-	0	0.0198672	0	0	0	0	0	0	0	0	PREDICTED: calcium-dependent protein kinase 3-like [Solanum tuberosum]	GO:0005509,GO:0006468,GO:0005524,GO:0004674
chr12:5605378|5625929	19694	chr12	5605378	5625929	intron	PGSC0003DMG400020034	-	0	0.0198672	0	0	0	0	0	0	0	0
chr00:26433884|26439825	5548	chr00	26433884	26439825	intron	PGSC0003DMG402001248	-	0	0.0170119	0	0	0	0	0	0	0	0	PREDICTED: probable 2-oxoglutarate-dependent dioxygenase AOP1 [Solanum tuberosum]	GO:0009626,GO:0005975,GO:0009607,GO:0042973,GO:0005578
chr01:62865018|62876328	11310	chr01	62865018	62876328	intron	PGSC0003DMG400009049	-	0	0.0514823	0	0.0217684	0.035552	0	0	0	0.0194556	0	PREDICTED: uncharacterized protein LOC102596002 isoform X2 [Solanum tuberosum]	GO:0005802,GO:0020037,GO:0005794,GO:0005768
chr01:78278944|78288763	4962	chr01	78278944	78288763	intron	PGSC0003DMG402002797	+	0	0.0170119	0	0	0	0	0	0	0	0
chr03:36365799|36370321	4522	chr03	36365799	36370321	intron	PGSC0003DMG400005262	-	0	0.0170119	0	0	0	0	0	0	0	0	PREDICTED: extended synaptotagmin-1-like isoform X2 [Nicotiana tomentosiformis]
chr03:51582873|51589937	6986	chr03	51582873	51589937	intron	PGSC0003DMG400015225	+	0	0.0425297	0	0.0548301	0	0	0	0	0	0	PREDICTED: uncharacterized protein LOC107061354 [Solanum tuberosum]
chr11:4390998|4394107	3109	chr11	4390998	4394107	intron	PGSC0003DMG403027324	-	0	0.0170119	0	0	0.0175899	0	0	0	0	0	PREDICTED: calcium-dependent protein kinase 3-like [Solanum tuberosum]	GO:0005509,GO:0006468,GO:0005524,GO:0004674
chr12:58537294|58544855	7561	chr12	58537294	58544855	intron	PGSC0003DMG402029345	+	0	0.0170119	0	0.0531024	0.0268965	0	0	0	0.0711492	0
chr04:66806506|66813689	5154	chr04	66806506	66813689	intron	PGSC0003DMG400010625	+	0	0.0173097	0.0173093	0.0217684	0	0	0.0283662	0.0315112	0	0.0473767	PREDICTED: serine carboxypeptidase-like 17 [Solanum tuberosum]
chr05:45258427|45266187	7372	chr05	45258427	45266187	intron	PGSC0003DMG400007030	+	0	0.0173097	0	0	0	0	0	0.0315112	0	0	PREDICTED: uncharacterized protein LOC102594974 isoform X1 [Solanum tuberosum]
chr05:49002901|49014840	9316	chr05	49002901	49014840	intron	PGSC0003DMG402013112	-	0	0.0173097	0.0260948	0.021932	0.017931	0	0.0177724	0	0	0	PREDICTED: pleiotropic drug resistance protein 1-like [Solanum lycopersicum]
chr09:19494179|19495442	1263	chr09	19494179	19495442	intron	PGSC0003DMG400004043	+	0	0.0259645	0	0	0	0.0267863	0.0550858	0	0	0	PREDICTED: hyaluronan mediated motility receptor isoform X1 [Solanum tuberosum]	GO:0046872
chr11:43034232|43089688	55025	chr11	43034232	43089688	intron	PGSC0003DMG401018708	+	0	0.0778935	0	0.10966	0	0	0	0	0	0	PREDICTED: abscisic-aldehyde oxidase-like [Solanum tuberosum]	GO:0050660,GO:0004031,GO:0005506,GO:0008762,GO:0009055,GO:0051537,GO:0055114
chr01:75187828|75194240	6340	chr01	75187828	75194240	intron	PGSC0003DMG400019447	-	0	0	0.0433606	0	0	0	0	0	0	0	PREDICTED: uncharacterized protein LOC102588895 [Solanum tuberosum]
chr01:85988299|85988563	264	chr01	85988299	85988563	intron	PGSC0003DMG400000708	+	0	0	0.0173966	0	0	0	0	0	0	0	PREDICTED: glycine-rich RNA-binding protein-like isoform X1 [Solanum tuberosum]	GO:0003676,GO:0000166
chr01:75293127|75311027	13390	chr01	75293127	75311027	intron	PGSC0003DMG401019442	+	0	0	0.0174596	0	0	0	0	0	0	0	PREDICTED: ribosome biogenesis protein BMS1 homolog isoform X1 [Solanum tuberosum]
chr05:49000321|49012302	8410	chr05	49000321	49012302	intron	PGSC0003DMG402013112	-	0	0	0.0261894	0	0	0	0.0378216	0	0	0.0175722	PREDICTED: pleiotropic drug resistance protein 1-like [Solanum lycopersicum]
chr06:55998368|56005836	6544	chr06	55998368	56005836	intron	PGSC0003DMG400007511	-	0	0	0.0261894	0.0318614	0	0.0638831	0.0645412	0.0385013	0.0441403	0.0175722	PREDICTED: protein NRT1/ PTR FAMILY 2.7-like [Solanum tuberosum]
chr10:3103207|3113982	10775	chr10	3103207	3113982	intron	PGSC0003DMG400010552	-	0	0	0.0867722	0.162763	0.134514	0	0.0177724	0	0.0810267	0	PREDICTED: uncharacterized protein LOC102581943 isoform X1 [Solanum tuberosum]
chr03:51582566|51587094	4371	chr03	51582566	51587094	intron	PGSC0003DMG400015225	+	0	0	0.0173093	0	0	0	0	0	0	0	PREDICTED: uncharacterized protein LOC107061354 [Solanum tuberosum]
chr04:66793506|66811854	17118	chr04	66793506	66811854	intron	PGSC0003DMG400010625	+	0	0	0.0778921	0.186422	0.0449053	0.151789	0.0850986	0.164099	0.304635	0	PREDICTED: serine carboxypeptidase-like 17 [Solanum tuberosum]
chr06:3124984|3128631	3647	chr06	3124984	3128631	intron	PGSC0003DMG400020553	+	0	0	0.0173093	0.0217684	0.0351798	0.0361098	0.0266586	0	0	0	PREDICTED: homeobox-leucine zipper protein ANTHOCYANINLESS 2-like [Solanum pennellii]
chr00:25779546|25799639	18529	chr00	25779546	25799639	intron	PGSC0003DMG400026871	-	0	0	0	0.0548301	0.0893917	0	0	0	0	0	PREDICTED: premnaspirodiene oxygenase-like [Solanum lycopersicum]
chr01:78278081|78288763	5057	chr01	78278081	78288763	intron	PGSC0003DMG402002797	+	0	0	0	0.021932	0	0	0	0	0.0180059	0
chr04:66806739|66813893	5035	chr04	66806739	66813893	intron	PGSC0003DMG400010625	+	0	0	0	0.021932	0	0.0662548	0.0283662	0.0679296	0.0360119	0.0289678	PREDICTED: serine carboxypeptidase-like 17 [Solanum tuberosum]
chr10:875834|879858	1950	chr10	875834	879858	intron	PGSC0003DMG400014369	+	0	0	0	0.021932	0	0	0	0	0	0	PREDICTED: farnesyl pyrophosphate synthase 1-like isoform X2 [Solanum tuberosum]
chr01:3625427|3651126	25699	chr01	3625427	3651126	intron	PGSC0003DMG400016409	+	0	0	0	0.0217684	0	0	0	0	0	0	PREDICTED: cysteine-rich receptor-like protein kinase 2 [Solanum tuberosum]
chr03:58557572|58561318	3249	chr03	58557572	58561318	intron	PGSC0003DMG400005661	-	0	0	0	0.0761896	0	0	0	0	0	0	uncharacterized protein LOC102604804 [Solanum tuberosum]
chr04:2543826|2555504	7661	chr04	2543826	2555504	intron	PGSC0003DMG400029476	-	0	0	0	0.0326527	0	0.0646461	0	0.0402581	0.0220702	0.028426	PREDICTED: glucan endo-1,3-beta-glucosidase 3-like [Solanum tuberosum]	GO:0009507,GO:0009507
chr04:66788224|66813483	23320	chr04	66788224	66813483	intron	PGSC0003DMG400010625	+	0	0	0	0.0435369	0	0	0.108972	0.0498834	0.0778226	0.0379013	PREDICTED: serine carboxypeptidase-like 17 [Solanum tuberosum]
chr08:965515|973309	6806	chr08	965515	973309	intron	PGSC0003DMG400020488	+	0	0	0	0.0326527	0	0	0	0	0	0	PREDICTED: plasminogen activator inhibitor 1 RNA-binding protein-like [Solanum tuberosum]
chr04:50122399|50133520	7305	chr04	50122399	50133520	intron	PGSC0003DMG400007265	-	0	0	0	0.0743433	0	0.0283949	0	0	0	0
chr04:66795022|66813689	16638	chr04	66795022	66813689	intron	PGSC0003DMG400010625	+	0	0	0	0.0212409	0.0179621	0	0.0189108	0	0.0490791	0.0382626	PREDICTED: serine carboxypeptidase-like 17 [Solanum tuberosum]
chr05:48999328|49011331	8147	chr05	48999328	49011331	intron	PGSC0003DMG402013112	-	0	0	0	0.0424819	0	0	0	0	0	0.0379013	PREDICTED: pleiotropic drug resistance protein 1-like [Solanum lycopersicum]
chr05:49014262|49021577	6383	chr05	49014262	49021577	intron	PGSC0003DMG401013112	-	0	0	0	0.0212409	0	0	0	0	0	0	PREDICTED: pleiotropic drug resistance protein 1-like [Solanum pennellii]
chr06:47055877|47082129	25202	chr06	47055877	47082129	intron	PGSC0003DMG400031313	-	0	0	0	0.0318614	0	0	0	0	0	0	PREDICTED: GDSL esterase/lipase 2-like [Solanum tuberosum]
chr02:28065622|28085830	20076	chr02	28065622	28085830	intron	PGSC0003DMG400010359	-	0	0	0	0	0.017931	0	0	0	0	0
chr07:51957643|51980120	22477	chr07	51957643	51980120	intron	PGSC0003DMG400027643	+	0	0	0	0	0.017931	0	0	0	0	0.0175722
chr00:25779546|25800028	18918	chr00	25779546	25800028	intron	PGSC0003DMG400026871	-	0	0	0	0	0.0359242	0.0625013	0	0	0	0	PREDICTED: premnaspirodiene oxygenase-like [Solanum lycopersicum]
chr01:80052972|80057049	1808	chr01	80052972	80057049	intron	PGSC0003DMG400024881	+	0	0	0	0	0.0179621	0	0	0	0	0
chr03:60094883|60106126	10128	chr03	60094883	60106126	intron	PGSC0003DMG401002548	-	0	0	0	0	0.0179621	0.0557734	0.0378216	0.055669	0.0922042	0
chr07:53020451|53027522	7071	chr07	53020451	53027522	intron	PGSC0003DMG403012406	+	0	0	0	0	0.0269432	0	0	0	0	0	PREDICTED: DEAD-box ATP-dependent RNA helicase 42 [Solanum tuberosum]
chr01:71820519|71833979	13377	chr01	71820519	71833979	intron	PGSC0003DMG402000020	+	0	0	0	0	0.0175899	0	0	0.0288759	0.0270089	0
chr06:544976|548388	3412	chr06	544976	548388	intron	PGSC0003DMG400014627	-	0	0	0	0	0.0439747	0	0	0	0	0	PREDICTED: glutathione S-transferase [Solanum tuberosum]	GO:0009734,GO:0004364
chr06:57967678|57976769	8172	chr06	57967678	57976769	intron	PGSC0003DMG401027687	-	0	0	0	0	0.0175899	0	0	0	0	0
chr03:325586|331836	5587	chr03	325586	331836	intron	PGSC0003DMG400013437	-	0	0	0	0	0	0.0835761	0.0178131	0.0922085	0.084651	0.0632423	PREDICTED: ATP sulfurylase 1, chloroplastic-like [Solanum tuberosum]
chr03:7372014|7434135	59284	chr03	7372014	7434135	intron	PGSC0003DMG400014872	+	0	0	0	0	0	0.0267863	0	0	0	0	PREDICTED: alcohol dehydrogenase class-3-like [Solanum tuberosum]	GO:0008270,GO:0004022,GO:0055114
chr03:51582566|51587136	4413	chr03	51582566	51587136	intron	PGSC0003DMG400015225	+	0	0	0	0	0	0.245222	0	0	0.200665	0.0351443	PREDICTED: uncharacterized protein LOC107061354 [Solanum tuberosum]
chr03:56933953|56941878	5682	chr03	56933953	56941878	intron	PGSC0003DMG402014189	-	0	0	0	0	0	0.0178575	0	0	0.0194556	0
chr04:9965459|9972095	6636	chr04	9965459	9972095	intron	PGSC0003DMG402027271	-	0	0	0	0	0	0.0535725	0	0.0945335	0.321766	0.132574	PREDICTED: caffeic acid 3-O-methyltransferase-like [Solanum tuberosum]
chr07:51299487|51302768	3175	chr07	51299487	51302768	intron	PGSC0003DMG400017307	+	0	0	0	0	0	0.0446438	0	0	0	0	PREDICTED: uncharacterized protein LOC102605417 [Solanum tuberosum]
chr11:42857200|42861353	2189	chr11	42857200	42861353	intron	PGSC0003DMG400018713	-	0	0	0	0	0	0.0625013	0	0	0	0
chr00:28306214|28317350	11136	chr00	28306214	28317350	intron	PGSC0003DMG400033164	-	0	0	0	0	0	0.0757197	0.0189108	0.0315112	0.0583669	0.0351443	PREDICTED: TMV resistance protein N-like, partial [Solanum tuberosum]
chr01:78274173|78285357	5508	chr01	78274173	78285357	intron	PGSC0003DMG402002797	+	0	0	0	0	0	0.0567898	0	0.0574258	0	0
chr03:1835854|1859718	23864	chr03	1835854	1859718	intron	PGSC0003DMG400012815	-	0	0	0	0	0	0.0834907	0.127863	0.152922	0.109478	0.0932274	PREDICTED: uncharacterized protein LOC102599015 [Solanum tuberosum]
chr03:60094926|60106126	10085	chr03	60094926	60106126	intron	PGSC0003DMG401002548	-	0	0	0	0	0	0.0283949	0.0639923	0	0	0
chr04:64043729|64051628	4507	chr04	64043729	64051628	intron	PGSC0003DMG401030815	+	0	0	0	0	0	0.0473248	0	0	0	0	PREDICTED: alcohol dehydrogenase-like 1 isoform X1 [Solanum tuberosum]
chr06:545514|548908	2923	chr06	545514	548908	intron	PGSC0003DMG400014627	-	0	0	0	0	0	11.5378	0	0	0	0	PREDICTED: glutathione S-transferase [Solanum tuberosum]
chr06:57962819|57976581	9200	chr06	57962819	57976581	intron	PGSC0003DMG401027687	-	0	0	0	0	0	0.0189299	0	0	0	0
chr07:54249618|54257074	6899	chr07	54249618	54257074	intron	PGSC0003DMG401019261	+	0	0	0	0	0	0.0189299	0	0	0	0	PREDICTED: uncharacterized protein LOC102602889 isoform X1 [Solanum tuberosum]
chr08:964726|979262	12961	chr08	964726	979262	intron	PGSC0003DMG400020488	+	0	0	0	0	0	0.388064	0	0.462164	0.353122	1.66151	PREDICTED: plasminogen activator inhibitor 1 RNA-binding protein-like [Solanum tuberosum]
chr08:54653176|54659657	6481	chr08	54653176	54659657	intron	PGSC0003DMG400012347	-	0	0	0	0	0	0.0378599	0	0	0	0	PREDICTED: probable copper-transporting ATPase HMA5 isoform X1 [Solanum tuberosum]
chr00:22526505|22533503	6998	chr00	22526505	22533503	intron	PGSC0003DMG400023216	+	0	0	0	0	0	0.054757	0	0	0	0	PREDICTED: kirola-like [Solanum tuberosum]
chr01:79436969|79448227	11258	chr01	79436969	79448227	intron	PGSC0003DMG400018261	+	0	0	0	0	0	0.0182523	0	0	0	0	PREDICTED: putative alfin-like transcription factor isoform X1 [Solanum tuberosum]
chr03:35073138|35090023	15071	chr03	35073138	35090023	intron	PGSC0003DMG400011933	-	0	0	0	0	0	0.0365046	0	0	0.0180059	0.0193119	PREDICTED: protein yippee-like [Solanum tuberosum]
chr08:51700113|51796834	96721	chr08	51700113	51796834	intron	PGSC0003DMG400004774	-	0	0	0	0	0	0.0273785	0.0177724	0	0.0220702	0	PREDICTED: ketohexokinase-like isoform X1 [Solanum tuberosum]
chr10:53128075|53149835	21240	chr10	53128075	53149835	intron	PGSC0003DMG400008394	-	0	0	0	0	0	0.0456308	0.0283662	0.0192506	0.0644705	0
chr11:20665828|20677034	11206	chr11	20665828	20677034	intron	PGSC0003DMG400019762	+	0	0	0	0	0	0.0273785	0.0283662	0	0	0
chr04:2943479|2966898	23419	chr04	2943479	2966898	intron	PGSC0003DMG400029506	-	0	0	0	0	0	0	0.0850986	0	0	0.0379013
chr03:1836914|1862084	23378	chr03	1836914	1862084	intron	PGSC0003DMG400012815	-	0	0	0	0	0	0	0.0177724	0	0	0	PREDICTED: uncharacterized protein LOC102599015 [Solanum tuberosum]
chr07:51299487|51312100	12507	chr07	51299487	51312100	intron	PGSC0003DMG400017307	+	0	0	0	0	0	0	0.0622035	0	0	0.0189507	PREDICTED: uncharacterized protein LOC102605417 [Solanum tuberosum]
chr07:46507291|46515307	4657	chr07	46507291	46515307	intron	PGSC0003DMG400010601	+	0	0	0	0	0	0	0.0267196	0	0	0	PREDICTED: ATP-dependent helicase rhp16-like [Solanum pennellii]	GO:0008152,GO:0000287,GO:0010333,GO:0008152,GO:0000287,GO:0010333,GO:0008152,GO:0000287,GO:0010333,GO:0005488,GO:0046872,GO:0097159,GO:1901363,GO:0046872,GO:0097159,GO:1901363
chr11:40635929|40645175	9246	chr11	40635929	40645175	intron	PGSC0003DMG400044882	+	0	0	0	0	0	0	0.0534392	0.0192506	0.0554675	0
chr03:47334450|47335245	795	chr03	47334450	47335245	intron	PGSC0003DMG400026489	-	0	0	0	0	0	0	0	0.0242789	0	0	PREDICTED: uncharacterized protein LOC102589655 isoform X3 [Solanum tuberosum]	GO:0048032,GO:0007267,GO:0006810,GO:0005886
chr03:60094926|60106154	10113	chr03	60094926	60106154	intron	PGSC0003DMG401002548	-	0	0	0	0	0	0	0	0.0242789	0	0
chr05:9278527|9283512	4985	chr05	9278527	9283512	intron	PGSC0003DMG400013494	+	0	0	0	0	0	0	0	0.0242789	0.0180059	0.0175722	PREDICTED: uncharacterized protein LOC102581666 [Solanum tuberosum]	GO:0048046,GO:0005618,GO:0009835,GO:0008270,GO:0055114,GO:0003960,GO:0008270,GO:0055114,GO:0003960,GO:0008270,GO:0055114,GO:0003960
chr07:51299487|51302944	3351	chr07	51299487	51302944	intron	PGSC0003DMG400017307	+	0	0	0	0	0	0	0	0.0242789	0	0	PREDICTED: uncharacterized protein LOC102605417 [Solanum tuberosum]
chr03:57687847|57701344	13497	chr03	57687847	57701344	intron	PGSC0003DMG400014229	-	0	0	0	0	0	0	0	0.0192506	0	0	PREDICTED: staphylococcal nuclease domain-containing protein 1 [Solanum tuberosum]
chr07:53847055|53853624	6106	chr07	53847055	53853624	intron	PGSC0003DMG401019239	-	0	0	0	0	0	0	0	0	0.0270089	0.0473767
chr09:52603811|52609889	4973	chr09	52603811	52609889	intron	PGSC0003DMG401011400	-	0	0	0	0	0	0	0	0	0.0270089	0.0289678	PREDICTED: beta-glucosidase 11-like isoform X2 [Solanum tuberosum]
chr07:52595935|52609306	13371	chr07	52595935	52609306	intron	PGSC0003DMG400007074	+	0	0	0	0	0	0	0	0	0.0680947	0	PREDICTED: cytochrome P450 CYP72A219-like isoform X1 [Solanum tuberosum]
chr09:52593712|52601132	5433	chr09	52593712	52601132	intron	PGSC0003DMG402011400	-	0	0	0	0	0	0	0	0	0.0415258	0	PREDICTED: beta-glucosidase 11-like isoform X2 [Solanum tuberosum]
chr11:44180796|44187346	6550	chr11	44180796	44187346	intron	PGSC0003DMG401030236	-	0	0	0	0	0	0	0	0	0.0194556	0	PREDICTED: putative disease resistance RPP13-like protein 1 [Solanum tuberosum]	GO:0006952,GO:0043531
chr03:57012969|57020858	6967	chr03	57012969	57020858	intron	PGSC0003DMG400014194	-	0	0	0	0	0	0	0	0	0.0220702	0	PREDICTED: DCN1-like protein 4 isoform X1 [Solanum tuberosum]
chr06:45710249|45712716	1712	chr06	45710249	45712716	intron	PGSC0003DMG401020463	+	0	0	0	0	0	0	0	0	0.0220702	0	PREDICTED: uncharacterized protein LOC107061697 [Solanum tuberosum]
chr05:3392994|3399164	5848	chr05	3392994	3399164	intron	PGSC0003DMG400030533	-	0	0	0	0	0	0	0	0	0	0.0175722	PREDICTED: probable serine/threonine-protein kinase At1g18390 [Solanum pennellii]
chr06:1958920|1963670	4265	chr06	1958920	1963670	intron	PGSC0003DMG400014708	+	0	0	0	0	0	0	0	0	0	0.0175722	PREDICTED: cullin-1-like [Solanum tuberosum]
chr12:1230102|1232734	2632	chr12	1230102	1232734	intron	PGSC0003DMG400046891	+	0	0	0	0	0	0	0	0	0	0.0175722	PREDICTED: glucose-1-phosphate adenylyltransferase small subunit, chloroplastic/amyloplastic-like [Solanum tuberosum]
chr12:5606010|5630042	20673	chr12	5606010	5630042	intron	PGSC0003DMG400020034	-	0	0	0	0	0	0	0	0	0	0.0175722
chr00:20878524|20949150	11451	chr00	20878524	20949150	intergenic	n/a	+	0.0843151	0	0	0	0	0	0	0	0	0	PREDICTED: TMV resistance protein N-like [Solanum tuberosum];PREDICTED: 8-hydroxygeraniol dehydrogenase-like [Solanum tuberosum];PREDICTED: 8-hydroxygeraniol dehydrogenase-like [Solanum tuberosum]
chr01:491089|500647	10025	chr01	491089	500647	exon	PGSC0003DMG401022797	-	0.104581	0.0751857	0.0781537	0.16329	0	0.0638831	0.0366832	0.11857	0.0953939	0.0193119	PREDICTED: uncharacterized protein LOC101258093 isoform X2 [Solanum lycopersicum]
chr01:14641174|14695368	24720	chr01	14641174	14695368	intergenic	n/a	-	0.11242	0	0	0	0	0	0	0	0	0	Transposon Ty3-G Gag-Pol polyprotein [Cajanus cajan];PREDICTED: uncharacterized protein LOC107016603, partial [Solanum pennellii];PREDICTED: uncharacterized protein LOC104649102 [Solanum lycopersicum]
chr01:76140248|76150168	4786	chr01	76140248	76150168	intergenic	n/a	+	0.162931	0.121464	0.0346187	0.0860188	0.0717239	0	0	0	0	0	PREDICTED: methyltransferase-like protein 16 isoform X3 [Solanum tuberosum]
chr01:76141992|76150168	4560	chr01	76141992	76150168	intergenic	n/a	+	0.0187367	0	0	0	0.0179621	0.054645	0	0	0	0	PREDICTED: methyltransferase-like protein 16 isoform X3 [Solanum tuberosum]
chr02:27055117|27065934	10302	chr02	27055117	27065934	intergenic	n/a	-	0.14236	0.369149	0.329488	0.261221	0.151468	0	0	0	0	0	PREDICTED: 2-oxoglutarate-dependent dioxygenase DAO-like [Solanum tuberosum];PREDICTED: probable L-type lectin-domain containing receptor kinase S.5 [Solanum tuberosum]
chr03:45827890|45838452	3840	chr03	45827890	45838452	intergenic	n/a	-	0.0949064	0.152633	0.139488	0.0976575	0.178256	0.0919686	0.0900615	0.0595087	0.117039	0.112359	PREDICTED: probable WRKY transcription factor 33 [Solanum tuberosum];PREDICTED: WRKY transcription factor 22-like [Solanum tuberosum];PREDICTED: WRKY transcription factor 22-like [Solanum tuberosum];uncharacterized LOC102591911 [Solanum tuberosum];uncharacterized LOC102591911 [Solanum tuberosum]
chr03:51177253|51193234	795	chr03	51177253	51193234	intergenic	n/a	-	0.0942949	0.0432742	0.0520153	0.021932	0.0448275	0.103437	0.0533986	0	0.0194556	0	PREDICTED: cysteine-rich repeat secretory protein 38-like isoform X2 [Solanum tuberosum];PREDICTED: putative cysteine-rich receptor-like protein kinase 9 [Solanum pennellii]
chr04:63658440|63767513	104408	chr04	63658440	63767513	intergenic	n/a	-	0.399585	0.481243	0.712945	0.594157	0.382261	0.403869	0.61839	0.540712	0.336135	0.494301	PREDICTED: uncharacterized protein LOC102591422 [Solanum tuberosum];PREDICTED: 40S ribosomal protein S2-3-like [Capsicum annuum];PREDICTED: uncharacterized protein LOC102602377 isoform X1 [Solanum tuberosum];PREDICTED: protein ROOT PRIMORDIUM DEFECTIVE 1 [Solanum tuberosum];PREDICTED: probable pectin methyltransferase QUA2 [Solanum tuberosum];PREDICTED: uncharacterized protein LOC102603388 [Solan…
chr06:1005118|1039397	1792	chr06	1005118	1039397	intergenic	n/a	-	0.0374733	0.0298007	0.0435545	0.0647595	0	0	0	0	0	0	PREDICTED: putative late blight resistance protein homolog R1A-3 isoform X3 [Solanum tuberosum];PREDICTED: putative late blight resistance protein homolog R1A-3 [Solanum lycopersicum];PREDICTED: putative late blight resistance protein homolog R1B-8 [Solanum tuberosum]
chr06:1518075|1559419	17582	chr06	1518075	1559419	intergenic	n/a	+	0.103969	0	0	0.0326527	0.0268965	0.0189299	0	0	0.0374616	0	PREDICTED: putative transcription elongation factor SPT5 homolog 1 [Solanum tuberosum]	GO:0006468,GO:0005524,GO:0004674,GO:0006952,GO:0043531,GO:0043522,GO:0005829,GO:0006952,GO:0043531,GO:0043522,GO:0005829,GO:0006952,GO:0043531,GO:0006952,GO:0043531,GO:0043522,GO:0005829,GO:0006952,GO:0043531,GO:0006952,GO:0043531,GO:0043522,GO:0005829,GO:0006952,GO:0043531
chr06:2313834|2376928	59493	chr06	2313834	2376928	exon	PGSC0003DMG400022036	+	0.0374733	0.0428275	0	0	0	0.0736309	0.0978499	0.0192506	0.0194556	0.0289678	PREDICTED: LOW QUALITY PROTEIN: pentatricopeptide repeat-containing protein At3g22470, mitochondrial-like [Solanum tuberosum]	GO:0031625,GO:0031461,GO:0006511
chr06:46724203|46922255	24978	chr06	46724203	46922255	lincRNA	n/a	-	0.11242	0.0858039	0.0697755	0.193242	0.151127	0.0365046	0.118977	0.139146	0.126177	0.0942779	PREDICTED: TMV resistance protein N-like [Solanum tuberosum];PREDICTED: TMV resistance protein N-like isoform X3 [Capsicum annuum];PREDICTED: TMV resistance protein N-like [Solanum tuberosum];Retrovirus-related Pol polyprotein from transposon TNT 1-94 [Cajanus cajan];PREDICTED: TMV resistance protein N-like [Capsicum annuum];PREDICTED: uncharacterized protein LOC102582774, partial [Solanum tubero…
chr06:46889410|46921692	13531	chr06	46889410	46921692	intergenic	n/a	-	0.468417	0	0.199057	0	0	0.446438	0	0	0	0.210866	PREDICTED: TMV resistance protein N-like [Capsicum annuum];PREDICTED: TMV resistance protein N-like [Solanum tuberosum];PREDICTED: TMV resistance protein N-like [Solanum tuberosum]
chr06:57978493|58047381	8381	chr06	57978493	58047381	exon	PGSC0003DMG401027687	-	0.225452	0.153822	0.0782678	0.0424819	0.0628674	0.128332	0.0989883	0.0364184	0.145497	0.04654	PREDICTED: serine carboxypeptidase-like 20 [Solanum tuberosum]	GO:0004180
chr07:4971135|5142510	99400	chr07	4971135	5142510	intergenic	n/a	+	0.05621	0	0.0173966	0	0	0	0.0177724	0	0	0	PREDICTED: uncharacterized protein LOC102590908 isoform X2 [Solanum tuberosum];PREDICTED: salutaridinol 7-O-acetyltransferase-like [Solanum tuberosum];PREDICTED: salutaridinol 7-O-acetyltransferase-like [Solanum tuberosum];PREDICTED: protein DETOXIFICATION 32-like [Solanum tuberosum];PREDICTED: protein DETOXIFICATION 32-like [Solanum tuberosum];PREDICTED: protein DETOXIFICATION 29-like [Solanum t…
chr07:7557276|7580387	24194	chr07	7557276	7580387	intergenic	n/a	+	0.0187367	0.0772979	0.104375	0.0536299	0.0269432	0	0	0	0	0	PREDICTED: uncharacterized protein LOC102598425 [Solanum tuberosum];PREDICTED: probable inactive purple acid phosphatase 28 [Solanum tuberosum];PREDICTED: uncharacterized protein LOC107060350 [Solanum tuberosum]
chr07:49559245|49566873	1721	chr07	49559245	49566873	intergenic	n/a	+	0.189507	0.202092	0.147786	0.290836	0.160588	0	0	0	0	0
chr07:49559915|49567419	1988	chr07	49559915	49567419	intergenic	n/a	+	0.0855381	0.0997226	0.0347059	0.0212409	0.0351798	0.0267863	0	0	0	0
chr08:1557222|1651581	42470	chr08	1557222	1651581	intergenic	n/a	-	0.0574331	0.0692387	0.0349193	0.0212409	0.0987917	0	0.0178131	0	0.0583669	0.0289678	PREDICTED: patatin-T5-like [Solanum tuberosum]
chr08:41313597|41436515	7190	chr08	41313597	41436515	intergenic	n/a	-	0.0187367	0	0	0	0.0269432	0	0.0267196	0.0485579	0.0389113	0.0527165	PREDICTED: uncharacterized protein LOC107839111 [Capsicum annuum];PREDICTED: uncharacterized protein LOC104215042 [Nicotiana sylvestris];PREDICTED: uncharacterized protein LOC107839111 [Capsicum annuum];PREDICTED: uncharacterized protein LOC102593462 [Solanum tuberosum];PREDICTED: uncharacterized protein LOC107058691 [Solanum tuberosum];PREDICTED: uncharacterized protein LOC102599843 [Solanum tub…
chr08:48690116|48708706	10023	chr08	48690116	48708706	intergenic	n/a	-	0.0374733	0.0471104	0.0346187	0.0326527	0.0263848	0.0634883	0.0556346	0.0192506	0.0180059	0.0263582	PREDICTED: vacuolar protein sorting-associated protein 25-like [Solanum tuberosum];PREDICTED: protein AE7 [Solanum tuberosum];PREDICTED: protein AE7 [Solanum tuberosum]
chr08:49670150|49707744	32305	chr08	49670150	49707744	intergenic	n/a	-	0.132686	0.0595416	0.104758	0.10966	0.151219	0	0	0	0	0	PREDICTED: acetylornithine deacetylase-like [Solanum tuberosum]
chr08:52271904|52282160	1778	chr08	52271904	52282160	intergenic	n/a	-	0.0187367	0	0	0.0212409	0	0	0	0	0	0	PREDICTED: uncharacterized protein LOC102595024 isoform X2 [Solanum tuberosum];PREDICTED: pentatricopeptide repeat-containing protein At4g02820, mitochondrial-like [Solanum tuberosum]
chr09:2956340|2968072	4212	chr09	2956340	2968072	intergenic	n/a	-	0.0749467	0.0432742	0	0	0.0268965	0.0283949	0.0444311	0.0288759	0	0.0473767	PREDICTED: fatty acyl-CoA reductase 2-like [Solanum lycopersicum];PREDICTED: solute carrier family 35 member F2-like isoform X1 [Solanum tuberosum]	GO:0003676,GO:0000166
chr09:54479604|54485922	2622	chr09	54479604	54485922	exon	PGSC0003DMG404006439	-	0.0761697	0.0298007	0.0523789	0.0765985	0.0894384	0.103437	0.0900818	0.0315112	0.0892976	0.0193119	PREDICTED: perakine reductase-like [Solanum tuberosum]
chr09:56104889|56144009	5487	chr09	56104889	56144009	lincRNA	n/a	+	1.62848	1.26192	0.452011	1.84215	1.7122	0	0	0	0	0	PREDICTED: 1-aminocyclopropane-1-carboxylate oxidase homolog 1-like [Solanum tuberosum];PREDICTED: 1-aminocyclopropane-1-carboxylate oxidase homolog [Solanum tuberosum]
chr09:59945533|59949500	1824	chr09	59945533	59949500	intergenic	n/a	-	0.577584	0.263508	0.382507	0.574116	0.552931	0.0830399	0.16292	0.182229	0.0943788	0.159227	PREDICTED: protein TIC 22-like, chloroplastic [Solanum tuberosum];PREDICTED: putative F-box protein At1g19160 isoform X2 [Solanum lycopersicum]
chr11:9720571|9741794	12304	chr11	9720571	9741794	intergenic	n/a	-	0.340929	0.102071	0.113078	0.389203	0.186183	0.182355	0.0989883	0.128627	0.130681	0.145074	PREDICTED: dephospho-CoA kinase-like [Solanum tuberosum];PREDICTED: TMV resistance protein N-like [Solanum tuberosum]
chr11:42742533|42841170	21513	chr11	42742533	42841170	lincRNA	n/a	-	0.0374733	0.119143	0.025964	0	0.107028	0	0.0550858	0.0750407	0.0270089	0.0956564	Putative disease resistance protein I2C-5, identical [Solanum demissum];PREDICTED: short-chain dehydrogenase/reductase 2b-like [Solanum tuberosum];actin-7-like [Solanum lycopersicum];PREDICTED: putative disease resistance RPP13-like protein 1 [Solanum tuberosum];PREDICTED: putative disease resistance RPP13-like protein 1 [Solanum tuberosum];PREDICTED: bifunctional aspartokinase/homoserine dehydro…	GO:0006952,GO:0043531,GO:0005856,GO:0005737,GO:0005524,GO:0016301,GO:0006952,GO:0043531,GO:0016310,GO:0016301,GO:0006952,GO:0043531,GO:0016310,GO:0016301,GO:0006952,GO:0043531,GO:0016310,GO:0016301,GO:0006952,GO:0043531,GO:0016310,GO:0006952,GO:0043531,GO:0016301,GO:0006952,GO:0043531,GO:0016310
chr11:42742533|42886413	30067	chr11	42742533	42886413	lincRNA	n/a	-	0.0374733	0.0170119	0.0173093	0	0	0	0	0	0	0	Putative disease resistance protein I2C-5, identical [Solanum demissum];PREDICTED: short-chain dehydrogenase/reductase 2b-like [Solanum tuberosum];actin-7-like [Solanum lycopersicum];PREDICTED: putative disease resistance RPP13-like protein 1 [Solanum tuberosum];PREDICTED: putative disease resistance RPP13-like protein 1 [Solanum tuberosum];PREDICTED: bifunctional aspartokinase/homoserine dehydro…	GO:0006952,GO:0043531,GO:0005856,GO:0005737,GO:0005524,GO:0016301,GO:0006952,GO:0043531,GO:0016310,GO:0016301,GO:0006952,GO:0043531,GO:0016310,GO:0006351,GO:0016301,GO:0006952,GO:0043531,GO:0016310,GO:0016301,GO:0006952,GO:0043531,GO:0016310,GO:0006952,GO:0043531,GO:0016301,GO:0006952,GO:0043531,GO:0016310,GO:0006952,GO:0043531
chr11:42742670|42886413	32005	chr11	42742670	42886413	lincRNA	n/a	-	1.00589	0.299941	0.4173	0.38752	0.641889	0.385318	0.48817	0.219663	0.38273	0.144839	Putative disease resistance protein I2C-5, identical [Solanum demissum];PREDICTED: short-chain dehydrogenase/reductase 2b-like [Solanum tuberosum];actin-7-like [Solanum lycopersicum];PREDICTED: putative disease resistance RPP13-like protein 1 [Solanum tuberosum];PREDICTED: putative disease resistance RPP13-like protein 1 [Solanum tuberosum];PREDICTED: bifunctional aspartokinase/homoserine dehydro…	GO:0006952,GO:0043531,GO:0005856,GO:0005737,GO:0005524,GO:0016301,GO:0006952,GO:0043531,GO:0016310,GO:0016301,GO:0006952,GO:0043531,GO:0016310,GO:0006351,GO:0016301,GO:0006952,GO:0043531,GO:0016310,GO:0016301,GO:0006952,GO:0043531,GO:0016310,GO:0006952,GO:0043531,GO:0016301,GO:0006952,GO:0043531,GO:0016310,GO:0006952,GO:0043531
chr11:42750070|42821170	40343	chr11	42750070	42821170	lincRNA	n/a	+	0.028105	0	0	0	0.0358931	0	0	0	0	0	Putative disease resistance protein I2C-5, identical [Solanum demissum];actin-7-like [Solanum lycopersicum];PREDICTED: putative disease resistance RPP13-like protein 1 [Solanum tuberosum];PREDICTED: leucine-rich repeat extensin-like protein 5 [Solanum pennellii];PREDICTED: putative disease resistance RPP13-like protein 1 [Solanum tuberosum];PREDICTED: LOW QUALITY PROTEIN: putative disease resista…	GO:0006952,GO:0043531,GO:0005856,GO:0005737,GO:0005524,GO:0016301,GO:0006952,GO:0043531,GO:0016310,GO:0016301,GO:0006952,GO:0043531,GO:0016310,GO:0016301,GO:0006952,GO:0043531,GO:0016310,GO:0006952,GO:0043531,GO:0016301,GO:0006952,GO:0043531,GO:0016310
chr11:43023496|43074042	4765	chr11	43023496	43074042	intergenic	n/a	+	0.123929	0.106415	0.0782845	0.0644139	0.177651	0.121012	0	0	0.0810267	0.170556	PREDICTED: abscisic-aldehyde oxidase-like [Solanum tuberosum]	GO:0050660,GO:0004031,GO:0005506,GO:0008762,GO:0009055,GO:0051537,GO:0055114
chr11:43424337|43478849	12058	chr11	43424337	43478849	intron	PGSC0003DMG401027402	-	0.784299	0.421851	0.139362	0.169928	0.720563	0.477164	0.258005	0.154005	0.667498	0.376082	PREDICTED: putative disease resistance RPP13-like protein 1 [Solanum tuberosum];Putative disease resistance protein I2C-5, identical [Solanum demissum]	GO:0016301,GO:0006952,GO:0043531,GO:0016310,GO:0016301,GO:0006952,GO:0043531,GO:0016310
chr11:43424337|43573404	20980	chr11	43424337	43573404	intergenic	n/a	-	0.113337	0.045385	0.086697	0.021932	0.0449053	0.267145	0.224124	0.29808	0.0936539	0.0473767	disease resistance protein R3a-like protein [Solanum demissum];PREDICTED: putative disease resistance RPP13-like protein 1 [Solanum tuberosum];Putative disease resistance protein I2C-5, identical [Solanum demissum];PREDICTED: uncharacterized protein LOC107023007 [Solanum pennellii];PREDICTED: serine/threonine-protein kinase Nek4-like isoform X3 [Solanum tuberosum]	GO:0016301,GO:0006952,GO:0043531,GO:0016310,GO:0016301,GO:0006952,GO:0043531,GO:0016310,GO:0016301,GO:0006952,GO:0043531,GO:0016310
chr11:43581968|43603868	23398	chr11	43581968	43603868	intergenic	n/a	-	0.0187367	0.0340238	0.060733	0.108296	0	0	0	0	0	0.0439304	PREDICTED: bifunctional aspartokinase/homoserine dehydrogenase 1 isoform X1 [Solanum tuberosum]
chr11:44153382|44224421	18232	chr11	44153382	44224421	lincRNA	n/a	-	0.0374733	0.0756324	0	0.0212409	0.0621229	0	0	0	0	0	CC-NBS-LRR protein [Solanum tuberosum];PREDICTED: homeobox-leucine zipper protein ATHB-21-like [Solanum tuberosum];PREDICTED: putative disease resistance RPP13-like protein 1 [Solanum tuberosum]	GO:0006952,GO:0043531,GO:0006952,GO:0043531
chr12:7032040|7180552	18077	chr12	7032040	7180552	intergenic	n/a	-	0.0187367	0	0	0	0	0.0273785	0	0	0	0	PREDICTED: probable LRR receptor-like serine/threonine-protein kinase At1g53440 [Solanum tuberosum];PREDICTED: acetyl-CoA-benzylalcohol acetyltransferase-like [Solanum tuberosum];PREDICTED: probable receptor-like protein kinase At1g33260 [Solanum tuberosum];PREDICTED: early nodulin-like protein 1 [Solanum pennellii];PREDICTED: probable LRR receptor-like serine/threonine-protein kinase At1g53430 […
chr01:76144456|76154870	7952	chr01	76144456	76154870	exon	PGSC0003DMG402028564	+	0.0290223	0.0346193	0.0347059	0.076071	0.0179621	0	0	0	0	0
chr01:84430013|84448485	18207	chr01	84430013	84448485	intergenic	n/a	+	0.105804	0.0255178	0.0174596	0.098367	0.0263848	0	0	0	0	0	PREDICTED: dynamin-related protein 3A-like isoform X2 [Solanum tuberosum]
chr03:56839861|56908405	46562	chr03	56839861	56908405	intergenic	n/a	-	0.0290223	0.0425297	0.0261894	0.0548301	0.0263848	0.0720223	0.0177724	0.0452864	0.0486391	0.0477379	PREDICTED: vesicle transport protein SFT2B [Solanum tuberosum];PREDICTED: uncharacterized protein LOC102591624 isoform X5 [Solanum tuberosum];PREDICTED: uncharacterized protein LOC107798953 [Nicotiana tabacum];PREDICTED: uncharacterized protein LOC102595715 isoform X3 [Solanum tuberosum];PREDICTED: protein transport protein Sec61 subunit beta-like [Solanum lycopersicum]
chr05:5214241|5300720	65270	chr05	5214241	5300720	intergenic	n/a	+	0.0861497	0.101001	0.025964	0	0.0179621	0	0	0	0	0	PREDICTED: putative late blight resistance protein homolog R1B-23 [Solanum tuberosum];RecName: Full=Putative late blight resistance protein homolog R1B-13;PREDICTED: sphinganine C4-monooxygenase 1-like [Solanum tuberosum]
chr06:2281246|2285816	3638	chr06	2281246	2285816	exon	PGSC0003DMG400003403	+	0.0290223	0	0	0	0.0179621	0	0	0	0	0	PREDICTED: putative pentatricopeptide repeat-containing protein At1g12700, mitochondrial isoform X2 [Solanum lycopersicum]
chr06:46705986|46760063	29082	chr06	46705986	46760063	intergenic	n/a	-	0.0580446	0.085655	0.0347931	0.130938	0.0714762	0	0	0	0	0	PREDICTED: TMV resistance protein N-like [Capsicum annuum];PREDICTED: uncharacterized protein LOC102582774, partial [Solanum tuberosum];PREDICTED: TMV resistance protein N-like [Nicotiana tabacum];PREDICTED: probable LRR receptor-like serine/threonine-protein kinase At3g47570 [Solanum tuberosum]
chr06:46889410|46921652	13491	chr06	46889410	46921652	intergenic	n/a	-	0.0193482	0	0	0.021932	0.0268965	0	0	0	0	0	PREDICTED: TMV resistance protein N-like [Capsicum annuum];PREDICTED: TMV resistance protein N-like [Solanum tuberosum];PREDICTED: TMV resistance protein N-like [Solanum tuberosum]
chr06:47056540|47107321	9252	chr06	47056540	47107321	lincRNA	n/a	-	0.0677187	0.0170119	0	0.10966	0.168593	0.137261	0	0	0	0	PREDICTED: GDSL esterase/lipase 2-like [Solanum tuberosum]
chr08:1439054|1558285	2609	chr08	1439054	1558285	intergenic	n/a	-	0.0386964	0.0686431	0.0260948	0	0	0	0	0	0	0.0772476	RecName: Full=Patatin-2-Kuras 4; Flags: Precursor;PREDICTED: uncharacterized protein LOC107060955 [Solanum tuberosum];PREDICTED: probable (S)-N-methylcoclaurine 3&apos;-hydroxylase isozyme 2 [Solanum tuberosum];RecName: Full=Patatin-05; AltName: Full=Patatin-1-Kuras 1; Flags: Precursor	GO:0006952,GO:0005773,GO:0016787,GO:0045735,GO:0016042,GO:0046872,GO:0016705,GO:0004497,GO:0006952,GO:0005773,GO:0016787,GO:0045735,GO:0016042
chr08:3170214|3187129	14486	chr08	3170214	3187129	intergenic	n/a	-	0.0773928	0	0.0173093	0.0860004	0	0	0	0	0	0	PREDICTED: aspartic proteinase CDR1 [Solanum tuberosum];PREDICTED: pectin acetylesterase 8-like [Solanum tuberosum]
chr08:50796008|50840521	16234	chr08	50796008	50840521	intergenic	n/a	-	0.0671072	0.0170119	0.0782047	0	0.035862	0.0178575	0.0177724	0.0242789	0.0220702	0	PREDICTED: decapping nuclease DXO homolog, chloroplastic [Solanum tuberosum];calcineurin B-like 1 [Solanum lycopersicum]
chr09:59402050|59456743	14726	chr09	59402050	59456743	intergenic	n/a	-	0.0193482	0	0	0	0	0.0189299	0	0	0	0	PREDICTED: uncharacterized protein LOC102588964 [Solanum tuberosum];PREDICTED: TMV resistance protein N-like [Solanum tuberosum];PREDICTED: small subunit processome component 20 homolog [Solanum lycopersicum];PREDICTED: uncharacterized protein LOC107063335 [Solanum tuberosum];PREDICTED: uncharacterized protein LOC102588964 [Solanum tuberosum]
chr09:59515006|59574732	16374	chr09	59515006	59574732	intergenic	n/a	+	0.0193482	0	0	0	0	0	0	0	0.0180059	0	PREDICTED: glycine-rich RNA-binding protein 2, mitochondrial-like [Solanum tuberosum];PREDICTED: putative disease resistance protein At1g50180 [Solanum tuberosum];PREDICTED: putative disease resistance RPP13-like protein 3 [Solanum tuberosum];PREDICTED: disease resistance protein RPP13-like [Solanum tuberosum];PREDICTED: probable LRR receptor-like serine/threonine-protein kinase At3g47570 [Solanu…	GO:0003676,GO:0000166,GO:0017111,GO:0006952,GO:0043531,GO:0005524,GO:0017111,GO:0006952,GO:0043531,GO:0005524,GO:0017111,GO:0006952,GO:0043531,GO:0005524,GO:0017111,GO:0006952,GO:0043531,GO:0005524,GO:0017111,GO:0006952,GO:0043531,GO:0005524,GO:0017111,GO:0006952,GO:0043531,GO:0005524
chr10:1145583|1172198	11420	chr10	1145583	1172198	intergenic	n/a	-	0.0193482	0.101299	0	0.0212409	0.0628363	0	0.0177724	0.0242789	0	0.0289678	PREDICTED: cell differentiation protein RCD1 homolog isoform X1 [Solanum tuberosum];PREDICTED: cell differentiation protein RCD1 homolog [Solanum tuberosum]
chr10:43650555|43652800	6570	chr10	43650555	43652800	intergenic	n/a	+	0.0386964	0.0255178	0.0346187	0	0	0	0	0	0	0	PREDICTED: pentatricopeptide repeat-containing protein At2g15980 [Solanum tuberosum]
chr11:17344257|17401815	3149	chr11	17344257	17401815	intergenic	n/a	-	0.0773928	0	0	0	0.0718485	0.111208	0	0	0	0	PREDICTED: uncharacterized protein LOC107062076 [Solanum tuberosum];PREDICTED: uncharacterized protein LOC104109175 [Nicotiana tomentosiformis];PREDICTED: 12-oxophytodienoate reductase 1-like [Solanum tuberosum];PREDICTED: 12-oxophytodienoate reductase 1-like [Solanum tuberosum]
chr11:35581671|35611654	6245	chr11	35581671	35611654	intergenic	n/a	-	0.0193482	0.0170119	0.104363	0	0.0269432	0.0189299	0.0978906	0.0507618	0	0.0263582	PREDICTED: signal peptide peptidase-like [Solanum tuberosum];PREDICTED: putative disease resistance protein At3g14460 [Solanum tuberosum];CC-NBS-LRR protein kinase [Solanum stoloniferum]
chr11:42739482|42799681	15380	chr11	42739482	42799681	lincRNA	n/a	+	0.0290223	0.0778935	0.0697755	0.0326527	0.0708712	0.0456308	0.0177724	0	0	0.074966	PREDICTED: bifunctional aspartokinase/homoserine dehydrogenase 1 isoform X1 [Solanum tuberosum];Putative disease resistance protein I2C-5, identical [Solanum demissum];PREDICTED: short-chain dehydrogenase/reductase 2b-like [Solanum tuberosum];actin-7-like [Solanum lycopersicum];PREDICTED: putative disease resistance RPP13-like protein 1 [Solanum tuberosum];PREDICTED: leucine-rich repeat extensin-…	GO:0016301,GO:0006952,GO:0043531,GO:0016310,GO:0006952,GO:0043531,GO:0016301,GO:0006952,GO:0043531,GO:0016310,GO:0006952,GO:0043531,GO:0005856,GO:0005737,GO:0005524,GO:0016301,GO:0006952,GO:0043531,GO:0016310,GO:0016301,GO:0006952,GO:0043531,GO:0016310,GO:0016301,GO:0006952,GO:0043531,GO:0016310,GO:0016301,GO:0006952,GO:0043531,GO:0016310,GO:0006952,GO:0043531,GO:0016301,GO:0006952,GO:0043531,GO:…
chr11:43023156|43066404	35979	chr11	43023156	43066404	intergenic	n/a	+	0.0668015	0.0432742	0	0	0.0890194	0.0378599	0.0355449	0	0.0772455	0.0379013	PREDICTED: abscisic-aldehyde oxidase-like [Solanum tuberosum]	GO:0050660,GO:0004031,GO:0005506,GO:0008762,GO:0009055,GO:0051537,GO:0055114
chr12:2067703|2099021	4888	chr12	2067703	2099021	intergenic	n/a	-	0.125763	0	0.0346187	0	0	0	0	0	0	0	PREDICTED: temperature-induced lipocalin-1 [Solanum tuberosum];PREDICTED: uncharacterized protein LOC107061085 [Solanum tuberosum];PREDICTED: uncharacterized protein LOC107061085 [Solanum tuberosum]
chr12:49084508|49170693	29836	chr12	49084508	49170693	intergenic	n/a	+	0.0193482	0	0	0	0	0.955588	1.31867	0.937318	1.87205	3.9329	PREDICTED: uncharacterized protein LOC102590754 [Solanum tuberosum];PREDICTED: uncharacterized protein LOC107060416 [Solanum tuberosum];PREDICTED: SNF2 domain-containing protein CLASSY 4-like [Solanum tuberosum];PREDICTED: SNF2 domain-containing protein CLASSY 3-like [Solanum pennellii]
chr01:14535469|14707236	39357	chr01	14535469	14707236	lincRNA	n/a	-	0.0655785	0	0.0260948	0	0	0	0	0	0	0	PREDICTED: LOW QUALITY PROTEIN: uncharacterized protein LOC107019491 [Solanum pennellii];Transposon Ty3-G Gag-Pol polyprotein [Cajanus cajan];PREDICTED: uncharacterized protein LOC107016603, partial [Solanum pennellii];PREDICTED: uncharacterized protein LOC104649102 [Solanum lycopersicum];PREDICTED: protein transport protein SEC16B homolog [Solanum tuberosum]
chr01:64464041|64505325	3487	chr01	64464041	64505325	intergenic	n/a	+	0.0187367	0	0.0173093	0	0	0.0273785	0.0177724	0	0	0	PREDICTED: putative germin-like protein 2-1 [Solanum tuberosum];PREDICTED: leucine aminopeptidase, chloroplastic-like [Solanum tuberosum];PREDICTED: putative germin-like protein 2-1 [Solanum tuberosum];PREDICTED: putative germin-like protein 2-1 [Solanum tuberosum];PREDICTED: germin-like protein subfamily 1 member 13 [Solanum pennellii]	GO:0005802,GO:0020037,GO:0005794,GO:0005768,GO:0030145,GO:0008235,GO:0006950,GO:0004177,GO:0009507,GO:0006508
chr01:76145477|76155058	8070	chr01	76145477	76155058	exon	PGSC0003DMG402028564	+	0.0187367	0.0170119	0.0522286	0	0.0800072	0	0	0	0	0.028426
chr03:47794652|47839647	32479	chr03	47794652	47839647	intergenic	n/a	-	0.0187367	0	0	0	0	0.111435	0.0711913	0.0728368	0.0953939	0.0175722	PREDICTED: bidirectional sugar transporter N3-like [Solanum tuberosum];PREDICTED: bidirectional sugar transporter SWEET10-like [Solanum tuberosum]
chr04:318231|332140	1588	chr04	318231	332140	intergenic	n/a	-	0.0187367	0	0.0520589	0.0318614	0	0.0456308	0.0823542	0	0.0922042	0	PREDICTED: MLP-like protein 34 [Solanum tuberosum];PREDICTED: kirola-like [Solanum tuberosum]
chr05:7412164|7528856	11264	chr05	7412164	7528856	intergenic	n/a	+	0.0187367	0	0	0	0	0	0	0	0	0	PREDICTED: protein NRT1/ PTR FAMILY 1.2-like [Solanum tuberosum];PREDICTED: protein NRT1/ PTR FAMILY 1.2-like [Solanum pennellii];PREDICTED: protein NRT1/ PTR FAMILY 1.2-like [Solanum tuberosum];PREDICTED: protein NRT1/ PTR FAMILY 1.2-like [Solanum tuberosum];PREDICTED: eukaryotic translation initiation factor 3 subunit A [Solanum lycopersicum];PREDICTED: uncharacterized protein LOC107060100 [Sol…	GO:0004721
chr07:36104303|36238324	25347	chr07	36104303	36238324	intergenic	n/a	+	0.0374734	0.0170119	0.025964	0	0.0449053	0.0625013	0.0355449	0	0	0	PREDICTED: protein ACCELERATED CELL DEATH 6-like [Capsicum annuum]
chr09:54479993|54496860	9416	chr09	54479993	54496860	intergenic	n/a	-	0.0655785	0	0	0	0	0	0	0	0	0	PREDICTED: perakine reductase-like [Solanum tuberosum]
chr11:42750269|42880099	47149	chr11	42750269	42880099	lincRNA	n/a	+	0.0562101	0.0964207	0.0261894	0.108296	0.0351798	0	0	0	0	0	Putative disease resistance protein I2C-5, identical [Solanum demissum];actin-7-like [Solanum lycopersicum];PREDICTED: putative disease resistance RPP13-like protein 1 [Solanum tuberosum];PREDICTED: putative disease resistance RPP13-like protein 1 [Solanum tuberosum];PREDICTED: bifunctional aspartokinase/homoserine dehydrogenase 1 isoform X1 [Solanum tuberosum];PREDICTED: agmatine coumaroyltransf…	GO:0006952,GO:0043531,GO:0005856,GO:0005737,GO:0005524,GO:0016301,GO:0006952,GO:0043531,GO:0016310,GO:0016301,GO:0006952,GO:0043531,GO:0016310,GO:0006351,GO:0016301,GO:0006952,GO:0043531,GO:0016310,GO:0016301,GO:0006952,GO:0043531,GO:0016310,GO:0006952,GO:0043531,GO:0016301,GO:0006952,GO:0043531,GO:0016310,GO:0006952,GO:0043531
chr12:7033697|7182241	19212	chr12	7033697	7182241	intergenic	n/a	-	0.0187367	0.0340238	0.0785683	0.021932	0.0448275	0	0.0178131	0	0	0.0189507	PREDICTED: probable LRR receptor-like serine/threonine-protein kinase At1g53440 [Solanum tuberosum];PREDICTED: acetyl-CoA-benzylalcohol acetyltransferase-like [Solanum tuberosum];PREDICTED: probable receptor-like protein kinase At1g33260 [Solanum tuberosum];PREDICTED: early nodulin-like protein 1 [Solanum pennellii];PREDICTED: probable LRR receptor-like serine/threonine-protein kinase At1g53430 […
chr01:76973938|77003950	25142	chr01	76973938	77003950	intergenic	n/a	+	0	0.0198672	0	0	0	0	0	0	0	0	PREDICTED: probable linoleate 9S-lipoxygenase 5 [Solanum tuberosum];PREDICTED: linoleate 9S-lipoxygenase B [Solanum tuberosum];linoleate 9S-lipoxygenase-like [Solanum lycopersicum]	GO:0031408,GO:0016165,GO:0005506,GO:0055114,GO:0005737,GO:0031408,GO:0016165,GO:0005506,GO:0055114,GO:0031408,GO:0016165,GO:0005506,GO:0055114
chr02:6751758|6811874	3228	chr02	6751758	6811874	intergenic	n/a	+	0	0.0397343	0.0261894	0	0.017931	0.0365046	0.0355855	0	0.0291835	0.0477379	PREDICTED: uncharacterized protein LOC102593362 [Solanum tuberosum];PREDICTED: peptidyl-prolyl cis-trans isomerase FKBP43-like isoform X1 [Solanum tuberosum]
chr02:33086088|33101500	6321	chr02	33086088	33101500	lincRNA	n/a	-	0	0.109954	0.0173093	0.0655507	0	0.0267863	0.11731	0	0.058082	0.0837521	PREDICTED: OPA3-like protein [Solanum tuberosum];PREDICTED: transcription factor VOZ1-like [Solanum tuberosum];PREDICTED: octanoyltransferase-like [Solanum tuberosum]
chr03:46357544|46377533	2955	chr03	46357544	46377533	intergenic	n/a	+	0	0.0496679	0	0.065105	0.0355209	0	0	0	0	0	PREDICTED: LOW QUALITY PROTEIN: subtilisin-like protease SBT3.5 [Solanum tuberosum];PREDICTED: subtilisin-like protease SBT3.8 [Capsicum annuum];PREDICTED: LOW QUALITY PROTEIN: subtilisin-like protease SBT3.5 [Solanum tuberosum]
chr05:1688543|1699389	976	chr05	1688543	1699389	intergenic	n/a	+	0	0.0596015	0	0	0	0	0	0	0	0
chr05:48930944|49011869	11597	chr05	48930944	49011869	intergenic	n/a	-	0	0.0198672	0.0432734	0	0.0263848	0.0178575	0.142362	0.0210074	0	0.108912	PREDICTED: pleiotropic drug resistance protein 1-like isoform X1 [Solanum pennellii];PREDICTED: pleiotropic drug resistance protein 1-like [Solanum lycopersicum];PREDICTED: pleiotropic drug resistance protein 1-like [Solanum lycopersicum]
chr05:49418097|49429399	4204	chr05	49418097	49429399	intergenic	n/a	-	0	0.0397343	0	0.0212409	0.0538397	0	0.0177724	0	0	0	PREDICTED: protein CMSS1-like [Solanum tuberosum];PREDICTED: aspartic proteinase-like protein 2 [Solanum tuberosum];PREDICTED: UDP-glycosyltransferase 92A1-like [Capsicum annuum]
chr08:157213|210078	9659	chr08	157213	210078	intergenic	n/a	+	0	0.126221	0.0261894	0.0437005	0.035862	0	0.0650494	0.0708908	0	0	PREDICTED: uncharacterized protein LOC107028309 isoform X2 [Solanum pennellii];PREDICTED: uncharacterized protein LOC104221408 [Nicotiana sylvestris]
chr08:49666948|49707192	32061	chr08	49666948	49707192	intergenic	n/a	-	0	1.26552	0	0	0	0.375008	0	0.412742	0	0	PREDICTED: acetylornithine deacetylase-like [Solanum tuberosum]
chr09:2063010|2079882	14895	chr09	2063010	2079882	intergenic	n/a	-	0	0.0198672	0.0260948	0.0437005	0	0	0.0283662	0	0	0	PREDICTED: UNC93-like protein 3 [Solanum tuberosum];PREDICTED: putative late blight resistance protein homolog R1A-3 [Solanum tuberosum];PREDICTED: eukaryotic translation initiation factor 3 subunit A-like [Solanum tuberosum];PREDICTED: putative late blight resistance protein homolog R1A-3 [Solanum tuberosum];PREDICTED: putative late blight resistance protein homolog R1A-3 [Solanum tuberosum]	GO:0005524,GO:0006950,GO:0005852,GO:0016282,GO:0033290,GO:0006446,GO:0001731,GO:0003743
chr11:9018737|9027356	4832	chr11	9018737	9027356	exon	PGSC0003DMG402009214	-	0	0.0743536	0	0.0437005	0.0710729	0.0365046	0	0.0288759	0	0	PREDICTED: uncharacterized protein LOC102593486 [Solanum tuberosum];PREDICTED: probable ubiquitin-like-specific protease 2B isoform X1 [Solanum tuberosum]
chr11:42741246|42856628	86607	chr11	42741246	42856628	lincRNA	n/a	-	0	0.0298007	0.0434914	0.0435369	0.0351798	0	0.151167	0.0525186	0.132131	0.0720284	Putative disease resistance protein I2C-5, identical [Solanum demissum];PREDICTED: short-chain dehydrogenase/reductase 2b-like [Solanum tuberosum];actin-7-like [Solanum lycopersicum];PREDICTED: putative disease resistance RPP13-like protein 1 [Solanum tuberosum];PREDICTED: putative disease resistance RPP13-like protein 1 [Solanum tuberosum];PREDICTED: bifunctional aspartokinase/homoserine dehydro…	GO:0006952,GO:0043531,GO:0005856,GO:0005737,GO:0005524,GO:0016301,GO:0006952,GO:0043531,GO:0016310,GO:0016301,GO:0006952,GO:0043531,GO:0016310,GO:0016301,GO:0006952,GO:0043531,GO:0016310,GO:0016301,GO:0006952,GO:0043531,GO:0016310,GO:0006952,GO:0043531,GO:0016301,GO:0006952,GO:0043531,GO:0016310,GO:0006952,GO:0043531
chr11:43431950|43606074	52019	chr11	43431950	43606074	intergenic	n/a	-	0	0.257174	0.0956811	0.0657961	0.035862	0.217449	0.24922	0	0.120663	0.0263582	disease resistance protein R3a-like protein [Solanum demissum];Putative disease resistance protein I2C-5, identical [Solanum demissum];PREDICTED: bifunctional aspartokinase/homoserine dehydrogenase 1 isoform X1 [Solanum tuberosum];PREDICTED: uncharacterized protein LOC107023007 [Solanum pennellii];PREDICTED: serine/threonine-protein kinase Nek4-like isoform X3 [Solanum tuberosum]	GO:0016301,GO:0006952,GO:0043531,GO:0016310,GO:0016301,GO:0006952,GO:0043531,GO:0016310
chr01:76979357|77004552	22892	chr01	76979357	77004552	intergenic	n/a	+	0	0.0255178	0	0	0	0	0	0	0	0	PREDICTED: linoleate 9S-lipoxygenase B [Solanum tuberosum];linoleate 9S-lipoxygenase-like [Solanum lycopersicum]
chr05:2494608|2692965	7734	chr05	2494608	2692965	intergenic	n/a	+	0	0.0255178	0	0	0	0.0182523	0	0	0	0.028426	PREDICTED: protein NRT1/ PTR FAMILY 3.1 [Solanum tuberosum];PREDICTED: F-box protein CPR30-like [Solanum tuberosum];PREDICTED: F-box/kelch-repeat protein At3g23880-like [Solanum tuberosum];PREDICTED: ribonuclease 1-like [Solanum tuberosum];PREDICTED: F-box/kelch-repeat protein At3g23880-like [Solanum tuberosum]
chr05:48931879|49012816	11781	chr05	48931879	49012816	intergenic	n/a	-	0	0.0601372	0.060888	0	0	0	0	0	0	0.0193119	PREDICTED: pleiotropic drug resistance protein 1-like isoform X1 [Solanum pennellii];PREDICTED: pleiotropic drug resistance protein 1-like [Solanum lycopersicum];PREDICTED: pleiotropic drug resistance protein 1-like [Solanum lycopersicum]
chr06:3900546|3955505	26113	chr06	3900546	3955505	intergenic	n/a	-	0	0.0429764	0.0696882	0.0424819	0.0797128	0	0	0	0	0	PREDICTED: probable LRR receptor-like serine/threonine-protein kinase At3g47570 [Solanum lycopersicum];PREDICTED: LRR receptor-like serine/threonine-protein kinase FLS2 isoform X2 [Solanum tuberosum];PREDICTED: probable LRR receptor-like serine/threonine-protein kinase At3g47570 [Solanum tuberosum]
chr06:46738438|46927474	20319	chr06	46738438	46927474	lincRNA	n/a	+	0	0.0170119	0.0349193	0.0212409	0.0615646	0.0628961	0.0378216	0	0.0360119	0.028426	PREDICTED: TMV resistance protein N-like [Solanum tuberosum];PREDICTED: TMV resistance protein N-like isoform X3 [Capsicum annuum];PREDICTED: TMV resistance protein N-like [Solanum tuberosum];Retrovirus-related Pol polyprotein from transposon TNT 1-94 [Cajanus cajan];PREDICTED: TMV resistance protein N-like [Capsicum annuum];PREDICTED: uncharacterized protein LOC102582774, partial [Solanum tubero…
chr07:47453791|47527027	4792	chr07	47453791	47527027	intergenic	n/a	+	0	0.0255178	0.0347931	0	0.017931	0	0.0189108	0	0.0817443	0.0193119	PREDICTED: uncharacterized protein LOC104648397 isoform X2 [Solanum lycopersicum];PREDICTED: formin-like protein 3 [Solanum tuberosum]	GO:0008152,GO:0000287,GO:0010333
chr08:42510235|42591253	26118	chr08	42510235	42591253	intergenic	n/a	-	0	0.0170119	0.0260948	0.0217684	0	0	0	0	0	0	PREDICTED: syntaxin-32-like [Solanum tuberosum];PREDICTED: LOW QUALITY PROTEIN: uncharacterized protein LOC102595136 [Solanum tuberosum];PREDICTED: LOW QUALITY PROTEIN: uncharacterized protein LOC102595136 [Solanum tuberosum];PREDICTED: 46 kDa FK506-binding nuclear protein-like [Solanum pennellii];PREDICTED: syntaxin-32-like [Solanum tuberosum];PREDICTED: uncharacterized protein LOC107060350 [Sol…	GO:0006200,GO:0005524,GO:0016887,GO:0016020
chr10:5683169|5781760	39773	chr10	5683169	5781760	intergenic	n/a	-	0	0.0170119	0	0	0	0	0	0	0	0	PREDICTED: probable indole-3-acetic acid-amido synthetase GH3.5 isoform X1 [Solanum tuberosum];PREDICTED: uncharacterized protein LOC104120188 [Nicotiana tomentosiformis];PREDICTED: uncharacterized protein LOC107864871, partial [Capsicum annuum]
chr11:3355199|3541009	63377	chr11	3355199	3541009	intergenic	n/a	-	0	0.0340238	0	0	0	0	0	0	0	0	PREDICTED: 60S ribosomal protein L38 [Solanum lycopersicum];endoribonuclease Dicer 2b [Solanum lycopersicum];PREDICTED: uncharacterized protein LOC107061155 [Solanum tuberosum]
chr11:3380198|3512672	37682	chr11	3380198	3512672	intergenic	n/a	-	0	0.0170119	0	0	0	0	0	0	0	0	endoribonuclease Dicer 2b [Solanum lycopersicum];PREDICTED: uncharacterized protein LOC107061155 [Solanum tuberosum]	GO:0005840,GO:0003735,GO:0008270,GO:0006412,GO:0003676,GO:0046983,GO:0003676,GO:0046983
chr01:69155482|69171461	5224	chr01	69155482	69171461	lincRNA	n/a	-	0	0.0173097	0	0	0	0	0	0	0	0	PREDICTED: putative inactive flavonol synthase 2 [Solanum tuberosum]
chr02:30598586|30641844	24917	chr02	30598586	30641844	intergenic	n/a	-	0	0.0173097	0	0	0	0	0	0	0	0	PREDICTED: protein SRG1-like isoform X1 [Solanum tuberosum];PREDICTED: protein SRG1-like [Solanum tuberosum];PREDICTED: protein SRG1-like isoform X1 [Solanum tuberosum]
chr03:56839594|56908405	46829	chr03	56839594	56908405	intergenic	n/a	-	0	0.0259645	0.0173966	0	0	0	0	0	0	0	PREDICTED: vesicle transport protein SFT2B [Solanum tuberosum];PREDICTED: uncharacterized protein LOC102591624 isoform X5 [Solanum tuberosum];PREDICTED: uncharacterized protein LOC107798953 [Nicotiana tabacum];PREDICTED: uncharacterized protein LOC102595715 isoform X3 [Solanum tuberosum];PREDICTED: protein transport protein Sec61 subunit beta-like [Solanum lycopersicum]
chr04:62231976|62253560	9296	chr04	62231976	62253560	lincRNA	n/a	+	0	0.0173097	0.0173966	0	0	0.054645	0.0633825	0.0525186	0.0914721	0.0670498	PREDICTED: uncharacterized protein LOC107787931 [Nicotiana tabacum]
chr04:62450017|62468479	1235	chr04	62450017	62468479	intergenic	n/a	+	0	0.0346193	0	0	0.0351798	0	0	0	0.0270089	0.0193119	PREDICTED: aspartic proteinase-like protein 1 isoform X1 [Solanum tuberosum];PREDICTED: heavy metal-associated isoprenylated plant protein 26-like [Solanum tuberosum]
chr05:48931370|49012302	11697	chr05	48931370	49012302	intergenic	n/a	-	0	0.0173097	0.0173966	0	0	0	0.0283662	0	0	0	PREDICTED: pleiotropic drug resistance protein 1-like isoform X1 [Solanum pennellii];PREDICTED: pleiotropic drug resistance protein 1-like [Solanum lycopersicum];PREDICTED: pleiotropic drug resistance protein 1-like [Solanum lycopersicum]
chr06:2728054|2780319	32175	chr06	2728054	2780319	lincRNA	n/a	-	0	0.0173097	0.0173093	0	0	0	0	0	0	0	60S ribosomal protein L10 [Solanum lycopersicum];PREDICTED: uncharacterized protein LOC107031560 [Solanum pennellii];PREDICTED: uncharacterized protein LOC107021961 [Solanum pennellii];PREDICTED: 26S protease regulatory subunit 6B homolog [Solanum tuberosum];PREDICTED: 26S protease regulatory subunit 6B homolog [Solanum tuberosum]	GO:0005840,GO:0003735,GO:0006412,GO:0005737,GO:0030163,GO:0005524,GO:0000502,GO:0017111,GO:0005634,GO:0005737,GO:0030163,GO:0005524,GO:0000502,GO:0017111,GO:0005634
chr08:1437039|1556887	3374	chr08	1437039	1556887	intergenic	n/a	-	0	0.0346193	0	0	0	0	0	0	0	0	RecName: Full=Patatin-2-Kuras 4; Flags: Precursor;PREDICTED: uncharacterized protein LOC107060955 [Solanum tuberosum];PREDICTED: probable (S)-N-methylcoclaurine 3&apos;-hydroxylase isozyme 2 [Solanum tuberosum];RecName: Full=Patatin-05; AltName: Full=Patatin-1-Kuras 1; Flags: Precursor	GO:0006952,GO:0005773,GO:0016787,GO:0045735,GO:0016042,GO:0046872,GO:0016705,GO:0004497,GO:0006952,GO:0005773,GO:0016787,GO:0045735,GO:0016042
chr08:38068545|38079549	11629	chr08	38068545	38079549	intergenic	n/a	+	0	0.0173097	0	0	0	0	0.0283662	0	0	0	PREDICTED: leucine-rich repeat receptor protein kinase EMS1-like [Solanum tuberosum];PREDICTED: probable LRR receptor-like serine/threonine-protein kinase At4g36180 isoform X1 [Solanum tuberosum];PREDICTED: probable leucine-rich repeat receptor-like protein kinase At2g33170 [Solanum tuberosum]
chr08:43918085|44085256	19776	chr08	43918085	44085256	intergenic	n/a	-	0	0.0952032	0.104537	0.0217684	0	0	0.0912608	0	0	0	PREDICTED: histidine decarboxylase-like isoform X2 [Solanum tuberosum];PREDICTED: histidine decarboxylase-like [Solanum tuberosum];PREDICTED: uncharacterized protein LOC107032636 [Solanum pennellii];hypothetical protein SDM1_22t00007 [Solanum demissum]	GO:0030170,GO:0019752,GO:0016831,GO:0030170,GO:0019752,GO:0016831
chr08:43934551|44002379	33409	chr08	43934551	44002379	intergenic	n/a	-	0	0.051929	0.130382	0.0326527	0	0	0	0	0	0	PREDICTED: histidine decarboxylase-like [Solanum tuberosum]	GO:0030170,GO:0019752,GO:0016831
chr08:43942773|44085256	27193	chr08	43942773	44085256	intergenic	n/a	-	0	0.0432742	0.139001	0.0761896	0	0	0.11735	0	0	0	PREDICTED: histidine decarboxylase-like isoform X2 [Solanum tuberosum];PREDICTED: histidine decarboxylase-like [Solanum tuberosum];hypothetical protein SDM1_22t00007 [Solanum demissum]	GO:0030170,GO:0019752,GO:0016831,GO:0030170,GO:0019752,GO:0016831
chr11:3386754|3541009	31822	chr11	3386754	3541009	intergenic	n/a	-	0	0.0259645	0	0	0	0	0	0	0	0	PREDICTED: 60S ribosomal protein L38 [Solanum lycopersicum];endoribonuclease Dicer 2b [Solanum lycopersicum];PREDICTED: uncharacterized protein LOC107061155 [Solanum tuberosum]
chr11:43019996|43062815	34970	chr11	43019996	43062815	intergenic	n/a	+	0	0.0173097	0	0	0.053793	0	0	0	0	0	PREDICTED: abscisic-aldehyde oxidase-like [Solanum tuberosum]	GO:0050660,GO:0004031,GO:0005506,GO:0008762,GO:0009055,GO:0051537,GO:0055114
chr08:3170647|3187350	14183	chr08	3170647	3187350	intergenic	n/a	-	0	0	0.0867648	0	0	0	0	0.0192506	0	0.0863617	PREDICTED: aspartic proteinase CDR1 [Solanum tuberosum];PREDICTED: pectin acetylesterase 8-like [Solanum tuberosum]
chr08:43934551|44085772	35771	chr08	43934551	44085772	intergenic	n/a	-	0	0	0.060888	0.0326527	0.0175899	0	0	0	0	0	PREDICTED: histidine decarboxylase-like isoform X2 [Solanum tuberosum];PREDICTED: histidine decarboxylase-like [Solanum tuberosum];hypothetical protein SDM1_22t00007 [Solanum demissum]	GO:0030170,GO:0019752,GO:0016831,GO:0030170,GO:0019752,GO:0016831
chr08:43939579|44002379	28381	chr08	43939579	44002379	intergenic	n/a	-	0	0	0.435009	0.0326527	0	0	0.0550248	0	0	0	PREDICTED: histidine decarboxylase-like [Solanum tuberosum]	GO:0030170,GO:0019752,GO:0016831
chr09:58200158|58219380	8409	chr09	58200158	58219380	intergenic	n/a	-	0	0	0.0260948	0	0	0	0	0	0	0	PREDICTED: uncharacterized protein LOC107791256 [Nicotiana tabacum];PREDICTED: uncharacterized protein LOC102591617 [Solanum tuberosum];PREDICTED: receptor-like protein kinase 2 [Solanum tuberosum];PREDICTED: receptor-like protein kinase 2 [Solanum pennellii]
chr02:21948963|21985165	37035	chr02	21948963	21985165	intergenic	n/a	+	0	0	0.0174596	0	0	0	0	0.0192506	0.0220702	0.0365228	PREDICTED: caffeoylshikimate esterase-like isoform X1 [Solanum tuberosum];PREDICTED: uncharacterized protein LOC102604285 [Solanum tuberosum];PREDICTED: UDP-N-acetylenolpyruvoylglucosamine reductase-like [Solanum tuberosum];PREDICTED: caffeoylshikimate esterase [Solanum tuberosum];PREDICTED: caffeoylshikimate esterase [Solanum tuberosum]
chr08:43934261|44002090	33505	chr08	43934261	44002090	intergenic	n/a	-	0	0	0.0698385	0	0	0	0	0	0	0.0289678	PREDICTED: histidine decarboxylase-like [Solanum tuberosum]	GO:0030170,GO:0019752,GO:0016831
chr08:43939579|44085772	30743	chr08	43939579	44085772	intergenic	n/a	-	0	0	0.0523789	0	0	0	0	0	0	0	PREDICTED: histidine decarboxylase-like isoform X2 [Solanum tuberosum];PREDICTED: histidine decarboxylase-like [Solanum tuberosum];hypothetical protein SDM1_22t00007 [Solanum demissum]	GO:0030170,GO:0019752,GO:0016831,GO:0030170,GO:0019752,GO:0016831
chr11:6021294|6045689	6832	chr11	6021294	6045689	intergenic	n/a	+	0	0	0.0174596	0	0	0	0	0	0	0	PREDICTED: uncharacterized protein LOC102579622 isoform X1 [Solanum tuberosum];PREDICTED: putative late blight resistance protein homolog R1B-12 [Solanum tuberosum];PREDICTED: putative late blight resistance protein homolog R1B-17 isoform X1 [Solanum tuberosum]
chr11:42803716|42821170	13817	chr11	42803716	42821170	intergenic	n/a	+	0	0	0.0261894	0	0	0	0	0	0	0	PREDICTED: LOW QUALITY PROTEIN: putative disease resistance protein At3g14460 [Solanum tuberosum];Putative disease resistance protein I2C-5, identical [Solanum demissum]	GO:0016301,GO:0006952,GO:0043531,GO:0016310,GO:0006952,GO:0043531
chr12:5423893|5473121	33688	chr12	5423893	5473121	exon	PGSC0003DMG402018962	-	0	0	0.0174596	0.021932	0	0	0	0.0728368	0	0	PREDICTED: beta-amyrin synthase [Solanum tuberosum]	GO:0016866,GO:0008152
chr00:20825979|20887015	16272	chr00	20825979	20887015	intergenic	n/a	+	0	0	0.0173093	0	0	0.0273785	0	0	0	0.0189507	PREDICTED: TMV resistance protein N-like [Solanum tuberosum];PREDICTED: TMV resistance protein N-like isoform X2 [Nicotiana tabacum];Putative retrotransposon protein, identical [Solanum demissum]	,GO:0003964,GO:0006278,GO:0003723,GO:0008270,GO:0015074,GO:0003964,GO:0006278,GO:0003723,GO:0008270,GO:0015074,GO:0003964,GO:0006278,GO:0003723,GO:0008270,GO:0015074
chr03:37047322|37072488	11543	chr03	37047322	37072488	intergenic	n/a	+	0	0	0.025964	0.0544211	0.0351798	0	0.0756432	0.105878	0.0772455	0	PREDICTED: myb-related protein 308-like [Solanum tuberosum];PREDICTED: glutamic acid-rich protein-like [Solanum tuberosum];PREDICTED: transcription factor WER-like [Solanum pennellii]
chr04:59016125|59064283	10277	chr04	59016125	59064283	intergenic	n/a	-	0	0	0.025964	0	0	0	0	0	0	0	PREDICTED: extensin-1-like isoform X1 [Solanum tuberosum];PREDICTED: extensin-1-like [Solanum tuberosum];PREDICTED: extensin-1-like isoform X2 [Solanum tuberosum];PREDICTED: LOW QUALITY PROTEIN: extensin-3-like [Solanum lycopersicum];PREDICTED: extensin-3-like isoform X1 [Solanum tuberosum]	GO:0005199,GO:0009664
chr07:7507673|7512572	834	chr07	7507673	7512572	intergenic	n/a	+	0	0	0.0173093	0	0.0443158	0.0365046	0.0623457	0	0	0	PREDICTED: G-type lectin S-receptor-like serine/threonine-protein kinase At4g03230 [Solanum tuberosum];PREDICTED: G-type lectin S-receptor-like serine/threonine-protein kinase At2g19130 [Solanum tuberosum]
chr09:54479993|54502459	15015	chr09	54479993	54502459	intergenic	n/a	-	0	0	0.0173093	0	0	0	0	0	0	0	PREDICTED: perakine reductase-like [Solanum tuberosum]
chr03:55311751|55332041	8667	chr03	55311751	55332041	intergenic	n/a	+	0	0	0	0.021932	0	0	0	0	0	0	PREDICTED: uncharacterized protein LOC102597393 [Solanum tuberosum];PREDICTED: expansin-A23-like [Solanum tuberosum];PREDICTED: expansin-A23-like [Solanum tuberosum]
chr06:3076954|3096639	19540	chr06	3076954	3096639	exon	PGSC0003DMG400020555	+	0	0	0	0.0328981	0	0	0	0	0.0194556	0	PREDICTED: putative pentatricopeptide repeat-containing protein At1g12700, mitochondrial [Solanum tuberosum]
chr07:7569227|7580387	12243	chr07	7569227	7580387	intergenic	n/a	+	0	0	0	0.0328981	0.0351798	0	0	0	0	0	PREDICTED: uncharacterized protein LOC102598425 [Solanum tuberosum];PREDICTED: probable inactive purple acid phosphatase 28 [Solanum tuberosum];PREDICTED: uncharacterized protein LOC107060350 [Solanum tuberosum]	GO:0005737,GO:0006457,GO:0006950,GO:0005524,GO:0051082
chr07:36126493|36238324	3157	chr07	36126493	36238324	intergenic	n/a	+	0	0	0	0.021932	0	0	0	0	0	0	PREDICTED: protein ACCELERATED CELL DEATH 6-like [Capsicum annuum]	GO:0006952,GO:0043531,GO:0043522,GO:0005829,GO:0006952,GO:0043531,GO:0043522,GO:0005829,GO:0006952,GO:0043531,GO:0006952,GO:0043531,GO:0043522,GO:0005829
chr12:5423217|5468834	29491	chr12	5423217	5468834	exon	PGSC0003DMG402018962	-	0	0	0	0.021932	0	0	0	0	0	0	PREDICTED: beta-amyrin synthase [Solanum tuberosum]	GO:0016866,GO:0008152
chr00:21286882|21420227	18709	chr00	21286882	21420227	intergenic	n/a	+	0	0	0	0.152379	0	0	0	0	0	0.113704	PREDICTED: myb-like protein X [Solanum tuberosum];RecName: Full=Endochitinase 4; Flags: Precursor;RecName: Full=Endochitinase 4; Flags: Precursor;PREDICTED: protein PFC0760c-like [Nicotiana tabacum];PREDICTED: endochitinase-like [Solanum tuberosum];PREDICTED: protein PFC0760c-like [Nicotiana tabacum]	GO:0006952,GO:0043531,GO:0007165,GO:0008270,GO:0016491,GO:0055114,GO:0008270,GO:0016491,GO:0055114,GO:0004568,GO:0005773,GO:0006032,GO:0006952,GO:0005618,GO:0008061,GO:0005576,GO:0000272,GO:0016998,GO:0004568,GO:0005773,GO:0006032,GO:0006952,GO:0005618,GO:0008061,GO:0005576,GO:0000272,GO:0016998,GO:0009057,GO:0005975,GO:0016798
chr01:8452819|8499457	8128	chr01	8452819	8499457	lincRNA	n/a	-	0	0	0	0.0326527	0	0	0	0	0	0	PREDICTED: DNA-directed RNA polymerase III subunit RPC5-like isoform X2 [Solanum tuberosum];PREDICTED: peroxisome biogenesis protein 19-1-like [Solanum tuberosum]
chr01:17682961|17792804	3178	chr01	17682961	17792804	lincRNA	n/a	-	0	0	0	0.0217684	0	0	0	0	0	0	PREDICTED: beta-amyrin 28-oxidase-like [Solanum tuberosum];PREDICTED: uncharacterized protein LOC107013275 [Solanum pennellii];PREDICTED: beta-amyrin 28-oxidase-like [Solanum tuberosum];PREDICTED: beta-amyrin 28-oxidase-like [Solanum tuberosum]	GO:0006952,GO:0043531,GO:0007165
chr04:59016125|59064439	10433	chr04	59016125	59064439	intergenic	n/a	-	0	0	0	0.0217684	0	0	0	0	0	0	PREDICTED: extensin-1-like isoform X1 [Solanum tuberosum];PREDICTED: extensin-1-like [Solanum tuberosum];PREDICTED: extensin-1-like isoform X2 [Solanum tuberosum];PREDICTED: LOW QUALITY PROTEIN: extensin-3-like [Solanum lycopersicum];PREDICTED: extensin-3-like isoform X1 [Solanum tuberosum]	GO:0005199,GO:0009664
chr05:48920194|49011331	13666	chr05	48920194	49011331	intergenic	n/a	-	0	0	0	0.0217684	0	0	0	0	0	0	PREDICTED: pleiotropic drug resistance protein 1-like isoform X1 [Solanum pennellii];PREDICTED: pleiotropic drug resistance protein 1-like [Solanum lycopersicum];PREDICTED: pleiotropic drug resistance protein 1-like [Solanum lycopersicum];PREDICTED: transposon Tf2-1 polyprotein isoform X1 [Beta vulgaris subsp. vulgaris];PREDICTED: pleiotropic drug resistance protein 1-like [Solanum lycopersicum]
chr07:52579457|52593314	9491	chr07	52579457	52593314	intergenic	n/a	+	0	0	0	0.0217684	0	0	0	0	0	0	PREDICTED: epidermis-specific secreted glycoprotein EP1-like [Solanum tuberosum];PREDICTED: cytochrome P450 CYP72A219-like isoform X1 [Solanum tuberosum]
chr09:48946544|48998653	9130	chr09	48946544	48998653	lincRNA	n/a	-	0	0	0	0.0653053	0.0703595	0.0182523	0.0178131	0	0	0	PREDICTED: RPA-interacting protein A [Solanum pennellii];PREDICTED: protein BPS1, chloroplastic-like [Solanum tuberosum];PREDICTED: protein BPS1, chloroplastic-like [Solanum tuberosum];PREDICTED: heparan-alpha-glucosaminide N-acetyltransferase-like [Solanum tuberosum];PREDICTED: heparan-alpha-glucosaminide N-acetyltransferase [Solanum lycopersicum];PREDICTED: uncharacterized protein LOC102583855 …
chr01:76957968|76973527	8468	chr01	76957968	76973527	intergenic	n/a	+	0	0	0	0.0212409	0.0179621	0	0	0	0	0	PREDICTED: probable linoleate 9S-lipoxygenase 5 [Solanum tuberosum]	GO:0031408,GO:0016165,GO:0005506,GO:0055114
chr05:9558111|9569962	4564	chr05	9558111	9569962	exon	PGSC0003DMG401016989	+	0	0	0	0.0212409	0	0	0	0	0	0	PREDICTED: receptor-like protein kinase HERK 1 isoform X1 [Solanum tuberosum]
chr06:46723352|46921692	25453	chr06	46723352	46921692	lincRNA	n/a	-	0	0	0	0.0212409	0	0	0	0	0	0	PREDICTED: TMV resistance protein N-like [Solanum tuberosum];PREDICTED: TMV resistance protein N-like isoform X3 [Capsicum annuum];PREDICTED: TMV resistance protein N-like [Solanum tuberosum];Retrovirus-related Pol polyprotein from transposon TNT 1-94 [Cajanus cajan];PREDICTED: TMV resistance protein N-like [Capsicum annuum];PREDICTED: uncharacterized protein LOC102582774, partial [Solanum tubero…
chr07:7557276|7580051	24046	chr07	7557276	7580051	intergenic	n/a	+	0	0	0	0.0212409	0	0	0	0	0	0	PREDICTED: uncharacterized protein LOC102598425 [Solanum tuberosum];PREDICTED: probable inactive purple acid phosphatase 28 [Solanum tuberosum];PREDICTED: uncharacterized protein LOC107060350 [Solanum tuberosum]
chr07:29389609|29497894	5106	chr07	29389609	29497894	intergenic	n/a	+	0	0	0	0.0212409	0	0	0	0	0	0	PREDICTED: DNA topoisomerase 6 subunit B isoform X1 [Solanum tuberosum];PREDICTED: uncharacterized protein LOC107060579 isoform X1 [Solanum tuberosum]
chr11:9720885|9746300	6480	chr11	9720885	9746300	intergenic	n/a	-	0	0	0	0.106205	0	0.0456308	0	0	0	0	PREDICTED: dephospho-CoA kinase-like [Solanum tuberosum];PREDICTED: TMV resistance protein N-like [Solanum tuberosum]
chr12:10592155|10619348	2397	chr12	10592155	10619348	intergenic	n/a	-	0	0	0	0.0531024	0	0	0	0	0	0	PREDICTED: LOW QUALITY PROTEIN: disease resistance protein At4g27190-like [Solanum pennellii];PREDICTED: LOW QUALITY PROTEIN: disease resistance protein RPS2-like [Solanum tuberosum];PREDICTED: probable disease resistance protein At4g27220 isoform X1 [Solanum tuberosum];PREDICTED: uncharacterized protein LOC107029979, partial [Solanum pennellii]
chr00:20812062|20882517	7993	chr00	20812062	20882517	intergenic	n/a	+	0	0	0	0	0.0531107	0.0365046	0.0178131	0	0	0	PREDICTED: TMV resistance protein N-like [Solanum tuberosum];PREDICTED: TMV resistance protein N-like isoform X2 [Nicotiana tabacum];Putative retrotransposon protein, identical [Solanum demissum]
chr01:82986769|83008261	6752	chr01	82986769	83008261	intergenic	n/a	+	0	0	0	0	0.017931	0	0	0	0	0	PREDICTED: fatty acid amide hydrolase-like isoform X2 [Solanum tuberosum];PREDICTED: fatty acid amide hydrolase-like [Solanum tuberosum]
chr05:5167336|5343062	12724	chr05	5167336	5343062	lincRNA	n/a	+	0	0	0	0	0.0268965	0	0	0	0	0	PREDICTED: sphinganine C4-monooxygenase 1-like [Solanum tuberosum];PREDICTED: putative late blight resistance protein homolog R1B-23 [Solanum tuberosum];RecName: Full=Putative late blight resistance protein homolog R1B-13;PREDICTED: putative late blight resistance protein homolog R1B-17 [Solanum tuberosum];PREDICTED: sphinganine C4-monooxygenase 1-like [Solanum tuberosum];R1 [Solanum tuberosum]
chr05:8386736|8411079	7436	chr05	8386736	8411079	intergenic	n/a	-	0	0	0	0	0.0443158	0.145314	0.0461386	0.120963	0.0940867	0.0477379	PREDICTED: protein SUPPRESSOR OF GENE SILENCING 3-like isoform X4 [Nicotiana tomentosiformis];PREDICTED: nuclear transcription factor Y subunit B-6-like [Solanum tuberosum];PREDICTED: F-box/FBD/LRR-repeat protein At1g13570-like [Solanum lycopersicum];PREDICTED: 2-methylene-furan-3-one reductase [Solanum tuberosum];PREDICTED: probable nucleoredoxin 1 [Solanum tuberosum];PREDICTED: probable nucleor…
chr07:49559605|49567181	1810	chr07	49559605	49567181	intergenic	n/a	+	0	0	0	0	0.0708712	0	0	0	0	0
chr12:48902362|48945426	20647	chr12	48902362	48945426	intergenic	n/a	+	0	0	0	0	0.017931	0	0	0	0	0.0193119	PREDICTED: protein NRT1/ PTR FAMILY 8.3-like [Solanum tuberosum]
chr12:51994397|52014699	2916	chr12	51994397	52014699	exon	PGSC0003DMG400014010	+	0	0	0	0	0.0268965	0	0	0	0	0	PREDICTED: cytochrome P450 CYP736A12-like [Solanum tuberosum]
chr12:56294885|56351680	7864	chr12	56294885	56351680	intergenic	n/a	+	0	0	0	0	0.017931	0	0	0	0	0	PREDICTED: G2/mitotic-specific cyclin C13-1-like [Solanum tuberosum];PREDICTED: cell division cycle-associated 7-like protein [Solanum tuberosum];PREDICTED: uncharacterized protein LOC102587019 isoform X1 [Solanum tuberosum];PREDICTED: cell division cycle-associated 7-like protein [Solanum tuberosum];PREDICTED: isoflavone 2&apos;-hydroxylase-like [Solanum lycopersicum];PREDICTED: VQ motif-contain…	GO:0016758,GO:0008152
chr03:1021637|1041686	14226	chr03	1021637	1041686	intergenic	n/a	-	0	0	0	0	0.215545	0	0.186611	0	0	0	PREDICTED: protein DYAD-like [Solanum lycopersicum];PREDICTED: probable LRR receptor-like serine/threonine-protein kinase At1g34110 isoform X1 [Solanum pennellii]
chr04:59016056|59085768	12401	chr04	59016056	59085768	lincRNA	n/a	-	0	0	0	0	0.107773	0	0	0	0	0	PREDICTED: extensin-1-like isoform X1 [Solanum tuberosum];PREDICTED: extensin-1-like [Solanum tuberosum];PREDICTED: extensin-1-like isoform X2 [Solanum tuberosum];PREDICTED: LOW QUALITY PROTEIN: extensin-3-like [Solanum lycopersicum];PREDICTED: extensin-3-like isoform X1 [Solanum tuberosum];PREDICTED: LOW QUALITY PROTEIN: extensin-3-like [Solanum lycopersicum];PREDICTED: extensin-1-like isoform X…	GO:0005199,GO:0009664
chr04:59016056|59085843	12476	chr04	59016056	59085843	lincRNA	n/a	-	0	0	0	0	0.149514	0	0	0	0	0	PREDICTED: extensin-1-like isoform X1 [Solanum tuberosum];PREDICTED: extensin-1-like [Solanum tuberosum];PREDICTED: extensin-1-like isoform X2 [Solanum tuberosum];PREDICTED: LOW QUALITY PROTEIN: extensin-3-like [Solanum lycopersicum];PREDICTED: extensin-3-like isoform X1 [Solanum tuberosum];PREDICTED: LOW QUALITY PROTEIN: extensin-3-like [Solanum lycopersicum];PREDICTED: extensin-1-like isoform X…	GO:0005199,GO:0009664
chr05:1688543|1711095	976	chr05	1688543	1711095	intergenic	n/a	+	0	0	0	0	0.0879494	0	0	0	0	0
chr08:1435929|1629645	77658	chr08	1435929	1629645	intergenic	n/a	-	0	0	0	0	0.0175899	0	0	0	0	0	RecName: Full=Patatin-2-Kuras 4; Flags: Precursor;PREDICTED: uncharacterized protein LOC107060955 [Solanum tuberosum];PREDICTED: probable (S)-N-methylcoclaurine 3&apos;-hydroxylase isozyme 2 [Solanum tuberosum];RecName: Full=Patatin-05; AltName: Full=Patatin-1-Kuras 1; Flags: Precursor	GO:0006952,GO:0005773,GO:0016787,GO:0045735,GO:0016042,GO:0046872,GO:0016705,GO:0004497,GO:0006952,GO:0005773,GO:0016787,GO:0045735,GO:0016042
chr11:42799612|42837929	9865	chr11	42799612	42837929	lincRNA	n/a	+	0	0	0	0	0.0175899	0	0	0	0	0	PREDICTED: putative disease resistance RPP13-like protein 1 [Solanum tuberosum];PREDICTED: bifunctional aspartokinase/homoserine dehydrogenase 1 isoform X1 [Solanum tuberosum];PREDICTED: LOW QUALITY PROTEIN: putative disease resistance protein At3g14460 [Solanum tuberosum];Putative disease resistance protein I2C-5, identical [Solanum demissum]	GO:0016301,GO:0006952,GO:0043531,GO:0016310,GO:0016301,GO:0006952,GO:0043531,GO:0016310,GO:0006952,GO:0043531
chr01:76141992|76150556	4948	chr01	76141992	76150556	intergenic	n/a	+	0	0	0	0	0	0.568087	0.447397	0.362291	0.67517	0.57802	PREDICTED: methyltransferase-like protein 16 isoform X3 [Solanum tuberosum]
chr02:31132785|31298726	132068	chr02	31132785	31298726	lincRNA	n/a	-	0	0	0	0	0	0.035715	0.0366832	0	0	0	PREDICTED: probable LRR receptor-like serine/threonine-protein kinase RFK1 isoform X4 [Solanum tuberosum];PREDICTED: probable LRR receptor-like serine/threonine-protein kinase RFK1 isoform X1 [Solanum tuberosum]
chr04:4690465|4747244	27974	chr04	4690465	4747244	intergenic	n/a	+	0	0	0	0	0	0.0267863	0	0	0	0	PREDICTED: disease resistance protein RPP13-like [Solanum tuberosum];PREDICTED: disease resistance protein RPP13-like [Solanum pennellii];PREDICTED: disease resistance protein RPP13-like [Capsicum annuum];PREDICTED: 39S ribosomal protein L46, mitochondrial-like [Solanum tuberosum];PREDICTED: disease resistance protein RPP13-like [Capsicum annuum];PREDICTED: disease resistance protein RPP13-like […	GO:0006952,GO:0043531,GO:0006952,GO:0043531,GO:0006952,GO:0043531,GO:0006952,GO:0043531
chr05:4491690|4492531	4640	chr05	4491690	4492531	exon	PGSC0003DMG401018424	-	0	0	0	0	0	0.0267863	0	0	0	0	PREDICTED: methylecgonone reductase-like isoform X1 [Solanum tuberosum]
chr05:8386736|8409223	6458	chr05	8386736	8409223	intergenic	n/a	-	0	0	0	0	0	0.0178575	0	0	0.0180059	0	PREDICTED: protein SUPPRESSOR OF GENE SILENCING 3-like isoform X4 [Nicotiana tomentosiformis];PREDICTED: nuclear transcription factor Y subunit B-6-like [Solanum tuberosum];PREDICTED: 2-methylene-furan-3-one reductase [Solanum tuberosum];PREDICTED: probable nucleoredoxin 1 [Solanum tuberosum];PREDICTED: probable nucleoredoxin 1 [Solanum tuberosum];PREDICTED: probable nucleoredoxin 1 [Solanum tube…
chr06:53237719|53273924	14407	chr06	53237719	53273924	intergenic	n/a	-	0	0	0	0	0	0.0361098	0	0.0863018	0.0583669	0	PREDICTED: 50S ribosomal protein L29, chloroplastic-like [Solanum tuberosum];PREDICTED: uncharacterized protein LOC107060635 [Solanum tuberosum];PREDICTED: uncharacterized protein LOC102591891 [Solanum tuberosum];PREDICTED: mitochondrial phosphate carrier protein 3, mitochondrial-like [Solanum tuberosum];40S ribosomal protein S3a-like [Solanum tuberosum];PREDICTED: uncharacterized protein LOC1025…
chr06:53690405|53707292	9971	chr06	53690405	53707292	intergenic	n/a	-	0	0	0	0	0	0.225193	0.270774	0.61713	0.266586	0.362089	PREDICTED: COP9 signalosome complex subunit 5b-like [Solanum tuberosum];PREDICTED: uncharacterized protein LOC102597629 [Solanum tuberosum];PREDICTED: uncharacterized protein LOC102602594 isoform X1 [Solanum tuberosum];PREDICTED: ribosomal RNA processing protein 36 homolog [Solanum tuberosum]	GO:0055114,GO:0016491,GO:0003735,GO:0022627,GO:0006412,GO:0003735,GO:0022627,GO:0006412
chr08:9614021|9681318	59826	chr08	9614021	9681318	lincRNA	n/a	-	0	0	0	0	0	0.0267863	0	0	0	0	PREDICTED: receptor-like protein 12 [Solanum tuberosum];PREDICTED: LRR receptor-like serine/threonine-protein kinase GSO2 [Solanum tuberosum]
chr10:1560803|1566532	5249	chr10	1560803	1566532	intergenic	n/a	+	0	0	0	0	0	0.0450386	0	0	0.0270089	0	PREDICTED: probable gluconokinase [Solanum tuberosum];PREDICTED: indole-3-acetic acid-amido synthetase GH3.6-like [Solanum tuberosum]
chr11:43703501|43717899	10426	chr11	43703501	43717899	lincRNA	n/a	-	0	0	0	0	0	0.0178575	0	0.0385013	0.0490791	0.0193119	PREDICTED: wall-associated receptor kinase 3-like [Solanum lycopersicum];PREDICTED: feruloyl CoA ortho-hydroxylase 2-like [Solanum tuberosum];PREDICTED: feruloyl CoA ortho-hydroxylase 2-like [Solanum tuberosum]
chr11:44135446|44224119	29916	chr11	44135446	44224119	lincRNA	n/a	-	0	0	0	0	0	0.0632909	0	0.0749196	0.0194556	0.0289678	CC-NBS-LRR protein [Solanum tuberosum];PREDICTED: putative disease resistance RPP13-like protein 1 [Solanum tuberosum];PREDICTED: putative disease resistance RPP13-like protein 1 [Solanum tuberosum];PREDICTED: homeobox-leucine zipper protein ATHB-21-like [Solanum tuberosum];PREDICTED: putative disease resistance RPP13-like protein 1 [Solanum tuberosum]	GO:0006952,GO:0043531,GO:0006952,GO:0043531,GO:0006952,GO:0043531,GO:0006952,GO:0043531
chr12:932693|940614	4296	chr12	932693	940614	intergenic	n/a	-	0	0	0	0	0	0.110418	0	0.105552	0.0360119	0	PREDICTED: peptidyl-prolyl cis-trans isomerase CYP37, chloroplastic isoform X1 [Solanum tuberosum]	GO:0005488,GO:0003677,GO:0003682,GO:0003677,GO:0003682,GO:0004497,GO:0055114,GO:0005576,GO:0016985,GO:0005975,GO:0005576,GO:0016985,GO:0005975,GO:0005576,GO:0016985,GO:0005975,GO:0005576,GO:0016985,GO:0005975
chr03:35089980|35178981	72921	chr03	35089980	35178981	intergenic	n/a	-	0	0	0	0	0	0.0283949	0	0	0.0180059	0	PREDICTED: protein yippee-like [Solanum pennellii];PREDICTED: probable LRR receptor-like serine/threonine-protein kinase At3g47570 [Solanum pennellii];PREDICTED: protein yippee-like [Solanum tuberosum]
chr04:46045932|46110696	9160	chr04	46045932	46110696	lincRNA	n/a	-	0	0	0	0	0	0.0463084	0.0189108	0.0420149	0	0	PREDICTED: uncharacterized protein LOC107060325 [Solanum tuberosum];PREDICTED: uncharacterized protein LOC102587213 isoform X1 [Solanum tuberosum];Violaxanthin de-epoxidase, chloroplastic [Ananas comosus];PREDICTED: uncharacterized protein LOC102587765 isoform X1 [Solanum tuberosum]	GO:0046872,GO:0009072,GO:0006098,GO:0000096,GO:0016117,GO:0006655,GO:0010028,GO:0006636,GO:0030095,GO:0044272,GO:0019288,GO:0006766,GO:0006546,GO:0019748,GO:0009106,GO:0015995,GO:0009108,GO:0019216,GO:0009965,GO:0008652,GO:0009695,GO:0030154,GO:0009416,GO:0009408,GO:0045893,GO:0046422,GO:0009543,GO:0006364,GO:0031408
chr08:44233439|44240468	1993	chr08	44233439	44240468	intergenic	n/a	+	0	0	0	0	0	0.0283949	0	0	0	0	PREDICTED: ubiquitin carboxyl-terminal hydrolase 22 [Solanum tuberosum];PREDICTED: cyclin-A1-4 isoform X1 [Solanum tuberosum]
chr09:1232854|1273776	9995	chr09	1232854	1273776	intergenic	n/a	-	0	0	0	0	0	0.0283949	0.0355449	0.0242789	0.0180059	0.0289678	PREDICTED: serine/threonine-protein kinase ATG1c isoform X2 [Solanum tuberosum];PREDICTED: putative receptor protein kinase ZmPK1 [Solanum tuberosum];PREDICTED: LOW QUALITY PROTEIN: putative receptor protein kinase ZmPK1 [Solanum tuberosum];PREDICTED: protein RETICULATA, chloroplastic [Solanum tuberosum]
chr11:5023493|5033193	4555	chr11	5023493	5033193	intergenic	n/a	-	0	0	0	0	0	0.0189299	0.0189108	0	0	0	PREDICTED: pleiotropic drug resistance protein 2-like [Solanum tuberosum];PREDICTED: pleiotropic drug resistance protein 2 isoform X1 [Solanum tuberosum]
chr11:42064960|42202874	50844	chr11	42064960	42202874	lincRNA	n/a	+	0	0	0	0	0	0.0371823	0	0	0	0	PREDICTED: putative disease resistance RPP13-like protein 1 isoform X1 [Solanum tuberosum];PREDICTED: acylsugar acyltransferase 3-like [Solanum tuberosum];PREDICTED: acylsugar acyltransferase 3-like [Solanum tuberosum]
chr11:42742146|42885109	53647	chr11	42742146	42885109	lincRNA	n/a	-	0	0	0	0	0	0.0189299	0	0	0	0	Putative disease resistance protein I2C-5, identical [Solanum demissum];PREDICTED: short-chain dehydrogenase/reductase 2b-like [Solanum tuberosum];actin-7-like [Solanum lycopersicum];PREDICTED: putative disease resistance RPP13-like protein 1 [Solanum tuberosum];PREDICTED: putative disease resistance RPP13-like protein 1 [Solanum tuberosum];PREDICTED: bifunctional aspartokinase/homoserine dehydro…	GO:0006952,GO:0043531,GO:0005856,GO:0005737,GO:0005524,GO:0016301,GO:0006952,GO:0043531,GO:0016310,GO:0016301,GO:0006952,GO:0043531,GO:0016310,GO:0006351,GO:0016301,GO:0006952,GO:0043531,GO:0016310,GO:0016301,GO:0006952,GO:0043531,GO:0016310,GO:0006952,GO:0043531,GO:0016301,GO:0006952,GO:0043531,GO:0016310,GO:0006952,GO:0043531
chr11:43424337|43546372	41325	chr11	43424337	43546372	intergenic	n/a	-	0	0	0	0	0	0.0189299	0	0	0	0.0379013	disease resistance protein R3a-like protein [Solanum demissum];PREDICTED: putative disease resistance RPP13-like protein 1 [Solanum tuberosum];Putative disease resistance protein I2C-5, identical [Solanum demissum];PREDICTED: uncharacterized protein LOC107023007 [Solanum pennellii]	GO:0016301,GO:0006952,GO:0043531,GO:0016310,GO:0016301,GO:0006952,GO:0043531,GO:0016310,GO:0016301,GO:0006952,GO:0043531,GO:0016310
chr11:43427285|43477722	10200	chr11	43427285	43477722	intron	PGSC0003DMG401027402	-	0	0	0	0	0	0.0567898	0	0.0192506	0.0194556	0.0553261	PREDICTED: putative disease resistance RPP13-like protein 1 [Solanum tuberosum];Putative disease resistance protein I2C-5, identical [Solanum demissum]	GO:0016301,GO:0006952,GO:0043531,GO:0016310,GO:0016301,GO:0006952,GO:0043531,GO:0016310
chr11:43427285|43478663	11141	chr11	43427285	43478663	intron	PGSC0003DMG401027402	-	0	0	0	0	0	0.0851847	0	0.130952	0.242775	0.104229	PREDICTED: putative disease resistance RPP13-like protein 1 [Solanum tuberosum];Putative disease resistance protein I2C-5, identical [Solanum demissum]	GO:0016301,GO:0006952,GO:0043531,GO:0016310,GO:0016301,GO:0006952,GO:0043531,GO:0016310
chr12:10865303|10902746	10417	chr12	10865303	10902746	intergenic	n/a	-	0	0	0	0	0	0.0473248	0.0267196	0	0.0486391	0	PREDICTED: uncharacterized protein LOC102579233 [Solanum tuberosum];PREDICTED: DCN1-like protein 1 [Solanum tuberosum]	GO:0008270
chr12:49085447|49170948	29053	chr12	49085447	49170948	intergenic	n/a	+	0	0	0	0	0	0.0473248	0	0	0	0.0615025	PREDICTED: uncharacterized protein LOC102590754 [Solanum tuberosum];PREDICTED: uncharacterized protein LOC107060416 [Solanum tuberosum];PREDICTED: SNF2 domain-containing protein CLASSY 4-like [Solanum tuberosum];PREDICTED: SNF2 domain-containing protein CLASSY 3-like [Solanum pennellii]
chr01:8451116|8498986	9772	chr01	8451116	8498986	lincRNA	n/a	-	0	0	0	0	0	0.054757	0.118529	0.177322	0.0450148	0.133919	PREDICTED: DNA-directed RNA polymerase III subunit RPC5-like isoform X2 [Solanum tuberosum];PREDICTED: peroxisome biogenesis protein 19-1-like [Solanum tuberosum]
chr01:51516790|51552805	40125	chr01	51516790	51552805	intron	PGSC0003DMG402004193	-	0	0	0	0	0	0.0273785	0	0	0	0	PREDICTED: uncharacterized protein LOC107058585 [Solanum tuberosum]	GO:0005840,GO:0046872,GO:0003735,GO:0006412
chr02:41797011|41804116	7609	chr02	41797011	41804116	exon	PGSC0003DMG400030603	+	0	0	0	0	0	0.0273785	0	0	0.0583669	0	PREDICTED: 7-deoxyloganetic acid glucosyltransferase-like [Solanum tuberosum]
chr03:42607992|42674142	58773	chr03	42607992	42674142	exon	PGSC0003DMG401014331	-	0	0	0	0	0	0.0182523	0	0	0	0
chr07:9307386|9438603	7100	chr07	9307386	9438603	lincRNA	n/a	-	0	0	0	0	0	0.0912616	0.118529	0.0728368	0.141716	0.183337	PREDICTED: replication protein A 70 kDa DNA-binding subunit B-like [Solanum tuberosum];PREDICTED: uncharacterized protein LOC107060084 [Solanum tuberosum];PREDICTED: uncharacterized protein LOC107060084 [Solanum tuberosum];PREDICTED: organ-specific protein S2-like [Solanum tuberosum];PREDICTED: uncharacterized protein LOC102592989 [Solanum tuberosum];uncharacterized protein LOC102577703 [Solanum …
chr09:46951155|46990453	2458	chr09	46951155	46990453	intergenic	n/a	+	0	0	0	0	0	0.0365046	0	0	0	0.0482797	PREDICTED: uncharacterized isomerase BH0283-like isoform X1 [Solanum tuberosum];PREDICTED: uncharacterized protein LOC104241877 [Nicotiana sylvestris]
chr09:59515013|59574732	16367	chr09	59515013	59574732	intergenic	n/a	+	0	0	0	0	0	0.0182523	0	0	0	0	PREDICTED: glycine-rich RNA-binding protein 2, mitochondrial-like [Solanum tuberosum];PREDICTED: putative disease resistance protein At1g50180 [Solanum tuberosum];PREDICTED: putative disease resistance RPP13-like protein 3 [Solanum tuberosum];PREDICTED: disease resistance protein RPP13-like [Solanum tuberosum];PREDICTED: probable LRR receptor-like serine/threonine-protein kinase At3g47570 [Solanu…	GO:0003676,GO:0000166,GO:0017111,GO:0006952,GO:0043531,GO:0005524,GO:0017111,GO:0006952,GO:0043531,GO:0005524,GO:0017111,GO:0006952,GO:0043531,GO:0005524,GO:0017111,GO:0006952,GO:0043531,GO:0005524,GO:0017111,GO:0006952,GO:0043531,GO:0005524,GO:0017111,GO:0006952,GO:0043531,GO:0005524
chr10:1560803|1566537	5254	chr10	1560803	1566537	intergenic	n/a	+	0	0	0	0	0	0.0182523	0	0	0	0	PREDICTED: probable gluconokinase [Solanum tuberosum];PREDICTED: indole-3-acetic acid-amido synthetase GH3.6-like [Solanum tuberosum]
chr10:59065734|59088652	4512	chr10	59065734	59088652	intergenic	n/a	+	0	0	0	0	0	0.0273785	0	0	0	0	PREDICTED: uncharacterized protein LOC102581026 [Solanum tuberosum]
chr11:42823100|42836730	5129	chr11	42823100	42836730	lincRNA	n/a	+	0	0	0	0	0	0.0182523	0	0.0192506	0	0	PREDICTED: putative disease resistance RPP13-like protein 1 [Solanum tuberosum]
chr11:43701081|43717899	11187	chr11	43701081	43717899	lincRNA	n/a	-	0	0	0	0	0	0.0182523	0	0	0.0270089	0	PREDICTED: wall-associated receptor kinase 3-like [Solanum lycopersicum];PREDICTED: feruloyl CoA ortho-hydroxylase 2-like [Solanum tuberosum];PREDICTED: feruloyl CoA ortho-hydroxylase 2-like [Solanum tuberosum];PREDICTED: feruloyl CoA ortho-hydroxylase 2-like [Solanum tuberosum]
chr12:3033846|3042942	1687	chr12	3033846	3042942	exon	PGSC0003DMG400002923	-	0	0	0	0	0	0.0182523	0	0	0	0
chr01:81140312|81160178	8945	chr01	81140312	81160178	intergenic	n/a	-	0	0	0	0	0	0	0.0283662	0	0	0	PREDICTED: auxin response factor 3-like isoform X2 [Solanum tuberosum];PREDICTED: uncharacterized protein LOC101263064 [Solanum lycopersicum]
chr08:43918319|44002090	17342	chr08	43918319	44002090	intergenic	n/a	-	0	0	0	0	0	0	0.0189108	0	0	0	PREDICTED: histidine decarboxylase-like [Solanum tuberosum];PREDICTED: uncharacterized protein LOC107032636 [Solanum pennellii]	GO:0030170,GO:0019752,GO:0016831
chr08:43919394|44085772	18823	chr08	43919394	44085772	intergenic	n/a	-	0	0	0	0	0	0	0.119505	0.0242789	0	0.104476	PREDICTED: histidine decarboxylase-like isoform X2 [Solanum tuberosum];PREDICTED: histidine decarboxylase-like [Solanum tuberosum];PREDICTED: uncharacterized protein LOC107032636 [Solanum pennellii];hypothetical protein SDM1_22t00007 [Solanum demissum]	GO:0030170,GO:0019752,GO:0016831,GO:0030170,GO:0019752,GO:0016831
chr08:43943007|44002090	24759	chr08	43943007	44002090	intergenic	n/a	-	0	0	0	0	0	0	0.0283662	0	0	0	PREDICTED: histidine decarboxylase-like [Solanum tuberosum]	GO:0030170,GO:0019752,GO:0016831
chr08:48689810|48708706	10329	chr08	48689810	48708706	intergenic	n/a	-	0	0	0	0	0	0	0.0283662	0	0	0	PREDICTED: vacuolar protein sorting-associated protein 25-like [Solanum tuberosum];PREDICTED: protein AE7 [Solanum tuberosum];PREDICTED: protein AE7 [Solanum tuberosum]
chr09:43265583|43376758	13221	chr09	43265583	43376758	intergenic	n/a	+	0	0	0	0	0	0	0.0644802	0	0	0	PREDICTED: uncharacterized protein LOC102593924 [Solanum tuberosum];PREDICTED: uncharacterized protein LOC107062441 [Solanum tuberosum];PREDICTED: F-box/kelch-repeat protein At3g23880-like [Nicotiana tabacum]
chr09:48949016|48972602	15636	chr09	48949016	48972602	intergenic	n/a	-	0	0	0	0	0	0	0.0189108	0	0.0180059	0	PREDICTED: protein BPS1, chloroplastic-like [Solanum tuberosum]
chr10:53557195|53614911	27101	chr10	53557195	53614911	lincRNA	n/a	+	0	0	0	0	0	0	0.121822	0	0.0772455	0	PREDICTED: putative disease resistance protein RGA1 [Solanum tuberosum];PREDICTED: putative disease resistance protein RGA4 [Solanum tuberosum];PREDICTED: putative disease resistance protein RGA4 [Solanum tuberosum];PREDICTED: putative disease resistance protein RGA1 [Solanum tuberosum]
chr10:59049952|59066192	11488	chr10	59049952	59066192	exon	PGSC0003DMG401008349	+	0	0	0	0	0	0	0.0283662	0	0	0	PREDICTED: uncharacterized protein LOC102581026 [Solanum tuberosum]
chr12:49124657|49170948	8026	chr12	49124657	49170948	intergenic	n/a	+	0	0	0	0	0	0	0.0639923	0	0.0569172	0.0439304	PREDICTED: uncharacterized protein LOC102590754 [Solanum tuberosum];PREDICTED: uncharacterized protein LOC107060416 [Solanum tuberosum];PREDICTED: SNF2 domain-containing protein CLASSY 3-like [Solanum pennellii]
chr03:48878529|48903638	17416	chr03	48878529	48903638	intergenic	n/a	+	0	0	0	0	0	0	0.177927	0.247644	0.0659202	0.0926856	PREDICTED: putative D-cysteine desulfhydrase 1, mitochondrial isoform X1 [Solanum tuberosum];PREDICTED: double-stranded RNA-binding protein 4-like [Solanum tuberosum]
chr03:51206639|51231591	10066	chr03	51206639	51231591	intergenic	n/a	-	0	0	0	0	0	0	0.0177724	0	0	0	PREDICTED: putative receptor-like protein kinase At4g00960 [Solanum lycopersicum]
chr09:3165020|3191274	21287	chr09	3165020	3191274	intergenic	n/a	+	0	0	0	0	0	0	0.0266586	0	0	0	PREDICTED: uncharacterized protein LOC102582579 [Solanum tuberosum];PREDICTED: uncharacterized protein LOC102583578 [Solanum tuberosum]
chr06:3900546|3940669	25189	chr06	3900546	3940669	intergenic	n/a	-	0	0	0	0	0	0	0.0356261	0.0242789	0	0	PREDICTED: probable LRR receptor-like serine/threonine-protein kinase At3g47570 [Solanum lycopersicum];PREDICTED: LRR receptor-like serine/threonine-protein kinase FLS2 isoform X2 [Solanum tuberosum]
chr07:51920645|51980120	23982	chr07	51920645	51980120	intergenic	n/a	+	0	0	0	0	0	0	0.0178131	0.0210074	0	0	PREDICTED: uncharacterized protein LOC107062151 [Solanum tuberosum]
chr09:59402050|59418862	6232	chr09	59402050	59418862	intergenic	n/a	-	0	0	0	0	0	0	0.0178131	0	0	0.0289678	PREDICTED: uncharacterized protein LOC107063335 [Solanum tuberosum];PREDICTED: uncharacterized protein LOC102588964 [Solanum tuberosum]
chr09:59561444|59574732	6313	chr09	59561444	59574732	intergenic	n/a	+	0	0	0	0	0	0	0.0178131	0	0	0	PREDICTED: glycine-rich RNA-binding protein 2, mitochondrial-like [Solanum tuberosum];PREDICTED: disease resistance protein RPP13-like [Solanum tuberosum];PREDICTED: putative disease resistance RPP13-like protein 3 [Solanum tuberosum]
chr12:10880646|10904457	9280	chr12	10880646	10904457	intergenic	n/a	-	0	0	0	0	0	0	0.0623457	0.0822729	0.0331052	0.103392	PREDICTED: uncharacterized protein LOC102579233 [Solanum tuberosum];PREDICTED: DCN1-like protein 1 [Solanum tuberosum]	GO:0008270
chr05:8386736|8410873	7436	chr05	8386736	8410873	intergenic	n/a	-	0	0	0	0	0	0	0	0.0242789	0	0	PREDICTED: protein SUPPRESSOR OF GENE SILENCING 3-like isoform X4 [Nicotiana tomentosiformis];PREDICTED: nuclear transcription factor Y subunit B-6-like [Solanum tuberosum];PREDICTED: F-box/FBD/LRR-repeat protein At1g13570-like [Solanum lycopersicum];PREDICTED: 2-methylene-furan-3-one reductase [Solanum tuberosum];PREDICTED: probable nucleoredoxin 1 [Solanum tuberosum];PREDICTED: probable nucleor…
chr06:4043357|4064855	6823	chr06	4043357	4064855	intergenic	n/a	+	0	0	0	0	0	0	0	0.0242789	0	0	PREDICTED: LRR receptor-like serine/threonine-protein kinase FLS2 [Solanum tuberosum];PREDICTED: probable LRR receptor-like serine/threonine-protein kinase At3g47570 [Solanum pennellii];PREDICTED: probable LRR receptor-like serine/threonine-protein kinase At3g47570 [Solanum tuberosum]	GO:0046872,GO:0006801,GO:0004784,GO:0055114,GO:0009536
chr08:50796008|50845163	2098	chr08	50796008	50845163	intergenic	n/a	-	0	0	0	0	0	0	0	0.0242789	0	0	PREDICTED: decapping nuclease DXO homolog, chloroplastic [Solanum tuberosum];calcineurin B-like 1 [Solanum lycopersicum]
chr11:34954076|35044578	28427	chr11	34954076	35044578	exon	PGSC0003DMG402032501	-	0	0	0	0	0	0	0	0.0242789	0	0	PREDICTED: protein NLP7-like [Solanum tuberosum];PREDICTED: protein NLP5-like [Solanum tuberosum]
chr11:43704512|43717899	6680	chr11	43704512	43717899	lincRNA	n/a	-	0	0	0	0	0	0	0	0.0242789	0	0.0439304	PREDICTED: wall-associated receptor kinase 3-like [Solanum lycopersicum];PREDICTED: feruloyl CoA ortho-hydroxylase 2-like [Solanum tuberosum];PREDICTED: feruloyl CoA ortho-hydroxylase 2-like [Solanum tuberosum]
chr12:7033548|7182019	19139	chr12	7033548	7182019	intergenic	n/a	-	0	0	0	0	0	0	0	0.339905	0.187016	0	PREDICTED: probable LRR receptor-like serine/threonine-protein kinase At1g53440 [Solanum tuberosum];PREDICTED: acetyl-CoA-benzylalcohol acetyltransferase-like [Solanum tuberosum];PREDICTED: probable receptor-like protein kinase At1g33260 [Solanum tuberosum];PREDICTED: early nodulin-like protein 1 [Solanum pennellii];PREDICTED: probable LRR receptor-like serine/threonine-protein kinase At1g53430 […
chr01:4353956|4495700	14432	chr01	4353956	4495700	lincRNA	n/a	+	0	0	0	0	0	0	0	0.0288759	0	0	PREDICTED: probable receptor-like protein kinase At1g67000 [Solanum tuberosum];PREDICTED: probable receptor-like protein kinase At1g67000, partial [Solanum tuberosum];PREDICTED: probable receptor-like protein kinase At1g67000, partial [Solanum tuberosum];PREDICTED: probable receptor-like protein kinase At1g67000, partial [Solanum tuberosum]
chr02:31184609|31298726	80244	chr02	31184609	31298726	lincRNA	n/a	-	0	0	0	0	0	0	0	0.0192506	0	0	PREDICTED: probable LRR receptor-like serine/threonine-protein kinase RFK1 isoform X4 [Solanum tuberosum];PREDICTED: probable LRR receptor-like serine/threonine-protein kinase RFK1 isoform X1 [Solanum tuberosum]
chr06:46738438|46938028	33025	chr06	46738438	46938028	lincRNA	n/a	+	0	0	0	0	0	0	0	0.0192506	0	0.0379013	PREDICTED: TMV resistance protein N-like [Solanum tuberosum];PREDICTED: TMV resistance protein N-like isoform X3 [Capsicum annuum];PREDICTED: TMV resistance protein N-like [Solanum tuberosum];Retrovirus-related Pol polyprotein from transposon TNT 1-94 [Cajanus cajan];PREDICTED: TMV resistance protein N-like [Capsicum annuum];PREDICTED: uncharacterized protein LOC102582774, partial [Solanum tubero…
chr09:56128259|56144009	12676	chr09	56128259	56144009	lincRNA	n/a	+	0	0	0	0	0	0	0	0.0385013	0.0651953	0.0379013	PREDICTED: 1-aminocyclopropane-1-carboxylate oxidase homolog 1-like [Solanum tuberosum]
chr09:59673390|59734299	40083	chr09	59673390	59734299	lincRNA	n/a	+	0	0	0	0	0	0	0	0.0192506	0	0	PREDICTED: TMV resistance protein N-like [Solanum pennellii];PREDICTED: selenium-binding protein 2-like [Solanum tuberosum];PREDICTED: uncharacterized protein LOC104237764 [Nicotiana sylvestris];PREDICTED: TMV resistance protein N-like [Solanum tuberosum]
chr09:60608136|60806479	58458	chr09	60608136	60806479	intergenic	n/a	-	0	0	0	0	0	0	0	0.0288759	0	0	tospovirus resistance protein C [Solanum lycopersicum];RGA 3.1 [Solanum demissum];RGA 3.2 [Solanum demissum];RGA 3.1 [Solanum demissum];RGA 1.0 [Solanum demissum];PREDICTED: putative late blight resistance protein homolog R1A-3 [Solanum tuberosum];PREDICTED: anthocyanidin 3-O-glucosyltransferase 2-like [Solanum pennellii];PREDICTED: auxin-induced protein PCNT115-like [Solanum tuberosum];PREDICTED…	GO:0006952,GO:0043531,GO:0006952,GO:0043531,GO:0006952,GO:0043531,GO:0006952,GO:0043531
chr11:43688623|43717899	10104	chr11	43688623	43717899	lincRNA	n/a	-	0	0	0	0	0	0	0	0.0288759	0.0635959	0	PREDICTED: wall-associated receptor kinase 3-like [Solanum lycopersicum];PREDICTED: feruloyl CoA ortho-hydroxylase 2-like [Solanum tuberosum];PREDICTED: feruloyl CoA ortho-hydroxylase 2-like [Solanum tuberosum];PREDICTED: feruloyl CoA ortho-hydroxylase 2-like [Solanum tuberosum];PREDICTED: feruloyl CoA ortho-hydroxylase 2-like [Solanum tuberosum];PREDICTED: feruloyl CoA ortho-hydroxylase 2-like […
chr11:44135446|44224421	30218	chr11	44135446	44224421	lincRNA	n/a	-	0	0	0	0	0	0	0	0.0595087	0.0220702	0	CC-NBS-LRR protein [Solanum tuberosum];PREDICTED: putative disease resistance RPP13-like protein 1 [Solanum tuberosum];PREDICTED: putative disease resistance RPP13-like protein 1 [Solanum tuberosum];PREDICTED: homeobox-leucine zipper protein ATHB-21-like [Solanum tuberosum];PREDICTED: putative disease resistance RPP13-like protein 1 [Solanum tuberosum]	GO:0006952,GO:0043531,GO:0006952,GO:0043531,GO:0006952,GO:0043531,GO:0006952,GO:0043531
chr11:44151227|44219128	18764	chr11	44151227	44219128	lincRNA	n/a	-	0	0	0	0	0	0	0	0.0192506	0	0	CC-NBS-LRR protein [Solanum tuberosum];PREDICTED: putative disease resistance RPP13-like protein 1 [Solanum tuberosum]	GO:0006952,GO:0043531,GO:0006952,GO:0043531
chr02:35255024|35305613	14299	chr02	35255024	35305613	lincRNA	n/a	+	0	0	0	0	0	0	0	0.0420149	0	0.0193119	PREDICTED: G-type lectin S-receptor-like serine/threonine-protein kinase At1g11300 [Solanum tuberosum];PREDICTED: uncharacterized protein LOC107010090 [Solanum pennellii]
chr03:7527417|7576500	20418	chr03	7527417	7576500	intergenic	n/a	+	0	0	0	0	0	0	0	0.0210074	0	0	PREDICTED: alcohol dehydrogenase-like 1 isoform X1 [Solanum tuberosum];PREDICTED: uncharacterized protein LOC107021588 [Solanum pennellii]	GO:0008270,GO:0004022,GO:0055114
chr03:18927151|18947412	3794	chr03	18927151	18947412	intergenic	n/a	+	0	0	0	0	0	0	0	0.0210074	0	0	PREDICTED: D-xylose-proton symporter-like 3, chloroplastic [Solanum tuberosum];PREDICTED: D-xylose-proton symporter-like 2 isoform X2 [Solanum tuberosum]
chr07:50590942|50612697	7091	chr07	50590942	50612697	intergenic	n/a	-	0	0	0	0	0	0	0	0.0315112	0	0	PREDICTED: cytochrome P450 CYP72A219-like [Solanum tuberosum];PREDICTED: cytochrome P450 CYP72A219-like [Solanum pennellii];hypothetical protein [Solanum tuberosum]
chr11:43427578|43597007	9048	chr11	43427578	43597007	intergenic	n/a	+	0	0	0	0	0	0	0	0.0210074	0	0	disease resistance protein R3a-like protein [Solanum demissum];PREDICTED: putative disease resistance RPP13-like protein 1 [Solanum tuberosum];Putative disease resistance protein I2C-5, identical [Solanum demissum];PREDICTED: uncharacterized protein LOC107023007 [Solanum pennellii];PREDICTED: serine/threonine-protein kinase Nek4-like isoform X3 [Solanum tuberosum]	GO:0016301,GO:0006952,GO:0043531,GO:0016310,GO:0016301,GO:0006952,GO:0043531,GO:0016310,GO:0016301,GO:0006952,GO:0043531,GO:0016310
chr12:7031374|7179882	17856	chr12	7031374	7179882	intergenic	n/a	-	0	0	0	0	0	0	0	0.0315112	0	0	PREDICTED: probable LRR receptor-like serine/threonine-protein kinase At1g53440 [Solanum tuberosum];PREDICTED: acetyl-CoA-benzylalcohol acetyltransferase-like [Solanum tuberosum];PREDICTED: probable receptor-like protein kinase At1g33260 [Solanum tuberosum];PREDICTED: early nodulin-like protein 1 [Solanum pennellii];PREDICTED: probable LRR receptor-like serine/threonine-protein kinase At1g53430 […
chr01:85068104|85191559	27649	chr01	85068104	85191559	lincRNA	n/a	+	0	0	0	0	0	0	0	0	0.0400761	0.0189507	PREDICTED: 3-hydroxyisobutyryl-CoA hydrolase 1-like isoform X1 [Capsicum annuum];PREDICTED: salicylic acid-binding protein 2-like [Solanum tuberosum];PREDICTED: salicylic acid-binding protein 2-like [Solanum tuberosum];PREDICTED: polyneuridine-aldehyde esterase-like [Solanum tuberosum];PREDICTED: methylesterase 3-like [Solanum tuberosum];PREDICTED: salicylic acid-binding protein 2-like [Solanum t…
chr03:35088231|35178788	72837	chr03	35088231	35178788	intergenic	n/a	-	0	0	0	0	0	0	0	0	0.216071	0	PREDICTED: protein yippee-like [Solanum pennellii];PREDICTED: probable LRR receptor-like serine/threonine-protein kinase At3g47570 [Solanum pennellii];PREDICTED: protein yippee-like [Solanum tuberosum]
chr11:1493525|1508063	3702	chr11	1493525	1508063	intergenic	n/a	+	0	0	0	0	0	0	0	0	0.0270089	0	PREDICTED: TMV resistance protein N-like isoform X5 [Solanum tuberosum];PREDICTED: TMV resistance protein N-like, partial [Solanum tuberosum]	GO:0003700,GO:0006355,GO:0006952,GO:0043531,GO:0007165
chr03:47862286|47979936	1438	chr03	47862286	47979936	intergenic	n/a	-	0	0	0	0	0	0	0	0	0.0194556	0	SWEET transporter protein 12c [Solanum tuberosum];PREDICTED: bidirectional sugar transporter SWEET10-like [Solanum tuberosum]	GO:0003700,GO:0003677,GO:0006352,GO:0016987,GO:0006355
chr07:9307386|9443919	7100	chr07	9307386	9443919	lincRNA	n/a	-	0	0	0	0	0	0	0	0	0.0194556	0	PREDICTED: replication protein A 70 kDa DNA-binding subunit B-like [Solanum tuberosum];PREDICTED: uncharacterized protein LOC107060084 [Solanum tuberosum];PREDICTED: uncharacterized protein LOC107060084 [Solanum tuberosum];PREDICTED: organ-specific protein S2-like [Solanum tuberosum];PREDICTED: uncharacterized protein LOC102592989 [Solanum tuberosum];uncharacterized protein LOC102577703 [Solanum …	GO:0003746,GO:0005853,GO:0006355,GO:0006414,GO:0003677,GO:0003700,GO:0005634,GO:0005488,GO:0005488
chr07:55903913|55916067	4622	chr07	55903913	55916067	intergenic	n/a	+	0	0	0	0	0	0	0	0	0.0194556	0.0175722	PREDICTED: uncharacterized protein LOC102601021 [Solanum tuberosum];PREDICTED: uncharacterized protein LOC101268886 [Solanum lycopersicum];PREDICTED: uncharacterized protein LOC102600672 [Solanum tuberosum]
chr08:49666948|49692898	17767	chr08	49666948	49692898	intergenic	n/a	-	0	0	0	0	0	0	0	0	0.0389113	0	PREDICTED: acetylornithine deacetylase-like [Solanum tuberosum]
chr11:42742670|42886404	32005	chr11	42742670	42886404	lincRNA	n/a	-	0	0	0	0	0	0	0	0	0.0194556	0	Putative disease resistance protein I2C-5, identical [Solanum demissum];PREDICTED: short-chain dehydrogenase/reductase 2b-like [Solanum tuberosum];actin-7-like [Solanum lycopersicum];PREDICTED: putative disease resistance RPP13-like protein 1 [Solanum tuberosum];PREDICTED: putative disease resistance RPP13-like protein 1 [Solanum tuberosum];PREDICTED: bifunctional aspartokinase/homoserine dehydro…	GO:0006952,GO:0043531,GO:0005856,GO:0005737,GO:0005524,GO:0016301,GO:0006952,GO:0043531,GO:0016310,GO:0016301,GO:0006952,GO:0043531,GO:0016310,GO:0006351,GO:0016301,GO:0006952,GO:0043531,GO:0016310,GO:0016301,GO:0006952,GO:0043531,GO:0016310,GO:0006952,GO:0043531,GO:0016301,GO:0006952,GO:0043531,GO:0016310,GO:0006952,GO:0043531
chr11:43020369|43086831	58726	chr11	43020369	43086831	intergenic	n/a	+	0	0	0	0	0	0	0	0	0.0680947	0	PREDICTED: abscisic-aldehyde oxidase-like [Solanum tuberosum]	GO:0050660,GO:0004031,GO:0005506,GO:0008762,GO:0009055,GO:0051537,GO:0055114
chr08:53001498|53122493	7814	chr08	53001498	53122493	intergenic	n/a	-	0	0	0	0	0	0	0	0	0.154491	0	PREDICTED: primary amine oxidase-like [Solanum tuberosum];PREDICTED: ferruginol synthase-like [Solanum pennellii];PREDICTED: primary amine oxidase-like [Solanum tuberosum];PREDICTED: primary amine oxidase-like [Solanum pennellii]	GO:0005507,GO:0055114,GO:0048038,GO:0008131,GO:0009308,GO:0005507,GO:0055114,GO:0048038,GO:0008131,GO:0009308
chr11:9720920|9746300	6445	chr11	9720920	9746300	intergenic	n/a	-	0	0	0	0	0	0	0	0	0.0220702	0	PREDICTED: dephospho-CoA kinase-like [Solanum tuberosum];PREDICTED: TMV resistance protein N-like [Solanum tuberosum]	GO:0007127,GO:0010467,GO:0051276,GO:0006259,GO:0019219,GO:0016070,GO:0034645,GO:0060255,GO:0005840,GO:0003735,GO:0006412,GO:0003676,GO:0000166,GO:0003824
chr11:40153326|40159525	4202	chr11	40153326	40159525	exon	PGSC0003DMG402007403	-	0	0	0	0	0	0	0	0	0.0220702	0	PREDICTED: protein SUPPRESSOR OF K(+) TRANSPORT GROWTH DEFECT 1-like [Solanum tuberosum]
chr07:46629892|46664995	2052	chr07	46629892	46664995	intergenic	n/a	+	0	0	0	0	0	0	0	0	0	0.0351443	PREDICTED: (-)-germacrene D synthase-like [Solanum tuberosum];PREDICTED: delta(12) oleic acid desaturase FAD2-like [Solanum tuberosum]
chr09:60608278|60664920	27223	chr09	60608278	60664920	intergenic	n/a	-	0	0	0	0	0	0	0	0	0	0.0175722	RGA 1.0 [Solanum demissum];PREDICTED: putative late blight resistance protein homolog R1A-3 [Solanum tuberosum];PREDICTED: anthocyanidin 3-O-glucosyltransferase 2-like [Solanum pennellii]
chr10:50902731|50931189	24844	chr10	50902731	50931189	intergenic	n/a	+	0	0	0	0	0	0	0	0	0	0.0263582	PREDICTED: subtilisin-like protease SBT1.7 [Solanum tuberosum];PREDICTED: putative disease resistance protein RGA4 [Solanum tuberosum]	GO:0008152,GO:0000287,GO:0010333,GO:0006259,GO:0046872,GO:0003676
chr12:10513633|10536242	5329	chr12	10513633	10536242	intron	PGSC0003DMG402018896	-	0	0	0	0	0	0	0	0	0	0.0175722	PREDICTED: high mobility group B protein 10 [Solanum tuberosum]
chr06:46888965|46919716	13759	chr06	46888965	46919716	intergenic	n/a	-	0	0	0	0	0	0	0	0	0	0.0289678	PREDICTED: TMV resistance protein N-like [Capsicum annuum];PREDICTED: TMV resistance protein N-like [Solanum tuberosum];PREDICTED: TMV resistance protein N-like [Solanum tuberosum]
chr07:50590942|50632838	27232	chr07	50590942	50632838	intergenic	n/a	-	0	0	0	0	0	0	0	0	0	0.0193119	PREDICTED: cytochrome P450 CYP72A219-like [Solanum tuberosum];PREDICTED: cytochrome P450 CYP72A219-like [Solanum pennellii];hypothetical protein [Solanum tuberosum]
chr11:44173444|44215202	6925	chr11	44173444	44215202	intergenic	n/a	-	0	0	0	0	0	0	0	0	0	0.0289678	PREDICTED: putative disease resistance RPP13-like protein 1 [Solanum tuberosum]	GO:0006952,GO:0043531
chr04:59035533|59085843	8235	chr04	59035533	59085843	lincRNA	n/a	-	0	0	0	0	0	0	0	0	0	0.0189507	PREDICTED: extensin-1-like isoform X2 [Solanum tuberosum];PREDICTED: LOW QUALITY PROTEIN: extensin-3-like [Solanum lycopersicum];PREDICTED: extensin-3-like isoform X1 [Solanum tuberosum];PREDICTED: LOW QUALITY PROTEIN: extensin-3-like [Solanum lycopersicum];PREDICTED: extensin-1-like isoform X2 [Solanum tuberosum]
chr05:48919264|49010884	13903	chr05	48919264	49010884	intergenic	n/a	-	0	0	0	0	0	0	0	0	0	0.0189507	PREDICTED: pleiotropic drug resistance protein 1-like isoform X1 [Solanum pennellii];PREDICTED: pleiotropic drug resistance protein 1-like [Solanum lycopersicum];PREDICTED: pleiotropic drug resistance protein 1-like [Solanum lycopersicum];PREDICTED: transposon Tf2-1 polyprotein isoform X1 [Beta vulgaris subsp. vulgaris];PREDICTED: pleiotropic drug resistance protein 1-like [Solanum lycopersicum]
chr06:53237719|53271225	10274	chr06	53237719	53271225	intergenic	n/a	-	0	0	0	0	0	0	0	0	0	0.0189507	PREDICTED: 50S ribosomal protein L29, chloroplastic-like [Solanum tuberosum];PREDICTED: uncharacterized protein LOC107060635 [Solanum tuberosum];PREDICTED: uncharacterized protein LOC102591891 [Solanum tuberosum];40S ribosomal protein S3a-like [Solanum tuberosum];PREDICTED: uncharacterized protein LOC102591548 [Solanum tuberosum];PREDICTED: uncharacterized protein LOC107060636 [Solanum tuberosum]…
chr09:46951762|47030361	2322	chr09	46951762	47030361	intergenic	n/a	+	0	0	0	0	0	0	0	0	0	0.0189507	PREDICTED: uncharacterized isomerase BH0283-like isoform X1 [Solanum tuberosum];PREDICTED: uncharacterized protein LOC104241877 [Nicotiana sylvestris];PREDICTED: uncharacterized isomerase BH0283-like isoform X1 [Solanum tuberosum]
chr09:59674080|59721765	36620	chr09	59674080	59721765	lincRNA	n/a	+	0	0	0	0	0	0	0	0	0	0.028426	PREDICTED: TMV resistance protein N-like [Solanum pennellii];PREDICTED: uncharacterized protein LOC104237764 [Nicotiana sylvestris];PREDICTED: TMV resistance protein N-like [Solanum tuberosum]
chr10:47300230|47330436	3329	chr10	47300230	47330436	lincRNA	n/a	+	0	0	0	0	0	0	0	0	0	0.028426	PREDICTED: SKP1-like protein 1B [Solanum tuberosum];PREDICTED: uncharacterized protein LOC107858583 [Capsicum annuum];PREDICTED: SKP1-like protein 1B [Solanum tuberosum]
chr01:1327304|1362863	35559	chr01	1327304	1362863	intergenic	n/a	-	0.104275	0.108377	0.0868594	0.0761896	0.116319	0.136668	0.0739356	0.0498834	0.0962685	0.0189507	PREDICTED: uncharacterized protein LOC107060295 [Solanum tuberosum]
chr01:3617267|3667024	16875	chr01	3617267	3667024	intergenic	n/a	+	0.103969	0.0255178	0.0349193	0.0856549	0.053328	0.30238	0.235209	0.100645	0.191662	0.304629	PREDICTED: cysteine-rich receptor-like protein kinase 2 [Solanum tuberosum]
chr01:58440439|58552352	110554	chr01	58440439	58552352	intergenic	n/a	+	0.0936834	0.0743536	0.0869224	0.0849638	0.080395	0.0735749	0	0.0606973	0.0680947	0	PREDICTED: uncharacterized protein LOC104233234 [Nicotiana sylvestris]	GO:0006952,GO:0043531
chr01:58444121|58526248	80768	chr01	58444121	58526248	intergenic	n/a	+	0.539805	0.258273	0.390738	0.713219	0.454249	0	0.416037	0	0	0.877926	PREDICTED: uncharacterized protein LOC104233234 [Nicotiana sylvestris]	GO:0006952,GO:0043531
chr01:58444823|58555059	108877	chr01	58444823	58555059	intergenic	n/a	+	0.548256	0.385418	0.338977	0.181603	0.472909	0.139011	0.224595	0.115178	0.21475	0.196291	PREDICTED: uncharacterized protein LOC104233234 [Nicotiana sylvestris]	GO:0006952,GO:0043531
chr01:63607753|63639194	24374	chr01	63607753	63639194	intergenic	n/a	-	0.047759	0.036879	0.0173093	0.0548301	0.0807517	0.0561122	0.0177724	0.0364184	0.0180059	0	PREDICTED: uncharacterized protein LOC107058584 [Solanum tuberosum];PREDICTED: uncharacterized protein LOC102599577 [Solanum tuberosum]
chr01:67311627|67385859	70074	chr01	67311627	67385859	intergenic	n/a	-	0.0655784	0.0709028	0.0695379	0.17271	0.0445331	0.100078	0.0979109	0.0385013	0.0180059	0.0767057	PREDICTED: protein NUCLEAR FUSION DEFECTIVE 4-like [Solanum tuberosum];PREDICTED: uncharacterized protein LOC107062748 [Solanum tuberosum]
chr01:74268395|74423280	95642	chr01	74268395	74423280	lincRNA	n/a	-	0.0468417	0.0737581	0	0	0	0	0	0	0	0	PREDICTED: cytosolic sulfotransferase 15-like [Solanum tuberosum];PREDICTED: uncharacterized protein LOC102590514 [Solanum tuberosum];PREDICTED: cytochrome P450 98A2-like [Solanum tuberosum];PREDICTED: uncharacterized protein LOC102588020 [Solanum tuberosum];PREDICTED: 40S ribosomal protein S20-2-like [Solanum tuberosum];PREDICTED: 65-kDa microtubule-associated protein 5 [Solanum tuberosum];PREDI…
chr01:74940160|74967331	13640	chr01	74940160	74967331	intergenic	n/a	+	0.028105	0	0	0	0	0	0	0	0	0	PREDICTED: B3 domain-containing protein Os04g0386900-like [Solanum tuberosum]	GO:0009607,GO:0006952,GO:0009902,GO:0009965,GO:0016117,GO:0010027,GO:0030154,GO:0034660,GO:0009535,GO:0042793,GO:0020037,GO:0016705,GO:0004497,GO:0005506,GO:0009055,GO:0055114,GO:0008270,GO:0003676,GO:0004527
chr01:75282491|75329216	58111	chr01	75282491	75329216	intergenic	n/a	+	0.0655784	0.0598394	0.0520589	0.0759075	0.0263848	0.0746473	0.0644802	0.0435296	0.0583669	0	PREDICTED: ribosome biogenesis protein BMS1 homolog isoform X1 [Solanum tuberosum]
chr01:75283304|75316621	44703	chr01	75283304	75316621	intergenic	n/a	+	0.0187367	0.0170119	0.0173093	0.021932	0	0	0	0	0	0	PREDICTED: ribosome biogenesis protein BMS1 homolog isoform X1 [Solanum tuberosum]
chr01:75557712|75602300	44588	chr01	75557712	75602300	lincRNA	n/a	+	0.131157	0.454745	0.147723	0.336082	0.187252	0.216152	0	0.0242789	0.106579	0.154549
chr01:86410980|86415961	9851	chr01	86410980	86415961	intergenic	n/a	-	0.0936834	0.164528	0.0346187	0.118653	0	0.158223	0.120643	0.0679296	0.175831	0.249188	PREDICTED: purple acid phosphatase 2-like [Solanum tuberosum]
chr01:86575996|86582118	11386	chr01	86575996	86582118	intergenic	n/a	-	0.0468417	0	0	0	0	0	0	0.0991986	0	0.143394	PREDICTED: protein DETOXIFICATION 46, chloroplastic [Solanum tuberosum]
chr02:18130719|18204754	68943	chr02	18130719	18204754	intergenic	n/a	+	0.028105	0.147456	0	0.097958	0.123842	0.0178575	0.116883	0.121653	0.164796	0	PREDICTED: uncharacterized protein LOC102596140 [Solanum tuberosum]
chr02:18130719|18205165	69354	chr02	18130719	18205165	intergenic	n/a	+	0.132991	0.145792	0.260816	0.227358	0.160294	0.174443	0.136139	0.176238	0.241758	0.129061	PREDICTED: uncharacterized protein LOC102596140 [Solanum tuberosum]
chr02:31249653|31281485	31678	chr02	31249653	31281485	intergenic	n/a	-	1.96218	1.18918	0.964351	1.51528	1.71256	1.31239	2.05236	1.01246	1.91141	0.659476	PREDICTED: probable LRR receptor-like serine/threonine-protein kinase RFK1 isoform X4 [Solanum tuberosum]
chr02:41563956|41582413	18359	chr02	41563956	41582413	intergenic	n/a	+	0.0468417	0.0496679	0.0260948	0	0.0359242	0	0.0189108	0	0	0	PREDICTED: proteinase inhibitor type-2-like [Solanum tuberosum]	GO:0010466,GO:0004867
chr02:46857501|46873633	14416	chr02	46857501	46873633	intergenic	n/a	-	0.0949064	0.0428275	0.0174596	0.0877282	0	0.0378599	0	0	0.0691171	0.0175722	PREDICTED: alpha-dioxygenase 1-like [Solanum tuberosum]
chr03:2797807|2862899	48957	chr03	2797807	2862899	lincRNA	n/a	-	0.209773	0.225557	0.199738	0.131101	0.0896549	0.131154	0.0923585	0.0717692	0.0220702	0.0479185	PREDICTED: uncharacterized protein LOC107868279 [Capsicum annuum];PREDICTED: proteinase inhibitor type-2-like [Capsicum annuum];PREDICTED: uncharacterized protein LOC107868279 [Capsicum annuum];PREDICTED: ribonuclease S-2-like [Solanum tuberosum]
chr03:55378797|55392564	19367	chr03	55378797	55392564	intergenic	n/a	-	0.292559	0.0605838	0.0434236	0.0969664	0.124742	0	0	0	0	0	PREDICTED: putative F-box protein At5g55150 [Solanum pennellii];PREDICTED: putative pre-mRNA-splicing factor ATP-dependent RNA helicase DHX16 isoform X1 [Solanum tuberosum]
chr04:2919085|2966898	27029	chr04	2919085	2966898	intergenic	n/a	-	0.197958	0.486776	0	0.22514	0.142022	0.172864	0.10948	0.177201	0.217222	0.100782	PREDICTED: putative late blight resistance protein homolog R1A-3 [Solanum tuberosum];PREDICTED: adenylate isopentenyltransferase 5, chloroplastic-like [Solanum pennellii]
chr04:45992987|46143005	50663	chr04	45992987	46143005	lincRNA	n/a	-	0.197958	0.223684	0.217605	0.335246	0.213793	0.0825036	0.308087	0.765955	0.159574	0.32637	PREDICTED: violaxanthin de-epoxidase, chloroplastic [Solanum pennellii];PREDICTED: uncharacterized protein LOC107060325 [Solanum tuberosum];PREDICTED: uncharacterized protein LOC102587213 isoform X1 [Solanum tuberosum];Violaxanthin de-epoxidase, chloroplastic [Ananas comosus];PREDICTED: uncharacterized protein LOC107870789 [Capsicum annuum];PREDICTED: uncharacterized protein LOC104226892 isoform …	GO:0080090,GO:0044699,GO:0010467,GO:0018130,GO:0031977,GO:0046148,GO:0016491,GO:1901362,GO:0051188,GO:0006633,GO:0016070,GO:0044271,GO:0016122,GO:0006790,GO:0006520,GO:0009628,GO:1901575,GO:0055114,GO:0009534,GO:0008654,GO:0015994,GO:0019438,GO:0032502,GO:1901566,GO:0006733,GO:0009117,GO:0008299,GO:0046872,GO:0009072,GO:0006098,GO:0000096,GO:0016117,GO:0006655,GO:0010028,GO:0006636,GO:0030095,GO:…
chr05:9557934|9569962	4741	chr05	9557934	9569962	lincRNA	n/a	+	0.17861	0.14948	0.104224	0.173665	0	0.275679	0.106756	0.345775	0.184252	0.156322	PREDICTED: receptor-like protein kinase HERK 1 isoform X1 [Solanum tuberosum]	GO:0006468,GO:0005524,GO:0004674
chr05:9649829|9686198	71969	chr05	9649829	9686198	intergenic	n/a	-	0.0187367	0.0170119	0	0.0644139	0.0712123	0	0	0	0	0
chr06:998337|1056725	37942	chr06	998337	1056725	intergenic	n/a	-	0.330644	0.145792	0.182192	0.161726	0.213622	0	0	0	0	0	late blight resistance protein Rpi-blb2 [Solanum bulbocastanum];PREDICTED: putative late blight resistance protein homolog R1A-3 isoform X3 [Solanum tuberosum];PREDICTED: putative late blight resistance protein homolog R1A-3 [Solanum lycopersicum];PREDICTED: putative late blight resistance protein homolog R1B-8 [Solanum tuberosum];PREDICTED: putative late blight resistance protein homolog R1B-17 …	GO:0006952,GO:0043531,GO:0043522,GO:0005829,GO:0006952,GO:0043531,GO:0043522,GO:0005829,GO:0006952,GO:0043531,GO:0006952,GO:0043531,GO:0043522,GO:0005829
chr06:2758582|2791627	12275	chr06	2758582	2791627	lincRNA	n/a	+	0.170465	0.0778935	0.286847	0.216165	0.0974888	0.0473248	0.0889434	0.113852	0.0331052	0.0579357	ubiquitin conjugating enzyme [Solanum lycopersicum];26S protease regulatory subunit 6B homolog [Solanum tuberosum];PREDICTED: 26S protease regulatory subunit 6B homolog [Solanum tuberosum]	GO:0016567,GO:0005524,GO:0004842,GO:0005737,GO:0030163,GO:0005524,GO:0000502,GO:0017111,GO:0005634,GO:0005737,GO:0030163,GO:0005524,GO:0000502,GO:0017111,GO:0005634
chr06:37231691|37256486	6174	chr06	37231691	37256486	lincRNA	n/a	-	0.123317	0.0198672	0.0694118	0.0326527	0.0893761	0.0828985	0.109582	0.0507618	0.10019	0.103606	PREDICTED: membrane steroid-binding protein 2-like [Solanum tuberosum]
chr06:46724203|46889785	133224	chr06	46724203	46889785	lincRNA	n/a	-	0.283802	0.330783	0.121383	0.443687	0.284291	0.0757197	0.227603	0.251174	0.247848	0.134461	PREDICTED: TMV resistance protein N-like [Solanum tuberosum];PREDICTED: TMV resistance protein N-like isoform X3 [Capsicum annuum];PREDICTED: TMV resistance protein N-like [Solanum tuberosum];Retrovirus-related Pol polyprotein from transposon TNT 1-94 [Cajanus cajan];PREDICTED: TMV resistance protein N-like [Capsicum annuum];PREDICTED: uncharacterized protein LOC102582774, partial [Solanum tubero…
chr06:50023446|50055989	18107	chr06	50023446	50055989	intergenic	n/a	+	0.0855381	0.0970162	0.0523158	0.0649414	0.035862	0.0725025	0.0533986	0	0.0270089	0.0765251	PREDICTED: uncharacterized protein LOC102587190 [Solanum tuberosum];PREDICTED: glycerol-3-phosphate acyltransferase 5-like [Solanum tuberosum];PREDICTED: probable prolyl 4-hydroxylase 7 [Solanum tuberosum]
chr07:46485947|46587723	86454	chr07	46485947	46587723	lincRNA	n/a	+	0.0374733	0.0967184	0.0436491	0	0.0893761	0	0	0	0.0180059	0	PREDICTED: pre-mRNA-splicing factor syf2-like [Solanum tuberosum];PREDICTED: cytochrome P450 CYP72A219-like [Solanum tuberosum];PREDICTED: pre-mRNA-splicing factor 18-like [Solanum tuberosum];PREDICTED: ATP-dependent helicase rhp16-like [Solanum pennellii];PREDICTED: ATP-dependent helicase rhp16-like [Solanum tuberosum];PREDICTED: ATP-dependent helicase rhp16-like [Solanum tuberosum];PREDICTED: c…
chr07:46617589|46640890	13710	chr07	46617589	46640890	intergenic	n/a	-	0.028105	0	0	0	0	0	0	0	0	0.028426	PREDICTED: (-)-germacrene D synthase-like [Solanum tuberosum];PREDICTED: delta(12) oleic acid desaturase FAD2-like [Solanum tuberosum]	GO:0008152,GO:0000287,GO:0010333
chr07:50569729|50599647	15606	chr07	50569729	50599647	intergenic	n/a	-	0.113949	0.0397343	0	0.021932	0	0	0	0	0	0	PREDICTED: cytochrome P450 CYP72A219-like [Solanum tuberosum];PREDICTED: cytochrome P450 CYP72A219-like [Solanum pennellii]
chr07:51920645|51957846	37201	chr07	51920645	51957846	intergenic	n/a	+	0.0668014	0	0	0.0438641	0	0	0	0	0	0.0175722	PREDICTED: uncharacterized protein LOC107062151 [Solanum tuberosum]
chr07:52591713|52618940	53360	chr07	52591713	52618940	intergenic	n/a	+	0.0664956	0.0346193	0.0261894	0.0326527	0.0619368	0	0.11733	0.0855444	0.0415258	0.117665	PREDICTED: cytochrome P450 CYP72A219-like isoform X1 [Solanum tuberosum];PREDICTED: cytochrome P450 CYP72A219-like [Solanum lycopersicum]
chr07:52595935|52618940	49138	chr07	52595935	52618940	intergenic	n/a	+	0.0655784	0.0198672	0.034769	0.043173	0	0	0	0.0673772	0	0	PREDICTED: cytochrome P450 CYP72A219-like isoform X1 [Solanum tuberosum];PREDICTED: cytochrome P450 CYP72A219-like [Solanum lycopersicum]
chr07:52595935|52648719	80986	chr07	52595935	52648719	intergenic	n/a	+	0.151116	0.133597	0	0	0.125083	0	0	0.0192506	0.0220702	0	PREDICTED: cytochrome P450 CYP72A219-like isoform X1 [Solanum tuberosum];PREDICTED: cytochrome P450 CYP72A219-like [Solanum lycopersicum];PREDICTED: cytochrome P450 CYP72A219-like [Solanum tuberosum];PREDICTED: cytochrome P450 CYP72A219-like [Solanum tuberosum]
chr07:53011279|53020553	6004	chr07	53011279	53020553	intergenic	n/a	+	0.123011	0.0686431	0.0608081	0.0546665	0.053328	0.103437	0.0189108	0.0315112	0.0389113	0.0573938	PREDICTED: protein yippee-like At5g53940 [Solanum tuberosum]
chr07:53119245|53128928	13694	chr07	53119245	53128928	intergenic	n/a	+	0.0187367	0.0198672	0	0	0.0535141	0	0	0	0	0	PREDICTED: probable bifunctional methylthioribulose-1-phosphate dehydratase/enolase-phosphatase E1 1 [Solanum tuberosum];PREDICTED: uncharacterized protein LOC107060802 [Solanum tuberosum];PREDICTED: probable bifunctional methylthioribulose-1-phosphate dehydratase/enolase-phosphatase E1 1 [Solanum tuberosum]
chr08:157213|192559	35346	chr08	157213	192559	intergenic	n/a	+	0.159262	0	0.0347931	0.0980031	0.0179621	0.110362	0.0534392	0.0485579	0.0441403	0.192779	PREDICTED: uncharacterized protein LOC104221408 [Nicotiana sylvestris]
chr08:816181|873761	70331	chr08	816181	873761	intergenic	n/a	-	0.75436	0.273352	0.0260948	1.02322	0.505452	0	0	0	0	0	PREDICTED: disease resistance protein At4g27190-like [Solanum tuberosum];PREDICTED: nudix hydrolase 8-like [Solanum tuberosum]
chr08:4523121|4632617	109174	chr08	4523121	4632617	intergenic	n/a	-	0.0749467	0	0.0608202	0.0424819	0.0269432	0	0	0	0	0	PREDICTED: cytochrome P450 87A3-like [Solanum lycopersicum]
chr08:33300311|33345779	42707	chr08	33300311	33345779	intergenic	n/a	-	0.0187367	0.0298007	0	0	0	0	0	0	0.0778226	0	PREDICTED: copper-transporting ATPase PAA2, chloroplastic-like isoform X1 [Solanum tuberosum]
chr08:33302934|33349173	43478	chr08	33302934	33349173	intergenic	n/a	-	0.0936834	0	0	0	0	0	0	0	0	0	PREDICTED: copper-transporting ATPase PAA2, chloroplastic-like isoform X1 [Solanum tuberosum]
chr08:42484134|42557826	20350	chr08	42484134	42557826	intergenic	n/a	-	0.142665	0.0510357	0.13933	0.20559	0.0439747	0	0	0	0	0	PREDICTED: syntaxin-32-like [Solanum tuberosum];PREDICTED: LOW QUALITY PROTEIN: uncharacterized protein LOC102595136 [Solanum tuberosum];PREDICTED: LOW QUALITY PROTEIN: uncharacterized protein LOC102595136 [Solanum tuberosum];PREDICTED: 46 kDa FK506-binding nuclear protein-like [Solanum pennellii];PREDICTED: 46 kDa FK506-binding nuclear protein-like [Solanum pennellii]
chr08:42484134|42572672	35556	chr08	42484134	42572672	intergenic	n/a	-	0.0187367	0	0	0	0.0359242	0	0	0	0	0	PREDICTED: syntaxin-32-like [Solanum tuberosum];PREDICTED: LOW QUALITY PROTEIN: uncharacterized protein LOC102595136 [Solanum tuberosum];PREDICTED: LOW QUALITY PROTEIN: uncharacterized protein LOC102595136 [Solanum tuberosum];PREDICTED: 46 kDa FK506-binding nuclear protein-like [Solanum pennellii];PREDICTED: 46 kDa FK506-binding nuclear protein-like [Solanum pennellii];PREDICTED: uncharacterized …
chr08:45495457|45557491	59014	chr08	45495457	45557491	intergenic	n/a	-	0.028105	0.0170119	0	0	0	0	0.0355855	0.084666	0	0	PREDICTED: mediator of RNA polymerase II transcription subunit 34-like [Solanum tuberosum]
chr09:1360947|1367399	11292	chr09	1360947	1367399	intergenic	n/a	-	0.0571273	0.0397343	0.0605827	0.0536299	0.142657	0.205548	0.151286	0.0612655	0.170467	0.151103	PREDICTED: aldo-keto reductase family 4 member C10-like [Solanum tuberosum]	GO:0043086,GO:0006508,GO:0042802,GO:0004252
chr09:7083816|7099933	23437	chr09	7083816	7099933	intergenic	n/a	-	0.159873	0.170863	0.122217	0.248109	0.285175	0.0757197	0.0556346	0.171725	0.0220702	0.0744242	PREDICTED: pentatricopeptide repeat-containing protein At3g53360, mitochondrial [Solanum tuberosum];PREDICTED: 125 kDa kinesin-related protein-like isoform X2 [Solanum tuberosum]
chr09:55629712|55757752	121511	chr09	55629712	55757752	intergenic	n/a	+	0.0187367	0.0170119	0	0.0424819	0.0628052	0	0	0	0	0	PREDICTED: proteinase inhibitor 1-like [Solanum tuberosum]	GO:0009611,GO:0004867,GO:0006508,GO:0008233
chr10:724587|740261	18560	chr10	724587	740261	intergenic	n/a	+	0.0952122	0.051929	0.0956013	0.130147	0.0179621	0.0178575	0.0456304	0.0192506	0.0400761	0.0193119	PREDICTED: putative 4-hydroxy-4-methyl-2-oxoglutarate aldolase 3 [Solanum tuberosum];PREDICTED: COP9 signalosome complex subunit 6a-like [Solanum tuberosum]	GO:0003700,GO:0043565,GO:0005634,GO:0006355,GO:0003700,GO:0043565,GO:0005634,GO:0006355
chr10:2403857|2427256	23399	chr10	2403857	2427256	intergenic	n/a	-	0.028105	0	0	0.0438641	0	0	0	0.0315112	0	0	PREDICTED: uncharacterized protein LOC107032460 [Solanum pennellii]	GO:0005840,GO:0003735,GO:0006412,GO:0005840,GO:0003735,GO:0009507,GO:0006412,GO:0019843,GO:0005840,GO:0003735,GO:0006412
chr11:562019|585162	18182	chr11	562019	585162	intergenic	n/a	+	0.262314	0.138477	0.225021	0	0	0	0	0.0971157	0	0	PREDICTED: acyl-CoA--sterol O-acyltransferase 1-like [Solanum tuberosum];PREDICTED: acyl-CoA--sterol O-acyltransferase 1-like [Solanum pennellii];PREDICTED: mannan endo-1,4-beta-mannosidase 6-like [Solanum pennellii];PREDICTED: DNA-directed RNA polymerases I and III subunit RPAC2-like [Solanum tuberosum];PREDICTED: acyl-CoA--sterol O-acyltransferase 1-like [Solanum tuberosum];PREDICTED: acyl-CoA-…
chr11:1128756|1132942	9525	chr11	1128756	1132942	intergenic	n/a	-	0.0187367	0	0	0.0212409	0	0.0361098	0	0	0	0	PREDICTED: F-box/FBD/LRR-repeat protein At1g13570-like [Solanum tuberosum]	GO:0005681,GO:0000398
chr11:1576436|1600702	18494	chr11	1576436	1600702	intergenic	n/a	-	0.661593	0.424109	0.36415	1.16193	1.02403	0.0811484	0	0.0910199	0.146215	0.0175722	PREDICTED: 8-hydroxygeraniol dehydrogenase-like [Solanum tuberosum];PREDICTED: probable cinnamyl alcohol dehydrogenase 6 [Solanum tuberosum];PREDICTED: LOW QUALITY PROTEIN: uncharacterized protein LOC102590743 [Solanum tuberosum]	GO:0008270,GO:0016491,GO:0055114
chr11:1577378|1602736	19586	chr11	1577378	1602736	intergenic	n/a	-	2.1531	1.14281	0.557699	1.93774	2.09187	0.0378599	0.136891	0.105037	0.178305	0.144839	PREDICTED: 8-hydroxygeraniol dehydrogenase-like [Solanum tuberosum];PREDICTED: probable cinnamyl alcohol dehydrogenase 6 [Solanum tuberosum];PREDICTED: LOW QUALITY PROTEIN: uncharacterized protein LOC102590743 [Solanum tuberosum]
chr11:5836798|5891819	17663	chr11	5836798	5891819	lincRNA	n/a	-	0.143277	0.0346193	0.0436491	0.10966	0.0717239	0.463239	0.133293	0.209159	0.498034	0.266514	PREDICTED: putative late blight resistance protein homolog R1B-16 isoform X1 [Solanum tuberosum];PREDICTED: putative late blight resistance protein homolog R1A-10 [Solanum tuberosum];PREDICTED: putative late blight resistance protein homolog R1B-16 isoform X2 [Solanum tuberosum]
chr11:42733105|42854835	157524	chr11	42733105	42854835	lincRNA	n/a	+	0.0380849	0	0	0	0	0.0457162	0	0	0.0331052	0	PREDICTED: LOW QUALITY PROTEIN: putative disease resistance protein At3g14460 [Solanum tuberosum];PREDICTED: putative disease resistance protein RGA3 [Solanum tuberosum];PREDICTED: putative disease resistance protein At3g14460 [Solanum tuberosum];PREDICTED: bifunctional aspartokinase/homoserine dehydrogenase 1 isoform X1 [Solanum tuberosum];Putative disease resistance protein I2C-5, identical [So…
chr11:42861276|42885109	33801	chr11	42861276	42885109	intergenic	n/a	-	0.0374733	0.112065	0.0695862	0	0	0.0830399	0.16792	0.165182	0.242041	0.193862	PREDICTED: agmatine coumaroyltransferase-2-like [Solanum tuberosum];PREDICTED: short-chain dehydrogenase/reductase 2b-like [Solanum tuberosum];PREDICTED: ethylene-responsive transcription factor 4-like [Solanum tuberosum]
chr11:42861429|42886102	34641	chr11	42861429	42886102	intergenic	n/a	-	0.113949	0.0596015	0	0.0326527	0.124246	0.0267863	0.0622035	0.126045	0	0.0772476	PREDICTED: agmatine coumaroyltransferase-2-like [Solanum tuberosum];PREDICTED: short-chain dehydrogenase/reductase 2b-like [Solanum tuberosum];PREDICTED: ethylene-responsive transcription factor 4-like [Solanum tuberosum]	GO:0016301,GO:0006952,GO:0043531,GO:0016310,GO:0006952,GO:0043531,GO:0006351,GO:0006351
chr11:44111010|44127493	14986	chr11	44111010	44127493	intergenic	n/a	-	0.084315	0	0	0.0326527	0.142022	0	0	0	0	0	PREDICTED: putative disease resistance protein RGA1 isoform X2 [Solanum tuberosum]	GO:0006952,GO:0043531
chr11:44111010|44172863	49117	chr11	44111010	44172863	lincRNA	n/a	-	0.0749467	0.0812831	0.0608638	0.0974122	0.168934	0.119291	0.0266586	0.124924	0.0540178	0.166126	CC-NBS-LRR protein [Solanum tuberosum];PREDICTED: putative disease resistance RPP13-like protein 1 [Solanum tuberosum];PREDICTED: putative disease resistance RPP13-like protein 1 [Solanum tuberosum];PREDICTED: putative disease resistance protein RGA1 isoform X2 [Solanum tuberosum]	GO:0006952,GO:0043531,GO:0006952,GO:0043531,GO:0006952,GO:0043531,GO:0006952,GO:0043531
chr11:44134719|44153461	29371	chr11	44134719	44153461	intergenic	n/a	-	0.0187367	0	0	0.0212409	0	0.158872	0	0.0708908	0.0360119	0.0473767	PREDICTED: putative disease resistance RPP13-like protein 1 [Solanum tuberosum]	GO:0006952,GO:0043531
chr12:654104|732904	27272	chr12	654104	732904	intergenic	n/a	+	0.329421	0.239774	3.56307	0.215174	0.355349	0.0821354	0.308026	0	0.106429	0	PREDICTED: receptor-like protein 12 [Solanum pennellii];PREDICTED: receptor-like protein 12 [Solanum tuberosum];PREDICTED: receptor-like protein 12 [Solanum tuberosum];PREDICTED: receptor-like protein 12 [Solanum tuberosum];PREDICTED: FAD-dependent urate hydroxylase-like isoform X3 [Solanum tuberosum];PREDICTED: LOW QUALITY PROTEIN: mannan endo-1,4-beta-mannosidase 1-like [Solanum tuberosum];PRED…
chr12:693309|732904	24783	chr12	693309	732904	intergenic	n/a	+	0.0655784	0.0298007	0	0	0	0	0	0	0.0180059	0.0193119	PREDICTED: receptor-like protein 12 [Solanum pennellii];PREDICTED: receptor-like protein 12 [Solanum tuberosum];PREDICTED: LOW QUALITY PROTEIN: mannan endo-1,4-beta-mannosidase 1-like [Solanum tuberosum]
chr12:833776|920164	152840	chr12	833776	920164	intergenic	n/a	-	0.160791	0.147429	0.0785053	0.161926	0.249282	0	0	0	0	0	PREDICTED: uncharacterized protein LOC102602948 [Solanum tuberosum];PREDICTED: uncharacterized protein LOC102600195 [Solanum tuberosum]
chr12:847993|920164	138623	chr12	847993	920164	intergenic	n/a	-	0.180445	0.194865	0.156509	0.151915	0.204594	0	0	0.0498834	0	0.0289678	PREDICTED: uncharacterized protein LOC102602948 [Solanum tuberosum];PREDICTED: uncharacterized protein LOC102600195 [Solanum tuberosum]
chr12:849235|920164	137381	chr12	849235	920164	intergenic	n/a	-	0.190424	0.11153	0.113037	0.108033	0.249468	0	0.0444717	0	0.0291835	0	PREDICTED: uncharacterized protein LOC102602948 [Solanum tuberosum];PREDICTED: uncharacterized protein LOC102600195 [Solanum tuberosum]
chr12:850476|920164	136140	chr12	850476	920164	intergenic	n/a	-	0.103052	0.0800043	0.0695621	0.086346	0.133521	0	0	0	0	0	PREDICTED: uncharacterized protein LOC102602948 [Solanum tuberosum];PREDICTED: uncharacterized protein LOC102600195 [Solanum tuberosum]
chr12:5423893|5502429	75667	chr12	5423893	5502429	intergenic	n/a	-	0.0187367	0.0255178	0	0	0.017931	0.0182523	0	0	0	0.0193119	PREDICTED: beta-amyrin synthase-like [Solanum tuberosum];putative polyprotein [Solanum lycopersicum];Retrovirus-related Pol polyprotein from transposon TNT 1-94 [Cajanus cajan];PREDICTED: beta-amyrin synthase-like [Solanum tuberosum];PREDICTED: beta-amyrin synthase [Solanum tuberosum]	GO:0016866,GO:0008152,GO:0003676,GO:0008270,GO:0015074,GO:0046872,GO:0044260,GO:1901363,GO:0044238,GO:0097159,GO:0016772,GO:0003824,GO:0016866,GO:0008152
chr12:7036470|7182987	39925	chr12	7036470	7182987	intergenic	n/a	-	0.0374733	0	0	0	0	0	0.106635	0	0.0943788	0.0579357	PREDICTED: probable LRR receptor-like serine/threonine-protein kinase At1g53440 [Solanum tuberosum];PREDICTED: acetyl-CoA-benzylalcohol acetyltransferase-like [Solanum tuberosum];PREDICTED: probable receptor-like protein kinase At1g33260 [Solanum tuberosum];PREDICTED: early nodulin-like protein 1 [Solanum pennellii]
chr12:56131865|56164742	40782	chr12	56131865	56164742	intergenic	n/a	+	0.123929	0.0850595	0.0174596	0.119244	0.0615646	0	0	0	0	0.028426	PREDICTED: serine carboxypeptidase-like 11 isoform X1 [Solanum tuberosum];PREDICTED: uncharacterized protein LOC107058431 [Solanum tuberosum]
chr12:56131865|56177227	53267	chr12	56131865	56177227	intergenic	n/a	+	0.141442	0.107099	0.0260948	0.0657961	0.0892055	0	0	0	0	0	PREDICTED: serine carboxypeptidase-like 11 isoform X1 [Solanum tuberosum];PREDICTED: uncharacterized protein LOC107058431 [Solanum tuberosum]
chr00:23105087|23156612	58685	chr00	23105087	23156612	intergenic	n/a	-	0.0580446	0.0170119	0	0	0	0	0	0	0	0	PREDICTED: probable disease resistance protein At4g27220 isoform X2 [Solanum tuberosum];PREDICTED: uncharacterized protein LOC102600924 isoform X3 [Solanum tuberosum];PREDICTED: ras-related protein RABA4d-like [Solanum tuberosum];PREDICTED: ras-related protein RABA4d-like [Solanum tuberosum];PREDICTED: probable disease resistance protein At4g27220, partial [Solanum tuberosum];PREDICTED: uncharact…
chr01:64528428|64541179	16857	chr01	64528428	64541179	intergenic	n/a	-	0.0290223	0	0.0173966	0.054139	0.0443158	0	0	0	0	0	aldehyde oxidase [Solanum lycopersicum]
chr01:67306337|67370928	60433	chr01	67306337	67370928	intergenic	n/a	+	0.0193482	0	0.0173966	0	0	0	0	0	0	0	PREDICTED: protein NUCLEAR FUSION DEFECTIVE 4-like [Solanum tuberosum];PREDICTED: uncharacterized protein LOC107062748 [Solanum tuberosum]
chr01:81131972|81191002	41603	chr01	81131972	81191002	intergenic	n/a	-	0.0193482	0.0173097	0	0	0	0	0	0	0	0	PREDICTED: auxin response factor 3-like isoform X2 [Solanum tuberosum];PREDICTED: uncharacterized protein LOC101263064 [Solanum lycopersicum]
chr01:85259041|85314467	47508	chr01	85259041	85314467	lincRNA	n/a	+	0.0290223	0.0544865	0	0.0328981	0.0269432	0.0267863	0.0461386	0.0700124	0.118339	0.0742767	PREDICTED: putative B3 domain-containing protein Os03g0621600 [Solanum lycopersicum];PREDICTED: B3 domain-containing protein REM19-like [Solanum tuberosum];PREDICTED: uncharacterized protein LOC102588593 [Solanum tuberosum]
chr02:30646721|30654903	7522	chr02	30646721	30654903	intergenic	n/a	-	0.25478	0.110577	0.051928	0.139649	0.348121	0.0367874	0.0533782	0	0.0569172	0.146994	PREDICTED: TBC1 domain family member 13-like [Solanum pennellii]
chr02:31249331|31280977	31492	chr02	31249331	31280977	intergenic	n/a	-	0.0671072	0.0259645	0.0260948	0.0758257	0.035862	0.239991	0.157997	0.138131	0.0830516	0.103573	PREDICTED: probable LRR receptor-like serine/threonine-protein kinase RFK1 isoform X4 [Solanum tuberosum]
chr03:40817413|40833576	20691	chr03	40817413	40833576	intergenic	n/a	-	0.0386964	0.0255178	0	0	0.0263848	0	0	0	0	0	PREDICTED: putative B3 domain-containing protein Os03g0621600 isoform X1 [Solanum tuberosum];PREDICTED: AT-hook motif nuclear-localized protein 1 [Solanum tuberosum]	GO:0006810,GO:0016021,GO:0005215
chr03:53741241|53748348	11728	chr03	53741241	53748348	intergenic	n/a	-	0.0474533	0.0778935	0.0436491	0	0.035862	0.0541647	0	0	0	0.04654	PREDICTED: pyridoxine/pyridoxamine 5&apos;-phosphate oxidase 1, chloroplastic-like isoform X5 [Solanum tuberosum];PREDICTED: pyridoxine/pyridoxamine 5&apos;-phosphate oxidase 1, chloroplastic-like [Solanum tuberosum]
chr03:57229240|57237230	17168	chr03	57229240	57237230	intergenic	n/a	+	0.135437	0.299644	0.373683	0.314978	0.411313	0.107145	0.0888621	0.188378	0.439524	0	PREDICTED: topless-related protein 1-like isoform X2 [Solanum tuberosum]
chr04:1767681|1781284	17303	chr04	1767681	1781284	intergenic	n/a	+	0.0193482	0.0428275	0.0173093	0	0.0269432	0.0722197	0.108444	0.125681	0.140551	0.0926856	PREDICTED: uncharacterized protein LOC102588959 [Solanum tuberosum]
chr04:4044734|4097496	48564	chr04	4044734	4097496	intergenic	n/a	-	0.0193482	0	0	0	0	0.0267863	0	0	0	0	PREDICTED: UPF0481 protein At3g47200-like [Solanum tuberosum];PREDICTED: putative UPF0481 protein At3g02645 [Solanum tuberosum]
chr04:58571779|58598424	29144	chr04	58571779	58598424	intergenic	n/a	+	0.0193482	0.0170119	0	0	0	0.0557734	0.0356261	0.0315112	0.0875504	0	PREDICTED: glycolipid transfer protein 3-like isoform X2 [Solanum tuberosum];PREDICTED: pathogen-related protein-like [Solanum tuberosum];PREDICTED: pathogen-related protein-like isoform X2 [Solanum tuberosum]	GO:0004163,GO:0008299,GO:0005524,GO:0006952,GO:0043531,GO:0006952,GO:0043531,GO:0004163,GO:0008299,GO:0005524
chr04:66782042|66794714	11893	chr04	66782042	66794714	intergenic	n/a	+	0.0668015	0.0343216	0.0174596	0.0655507	0.017931	0.136498	0.0995372	0.088937	0.126325	0.0755078
chr04:66782042|66806196	23375	chr04	66782042	66806196	intergenic	n/a	+	0.0380849	0.0428275	0	0.0657961	0.0175899	0.110474	0.0444717	0.0315112	0.0622887	0.0456701
chr05:5191649|5300720	80291	chr05	5191649	5300720	lincRNA	n/a	+	0.123012	0.0605838	0.104256	0	0.0807517	0.0724171	0.0817647	0.0402581	0.0821843	0.036884	PREDICTED: putative late blight resistance protein homolog R1B-23 [Solanum tuberosum];RecName: Full=Putative late blight resistance protein homolog R1B-13;PREDICTED: sphinganine C4-monooxygenase 1-like [Solanum tuberosum]	GO:0005737,GO:0009626,GO:0043531,GO:0005524,GO:0016020,GO:0005737,GO:0009626,GO:0046872,GO:0043531,GO:0005524,GO:0016020,GO:0030001,GO:0006633,GO:0016491,GO:0005506,GO:0016021,GO:0055114
chr05:49500089|49690085	13245	chr05	49500089	49690085	lincRNA	n/a	-	0.047759	0	0	0	0	0	0	0	0	0	PREDICTED: putative late blight resistance protein homolog R1A-3 isoform X1 [Solanum pennellii];PREDICTED: uncharacterized protein LOC102595323 [Solanum tuberosum]
chr06:986438|1168761	153713	chr06	986438	1168761	lincRNA	n/a	-	0.0193482	0	0	0.0212409	0	0	0	0	0	0	PREDICTED: protein TRANSPORT INHIBITOR RESPONSE 1-like isoform X2 [Solanum tuberosum];PREDICTED: putative late blight resistance protein homolog R1A-3 isoform X2 [Solanum tuberosum];late blight resistance protein Rpi-blb2 [Solanum bulbocastanum];PREDICTED: putative late blight resistance protein homolog R1A-3 isoform X3 [Solanum tuberosum];PREDICTED: putative late blight resistance protein homolo…	GO:0006952,GO:0043531,GO:0006952,GO:0043531,GO:0043522,GO:0005829,GO:0006952,GO:0043531,GO:0043522,GO:0005829,GO:0006952,GO:0043531,GO:0006952,GO:0043531,GO:0043522,GO:0005829,GO:0006952,GO:0043531,GO:0043522,GO:0005829,GO:0006952,GO:0043531,GO:0043522,GO:0005829,GO:0006952,GO:0043531,GO:0043522,GO:0005829,GO:0006952,GO:0043531,GO:0006952,GO:0043531,GO:0043522,GO:0005829,GO:0006952,GO:0043531,GO:…
chr06:998600|1056725	37679	chr06	998600	1056725	intergenic	n/a	-	0.0290223	0	0	0.0212409	0	0	0	0	0	0	late blight resistance protein Rpi-blb2 [Solanum bulbocastanum];PREDICTED: putative late blight resistance protein homolog R1A-3 isoform X3 [Solanum tuberosum];PREDICTED: putative late blight resistance protein homolog R1A-3 [Solanum lycopersicum];PREDICTED: putative late blight resistance protein homolog R1B-8 [Solanum tuberosum];PREDICTED: putative late blight resistance protein homolog R1B-17 …
chr06:46879934|46908236	21452	chr06	46879934	46908236	lincRNA	n/a	-	0.0290223	0	0	0	0	0	0	0	0	0	PREDICTED: TMV resistance protein N-like [Capsicum annuum];PREDICTED: TMV resistance protein N-like [Solanum tuberosum]
chr06:50006568|50052854	51369	chr06	50006568	50052854	intergenic	n/a	+	0.0290223	0.0173097	0	0.0531024	0.0538397	0.0724171	0.0556346	0.11442	0.067085	0.028426	PREDICTED: uncharacterized protein LOC102587190 [Solanum tuberosum];PREDICTED: glycerol-3-phosphate acyltransferase 5-like [Solanum tuberosum];PREDICTED: probable prolyl 4-hydroxylase 7 [Solanum tuberosum];PREDICTED: sister chromatid cohesion protein PDS5 homolog A-like isoform X1 [Solanum tuberosum]
chr07:46285469|46332525	75157	chr07	46285469	46332525	lincRNA	n/a	-	0.0193482	0	0	0.13021	0.053328	0.0367874	0.0533173	0.0192506	0.104831	0	PREDICTED: (-)-germacrene D synthase-like isoform X1 [Solanum tuberosum];PREDICTED: (-)-germacrene D synthase-like [Solanum tuberosum]	GO:0008152,GO:0000287,GO:0010333,GO:0008152,GO:0000287,GO:0010333
chr07:50569729|50631841	37063	chr07	50569729	50631841	intergenic	n/a	-	0.0483705	0.0595416	0	0.021932	0.0615646	0.0456308	0.115683	0	0.145917	0.151605	PREDICTED: cytochrome P450 CYP72A219-like [Solanum tuberosum];PREDICTED: cytochrome P450 CYP72A219-like [Solanum pennellii];hypothetical protein [Solanum tuberosum]
chr07:50599264|50611644	8696	chr07	50599264	50611644	intergenic	n/a	-	0.0671072	0.0255178	0.0173093	0	0	0.0446438	0.0355449	0.0855444	0.0331052	0	PREDICTED: cytochrome P450 CYP72A219-like [Solanum tuberosum];hypothetical protein [Solanum tuberosum]
chr07:52595935|52629932	61146	chr07	52595935	52629932	intergenic	n/a	+	0.0677187	0.0425297	0.0781175	0	0	0	0.047277	0.0662938	0.0450148	0	PREDICTED: cytochrome P450 CYP72A219-like isoform X1 [Solanum tuberosum];PREDICTED: cytochrome P450 CYP72A219-like [Solanum lycopersicum];PREDICTED: cytochrome P450 CYP72A219-like [Solanum tuberosum];PREDICTED: cytochrome P450 CYP72A219-like [Solanum tuberosum]
chr08:153866|170169	16303	chr08	153866	170169	intergenic	n/a	+	0.0474533	0	0	0.0217684	0	0	0	0	0	0	PREDICTED: uncharacterized protein LOC104221408 [Nicotiana sylvestris]	GO:0046872,GO:0016705,GO:0004497,GO:0006952,GO:0005773,GO:0016787,GO:0045735,GO:0016042,GO:0006952,GO:0005773,GO:0016787,GO:0045735,GO:0016042
chr08:160068|213013	9588	chr08	160068	213013	intergenic	n/a	+	0.0193482	0	0	0	0	0	0	0	0	0	PREDICTED: uncharacterized protein LOC107028309 isoform X2 [Solanum pennellii];PREDICTED: uncharacterized protein LOC104221408 [Nicotiana sylvestris]
chr08:4522887|4632446	109237	chr08	4522887	4632446	intergenic	n/a	-	0.0193482	0	0	0	0	0	0	0	0	0	PREDICTED: cytochrome P450 87A3-like [Solanum lycopersicum]
chr08:5954191|6007842	52326	chr08	5954191	6007842	intergenic	n/a	-	0.0574331	0.0259645	0	0	0.0263848	0	0	0	0	0
chr08:33313048|33365148	21206	chr08	33313048	33365148	intergenic	n/a	-	0.0193482	0	0.112998	0.0654689	0.0263848	0.0557174	0.0712523	0	0.136189	0	PREDICTED: copper-transporting ATPase PAA2, chloroplastic-like isoform X1 [Solanum tuberosum]
chr09:48949194|48998653	21752	chr09	48949194	48998653	lincRNA	n/a	-	0.0193482	0	0	0	0	0	0	0	0	0	PREDICTED: RPA-interacting protein A [Solanum pennellii];PREDICTED: protein BPS1, chloroplastic-like [Solanum tuberosum];PREDICTED: protein BPS1, chloroplastic-like [Solanum tuberosum];PREDICTED: heparan-alpha-glucosaminide N-acetyltransferase-like [Solanum tuberosum];PREDICTED: heparan-alpha-glucosaminide N-acetyltransferase [Solanum lycopersicum];PREDICTED: uncharacterized protein LOC104212207 …
chr09:52232012|52248554	13658	chr09	52232012	52248554	lincRNA	n/a	+	0.0193482	0.0397343	0.025964	0	0	0.0267863	0.0189108	0.0210074	0	0	hypothetical protein VITISV_027864 [Vitis vinifera];Retrovirus-related Pol polyprotein from transposon TNT 1-94 [Cajanus cajan];PREDICTED: metal tolerance protein 2-like [Solanum tuberosum]
chr10:53504311|53603227	36605	chr10	53504311	53603227	lincRNA	n/a	+	0.0580446	0.0425297	0.0349193	0.0318614	0.0628674	0	0	0	0	0	PREDICTED: putative disease resistance protein RGA4 [Solanum tuberosum];PREDICTED: putative disease resistance protein RGA1 [Solanum tuberosum];PREDICTED: putative disease resistance protein RGA3 isoform X2 [Solanum lycopersicum];PREDICTED: disease resistance protein RGA2-like [Solanum tuberosum];PREDICTED: putative disease resistance protein At3g14460 [Solanum tuberosum];PREDICTED: putative dise…
chr10:53505382|53604618	36925	chr10	53505382	53604618	lincRNA	n/a	+	0.161708	0.313177	0.287104	0.345684	0.26743	0.0892876	0.266871	0.871386	0.428927	0.263582	PREDICTED: putative disease resistance protein RGA4 [Solanum tuberosum];PREDICTED: putative disease resistance protein RGA1 [Solanum tuberosum];PREDICTED: putative disease resistance protein RGA3 isoform X2 [Solanum lycopersicum];PREDICTED: disease resistance protein RGA2-like [Solanum tuberosum];PREDICTED: putative disease resistance protein At3g14460 [Solanum tuberosum];PREDICTED: putative dise…
chr11:5273160|5279439	12523	chr11	5273160	5279439	intergenic	n/a	+	0.0193482	0	0.0261894	0	0	0	0	0	0	0	PREDICTED: uncharacterized protein LOC102603800 isoform X1 [Solanum tuberosum]
chr11:34979731|35065021	102216	chr11	34979731	35065021	intergenic	n/a	-	0.0380849	0	0	0	0.0263848	0	0	0	0	0	PREDICTED: protein NLP7-like [Solanum tuberosum];PREDICTED: protein NLP7-like isoform X1 [Solanum tuberosum];PREDICTED: protein NLP5-like [Solanum tuberosum]
chr11:42069414|42156312	86898	chr11	42069414	42156312	lincRNA	n/a	+	0.104581	0	0.0865467	0.10856	0.08888	0.194699	0.218961	0	0.100482	0.143394	PREDICTED: acylsugar acyltransferase 3-like [Solanum tuberosum]
chr12:2037682|2099021	9627	chr12	2037682	2099021	lincRNA	n/a	-	0.154786	0	0	0	0.269245	0	0	0	0	0	PREDICTED: uncharacterized protein LOC102581412 [Solanum tuberosum];PREDICTED: temperature-induced lipocalin-1 [Solanum tuberosum];PREDICTED: probable zinc protease PqqL [Solanum tuberosum];PREDICTED: uncharacterized protein LOC107061085 [Solanum tuberosum];PREDICTED: uncharacterized protein LOC107061085 [Solanum tuberosum]	GO:0006950,GO:0005215,GO:0006810
chr12:11344934|11386681	35950	chr12	11344934	11386681	intergenic	n/a	+	0.0677187	0	0	0	0	0.0557174	0	0.0385013	0	0
chr12:49083483|49121288	37805	chr12	49083483	49121288	intergenic	n/a	+	0.0380849	0	0	0	0.017931	0	0	0	0	0	PREDICTED: SNF2 domain-containing protein CLASSY 4-like [Solanum tuberosum]
chr01:3625427|3665474	39969	chr01	3625427	3665474	intergenic	n/a	+	0.0187367	0	0	0.0326527	0.0179621	0	0	0	0	0	PREDICTED: cysteine-rich receptor-like protein kinase 2 [Solanum tuberosum]
chr01:58445347|58540284	93578	chr01	58445347	58540284	intergenic	n/a	+	0.0187367	0	0	0	0.0179621	0.0632909	0.0189108	0	0	0	PREDICTED: uncharacterized protein LOC104233234 [Nicotiana sylvestris]	GO:0006952,GO:0043531
chr02:18130719|18179139	43328	chr02	18130719	18179139	intergenic	n/a	+	0.0281051	0.171132	0	0	0	0.202131	0.15505	0.0866278	0.0360119	0.0922101	PREDICTED: uncharacterized protein LOC102596140 [Solanum tuberosum]
chr02:30621817|30643666	30593	chr02	30621817	30643666	intergenic	n/a	-	0.0936835	0.0255178	0	0.0318614	0.0268965	0.0914324	0.0661878	0	0.0914721	0.0925382	PREDICTED: protein SRG1-like isoform X1 [Solanum tuberosum]
chr04:2905506|2949369	53652	chr04	2905506	2949369	intergenic	n/a	-	0.0281051	0.0428275	0	0.043173	0	0	0.0889434	0.0242789	0	0	PREDICTED: putative late blight resistance protein homolog R1A-3 [Solanum tuberosum];PREDICTED: adenylate isopentenyltransferase 5, chloroplastic-like [Solanum pennellii]	GO:0032550,GO:0043168,GO:0032559
chr04:3196477|3242333	12271	chr04	3196477	3242333	intergenic	n/a	-	0.0374734	0	0	0	0	0	0	0	0	0	PREDICTED: zeatin O-glucosyltransferase-like [Solanum pennellii];PREDICTED: zeatin O-glucosyltransferase-like [Solanum tuberosum];PREDICTED: zeatin O-xylosyltransferase-like [Solanum tuberosum];PREDICTED: uncharacterized protein LOC101248883 [Solanum lycopersicum]
chr06:46700834|46797501	64309	chr06	46700834	46797501	lincRNA	n/a	-	0.0655785	0.127649	0	0	0.107695	0	0.0661878	0	0.0551754	0	PREDICTED: TMV resistance protein N-like [Solanum tuberosum];PREDICTED: TMV resistance protein N-like isoform X3 [Capsicum annuum];PREDICTED: TMV resistance protein N-like [Solanum tuberosum];Retrovirus-related Pol polyprotein from transposon TNT 1-94 [Cajanus cajan];PREDICTED: TMV resistance protein N-like [Capsicum annuum];PREDICTED: uncharacterized protein LOC102582774, partial [Solanum tubero…
chr07:51920645|51948377	27732	chr07	51920645	51948377	intergenic	n/a	+	0.0281051	0	0.0260948	0	0	0	0	0	0	0	PREDICTED: uncharacterized protein LOC107062151 [Solanum tuberosum]
chr07:52595416|52648248	81034	chr07	52595416	52648248	intergenic	n/a	+	0.0281051	0.0198672	0	0	0	0	0	0	0	0	PREDICTED: cytochrome P450 CYP72A219-like isoform X1 [Solanum tuberosum];PREDICTED: cytochrome P450 CYP72A219-like [Solanum lycopersicum];PREDICTED: cytochrome P450 CYP72A219-like [Solanum tuberosum];PREDICTED: cytochrome P450 CYP72A219-like [Solanum tuberosum]
chr11:5836798|5849740	12698	chr11	5836798	5849740	intergenic	n/a	-	0.0843152	0	0.025964	0	0	0	0	0	0	0	PREDICTED: putative late blight resistance protein homolog R1B-16 isoform X1 [Solanum tuberosum]
chr11:9715945|9736917	7714	chr11	9715945	9736917	intergenic	n/a	+	0.0187367	0.108377	0	0	0.0175899	0	0	0	0	0	PREDICTED: TMV resistance protein N-like [Solanum tuberosum]
chr01:75560554|75602300	41746	chr01	75560554	75602300	intergenic	n/a	+	0	0.0726282	0	0.0212409	0	0	0	0	0	0
chr01:79363865|79387770	35807	chr01	79363865	79387770	intergenic	n/a	+	0	0.036879	0	0.021932	0	0.0932944	0.0728379	0.0210074	0.0194556	0	PREDICTED: probable leucine-rich repeat receptor-like protein kinase At5g49770 isoform X1 [Solanum tuberosum];PREDICTED: probable leucine-rich repeat receptor-like protein kinase At5g49770 [Solanum tuberosum]	GO:0005576,GO:0030145,GO:0045735,GO:0005576,GO:0030145,GO:0045735
chr02:41566854|41588083	21131	chr02	41566854	41588083	intergenic	n/a	+	0	0.0471104	0	0	0	0	0.0266586	0	0	0	PREDICTED: proteinase inhibitor type-2-like [Solanum tuberosum]
chr03:51577743|51594215	21536	chr03	51577743	51594215	intergenic	n/a	+	0	0.263804	0.199057	0.15076	0.158309	0	0	0.327261	0	0	PREDICTED: uncharacterized protein LOC107061354 [Solanum tuberosum];PREDICTED: uncharacterized protein LOC107061355 [Solanum tuberosum]
chr03:52609230|52635320	21358	chr03	52609230	52635320	intergenic	n/a	-	0	0.0198672	0	0	0	0	0	0	0	0	PREDICTED: uncharacterized protein LOC102593974 [Solanum tuberosum];PREDICTED: FACT complex subunit SSRP1-like [Solanum tuberosum];PREDICTED: protein TORNADO 1 [Solanum tuberosum];PREDICTED: protein TORNADO 1 [Solanum pennellii];unnamed protein product [Vitis vinifera]
chr06:2967794|2998823	30907	chr06	2967794	2998823	intergenic	n/a	-	0	0.0198672	0	0	0	0.0182523	0.0266586	0.0210074	0	0	PREDICTED: 40S ribosomal protein S4 [Solanum lycopersicum]
chr06:58245803|58249091	6399	chr06	58245803	58249091	intergenic	n/a	+	0	0.0198672	0	0	0	0	0	0	0.0331052	0	PREDICTED: putative ER lumen protein-retaining receptor C28H8.4 [Solanum tuberosum]
chr07:46485947|46556787	54178	chr07	46485947	46556787	intergenic	n/a	+	0	0.0371768	0.0174596	0.0328981	0.115699	0	0	0	0	0	PREDICTED: pre-mRNA-splicing factor syf2-like [Solanum tuberosum];PREDICTED: pre-mRNA-splicing factor 18-like [Solanum tuberosum];PREDICTED: ATP-dependent helicase rhp16-like [Solanum pennellii];PREDICTED: ATP-dependent helicase rhp16-like [Solanum tuberosum];PREDICTED: ATP-dependent helicase rhp16-like [Solanum tuberosum]
chr07:53616855|53661175	20755	chr07	53616855	53661175	intergenic	n/a	+	0	0.0538909	0	0.0212409	0.0263848	0	0.0550248	0.0288759	0	0	PREDICTED: uncharacterized protein LOC102587977 [Solanum tuberosum];PREDICTED: lysine-specific histone demethylase 1 homolog 2 [Solanum tuberosum];PREDICTED: receptor-like protein kinase THESEUS 1 [Solanum tuberosum]
chr08:808346|826108	10975	chr08	808346	826108	intergenic	n/a	+	0	0.069535	0	0	0	0	0	0	0	0	PREDICTED: disease resistance protein At4g27190-like [Solanum tuberosum];PREDICTED: nudix hydrolase 8-like, partial [Solanum tuberosum]
chr11:5273160|5279496	12580	chr11	5273160	5279496	intergenic	n/a	+	0	0.0298007	0	0.0328981	0.0707317	0	0	0	0	0	PREDICTED: uncharacterized protein LOC102603800 isoform X1 [Solanum tuberosum]
chr11:42156196|42214787	35350	chr11	42156196	42214787	intergenic	n/a	+	0	0.0198672	0.0347931	0	0.017931	0.054757	0	0	0	0.0263582	PREDICTED: putative disease resistance RPP13-like protein 1 isoform X1 [Solanum tuberosum];PREDICTED: acylsugar acyltransferase 3-like [Solanum tuberosum];hypothetical protein NitaMp028 [Nicotiana tabacum]	GO:0016020,GO:0046872,GO:0016491,GO:0005737,GO:0010333,GO:0006952,GO:0016114,GO:0000287,GO:0005737,GO:0000287,GO:0010333,GO:0016114,GO:0016301,GO:0006952,GO:0043531,GO:0016310
chr11:44111160|44173062	49166	chr11	44111160	44173062	lincRNA	n/a	-	0	0.0298007	0	0	0.0263848	0	0.0266586	0.0315112	0	0	CC-NBS-LRR protein [Solanum tuberosum];PREDICTED: putative disease resistance RPP13-like protein 1 [Solanum tuberosum];PREDICTED: putative disease resistance RPP13-like protein 1 [Solanum tuberosum];PREDICTED: putative disease resistance protein RGA1 isoform X2 [Solanum tuberosum]	GO:0006952,GO:0043531,GO:0006952,GO:0043531,GO:0006952,GO:0043531,GO:0006952,GO:0043531
chr12:11344939|11386681	35945	chr12	11344939	11386681	intergenic	n/a	+	0	0.0198672	0	0	0	0	0	0	0	0
chr00:22996958|23019085	21772	chr00	22996958	23019085	intergenic	n/a	+	0	0.0255178	0	0	0	0	0	0	0	0	PREDICTED: glucan endo-1,3-beta-glucosidase-like [Solanum tuberosum]
chr01:3648796|3659600	10726	chr01	3648796	3659600	intergenic	n/a	+	0	0.0343216	0.0173093	0	0.0615646	0.0283949	0.0266586	0	0.0486391	0.103064	PREDICTED: cysteine-rich receptor-like protein kinase 2 [Solanum tuberosum]	GO:0005737,GO:0005524,GO:0042026
chr01:65516608|65556401	39325	chr01	65516608	65556401	lincRNA	n/a	+	0	0.0170119	0	0.021932	0	0	0	0	0	0	PREDICTED: histone-lysine N-methyltransferase 2C-like isoform X2 [Solanum tuberosum]
chr01:65540276|65556401	15657	chr01	65540276	65556401	intergenic	n/a	+	0	0.0170119	0	0	0	0	0	0	0	0	PREDICTED: histone-lysine N-methyltransferase 2C-like isoform X2 [Solanum tuberosum]
chr01:67777042|67835530	53673	chr01	67777042	67835530	lincRNA	n/a	-	0	0.0170119	0	0	0	0	0	0	0	0	PREDICTED: benzoate carboxyl methyltransferase-like [Solanum tuberosum];PREDICTED: 3-hydroxyisobutyryl-CoA hydrolase 1-like [Solanum tuberosum]
chr01:81131972|81193310	43911	chr01	81131972	81193310	intergenic	n/a	-	0	0.0170119	0	0	0	0	0	0	0	0	PREDICTED: auxin response factor 3-like isoform X2 [Solanum tuberosum];PREDICTED: uncharacterized protein LOC101263064 [Solanum lycopersicum]
chr01:82987110|82996025	13197	chr01	82987110	82996025	intergenic	n/a	+	0	0.0858039	0.0173093	0.0424819	0.16062	0.0567898	0.145696	0.0805161	0.0720237	0	PREDICTED: fatty acid amide hydrolase-like isoform X2 [Solanum tuberosum]
chr01:85149096|85189535	11913	chr01	85149096	85189535	intergenic	n/a	+	0	0.0170119	0	0	0	0	0	0	0	0	PREDICTED: 3-hydroxyisobutyryl-CoA hydrolase 1-like isoform X1 [Capsicum annuum];PREDICTED: salicylic acid-binding protein 2-like [Capsicum annuum];Chain A, Crystal Structure Of Tomato Methylketone Synthase I T18a Mutant;PREDICTED: 3-hydroxyisobutyryl-CoA hydrolase 1-like isoform X1 [Solanum tuberosum]
chr02:27802702|27821125	35994	chr02	27802702	27821125	intergenic	n/a	-	0	0.0170119	0	0.0212409	0	0	0.0189108	0.0288759	0	0	PREDICTED: probable LRR receptor-like serine/threonine-protein kinase At3g47570 [Solanum tuberosum];PREDICTED: uncharacterized protein LOC104645921 [Solanum lycopersicum];PREDICTED: LRR receptor-like serine/threonine-protein kinase EFR [Solanum lycopersicum]
chr02:35734687|35769791	35104	chr02	35734687	35769791	intergenic	n/a	-	0	0.0170119	0.0261894	0	0	0	0	0	0	0.04654
chr03:60448959|60465116	16157	chr03	60448959	60465116	intergenic	n/a	+	0	0.0170119	0	0	0.0179621	0.0446438	0.0444717	0	0.0194556	0.0473767	Polyprotein, putative [Solanum demissum]
chr06:1148312|1168918	18059	chr06	1148312	1168918	intergenic	n/a	-	0	0.0170119	0.0173966	0.021932	0	0.0900772	0	0.0402581	0	0	PREDICTED: protein TRANSPORT INHIBITOR RESPONSE 1-like isoform X2 [Solanum tuberosum];PREDICTED: putative late blight resistance protein homolog R1A-3 [Solanum tuberosum];PREDICTED: putative late blight resistance protein homolog R1A-3 isoform X1 [Solanum tuberosum]
chr06:45288823|45421398	142619	chr06	45288823	45421398	intergenic	n/a	-	0	0.0170119	0.0434914	0.15076	0.0527696	0.151789	0.195497	0.177648	0.644095	0.653798	PREDICTED: geraniol 8-hydroxylase-like [Solanum tuberosum];PREDICTED: cytochrome P450 71D7-like [Solanum tuberosum];PREDICTED: premnaspirodiene oxygenase-like [Solanum tuberosum];PREDICTED: cytochrome P450 76C4-like [Solanum tuberosum];PREDICTED: geraniol 8-hydroxylase-like [Solanum tuberosum];PREDICTED: uncharacterized protein LOC107013503 [Solanum pennellii];NB-ARC domain containing protein [So…
chr06:46882819|46918187	28922	chr06	46882819	46918187	lincRNA	n/a	-	0	0.0170119	0.0349193	0.043173	0	0	0	0	0.0291835	0	PREDICTED: TMV resistance protein N-like [Capsicum annuum];PREDICTED: TMV resistance protein N-like [Solanum tuberosum];PREDICTED: TMV resistance protein N-like [Solanum tuberosum]
chr07:52591128|52648248	85322	chr07	52591128	52648248	intergenic	n/a	+	0	0.0170119	0	0.021932	0	0.0182523	0.0283662	0	0.0644705	0	PREDICTED: cytochrome P450 CYP72A219-like isoform X1 [Solanum tuberosum];PREDICTED: cytochrome P450 CYP72A219-like [Solanum lycopersicum];PREDICTED: cytochrome P450 CYP72A219-like [Solanum tuberosum];PREDICTED: cytochrome P450 CYP72A219-like [Solanum tuberosum]
chr07:52591713|52648719	85208	chr07	52591713	52648719	intergenic	n/a	+	0	0.0601372	0.1046	0.107787	0.0621229	0.0189299	0.0922772	0	0.0194556	0.0263582	PREDICTED: cytochrome P450 CYP72A219-like isoform X1 [Solanum tuberosum];PREDICTED: cytochrome P450 CYP72A219-like [Solanum lycopersicum];PREDICTED: cytochrome P450 CYP72A219-like [Solanum tuberosum];PREDICTED: cytochrome P450 CYP72A219-like [Solanum tuberosum]
chr09:55629712|55745969	109728	chr09	55629712	55745969	intergenic	n/a	+	0	0.0255178	0	0.106896	0.170438	0	0	0	0	0	PREDICTED: proteinase inhibitor 1-like [Solanum tuberosum]	GO:0009611,GO:0004867,GO:0006508,GO:0008233
chr09:59384451|59443547	53089	chr09	59384451	59443547	intergenic	n/a	-	0	0.0170119	0	0	0	0	0	0	0	0	PREDICTED: TMV resistance protein N-like [Solanum tuberosum];PREDICTED: small subunit processome component 20 homolog [Solanum lycopersicum];PREDICTED: uncharacterized protein LOC107063335 [Solanum tuberosum];PREDICTED: uncharacterized protein LOC102588964 [Solanum tuberosum];PREDICTED: TMV resistance protein N isoform X1 [Solanum lycopersicum]
chr11:892506|909213	9063	chr11	892506	909213	intergenic	n/a	+	0	0.0680476	0	0	0	0	0	0	0	0	PREDICTED: uncharacterized protein LOC102592588 [Solanum tuberosum]
chr11:4062399|4086825	30871	chr11	4062399	4086825	intergenic	n/a	+	0	0.0255178	0	0	0	0	0	0	0	0	PREDICTED: 5-epiaristolochene 1,3-dihydroxylase-like [Solanum tuberosum];PREDICTED: vetispiradiene synthase 3-like [Solanum tuberosum];PREDICTED: vetispiradiene synthase 3-like [Solanum tuberosum]	GO:0016020,GO:0046872,GO:0016491,GO:0005737,GO:0010333,GO:0006952,GO:0016114,GO:0000287,GO:0005737,GO:0000287,GO:0010333,GO:0016114
chr11:4062896|4086612	30161	chr11	4062896	4086612	intergenic	n/a	+	0	0.0255178	0	0	0	0	0	0	0	0	PREDICTED: 5-epiaristolochene 1,3-dihydroxylase-like [Solanum tuberosum];PREDICTED: vetispiradiene synthase 3-like [Solanum tuberosum];PREDICTED: vetispiradiene synthase 3-like [Solanum tuberosum]
chr11:42149272|42240724	76585	chr11	42149272	42240724	intergenic	n/a	+	0	0.0170119	0.043586	0.0326527	0	0	0	0	0	0	PREDICTED: putative disease resistance RPP13-like protein 1 isoform X1 [Solanum tuberosum];PREDICTED: acylsugar acyltransferase 3-like [Solanum tuberosum];hypothetical protein NitaMp028 [Nicotiana tabacum];PREDICTED: putative disease resistance RPP13-like protein 1 isoform X1 [Solanum tuberosum]
chr11:42745632|42849086	77798	chr11	42745632	42849086	lincRNA	n/a	+	0	0.0429764	0	0	0	0	0	0	0.0220702	0	Putative disease resistance protein I2C-5, identical [Solanum demissum];actin-7-like [Solanum lycopersicum];PREDICTED: putative disease resistance RPP13-like protein 1 [Solanum tuberosum];PREDICTED: putative disease resistance RPP13-like protein 1 [Solanum tuberosum];PREDICTED: bifunctional aspartokinase/homoserine dehydrogenase 1 isoform X1 [Solanum tuberosum];PREDICTED: leucine-rich repeat exte…	GO:0006952,GO:0043531,GO:0005856,GO:0005737,GO:0005524,GO:0016301,GO:0006952,GO:0043531,GO:0016310,GO:0016301,GO:0006952,GO:0043531,GO:0016310,GO:0016301,GO:0006952,GO:0043531,GO:0016310,GO:0016301,GO:0006952,GO:0043531,GO:0016310,GO:0006952,GO:0043531,GO:0016301,GO:0006952,GO:0043531,GO:0016310
chr11:42749555|42821170	40858	chr11	42749555	42821170	lincRNA	n/a	+	0	0.0340238	0.0435545	0.0758257	0.106982	0.0652383	0.0266586	0.0531549	0.0400761	0.0189507	Putative disease resistance protein I2C-5, identical [Solanum demissum];actin-7-like [Solanum lycopersicum];PREDICTED: putative disease resistance RPP13-like protein 1 [Solanum tuberosum];PREDICTED: leucine-rich repeat extensin-like protein 5 [Solanum pennellii];PREDICTED: putative disease resistance RPP13-like protein 1 [Solanum tuberosum];PREDICTED: LOW QUALITY PROTEIN: putative disease resista…	GO:0006952,GO:0043531,GO:0005856,GO:0005737,GO:0005524,GO:0016301,GO:0006952,GO:0043531,GO:0016310,GO:0016301,GO:0006952,GO:0043531,GO:0016310,GO:0016301,GO:0006952,GO:0043531,GO:0016310,GO:0006952,GO:0043531,GO:0016301,GO:0006952,GO:0043531,GO:0016310
chr11:44111010|44127109	14602	chr11	44111010	44127109	intergenic	n/a	-	0	0.0343216	0.0347059	0	0	0	0	0.0192506	0	0	PREDICTED: putative disease resistance protein RGA1 isoform X2 [Solanum tuberosum]	GO:0006952,GO:0043531
chr11:44126704|44172283	59761	chr11	44126704	44172283	lincRNA	n/a	-	0	0.0510357	0	0	0	0.0551812	0	0.0288759	0.0389113	0	CC-NBS-LRR protein [Solanum tuberosum];PREDICTED: putative disease resistance RPP13-like protein 1 [Solanum tuberosum];PREDICTED: putative disease resistance RPP13-like protein 1 [Solanum tuberosum]	GO:0006952,GO:0043531,GO:0006952,GO:0043531,GO:0006952,GO:0043531
chr11:44129519|44174330	61786	chr11	44129519	44174330	lincRNA	n/a	-	0	0.0255178	0	0	0.0804106	0.0378599	0.0177724	0.0531549	0	0.056852	CC-NBS-LRR protein [Solanum tuberosum];PREDICTED: putative disease resistance RPP13-like protein 1 [Solanum tuberosum];PREDICTED: putative disease resistance RPP13-like protein 1 [Solanum tuberosum]	GO:0006952,GO:0043531,GO:0006952,GO:0043531,GO:0006952,GO:0043531
chr01:8451116|8512400	12669	chr01	8451116	8512400	lincRNA	n/a	-	0	0.0346193	0	0	0	0.0730947	0.0544556	0.0531549	0.058082	0.0544562	PREDICTED: pentatricopeptide repeat-containing protein At4g02820, mitochondrial-like [Solanum tuberosum];PREDICTED: DNA-directed RNA polymerase III subunit RPC5-like isoform X2 [Solanum tuberosum];PREDICTED: pentatricopeptide repeat-containing protein At4g02820, mitochondrial-like [Solanum tuberosum];PREDICTED: peroxisome biogenesis protein 19-1-like [Solanum tuberosum]
chr01:78834046|78893785	59739	chr01	78834046	78893785	intergenic	n/a	+	0	0.0605838	0.0520783	0	0	0	0	0	0	0	PREDICTED: viridiflorene synthase [Solanum tuberosum]	GO:0005737,GO:0016114,GO:0034003,GO:0000287
chr07:2834631|2900253	128477	chr07	2834631	2900253	intergenic	n/a	+	0	0.0173097	0	0.021932	0	0	0	0	0	0	PREDICTED: wall-associated receptor kinase-like 1 isoform X1 [Solanum lycopersicum]
chr07:40814781|40992402	119400	chr07	40814781	40992402	intergenic	n/a	+	0	0.0259645	0.0174596	0	0	0	0	0	0	0	PREDICTED: uncharacterized protein LOC102581552 isoform X2 [Solanum tuberosum];PREDICTED: AAA-ATPase ASD, mitochondrial-like [Solanum tuberosum];PREDICTED: RNA pseudouridine synthase 3, mitochondrial [Solanum tuberosum];glucan endo-1,3-beta-glucosidase 6 precursor [Solanum tuberosum];PREDICTED: pentatricopeptide repeat-containing protein At4g31070, mitochondrial [Solanum tuberosum];PREDICTED: bet…
chr08:4507586|4632446	124538	chr08	4507586	4632446	intergenic	n/a	-	0	0.0173097	0	0	0	0.0267863	0.0650494	0.0525186	0.0512536	0	PREDICTED: cytochrome P450 87A3-like [Solanum lycopersicum]
chr08:52093340|52111278	13545	chr08	52093340	52111278	intergenic	n/a	+	0	0.0173097	0	0	0	0.0182523	0	0	0	0	PREDICTED: 2-alkenal reductase (NADP(+)-dependent)-like [Solanum tuberosum];PREDICTED: flavonoid 3&apos;-monooxygenase-like [Solanum tuberosum]
chr09:1357172|1363864	11532	chr09	1357172	1363864	intergenic	n/a	-	0	0.0259645	0	0	0	0	0.0456304	0	0	0	PREDICTED: aldo-keto reductase family 4 member C10-like [Solanum tuberosum]
chr09:59385798|59456743	67891	chr09	59385798	59456743	intergenic	n/a	-	0	0.0346193	0	0.0326527	0	0.0273785	0.0177724	0	0	0	PREDICTED: uncharacterized protein LOC102588964 [Solanum tuberosum];PREDICTED: TMV resistance protein N-like [Solanum tuberosum];PREDICTED: small subunit processome component 20 homolog [Solanum lycopersicum];PREDICTED: uncharacterized protein LOC107063335 [Solanum tuberosum];PREDICTED: uncharacterized protein LOC102588964 [Solanum tuberosum];PREDICTED: TMV resistance protein N isoform X1 [Solanu…
chr10:53594963|53618371	21611	chr10	53594963	53618371	lincRNA	n/a	+	0	0.0346193	0	0	0.017931	0	0	0	0	0.028426	PREDICTED: putative disease resistance protein RGA3 [Solanum tuberosum];PREDICTED: putative disease resistance protein RGA1 [Solanum tuberosum];PREDICTED: putative disease resistance protein RGA1 [Solanum tuberosum]
chr11:42156196|42213784	34347	chr11	42156196	42213784	intergenic	n/a	+	0	0.0173097	0.0432734	0	0	0.0378599	0	0	0.0220702	0.0263582	PREDICTED: putative disease resistance RPP13-like protein 1 isoform X1 [Solanum tuberosum];PREDICTED: acylsugar acyltransferase 3-like [Solanum tuberosum];hypothetical protein NitaMp028 [Nicotiana tabacum]
chr01:65538103|65640836	102265	chr01	65538103	65640836	intergenic	n/a	+	0	0	0.0260948	0	0	0	0	0	0	0	PREDICTED: histone-lysine N-methyltransferase 2C-like isoform X2 [Solanum tuberosum]
chr01:78834046|78867366	33320	chr01	78834046	78867366	intergenic	n/a	+	0	0	0.0260948	0	0.0175899	0	0	0	0	0	PREDICTED: viridiflorene synthase [Solanum tuberosum]	GO:0005737,GO:0016114,GO:0034003,GO:0000287
chr01:83402599|83461525	52774	chr01	83402599	83461525	intergenic	n/a	+	0	0	0.0521025	0.0655507	0.053793	0.0283949	0.0178131	0.119896	0.0220702	0.064982	PREDICTED: pyruvate kinase isozyme A, chloroplastic-like [Solanum tuberosum];PREDICTED: uncharacterized protein LOC102605286 [Solanum tuberosum];PREDICTED: uncharacterized protein LOC102602927 [Solanum tuberosum];PREDICTED: probable zinc metallopeptidase EGY3, chloroplastic [Solanum tuberosum];PREDICTED: phytosulfokines 3-like [Solanum tuberosum];PREDICTED: amino acid permease 6-like [Solanum tub…
chr02:27804781|27830883	47912	chr02	27804781	27830883	intergenic	n/a	-	0	0	0.0173966	0	0	0	0	0	0	0	PREDICTED: probable LRR receptor-like serine/threonine-protein kinase At3g47570 [Solanum tuberosum];PREDICTED: uncharacterized protein LOC104645921 [Solanum lycopersicum];PREDICTED: LRR receptor-like serine/threonine-protein kinase EFR [Solanum lycopersicum];PREDICTED: probable LRR receptor-like serine/threonine-protein kinase At3g47570 [Solanum tuberosum]
chr02:35734918|35770033	35115	chr02	35734918	35770033	intergenic	n/a	-	0	0	0.0433606	0	0	0.0189299	0.0283662	0.0192506	0	0
chr03:57229240|57237843	17781	chr03	57229240	57237843	intergenic	n/a	+	0	0	0.0610141	0	0.0269432	0	0.0456304	0	0	0	PREDICTED: topless-related protein 1-like isoform X2 [Solanum tuberosum]	GO:0006094,GO:0042744,GO:0019447,GO:0009693,GO:0019288,GO:0009651,GO:0009507,GO:0050897,GO:0005829,GO:0006096,GO:0008660,GO:0032880,GO:0019761,GO:0019148,GO:0005739,GO:0016881
chr04:4292026|4404424	57478	chr04	4292026	4404424	lincRNA	n/a	-	0	0	0.0173966	0.0212409	0.097256	0	0	0	0.0220702	0.174731	PREDICTED: putative UPF0481 protein At3g02645 [Solanum tuberosum];PREDICTED: UPF0481 protein At3g47200-like [Solanum tuberosum];PREDICTED: uncharacterized protein LOC102596591 isoform X6 [Solanum tuberosum];PREDICTED: uncharacterized protein DKFZp434B061-like [Solanum tuberosum]
chr05:45225149|45304291	144903	chr05	45225149	45304291	lincRNA	n/a	+	0	0	0.0173966	0.0217684	0	0	0	0	0	0	PREDICTED: serine carboxypeptidase-like 2 isoform X1 [Solanum tuberosum];PREDICTED: uncharacterized protein LOC102594974 isoform X1 [Solanum tuberosum]
chr09:8994859|9015807	44188	chr09	8994859	9015807	intergenic	n/a	+	0	0	0.0173966	0	0	0	0	0	0	0	PREDICTED: wall-associated receptor kinase 2-like [Solanum tuberosum]
chr09:49791407|49795427	8411	chr09	49791407	49795427	intergenic	n/a	-	0	0	0.0348562	0	0	0	0	0	0	0	PREDICTED: hyoscyamine 6-dioxygenase-like [Solanum tuberosum]
chr11:34981721|35067065	102270	chr11	34981721	35067065	intergenic	n/a	-	0	0	0.0347059	0	0	0.090472	0.0455694	0.0288759	0.103814	0.0723564	PREDICTED: protein NLP7-like [Solanum tuberosum];PREDICTED: protein NLP7-like isoform X1 [Solanum tuberosum];PREDICTED: protein NLP5-like [Solanum tuberosum]	GO:0005840,GO:0003735,GO:0008270,GO:0006412,GO:0003676,GO:0046983
chr11:42062991|42248217	109057	chr11	42062991	42248217	lincRNA	n/a	+	0	0	0.0697124	0	0.0527696	0	0.0177724	0	0	0	PREDICTED: putative disease resistance RPP13-like protein 1 isoform X1 [Solanum tuberosum];disease resistance protein R3a-like protein [Solanum demissum];PREDICTED: acylsugar acyltransferase 3-like [Solanum tuberosum];PREDICTED: acylsugar acyltransferase 3-like [Solanum tuberosum];hypothetical protein NitaMp028 [Nicotiana tabacum];PREDICTED: putative disease resistance RPP13-like protein 1 isofor…
chr11:43419902|43569969	20620	chr11	43419902	43569969	intergenic	n/a	+	0	0	0.0609826	0	0	0	0	0	0	0	disease resistance protein R3a-like protein [Solanum demissum];PREDICTED: putative disease resistance RPP13-like protein 1 [Solanum tuberosum];Putative disease resistance protein I2C-5, identical [Solanum demissum];PREDICTED: uncharacterized protein LOC107023007 [Solanum pennellii];PREDICTED: serine/threonine-protein kinase Nek4-like isoform X3 [Solanum tuberosum]	GO:0016301,GO:0006952,GO:0043531,GO:0016310,GO:0016301,GO:0006952,GO:0043531,GO:0016310,GO:0016301,GO:0006952,GO:0043531,GO:0016310
chr12:2507328|2674380	31987	chr12	2507328	2674380	intergenic	n/a	-	0	0	0.0173966	0	0	0	0	0	0	0	PREDICTED: receptor-like protein 12 [Solanum lycopersicum];PREDICTED: receptor-like protein 12 [Solanum tuberosum];PREDICTED: synaptotagmin-5-like [Solanum pennellii];PREDICTED: probable LRR receptor-like serine/threonine-protein kinase At4g36180 [Solanum tuberosum];PREDICTED: sugar transporter ERD6-like 5 [Solanum tuberosum];PREDICTED: receptor-like protein 12 [Solanum tuberosum]
chr01:75557712|75619338	43174	chr01	75557712	75619338	lincRNA	n/a	+	0	0	0.0523789	0	0	0	0	0	0	0	PREDICTED: uncharacterized protein LOC107059571 [Solanum tuberosum]
chr01:82457357|82567671	110314	chr01	82457357	82567671	lincRNA	n/a	+	0	0	0.0349193	0.043173	0	0.0273785	0	0.0242789	0.0360119	0	PREDICTED: probable receptor-like protein kinase At5g18500 [Solanum tuberosum]
chr01:85593708|85602232	8266	chr01	85593708	85602232	intergenic	n/a	-	0	0	0.0782678	0.0318614	0	0	0.0356261	0	0	0.0193119	PREDICTED: protein DETOXIFICATION 33-like [Solanum tuberosum]
chr02:35726743|35768633	41890	chr02	35726743	35768633	intergenic	n/a	-	0	0	0.0174596	0	0	0	0	0	0	0
chr02:46852392|46871130	17022	chr02	46852392	46871130	intergenic	n/a	-	0	0	0.096028	0.0326527	0.197381	0	0	0.0288759	0.0875504	0	PREDICTED: alpha-dioxygenase 1-like [Solanum tuberosum]	GO:0020037,GO:0004601,GO:0016702,GO:0055114,GO:0006979
chr03:51572349|51597172	29887	chr03	51572349	51597172	intergenic	n/a	+	0	0	0.0261894	0	0	0	0	0	0	0	PREDICTED: uncharacterized protein LOC107061354 [Solanum tuberosum];PREDICTED: uncharacterized protein LOC107061355 [Solanum tuberosum]
chr04:2897171|2949369	66216	chr04	2897171	2949369	intergenic	n/a	-	0	0	0.0174596	0	0	0	0	0.0364184	0	0	PREDICTED: putative late blight resistance protein homolog R1A-3 [Solanum tuberosum];PREDICTED: adenylate isopentenyltransferase 5, chloroplastic-like [Solanum pennellii]	GO:0032550,GO:0043168,GO:0032559
chr04:55641301|55682334	50648	chr04	55641301	55682334	intergenic	n/a	-	0	0	0.0174596	0	0	0	0	0	0.0194556	0	PREDICTED: probable helicase MAGATAMA 3 [Solanum tuberosum];PREDICTED: protein ABSCISIC ACID-INSENSITIVE 5 [Solanum tuberosum];PREDICTED: myb-related protein A isoform X2 [Solanum tuberosum];PREDICTED: probable linoleate 9S-lipoxygenase 5 [Solanum tuberosum]
chr04:66383197|66393163	9782	chr04	66383197	66393163	intergenic	n/a	+	0	0	0.0349193	0.0873192	0	0	0	0	0	0	PREDICTED: G-type lectin S-receptor-like serine/threonine-protein kinase SD1-1 [Nicotiana tabacum]
chr04:66385306|66392098	6608	chr04	66385306	66392098	intergenic	n/a	+	0	0	0.0434988	0	0	0	0	0	0	0.0672304	PREDICTED: G-type lectin S-receptor-like serine/threonine-protein kinase SD1-1 [Nicotiana tabacum]
chr06:31681109|31716347	35238	chr06	31681109	31716347	intergenic	n/a	+	0	0	0.0174596	0.0655507	0	0	0	0	0	0	PREDICTED: CBL-interacting protein kinase 18-like [Solanum tuberosum]
chr06:58401472|58430646	29174	chr06	58401472	58430646	intergenic	n/a	-	0	0	0.0436491	0.0548301	0	0	0	0	0.0270089	0	PREDICTED: desumoylating isopeptidase 1 [Solanum tuberosum]
chr09:5882413|5945470	63057	chr09	5882413	5945470	intergenic	n/a	-	0	0	0.0695379	0.0212409	0.0179621	0	0.0266586	0	0	0	PREDICTED: TMV resistance protein N-like [Solanum tuberosum]
chr11:42043436|42152439	109003	chr11	42043436	42152439	lincRNA	n/a	+	0	0	0.0174596	0	0	0	0	0	0.0194556	0	PREDICTED: acylsugar acyltransferase 3-like [Solanum tuberosum]
chr12:54378788|54398695	41974	chr12	54378788	54398695	intergenic	n/a	+	0	0	0.0261894	0	0.0448275	0	0.0177724	0	0	0	PREDICTED: protein STAY-GREEN, chloroplastic-like isoform X1 [Solanum tuberosum];PREDICTED: protein STAY-GREEN, chloroplastic-like isoform X2 [Solanum tuberosum]	GO:0016866,GO:0008152,GO:0003676,GO:0008270,GO:0015074,GO:0046872,GO:0044260,GO:1901363,GO:0044238,GO:0097159,GO:0016772,GO:0004834,GO:0000162,GO:0003824,GO:0016866,GO:0008152
chr02:18316481|18356305	47326	chr02	18316481	18356305	intergenic	n/a	-	0	0	0.0173093	0	0	0	0.0378216	0	0	0	PREDICTED: tetratricopeptide repeat protein 5-like [Solanum pennellii];PREDICTED: uncharacterized protein LOC102594230 isoform X2 [Solanum tuberosum];hypothetical protein SDM1_27t00001 [Solanum demissum]
chr02:45845229|45857662	24496	chr02	45845229	45857662	intergenic	n/a	-	0	0	0.025964	0	0	0	0	0	0	0	PREDICTED: UDP-glycosyltransferase 708A6-like [Solanum tuberosum];PREDICTED: uncharacterized protein LOC102597991 [Solanum tuberosum]
chr06:1517463|1550966	14829	chr06	1517463	1550966	intergenic	n/a	+	0	0	0.0173093	0	0	0	0	0	0	0	PREDICTED: putative transcription elongation factor SPT5 homolog 1 [Solanum tuberosum]
chr06:46724203|46861060	104499	chr06	46724203	46861060	intergenic	n/a	-	0	0	0.025964	0	0	0	0	0	0	0	PREDICTED: TMV resistance protein N-like [Solanum tuberosum];PREDICTED: TMV resistance protein N-like isoform X3 [Capsicum annuum];PREDICTED: TMV resistance protein N-like [Solanum tuberosum];Retrovirus-related Pol polyprotein from transposon TNT 1-94 [Cajanus cajan];PREDICTED: TMV resistance protein N-like [Capsicum annuum];PREDICTED: uncharacterized protein LOC102582774, partial [Solanum tubero…
chr07:43236775|43248083	25075	chr07	43236775	43248083	intergenic	n/a	+	0	0	0.51928	0.488542	0	0	0	0	0	0	PREDICTED: heterogeneous nuclear ribonucleoprotein 1-like isoform X2 [Solanum tuberosum]
chr07:46608130|46638057	49239	chr07	46608130	46638057	intergenic	n/a	+	0	0	0.0778921	0	0.0449053	0.0473248	0.0622035	0	0.0540178	0.0193119	PREDICTED: (-)-germacrene D synthase-like [Solanum tuberosum];PREDICTED: delta(12) oleic acid desaturase FAD2-like [Solanum tuberosum]	GO:0008152,GO:0000287,GO:0010333
chr07:51940651|51954918	14267	chr07	51940651	51954918	intergenic	n/a	+	0	0	0.0173093	0	0	0	0	0	0	0	PREDICTED: uncharacterized protein LOC107062151 [Solanum tuberosum]
chr09:56065943|56073416	12054	chr09	56065943	56073416	intergenic	n/a	+	0	0	0.025964	0	0	0	0	0	0	0	PREDICTED: 1-aminocyclopropane-1-carboxylate oxidase homolog [Solanum tuberosum];PREDICTED: uncharacterized protein LOC107060740 [Solanum tuberosum]
chr11:5381617|5388110	5305	chr11	5381617	5388110	intergenic	n/a	+	0	0	0.0173093	0	0.0179621	0.0473248	0.0366832	0.0210074	0.0389113	0.0193119	PREDICTED: iron-sulfur assembly protein IscA-like 1, mitochondrial [Solanum tuberosum]
chr12:5488221|5627063	165130	chr12	5488221	5627063	intergenic	n/a	-	0	0	0.0173093	0	0	0	0.0178131	0	0	0	PREDICTED: tryptophan synthase alpha chain [Solanum lycopersicum];PREDICTED: beta-amyrin synthase-like [Solanum tuberosum];PREDICTED: uncharacterized protein LOC107058490 [Solanum tuberosum]	GO:0004834,GO:0000162,GO:0003824
chr03:56329356|56338429	14726	chr03	56329356	56338429	intergenic	n/a	+	0	0	0	0.0328981	0	0	0	0	0	0	PREDICTED: 1-aminocyclopropane-1-carboxylate oxidase 5-like [Solanum tuberosum]
chr06:873724|916191	42467	chr06	873724	916191	lincRNA	n/a	-	0	0	0	0.021932	0	0	0	0	0	0	late blight resistance protein Rpi-blb2 [Solanum bulbocastanum]
chr06:1147205|1168761	19009	chr06	1147205	1168761	intergenic	n/a	-	0	0	0	0.0548301	0.035862	0	0	0	0.0360119	0	PREDICTED: protein TRANSPORT INHIBITOR RESPONSE 1-like isoform X2 [Solanum tuberosum];PREDICTED: putative late blight resistance protein homolog R1A-3 [Solanum tuberosum];PREDICTED: putative late blight resistance protein homolog R1A-3 isoform X1 [Solanum tuberosum]
chr07:10519488|10522083	6949	chr07	10519488	10522083	intergenic	n/a	+	0	0	0	0.0328981	0	0	0	0	0	0	PREDICTED: alpha-aminoadipic semialdehyde synthase-like isoform X1 [Solanum tuberosum]
chr07:45313119|45325203	17289	chr07	45313119	45325203	intergenic	n/a	+	0	0	0	0.021932	0.0175899	0	0	0	0	0	PREDICTED: uncharacterized protein LOC104216367 [Nicotiana sylvestris];PREDICTED: uncharacterized protein LOC104091269 isoform X1 [Nicotiana tomentosiformis]
chr07:46158554|46320901	133294	chr07	46158554	46320901	intergenic	n/a	-	0	0	0	0.021932	0	0	0	0	0	0	PREDICTED: (-)-germacrene D synthase-like isoform X1 [Solanum tuberosum];PREDICTED: (-)-germacrene D synthase-like [Solanum tuberosum];PREDICTED: uncharacterized protein LOC107016841 [Solanum pennellii]	GO:0008152,GO:0000287,GO:0010333,GO:0008152,GO:0000287,GO:0010333
chr08:34658742|34700965	41304	chr08	34658742	34700965	intergenic	n/a	+	0	0	0	0.0328981	0.0538397	0	0	0	0	0	PREDICTED: 50S ribosomal protein L9 isoform X2 [Solanum tuberosum]	GO:0006855,GO:0016020,GO:0015297,GO:0015238,GO:0046933,GO:0015991,GO:0015986,GO:0000275,GO:0006200,GO:0005524,GO:0005524,GO:0009570,GO:0017111,GO:0009575
chr08:55933195|55962661	24322	chr08	55933195	55962661	lincRNA	n/a	-	0	0	0	0.021932	0	0	0	0	0	0
chr10:1518179|1525627	7448	chr10	1518179	1525627	lincRNA	n/a	-	0	0	0	0.021932	0.0179621	0.0182523	0	0.0627802	0.0194556	0.0940973	PREDICTED: uncharacterized protein LOC102596591 isoform X6 [Solanum tuberosum]
chr11:43712198|43717128	11984	chr11	43712198	43717128	intergenic	n/a	-	0	0	0	0.043173	0.0444864	0	0	0	0.0705668	0.0835715	PREDICTED: wall-associated receptor kinase 3-like [Solanum lycopersicum];PREDICTED: feruloyl CoA ortho-hydroxylase 2-like [Solanum tuberosum]
chr11:43898829|43982035	26185	chr11	43898829	43982035	lincRNA	n/a	+	0	0	0	0.216693	0.123811	0.150084	0	0.156867	0.102222	0	PREDICTED: vicilin-like antimicrobial peptides 2-2 [Solanum tuberosum];Putative plant disease resistant protein, identical [Solanum demissum];CC-NBS-LRR protein [Solanum tuberosum];Plant disease resistant protein, putative [Solanum demissum];PREDICTED: acylsugar acyltransferase 3-like [Solanum tuberosum];Dehydration-responsive element-binding protein 1B , putative [Solanum demissum];PREDICTED: ac…	GO:0045735,GO:0006952,GO:0043531,GO:0006952,GO:0043531,GO:0006952,GO:0043531,GO:0016747,GO:0003700,GO:0003677,GO:0005634,GO:0006355
chr11:44134719|44187346	73316	chr11	44134719	44187346	lincRNA	n/a	-	0	0	0	0.0548301	0.0175899	0.30588	0.194172	0.23187	0.293012	0.287926	CC-NBS-LRR protein [Solanum tuberosum];PREDICTED: putative disease resistance RPP13-like protein 1 [Solanum tuberosum];PREDICTED: putative disease resistance RPP13-like protein 1 [Solanum tuberosum];PREDICTED: putative disease resistance RPP13-like protein 1 [Solanum tuberosum]	GO:0006952,GO:0043531,GO:0006952,GO:0043531,GO:0006952,GO:0043531,GO:0006952,GO:0043531
chr12:5423893|5615092	167426	chr12	5423893	5615092	intergenic	n/a	-	0	0	0	0.021932	0	0.035715	0.0189108	0	0	0	PREDICTED: beta-amyrin synthase-like [Solanum tuberosum];putative polyprotein [Solanum lycopersicum];Retrovirus-related Pol polyprotein from transposon TNT 1-94 [Cajanus cajan];PREDICTED: tryptophan synthase alpha chain [Solanum lycopersicum];PREDICTED: beta-amyrin synthase-like [Solanum tuberosum];PREDICTED: uncharacterized protein LOC107058490 [Solanum tuberosum];PREDICTED: beta-amyrin synthase…
chr01:63592276|63629902	17403	chr01	63592276	63629902	intergenic	n/a	+	0	0	0	0.0217684	0	0	0.0267196	0	0.0331052	0.0189507	PREDICTED: uncharacterized protein LOC107058584 [Solanum tuberosum]
chr01:82455835|82577836	122001	chr01	82455835	82577836	lincRNA	n/a	+	0	0	0	0.0326527	0	0	0	0.0364184	0.0850909	0	PREDICTED: probable receptor-like protein kinase At5g18500 [Solanum tuberosum]	GO:0006468,GO:0005524,GO:0004674
chr03:36810942|36831731	19370	chr03	36810942	36831731	intergenic	n/a	-	0	0	0	0.0544211	0	0	0	0.0507618	0	0	PREDICTED: mediator of RNA polymerase II transcription subunit 31 isoform X1 [Solanum tuberosum]
chr04:2904052|2947280	57246	chr04	2904052	2947280	intergenic	n/a	-	0	0	0	0.0435369	0	0	0.2577	0	0	0	PREDICTED: putative late blight resistance protein homolog R1A-3 [Solanum tuberosum];PREDICTED: adenylate isopentenyltransferase 5, chloroplastic-like [Solanum pennellii]	GO:0032550,GO:0043168,GO:0032559
chr04:64816583|64820803	8270	chr04	64816583	64820803	intergenic	n/a	+	0	0	0	0.0217684	0	0	0.0189108	0	0	0	PREDICTED: serine carboxypeptidase-like 17 [Solanum tuberosum]
chr08:1474434|1651581	177986	chr08	1474434	1651581	intergenic	n/a	-	0	0	0	0.0544211	0	0	0	0.483171	0	0	PREDICTED: probable (S)-N-methylcoclaurine 3&apos;-hydroxylase isozyme 2 [Solanum tuberosum];PREDICTED: patatin-T5-like [Solanum tuberosum];RecName: Full=Patatin-05; AltName: Full=Patatin-1-Kuras 1; Flags: Precursor
chr12:5465995|5611398	117142	chr12	5465995	5611398	intergenic	n/a	-	0	0	0	0.0217684	0	0	0	0.0192506	0.0450148	0	PREDICTED: beta-amyrin synthase-like [Solanum tuberosum];putative polyprotein [Solanum lycopersicum];Retrovirus-related Pol polyprotein from transposon TNT 1-94 [Cajanus cajan];PREDICTED: tryptophan synthase alpha chain [Solanum lycopersicum];PREDICTED: beta-amyrin synthase-like [Solanum tuberosum];PREDICTED: uncharacterized protein LOC107058490 [Solanum tuberosum]	GO:0016866,GO:0008152,GO:0003676,GO:0008270,GO:0015074,GO:0046872,GO:0044260,GO:1901363,GO:0044238,GO:0097159,GO:0016772,GO:0004834,GO:0000162,GO:0003824
chr01:84772292|84784507	16539	chr01	84772292	84784507	intergenic	n/a	+	0	0	0	0.0212409	0.017931	0	0.0266586	0	0	0	PREDICTED: trypsin/subtilisin inhibitor-like [Nicotiana tomentosiformis];PREDICTED: uncharacterized protein LOC102604384 [Solanum tuberosum];PREDICTED: uncharacterized protein LOC107060375 [Solanum tuberosum]
chr04:4345377|4470527	104074	chr04	4345377	4470527	lincRNA	n/a	+	0	0	0	0.0318614	0	0	0	0	0	0	PREDICTED: putative UPF0481 protein At3g02645 [Solanum tuberosum];PREDICTED: UPF0481 protein At3g47200-like [Solanum tuberosum];PREDICTED: uncharacterized protein LOC102596591 isoform X6 [Solanum tuberosum];PREDICTED: uncharacterized protein DKFZp434B061-like [Solanum tuberosum]
chr07:7968396|8023516	55120	chr07	7968396	8023516	intergenic	n/a	-	0	0	0	0.0212409	0	0	0	0	0	0
chr09:52226480|52247407	18043	chr09	52226480	52247407	lincRNA	n/a	+	0	0	0	0.0212409	0	0	0	0.0192506	0.0194556	0	hypothetical protein VITISV_027864 [Vitis vinifera];Retrovirus-related Pol polyprotein from transposon TNT 1-94 [Cajanus cajan];PREDICTED: metal tolerance protein 2-like [Solanum tuberosum]	GO:0003676,GO:0008270
chr11:891938|908650	9068	chr11	891938	908650	intergenic	n/a	+	0	0	0	0.0531024	0.0615646	0	0	0	0	0	PREDICTED: uncharacterized protein LOC102592588 [Solanum tuberosum]
chr11:1428511|1493830	70987	chr11	1428511	1493830	intergenic	n/a	+	0	0	0	0.0212409	0	0	0	0	0	0	PREDICTED: TMV resistance protein N-like isoform X5 [Solanum tuberosum]
chr01:3636514|3667024	30432	chr01	3636514	3667024	intergenic	n/a	+	0	0	0	0	0.0448275	0.0632909	0.0445327	0	0.0360119	0.0615025	PREDICTED: cysteine-rich receptor-like protein kinase 2 [Solanum tuberosum]
chr01:63594749|63632495	17523	chr01	63594749	63632495	intergenic	n/a	-	0	0	0	0	0.197241	0	0	0.336886	0	0	PREDICTED: uncharacterized protein LOC107058584 [Solanum tuberosum]
chr02:18117383|18168528	46053	chr02	18117383	18168528	intergenic	n/a	+	0	0	0	0	0.017931	0	0	0	0	0	PREDICTED: uncharacterized protein LOC102596140 [Solanum tuberosum]
chr09:1358690|1365605	11755	chr09	1358690	1365605	intergenic	n/a	-	0	0	0	0	0.107586	0.0714301	0	0	0	0	PREDICTED: aldo-keto reductase family 4 member C10-like [Solanum tuberosum]
chr10:2989455|3113982	121351	chr10	2989455	3113982	lincRNA	n/a	-	0	0	0	0	0.0448275	0	0	0	0	0	PREDICTED: replication protein A 70 kDa DNA-binding subunit D-like [Solanum tuberosum];PREDICTED: uncharacterized protein LOC102580263 [Solanum tuberosum];PREDICTED: uncharacterized protein LOC102580263 [Solanum tuberosum];PREDICTED: uncharacterized protein LOC102580595 [Solanum tuberosum];PREDICTED: uncharacterized protein LOC107063368 [Solanum tuberosum];PREDICTED: protein TAP1-like [Solanum tu…
chr10:47653351|47724817	48132	chr10	47653351	47724817	intergenic	n/a	-	0	0	0	0	0.161535	0	0	0	0.225494	0	PREDICTED: uncharacterized protein LOC102582197 [Solanum tuberosum];Gag-pol protein, putative [Solanum demissum]
chr10:52776431|52965485	77996	chr10	52776431	52965485	lincRNA	n/a	-	0	0	0	0	0.017931	0	0	0	0	0	PREDICTED: putative disease resistance protein RGA4 [Solanum tuberosum];PREDICTED: aspartic proteinase-like protein 2, partial [Solanum tuberosum];PREDICTED: putative disease resistance protein RGA4 [Solanum tuberosum];PREDICTED: putative disease resistance protein RGA4 [Solanum tuberosum];PREDICTED: putative disease resistance protein RGA4 [Solanum tuberosum]
chr11:42069414|42215391	60096	chr11	42069414	42215391	lincRNA	n/a	+	0	0	0	0	0.017931	0	0	0	0.0220702	0	PREDICTED: putative disease resistance RPP13-like protein 1 isoform X1 [Solanum tuberosum];PREDICTED: acylsugar acyltransferase 3-like [Solanum tuberosum];PREDICTED: acylsugar acyltransferase 3-like [Solanum tuberosum];hypothetical protein NitaMp028 [Nicotiana tabacum]
chr11:42454266|42478092	26454	chr11	42454266	42478092	intergenic	n/a	+	0	0	0	0	0.035862	0	0.0355855	0	0	0.0193119	PREDICTED: cell division control protein 2 homolog A-like isoform X2 [Solanum tuberosum];PREDICTED: histidine-containing phosphotransfer protein 4-like [Solanum tuberosum]	GO:0006468,GO:0005524,GO:0004674
chr11:43900117|43983389	26251	chr11	43900117	43983389	lincRNA	n/a	+	0	0	0	0	0.017931	0	0.0178131	0	0.0331052	0	PREDICTED: vicilin-like antimicrobial peptides 2-2 [Solanum tuberosum];Putative plant disease resistant protein, identical [Solanum demissum];CC-NBS-LRR protein [Solanum tuberosum];Plant disease resistant protein, putative [Solanum demissum];PREDICTED: acylsugar acyltransferase 3-like [Solanum tuberosum];Dehydration-responsive element-binding protein 1B , putative [Solanum demissum];PREDICTED: ac…	GO:0045735,GO:0006952,GO:0043531,GO:0006952,GO:0043531,GO:0006952,GO:0043531,GO:0016747,GO:0003700,GO:0003677,GO:0005634,GO:0006355
chr11:43908028|43991051	26002	chr11	43908028	43991051	lincRNA	n/a	+	0	0	0	0	1.41375	0	0	0	0	0	PREDICTED: vicilin-like antimicrobial peptides 2-2 [Solanum tuberosum];Putative plant disease resistant protein, identical [Solanum demissum];CC-NBS-LRR protein [Solanum tuberosum];Plant disease resistant protein, putative [Solanum demissum];PREDICTED: acylsugar acyltransferase 3-like [Solanum tuberosum];Dehydration-responsive element-binding protein 1B , putative [Solanum demissum];PREDICTED: ac…	GO:0045735,GO:0006952,GO:0043531,GO:0006952,GO:0043531,GO:0006952,GO:0043531,GO:0016747,GO:0003700,GO:0003677,GO:0005634,GO:0006355
chr01:3626896|3659600	32626	chr01	3626896	3659600	intergenic	n/a	+	0	0	0	0	0.0269432	0	0	0	0.0194556	0.0382626	PREDICTED: cysteine-rich receptor-like protein kinase 2 [Solanum tuberosum]
chr01:67776515|67831813	50483	chr01	67776515	67831813	lincRNA	n/a	-	0	0	0	0	0.0179621	0	0	0	0	0	PREDICTED: benzoate carboxyl methyltransferase-like [Solanum tuberosum];PREDICTED: 3-hydroxyisobutyryl-CoA hydrolase 1-like [Solanum tuberosum]
chr04:4690902|4748216	31961	chr04	4690902	4748216	intergenic	n/a	+	0	0	0	0	0.0179621	0	0	0	0	0	PREDICTED: disease resistance protein RPP13-like [Solanum tuberosum];PREDICTED: disease resistance protein RPP13-like [Solanum pennellii];PREDICTED: disease resistance protein RPP13-like [Capsicum annuum];PREDICTED: 39S ribosomal protein L46, mitochondrial-like [Solanum tuberosum];PREDICTED: disease resistance protein RPP13-like [Capsicum annuum];PREDICTED: disease resistance protein RPP13-like […
chr07:45313455|45325492	17242	chr07	45313455	45325492	intergenic	n/a	+	0	0	0	0	0.0269432	0	0	0	0	0	PREDICTED: uncharacterized protein LOC104216367 [Nicotiana sylvestris];PREDICTED: uncharacterized protein LOC104091269 isoform X1 [Nicotiana tomentosiformis]
chr11:44129519|44281315	94311	chr11	44129519	44281315	lincRNA	n/a	-	0	0	0	0	0.0179621	0	0	0	0	0	PREDICTED: putative disease resistance RPP13-like protein 1 isoform X1 [Solanum tuberosum];CC-NBS-LRR protein [Solanum tuberosum];PREDICTED: putative disease resistance RPP13-like protein 1 [Solanum tuberosum];PREDICTED: putative disease resistance RPP13-like protein 1 [Solanum tuberosum];PREDICTED: homeobox-leucine zipper protein ATHB-21-like [Solanum tuberosum];PREDICTED: putative disease resis…	GO:0006952,GO:0043531,GO:0006952,GO:0043531,GO:0006952,GO:0043531,GO:0006952,GO:0043531,GO:0006952,GO:0043531
chr01:58510375|58525952	14218	chr01	58510375	58525952	intergenic	n/a	+	0	0	0	0	0.0263848	0	0.0756432	0	0	0	PREDICTED: uncharacterized protein LOC104233234 [Nicotiana sylvestris]
chr04:4646209|4720411	40350	chr04	4646209	4720411	intergenic	n/a	+	0	0	0	0	0.0175899	0	0	0	0	0	PREDICTED: disease resistance protein RPP13-like [Solanum tuberosum];PREDICTED: disease resistance protein RPP13-like [Solanum pennellii];PREDICTED: disease resistance protein RPP13-like [Capsicum annuum];EDNR2GH5 protein [Solanum x edinense];HJTR2GH1 protein [Solanum hjertingii];PREDICTED: putative disease resistance RPP13-like protein 3 [Solanum tuberosum];PREDICTED: disease resistance protein …	GO:0006952,GO:0043531,GO:0006952,GO:0043531,GO:0006952,GO:0043531,GO:0006952,GO:0043531,GO:0006952,GO:0043531,GO:0006952,GO:0043531,GO:0008270,GO:0003676,GO:0006952,GO:0043531
chr07:46604241|46631803	46874	chr07	46604241	46631803	intergenic	n/a	+	0	0	0	0	0.0175899	0	0.0822527	0.0242789	0	0	PREDICTED: (-)-germacrene D synthase-like [Solanum tuberosum];PREDICTED: delta(12) oleic acid desaturase FAD2-like [Solanum tuberosum]	GO:0008152,GO:0000287,GO:0010333
chr11:7403116|7417229	14113	chr11	7403116	7417229	intergenic	n/a	-	0	0	0	0	0.0175899	0	0	0.0210074	0	0	PREDICTED: uncharacterized protein LOC102593257 [Solanum tuberosum]
chr11:42046197|42156312	110115	chr11	42046197	42156312	lincRNA	n/a	+	0	0	0	0	0.0175899	0	0	0	0	0	PREDICTED: acylsugar acyltransferase 3-like [Solanum tuberosum]
chr01:71646994|71692082	46103	chr01	71646994	71692082	intergenic	n/a	+	0	0	0	0	0	0.0462524	0.0445327	0	0	0	PREDICTED: 3-hydroxyisobutyryl-CoA hydrolase 1-like isoform X1 [Solanum tuberosum];PREDICTED: uncharacterized protein LOC102604897 [Solanum tuberosum];PREDICTED: 13S globulin seed storage protein 2-like [Solanum tuberosum];PREDICTED: cytochrome P450 704C1-like [Solanum tuberosum];PREDICTED: cytochrome P450 704C1-like [Solanum tuberosum];PREDICTED: cytochrome P450 704C1-like [Solanum tuberosum]
chr01:81152492|81191002	28186	chr01	81152492	81191002	intergenic	n/a	-	0	0	0	0	0	0.045236	0.0267196	0	0	0	PREDICTED: auxin response factor 3-like isoform X2 [Solanum tuberosum];PREDICTED: uncharacterized protein LOC101263064 [Solanum lycopersicum]	GO:0006457,GO:0006950,GO:0005524,GO:0051082
chr02:41563944|41582389	18347	chr02	41563944	41582389	intergenic	n/a	+	0	0	0	0	0	0.035715	0	0	0	0	PREDICTED: proteinase inhibitor type-2-like [Solanum tuberosum]	GO:0010466,GO:0004867
chr02:41564758|41583998	19142	chr02	41564758	41583998	intergenic	n/a	+	0	0	0	0	0	0.035715	0.0445327	0.0630223	0.1012	0.0189507	PREDICTED: proteinase inhibitor type-2-like [Solanum tuberosum]	GO:0010466,GO:0004867
chr02:44378470|44425363	46893	chr02	44378470	44425363	intergenic	n/a	-	0	0	0	0	0	0.0925048	0.0283662	0	0	0
chr02:45844030|45857312	25345	chr02	45844030	45857312	intergenic	n/a	-	0	0	0	0	0	0.0646461	0.100716	0.111149	0.180479	0.17716	PREDICTED: UDP-glycosyltransferase 708A6-like [Solanum tuberosum];PREDICTED: uncharacterized protein LOC102597991 [Solanum tuberosum]
chr03:1840713|1865697	21767	chr03	1840713	1865697	lincRNA	n/a	-	0	0	0	0	0	0.0746473	0	0	0.0194556	0.0477379	PREDICTED: uncharacterized protein LOC102599015 [Solanum tuberosum]
chr03:3541487|3558552	10354	chr03	3541487	3558552	intergenic	n/a	-	0	0	0	0	0	0.0535725	0.0733664	0	0.0741983	0.0365228	PREDICTED: receptor-like protein 12 [Solanum tuberosum];PREDICTED: cytokinin dehydrogenase 3-like [Citrus sinensis]
chr03:51571431|51584591	18224	chr03	51571431	51584591	intergenic	n/a	+	0	0	0	0	0	0.0178575	0	0.0994407	0.0525609	0	PREDICTED: uncharacterized protein LOC107061354 [Solanum tuberosum];PREDICTED: uncharacterized protein LOC107061355 [Solanum tuberosum]
chr04:45992987|46178487	87618	chr04	45992987	46178487	lincRNA	n/a	-	0	0	0	0	0	0.0535725	0	0	0	0	PREDICTED: violaxanthin de-epoxidase, chloroplastic [Solanum pennellii];PREDICTED: uncharacterized protein LOC107060325 [Solanum tuberosum];PREDICTED: uncharacterized protein LOC102587765 isoform X1 [Solanum tuberosum];PREDICTED: uncharacterized protein LOC102587213 isoform X1 [Solanum tuberosum];Violaxanthin de-epoxidase, chloroplastic [Ananas comosus];PREDICTED: uncharacterized protein LOC10787…	GO:0080090,GO:0044699,GO:0010467,GO:0018130,GO:0031977,GO:0046148,GO:0016491,GO:1901362,GO:0051188,GO:0006633,GO:0016070,GO:0044271,GO:0016122,GO:0006790,GO:0006520,GO:0009628,GO:1901575,GO:0055114,GO:0009534,GO:0008654,GO:0015994,GO:0019438,GO:0032502,GO:1901566,GO:0006733,GO:0009117,GO:0008299,GO:0046872,GO:0009072,GO:0006098,GO:0000096,GO:0016117,GO:0006655,GO:0010028,GO:0006636,GO:0030095,GO:…
chr04:46055438|46178487	97037	chr04	46055438	46178487	intergenic	n/a	-	0	0	0	0	0	0.0178575	0	0	0	0	PREDICTED: uncharacterized protein LOC107060325 [Solanum tuberosum];PREDICTED: uncharacterized protein LOC102587765 isoform X1 [Solanum tuberosum];PREDICTED: uncharacterized protein LOC102587213 isoform X1 [Solanum tuberosum];Violaxanthin de-epoxidase, chloroplastic [Ananas comosus];PREDICTED: uncharacterized protein LOC102587765 isoform X1 [Solanum tuberosum]	GO:0046872,GO:0009072,GO:0006098,GO:0000096,GO:0016117,GO:0006655,GO:0010028,GO:0006636,GO:0030095,GO:0044272,GO:0019288,GO:0006766,GO:0006546,GO:0019748,GO:0009106,GO:0015995,GO:0009108,GO:0019216,GO:0009965,GO:0008652,GO:0009695,GO:0030154,GO:0009416,GO:0009408,GO:0045893,GO:0046422,GO:0009543,GO:0006364,GO:0031408
chr05:49574807|49682247	107320	chr05	49574807	49682247	lincRNA	n/a	-	0	0	0	0	0	0.035715	0.0550248	0.129521	0.0389113	0.0635703	PREDICTED: putative late blight resistance protein homolog R1A-3 isoform X1 [Solanum pennellii]
chr07:46437688|46507009	48562	chr07	46437688	46507009	intergenic	n/a	+	0	0	0	0	0	0.035715	0.0189108	0.0242789	0	0	PREDICTED: pre-mRNA-splicing factor 18-like [Solanum tuberosum];PREDICTED: ATP-dependent helicase rhp16-like [Solanum pennellii]
chr07:51920645|51958172	37527	chr07	51920645	51958172	intergenic	n/a	+	0	0	0	0	0	0.0178575	0	0	0	0	PREDICTED: uncharacterized protein LOC107062151 [Solanum tuberosum]
chr09:59768597|59841470	131274	chr09	59768597	59841470	intergenic	n/a	-	0	0	0	0	0	0.0892876	0.0889841	0.244184	0.0583669	0	sesquiterpene synthase [Solanum habrochaites];PREDICTED: crocetin glucosyltransferase, chloroplastic-like [Solanum tuberosum]
chr10:53504558|53603556	36687	chr10	53504558	53603556	lincRNA	n/a	+	0	0	0	0	0	0.218636	0.0267196	0.10631	0.196601	0.150293	PREDICTED: putative disease resistance protein RGA4 [Solanum tuberosum];PREDICTED: putative disease resistance protein RGA1 [Solanum tuberosum];PREDICTED: putative disease resistance protein RGA3 isoform X2 [Solanum lycopersicum];PREDICTED: disease resistance protein RGA2-like [Solanum tuberosum];PREDICTED: putative disease resistance protein At3g14460 [Solanum tuberosum];PREDICTED: putative dise…
chr10:53504751|53603556	36494	chr10	53504751	53603556	lincRNA	n/a	+	0	0	0	0	0	0.136922	0.0355449	0.0968055	0.0685347	0.0940973	PREDICTED: putative disease resistance protein RGA4 [Solanum tuberosum];PREDICTED: putative disease resistance protein RGA1 [Solanum tuberosum];PREDICTED: putative disease resistance protein RGA3 isoform X2 [Solanum lycopersicum];PREDICTED: disease resistance protein RGA2-like [Solanum tuberosum];PREDICTED: putative disease resistance protein At3g14460 [Solanum tuberosum];PREDICTED: putative dise…
chr11:43476501|43509908	33407	chr11	43476501	43509908	intergenic	n/a	-	0	0	0	0	0	0.0446438	0.0461386	0.0603871	0.0601141	0.0263582	PREDICTED: uncharacterized protein LOC107023007 [Solanum pennellii]
chr11:43902620|43985475	25834	chr11	43902620	43985475	lincRNA	n/a	+	0	0	0	0	0	0.0267863	0.0266586	0.0210074	0	0	PREDICTED: vicilin-like antimicrobial peptides 2-2 [Solanum tuberosum];Putative plant disease resistant protein, identical [Solanum demissum];CC-NBS-LRR protein [Solanum tuberosum];Plant disease resistant protein, putative [Solanum demissum];PREDICTED: acylsugar acyltransferase 3-like [Solanum tuberosum];Dehydration-responsive element-binding protein 1B , putative [Solanum demissum];PREDICTED: ac…	GO:0045735,GO:0006952,GO:0043531,GO:0006952,GO:0043531,GO:0006952,GO:0043531,GO:0016747,GO:0003700,GO:0003677,GO:0005634,GO:0006355
chr11:44111010|44172536	48790	chr11	44111010	44172536	lincRNA	n/a	-	0	0	0	0	0	0.0178575	0.0177724	0	0.0621462	0	CC-NBS-LRR protein [Solanum tuberosum];PREDICTED: putative disease resistance RPP13-like protein 1 [Solanum tuberosum];PREDICTED: putative disease resistance RPP13-like protein 1 [Solanum tuberosum];PREDICTED: putative disease resistance protein RGA1 isoform X2 [Solanum tuberosum]	GO:0006952,GO:0043531,GO:0006952,GO:0043531,GO:0006952,GO:0043531,GO:0006952,GO:0043531
chr12:11346591|11387184	34796	chr12	11346591	11387184	intergenic	n/a	+	0	0	0	0	0	0.0267863	0	0.0364184	0.0486391	0.0289678
chr12:50379277|50390376	22413	chr12	50379277	50390376	intergenic	n/a	-	0	0	0	0	0	0.0625013	0	0	0	0.0439304	PREDICTED: heat shock 70 kDa protein 15-like [Solanum tuberosum]
chr12:56132046|56168835	44694	chr12	56132046	56168835	intergenic	n/a	+	0	0	0	0	0	0.128671	0.063911	0	0.0635959	0.101833	PREDICTED: serine carboxypeptidase-like 11 isoform X1 [Solanum tuberosum];PREDICTED: uncharacterized protein LOC107058431 [Solanum tuberosum]
chr12:56136412|56164917	36410	chr12	56136412	56164917	intergenic	n/a	+	0	0	0	0	0	0.205012	0.0979109	0	0.0782625	0	PREDICTED: serine carboxypeptidase-like 11 isoform X1 [Solanum tuberosum];PREDICTED: uncharacterized protein LOC107058431 [Solanum tuberosum]
chr01:4206395|4245737	37161	chr01	4206395	4245737	lincRNA	n/a	+	0	0	0	0	0	0.0283949	0	0	0	0	PREDICTED: uncharacterized protein LOC104646330 [Solanum lycopersicum]
chr01:67777042|67832276	50419	chr01	67777042	67832276	lincRNA	n/a	-	0	0	0	0	0	0.0189299	0	0	0	0	PREDICTED: benzoate carboxyl methyltransferase-like [Solanum tuberosum];PREDICTED: 3-hydroxyisobutyryl-CoA hydrolase 1-like [Solanum tuberosum]
chr02:39546360|39567166	16535	chr02	39546360	39567166	intergenic	n/a	-	0	0	0	0	0	0.0283949	0.0533782	0.0837876	0.0220702	0.0379013	PREDICTED: zinc finger CCCH domain-containing protein 45-like [Solanum tuberosum];PREDICTED: ubiquitin carboxyl-terminal hydrolase 17 [Solanum tuberosum]
chr02:41563944|41582413	18371	chr02	41563944	41582413	intergenic	n/a	+	0	0	0	0	0	0.0652383	0.0378216	0.0485579	0.0540178	0.0351443	PREDICTED: proteinase inhibitor type-2-like [Solanum tuberosum]	GO:0010466,GO:0004867
chr02:41564442|41583544	19004	chr02	41564442	41583544	intergenic	n/a	+	0	0	0	0	0	0.151439	0	0.0606973	0.0882806	0.105433	PREDICTED: proteinase inhibitor type-2-like [Solanum tuberosum]	GO:0010466,GO:0004867
chr03:5454925|5461603	9270	chr03	5454925	5461603	intergenic	n/a	+	0	0	0	0	0	0.0283949	0	0	0	0	PREDICTED: uncharacterized protein LOC102583504 [Solanum tuberosum]
chr04:4352380|4486765	113718	chr04	4352380	4486765	intergenic	n/a	+	0	0	0	0	0	0.0189299	0	0	0	0	PREDICTED: putative UPF0481 protein At3g02645 [Solanum tuberosum];PREDICTED: UPF0481 protein At3g47200-like [Solanum tuberosum];PREDICTED: uncharacterized protein LOC102596591 isoform X6 [Solanum tuberosum];PREDICTED: uncharacterized protein DKFZp434B061-like [Solanum tuberosum];PREDICTED: putative GEM-like protein 8 [Solanum tuberosum]
chr06:973722|1147286	139799	chr06	973722	1147286	lincRNA	n/a	-	0	0	0	0	0	0.141974	0.124549	0.152353	0.129806	0.0473767	PREDICTED: putative late blight resistance protein homolog R1A-3 isoform X2 [Solanum tuberosum];late blight resistance protein Rpi-blb2 [Solanum bulbocastanum];PREDICTED: putative late blight resistance protein homolog R1A-3 isoform X3 [Solanum tuberosum];PREDICTED: putative late blight resistance protein homolog R1A-3 [Solanum lycopersicum];PREDICTED: putative late blight resistance protein homo…
chr06:50009459|50060235	55859	chr06	50009459	50060235	intergenic	n/a	+	0	0	0	0	0	0.0283949	0.0550858	0	0	0	PREDICTED: uncharacterized protein LOC102587190 [Solanum tuberosum];PREDICTED: glycerol-3-phosphate acyltransferase 5-like [Solanum tuberosum];PREDICTED: probable prolyl 4-hydroxylase 7 [Solanum tuberosum];PREDICTED: sister chromatid cohesion protein PDS5 homolog A-like isoform X1 [Solanum tuberosum]
chr06:59085555|59100155	19725	chr06	59085555	59100155	intron	PGSC0003DMG401020126	+	0	0	0	0	0	0.0473248	0.0979109	0.297528	0.225642	0.194371	PREDICTED: ARM REPEAT PROTEIN INTERACTING WITH ABF2-like [Solanum tuberosum]	GO:0004180
chr07:53117954|53128928	14985	chr07	53117954	53128928	intergenic	n/a	+	0	0	0	0	0	0.0283949	0	0	0	0	PREDICTED: probable bifunctional methylthioribulose-1-phosphate dehydratase/enolase-phosphatase E1 1 [Solanum tuberosum];PREDICTED: uncharacterized protein LOC107060802 [Solanum tuberosum];PREDICTED: probable bifunctional methylthioribulose-1-phosphate dehydratase/enolase-phosphatase E1 1 [Solanum tuberosum]
chr09:52225321|52246245	18040	chr09	52225321	52246245	lincRNA	n/a	+	0	0	0	0	0	0.0554346	0	0	0.0180059	0.0473767	hypothetical protein VITISV_027864 [Vitis vinifera];Retrovirus-related Pol polyprotein from transposon TNT 1-94 [Cajanus cajan];PREDICTED: metal tolerance protein 2-like [Solanum tuberosum]	GO:0003676,GO:0008270
chr10:2890605|3052881	38654	chr10	2890605	3052881	intergenic	n/a	+	0	0	0	0	0	0.0283949	0	0	0	0	PREDICTED: replication protein A 70 kDa DNA-binding subunit D-like [Solanum tuberosum];PREDICTED: uncharacterized protein LOC102580263 [Solanum tuberosum];PREDICTED: uncharacterized protein LOC102595999 [Solanum tuberosum]
chr11:43432176|43521504	51072	chr11	43432176	43521504	intergenic	n/a	-	0	0	0	0	0	0.0189299	0	0	0	0	disease resistance protein R3a-like protein [Solanum demissum];Putative disease resistance protein I2C-5, identical [Solanum demissum];PREDICTED: uncharacterized protein LOC107023007 [Solanum pennellii]
chr11:43681217|43717899	20459	chr11	43681217	43717899	lincRNA	n/a	-	0	0	0	0	0	0.0189299	0	0	0.0583669	0	PREDICTED: wall-associated receptor kinase 3-like [Solanum lycopersicum];PREDICTED: feruloyl CoA ortho-hydroxylase 2-like [Solanum tuberosum];PREDICTED: feruloyl CoA ortho-hydroxylase 2-like [Solanum tuberosum];PREDICTED: feruloyl CoA ortho-hydroxylase 2-like [Solanum tuberosum];PREDICTED: feruloyl CoA ortho-hydroxylase 2-like [Solanum tuberosum];PREDICTED: feruloyl CoA ortho-hydroxylase 2-like […
chr11:44111537|44215202	101697	chr11	44111537	44215202	lincRNA	n/a	-	0	0	0	0	0	0.0189299	0	0	0	0	CC-NBS-LRR protein [Solanum tuberosum];PREDICTED: putative disease resistance RPP13-like protein 1 [Solanum tuberosum];PREDICTED: putative disease resistance RPP13-like protein 1 [Solanum tuberosum];PREDICTED: putative disease resistance protein RGA1 isoform X2 [Solanum tuberosum];PREDICTED: putative disease resistance RPP13-like protein 1 [Solanum tuberosum]	GO:0006952,GO:0043531,GO:0006952,GO:0043531,GO:0006952,GO:0043531,GO:0006952,GO:0043531,GO:0006952,GO:0043531
chr12:56131552|56176496	52849	chr12	56131552	56176496	intergenic	n/a	+	0	0	0	0	0	0.225126	0.109623	0.204993	0	0.280043	PREDICTED: serine carboxypeptidase-like 11 isoform X1 [Solanum tuberosum];PREDICTED: uncharacterized protein LOC107058431 [Solanum tuberosum]
chr12:56132046|56164917	40776	chr12	56132046	56164917	intergenic	n/a	+	0	0	0	0	0	0.0473248	0.0378216	0	0	0	PREDICTED: serine carboxypeptidase-like 11 isoform X1 [Solanum tuberosum];PREDICTED: uncharacterized protein LOC107058431 [Solanum tuberosum]
chr12:56132581|56159481	34805	chr12	56132581	56159481	intergenic	n/a	+	0	0	0	0	0	0.0189299	0	0	0	0	PREDICTED: serine carboxypeptidase-like 11 isoform X1 [Solanum tuberosum];PREDICTED: uncharacterized protein LOC107058431 [Solanum tuberosum]
chr01:3625884|3677500	51538	chr01	3625884	3677500	lincRNA	n/a	+	0	0	0	0	0	0.0182523	0	0	0	0.0193119	PREDICTED: cysteine-rich receptor-like protein kinase 2 [Solanum tuberosum]
chr01:58472680|58529501	55462	chr01	58472680	58529501	intergenic	n/a	+	0	0	0	0	0	0.0182523	0	0	0	0	PREDICTED: uncharacterized protein LOC104233234 [Nicotiana sylvestris]	GO:0006952,GO:0043531
chr01:58472680|58555830	81791	chr01	58472680	58555830	intergenic	n/a	+	0	0	0	0	0	0.0182523	0	0.0192506	0	0	PREDICTED: uncharacterized protein LOC104233234 [Nicotiana sylvestris]	GO:0006952,GO:0043531
chr01:79341682|79370264	24979	chr01	79341682	79370264	lincRNA	n/a	+	0	0	0	0	0	0.0273785	0	0	0	0	PREDICTED: uncharacterized protein LOC107879383 [Capsicum annuum];PREDICTED: probable leucine-rich repeat receptor-like protein kinase At5g49770 [Solanum tuberosum]
chr01:83400877|83459533	52504	chr01	83400877	83459533	intergenic	n/a	+	0	0	0	0	0	0.0273785	0.0178131	0.0435296	0.0220702	0	PREDICTED: pyruvate kinase isozyme A, chloroplastic-like [Solanum tuberosum];PREDICTED: uncharacterized protein LOC102605286 [Solanum tuberosum];PREDICTED: uncharacterized protein LOC102602927 [Solanum tuberosum];PREDICTED: probable zinc metallopeptidase EGY3, chloroplastic [Solanum tuberosum];PREDICTED: phytosulfokines 3-like [Solanum tuberosum];PREDICTED: amino acid permease 6-like [Solanum tub…	GO:0004743,GO:0016310,GO:0030955,GO:0000287,GO:0006096,GO:0008233,GO:0006508,GO:0016021
chr02:18117737|18168892	46063	chr02	18117737	18168892	intergenic	n/a	+	0	0	0	0	0	0.0912616	0	0	0	0	PREDICTED: uncharacterized protein LOC102596140 [Solanum tuberosum]
chr02:18130070|18176923	41761	chr02	18130070	18176923	intergenic	n/a	+	0	0	0	0	0	0.0365046	0	0	0	0	PREDICTED: uncharacterized protein LOC102596140 [Solanum tuberosum]
chr02:27437241|27450447	13206	chr02	27437241	27450447	intergenic	n/a	-	0	0	0	0	0	0.0182523	0	0	0	0	PREDICTED: uncharacterized protein LOC102582197 [Solanum tuberosum]
chr02:41562457|41581788	19233	chr02	41562457	41581788	intergenic	n/a	+	0	0	0	0	0	0.0182523	0	0	0.0194556	0	PREDICTED: proteinase inhibitor type-2-like [Solanum tuberosum]	GO:0010466,GO:0004867
chr02:44199382|44211933	9497	chr02	44199382	44211933	intergenic	n/a	-	0	0	0	0	0	0.0182523	0	0	0	0	PREDICTED: calcium-transporting ATPase 12, plasma membrane-type-like [Solanum tuberosum]
chr03:51576282|51584591	13373	chr03	51576282	51584591	intergenic	n/a	+	0	0	0	0	0	0.0182523	0	0	0	0	PREDICTED: uncharacterized protein LOC107061354 [Solanum tuberosum];PREDICTED: uncharacterized protein LOC107061355 [Solanum tuberosum]
chr04:54709270|54801454	79095	chr04	54709270	54801454	lincRNA	n/a	-	0	0	0	0	0	0.054757	0	0.0385013	0	0.0175722	PREDICTED: glucan endo-1,3-beta-glucosidase 8-like [Solanum tuberosum];PREDICTED: LOW QUALITY PROTEIN: tRNA(His) guanylyltransferase 1-like [Solanum tuberosum];PREDICTED: probable receptor-like protein kinase At5g18500 [Solanum tuberosum];PREDICTED: probable receptor-like protein kinase At5g18500 [Solanum tuberosum];PREDICTED: S-adenosylmethionine carrier 1, chloroplastic/mitochondrial-like [Sola…
chr05:481117|486422	9752	chr05	481117	486422	intergenic	n/a	-	0	0	0	0	0	0.0273785	0	0	0	0	PREDICTED: uncharacterized hydrolase YugF-like [Solanum tuberosum]
chr05:481323|486685	9809	chr05	481323	486685	intergenic	n/a	-	0	0	0	0	0	0.0273785	0	0	0	0	PREDICTED: uncharacterized hydrolase YugF-like [Solanum tuberosum]
chr05:27052911|27079009	22788	chr05	27052911	27079009	intergenic	n/a	+	0	0	0	0	0	0.0182523	0	0	0	0.028426	PREDICTED: uncharacterized protein LOC107864824 [Capsicum annuum]
chr06:973722|1147118	139631	chr06	973722	1147118	lincRNA	n/a	-	0	0	0	0	0	0.0182523	0	0	0	0	PREDICTED: putative late blight resistance protein homolog R1A-3 isoform X2 [Solanum tuberosum];late blight resistance protein Rpi-blb2 [Solanum bulbocastanum];PREDICTED: putative late blight resistance protein homolog R1A-3 isoform X3 [Solanum tuberosum];PREDICTED: putative late blight resistance protein homolog R1A-3 [Solanum lycopersicum];PREDICTED: putative late blight resistance protein homo…
chr06:37230905|37255415	5889	chr06	37230905	37255415	lincRNA	n/a	-	0	0	0	0	0	0.0273785	0.0355449	0	0	0.036884	PREDICTED: membrane steroid-binding protein 2-like [Solanum tuberosum]
chr06:50028833|50060725	17456	chr06	50028833	50060725	intergenic	n/a	+	0	0	0	0	0	0.0182523	0	0	0	0	PREDICTED: uncharacterized protein LOC102587190 [Solanum tuberosum];PREDICTED: glycerol-3-phosphate acyltransferase 5-like [Solanum tuberosum];PREDICTED: probable prolyl 4-hydroxylase 7 [Solanum tuberosum]	GO:0016311,GO:0016791
chr08:9613847|9811099	65012	chr08	9613847	9811099	lincRNA	n/a	-	0	0	0	0	0	0.0273785	0	0.0192506	0	0	PREDICTED: receptor-like protein 12 [Solanum tuberosum];PREDICTED: LRR receptor-like serine/threonine-protein kinase GSO2 [Solanum tuberosum];PREDICTED: receptor-like protein 12 [Solanum tuberosum]
chr08:34658742|34699402	39741	chr08	34658742	34699402	intergenic	n/a	+	0	0	0	0	0	0.0182523	0.0455694	0	0	0	PREDICTED: 50S ribosomal protein L9 isoform X2 [Solanum tuberosum]
chr09:3460595|3531274	23436	chr09	3460595	3531274	lincRNA	n/a	+	0	0	0	0	0	0.0182523	0.0178131	0	0	0	PREDICTED: uncharacterized protein LOC107059491 [Solanum tuberosum];PREDICTED: double-strand break repair protein MRE11 isoform X2 [Solanum tuberosum];PREDICTED: histone H2AX-like [Solanum tuberosum];PREDICTED: F-box protein At4g00893-like [Solanum tuberosum];PREDICTED: F-box protein At4g00893-like [Solanum tuberosum];PREDICTED: F-box protein At4g00893-like [Solanum tuberosum]	GO:0008270,GO:0016491,GO:0055114,GO:0008270,GO:0016491,GO:0055114
chr09:52222574|52237233	13794	chr09	52222574	52237233	intergenic	n/a	+	0	0	0	0	0	0.0182523	0.0355855	0	0	0	PREDICTED: metal tolerance protein 2-like [Solanum tuberosum]	GO:0003676,GO:0005634,GO:0008270
chr11:40060718|40070521	7299	chr11	40060718	40070521	intergenic	n/a	-	0	0	0	0	0	0.0182523	0	0	0	0.0386238
chr11:44126714|44172283	59751	chr11	44126714	44172283	lincRNA	n/a	-	0	0	0	0	0	0.0456308	0.0283662	0.0452864	0.0194556	0.0351443	CC-NBS-LRR protein [Solanum tuberosum];PREDICTED: putative disease resistance RPP13-like protein 1 [Solanum tuberosum];PREDICTED: putative disease resistance RPP13-like protein 1 [Solanum tuberosum]	GO:0006952,GO:0043531,GO:0006952,GO:0043531,GO:0006952,GO:0043531
chr11:44129695|44174330	61610	chr11	44129695	44174330	lincRNA	n/a	-	0	0	0	0	0	0.0182523	0	0	0	0	CC-NBS-LRR protein [Solanum tuberosum];PREDICTED: putative disease resistance RPP13-like protein 1 [Solanum tuberosum];PREDICTED: putative disease resistance RPP13-like protein 1 [Solanum tuberosum]	GO:0006952,GO:0043531,GO:0006952,GO:0043531,GO:0006952,GO:0043531
chr01:84765278|84775052	13864	chr01	84765278	84775052	intergenic	n/a	+	0	0	0	0	0	0	0.0901631	0	0.0220702	0.0379013	PREDICTED: uncharacterized protein LOC102604384 [Solanum tuberosum];PREDICTED: uncharacterized protein LOC107060375 [Solanum tuberosum]
chr02:18130719|18176923	41112	chr02	18130719	18176923	intergenic	n/a	+	0	0	0	0	0	0	0.0283662	0.11857	0	0	PREDICTED: uncharacterized protein LOC102596140 [Solanum tuberosum]
chr04:45991782|46177644	87980	chr04	45991782	46177644	lincRNA	n/a	-	0	0	0	0	0	0	0.0367239	0.0485579	0.0220702	0	PREDICTED: violaxanthin de-epoxidase, chloroplastic [Solanum pennellii];PREDICTED: uncharacterized protein LOC107060325 [Solanum tuberosum];PREDICTED: uncharacterized protein LOC102587765 isoform X1 [Solanum tuberosum];PREDICTED: uncharacterized protein LOC102587213 isoform X1 [Solanum tuberosum];Violaxanthin de-epoxidase, chloroplastic [Ananas comosus];PREDICTED: uncharacterized protein LOC10787…	GO:0080090,GO:0044699,GO:0010467,GO:0018130,GO:0031977,GO:0046148,GO:0016491,GO:1901362,GO:0051188,GO:0006633,GO:0016070,GO:0044271,GO:0016122,GO:0006790,GO:0006520,GO:0009628,GO:1901575,GO:0055114,GO:0009534,GO:0008654,GO:0015994,GO:0019438,GO:0032502,GO:1901566,GO:0006733,GO:0009117,GO:0008299,GO:0046872,GO:0009072,GO:0006098,GO:0000096,GO:0016117,GO:0006655,GO:0010028,GO:0006636,GO:0030095,GO:…
chr04:54701363|54791302	76850	chr04	54701363	54791302	intergenic	n/a	-	0	0	0	0	0	0	0.0912201	0	0	0.0456701	PREDICTED: glucan endo-1,3-beta-glucosidase 8-like [Solanum tuberosum];PREDICTED: LOW QUALITY PROTEIN: tRNA(His) guanylyltransferase 1-like [Solanum tuberosum];PREDICTED: probable receptor-like protein kinase At5g18500 [Solanum tuberosum];PREDICTED: probable receptor-like protein kinase At5g18500 [Solanum tuberosum];PREDICTED: S-adenosylmethionine carrier 1, chloroplastic/mitochondrial-like [Sola…
chr04:56569188|56621887	34626	chr04	56569188	56621887	lincRNA	n/a	+	0	0	0	0	0	0	0.0283662	0	0	0	PREDICTED: purine permease 1-like [Solanum lycopersicum];PREDICTED: uncharacterized protein LOC104644915 [Solanum lycopersicum];PREDICTED: probable sulfate transporter 3.4 [Solanum pennellii];PREDICTED: probable GTP-binding protein OBGM, mitochondrial [Solanum tuberosum]
chr06:36635869|36671317	32176	chr06	36635869	36671317	intergenic	n/a	-	0	0	0	0	0	0	0.24584	0.0945335	0.594594	0.350587	PREDICTED: MADS-box protein SOC1-like isoform X1 [Solanum tuberosum]
chr06:41999796|42069230	67991	chr06	41999796	42069230	intergenic	n/a	-	0	0	0	0	0	0	0.07235	0.0210074	0.0490791	0.0193119	PREDICTED: dimethylallylcistransferase, chloroplastic-like [Solanum tuberosum];PREDICTED: germacrene C synthase-like [Solanum tuberosum];PREDICTED: premnaspirodiene oxygenase-like, partial [Solanum tuberosum];PREDICTED: uncharacterized protein LOC104242883 [Nicotiana sylvestris];hypothetical protein SDM1_47t00009 [Solanum demissum]
chr08:5954191|6001696	46180	chr08	5954191	6001696	intergenic	n/a	-	0	0	0	0	0	0	0.0189108	0	0	0.0193119
chr10:45766615|45851975	85360	chr10	45766615	45851975	intergenic	n/a	+	0	0	0	0	0	0	0.0818054	0.0210074	0.108753	0	PREDICTED: uncharacterized protein LOC107059045 [Solanum tuberosum]
chr11:1815974|1833515	24092	chr11	1815974	1833515	intergenic	n/a	+	0	0	0	0	0	0	0.0633419	0.0242789	0.0291835	0.0654907	PREDICTED: nudix hydrolase 18, mitochondrial-like [Solanum tuberosum]
chr11:44111176|44127819	15146	chr11	44111176	44127819	intergenic	n/a	-	0	0	0	0	0	0	0.0644802	0	0.0622887	0.0263582	PREDICTED: putative disease resistance protein RGA1 isoform X2 [Solanum tuberosum]	GO:0006952,GO:0043531
chr11:44134719|44187349	73319	chr11	44134719	44187349	lincRNA	n/a	-	0	0	0	0	0	0	0.0283662	0	0	0	CC-NBS-LRR protein [Solanum tuberosum];PREDICTED: putative disease resistance RPP13-like protein 1 [Solanum tuberosum];PREDICTED: putative disease resistance RPP13-like protein 1 [Solanum tuberosum];PREDICTED: putative disease resistance RPP13-like protein 1 [Solanum tuberosum]	GO:0006952,GO:0043531,GO:0006952,GO:0043531,GO:0006952,GO:0043531,GO:0006952,GO:0043531
chr02:18383476|18429228	44711	chr02	18383476	18429228	intergenic	n/a	-	0	0	0	0	0	0	0.0177724	0.0242789	0.0180059	0
chr02:41563956|41582472	18418	chr02	41563956	41582472	intergenic	n/a	+	0	0	0	0	0	0	0.0177724	0	0	0	PREDICTED: proteinase inhibitor type-2-like [Solanum tuberosum]	GO:0010466,GO:0004867
chr04:2904052|2944274	54240	chr04	2904052	2944274	intergenic	n/a	-	0	0	0	0	0	0	0.0800775	0	0.0194556	0	PREDICTED: putative late blight resistance protein homolog R1A-3 [Solanum tuberosum];PREDICTED: adenylate isopentenyltransferase 5, chloroplastic-like [Solanum pennellii]	GO:0032550,GO:0043168,GO:0032559
chr04:64816591|64820803	8262	chr04	64816591	64820803	intergenic	n/a	+	0	0	0	0	0	0	0.0177724	0	0	0	PREDICTED: serine carboxypeptidase-like 17 [Solanum tuberosum]
chr04:70975135|71043271	91516	chr04	70975135	71043271	intergenic	n/a	-	0	0	0	0	0	0	0.0177724	0	0	0	PREDICTED: uncharacterized protein LOC107017067 [Solanum pennellii];PREDICTED: G2/mitotic-specific cyclin-2-like [Solanum tuberosum]	GO:0009941,GO:0009644,GO:0042542,GO:0009408,GO:0006487
chr06:58402592|58432688	30096	chr06	58402592	58432688	intergenic	n/a	-	0	0	0	0	0	0	0.0266586	0	0	0.103606	PREDICTED: desumoylating isopeptidase 1 [Solanum tuberosum]
chr07:45473062|45489152	25261	chr07	45473062	45489152	intergenic	n/a	+	0	0	0	0	0	0	0.0177724	0	0	0	PREDICTED: 3-oxoacyl-[acyl-carrier-protein] synthase, mitochondrial-like isoform X2 [Solanum tuberosum];PREDICTED: uncharacterized protein LOC107060740 [Solanum tuberosum]	GO:0003676,GO:0000166
chr08:388434|453064	81396	chr08	388434	453064	intergenic	n/a	-	0	0	0	0	0	0	0.0355855	0	0.0180059	0	PREDICTED: hsp70-Hsp90 organizing protein 3-like [Solanum tuberosum];PREDICTED: protein YLS3-like [Solanum tuberosum];PREDICTED: uncharacterized protein LOC102604889 [Solanum tuberosum];PREDICTED: protein cornichon homolog 4-like [Solanum tuberosum];PREDICTED: hsp70-Hsp90 organizing protein 3-like [Solanum tuberosum];PREDICTED: 21 kDa protein-like [Solanum lycopersicum];PREDICTED: uncharacterized…
chr10:45762467|45847731	85264	chr10	45762467	45847731	intergenic	n/a	+	0	0	0	0	0	0	0.0177724	0	0	0	PREDICTED: uncharacterized protein LOC107059045 [Solanum tuberosum]
chr10:47310463|47365877	92176	chr10	47310463	47365877	lincRNA	n/a	+	0	0	0	0	0	0	0.0177724	0.0364184	0	0	PREDICTED: SKP1-like protein 1B [Solanum tuberosum];PREDICTED: uncharacterized protein LOC107858583 [Capsicum annuum];PREDICTED: kelch repeat-containing protein At3g27220-like [Solanum tuberosum]
chr10:59074044|59098101	17604	chr10	59074044	59098101	intergenic	n/a	-	0	0	0	0	0	0	0.0177724	0.0288759	0	0.0189507
chr11:44111176|44173062	49150	chr11	44111176	44173062	lincRNA	n/a	-	0	0	0	0	0	0	0.0177724	0	0	0.0553261	CC-NBS-LRR protein [Solanum tuberosum];PREDICTED: putative disease resistance RPP13-like protein 1 [Solanum tuberosum];PREDICTED: putative disease resistance RPP13-like protein 1 [Solanum tuberosum];PREDICTED: putative disease resistance protein RGA1 isoform X2 [Solanum tuberosum]	GO:0006952,GO:0043531,GO:0006952,GO:0043531,GO:0006952,GO:0043531,GO:0006952,GO:0043531
chr11:45385997|45421244	27684	chr11	45385997	45421244	intergenic	n/a	-	0	0	0	0	0	0	0.0355855	0	0.0194556	0	PREDICTED: uncharacterized protein LOC104090193 [Nicotiana tomentosiformis];PREDICTED: THO complex subunit 4A-like [Solanum tuberosum]
chr12:7036492|7182987	39903	chr12	7036492	7182987	intergenic	n/a	-	0	0	0	0	0	0	0.0177724	0	0	0.0263582	PREDICTED: probable LRR receptor-like serine/threonine-protein kinase At1g53440 [Solanum tuberosum];PREDICTED: acetyl-CoA-benzylalcohol acetyltransferase-like [Solanum tuberosum];PREDICTED: probable receptor-like protein kinase At1g33260 [Solanum tuberosum];PREDICTED: early nodulin-like protein 1 [Solanum pennellii]
chr12:11342910|11384937	36230	chr12	11342910	11384937	intergenic	n/a	+	0	0	0	0	0	0	0.168838	0	0	0.525659
chr01:79343261|79371681	24817	chr01	79343261	79371681	lincRNA	n/a	+	0	0	0	0	0	0	0.0356261	0	0.0220702	0.0193119	PREDICTED: uncharacterized protein LOC107879383 [Capsicum annuum];PREDICTED: probable leucine-rich repeat receptor-like protein kinase At5g49770 [Solanum tuberosum]
chr09:51739895|51795034	47113	chr09	51739895	51795034	intergenic	n/a	-	0	0	0	0	0	0	0.0178131	0	0	0	PREDICTED: MICOS complex subunit MIC60-like [Solanum tuberosum]
chr10:53504751|53603792	36730	chr10	53504751	53603792	lincRNA	n/a	+	0	0	0	0	0	0	0.0267196	0	0.0194556	0	PREDICTED: putative disease resistance protein RGA4 [Solanum tuberosum];PREDICTED: putative disease resistance protein RGA1 [Solanum tuberosum];PREDICTED: putative disease resistance protein RGA3 isoform X2 [Solanum lycopersicum];PREDICTED: disease resistance protein RGA2-like [Solanum tuberosum];PREDICTED: putative disease resistance protein At3g14460 [Solanum tuberosum];PREDICTED: putative dise…
chr11:5381617|5388097	5292	chr11	5381617	5388097	intergenic	n/a	+	0	0	0	0	0	0	0.0178131	0	0	0	PREDICTED: iron-sulfur assembly protein IscA-like 1, mitochondrial [Solanum tuberosum]
chr12:55344872|55352411	11991	chr12	55344872	55352411	intergenic	n/a	+	0	0	0	0	0	0	0.0178131	0	0	0	PREDICTED: 7-deoxyloganetin glucosyltransferase-like [Solanum tuberosum]
chr01:58445601|58555830	108870	chr01	58445601	58555830	intergenic	n/a	+	0	0	0	0	0	0	0	0.0242789	0	0	PREDICTED: uncharacterized protein LOC104233234 [Nicotiana sylvestris]	GO:0006952,GO:0043531
chr06:1071950|1168761	94264	chr06	1071950	1168761	lincRNA	n/a	-	0	0	0	0	0	0	0	0.249038	0	0.0615025	PREDICTED: protein TRANSPORT INHIBITOR RESPONSE 1-like isoform X2 [Solanum tuberosum];PREDICTED: putative late blight resistance protein homolog R1A-3 [Solanum tuberosum];PREDICTED: putative late blight resistance protein homolog R1A-3 isoform X1 [Solanum tuberosum]
chr07:51298247|51302944	4505	chr07	51298247	51302944	intergenic	n/a	+	0	0	0	0	0	0	0	0.0242789	0	0.0175722	PREDICTED: uncharacterized protein LOC102605417 [Solanum tuberosum]
chr09:11043754|11150784	120713	chr09	11043754	11150784	lincRNA	n/a	-	0	0	0	0	0	0	0	0.0364184	0	0	PREDICTED: LOW QUALITY PROTEIN: wall-associated receptor kinase 3-like [Solanum lycopersicum];PREDICTED: wall-associated receptor kinase 2-like [Nicotiana tomentosiformis]
chr12:2044534|2082466	27821	chr12	2044534	2082466	lincRNA	n/a	-	0	0	0	0	0	0	0	0.0242789	0	0	PREDICTED: temperature-induced lipocalin-1 [Solanum tuberosum];PREDICTED: probable zinc protease PqqL [Solanum tuberosum]	GO:0005215,GO:0006810
chr12:56131122|56157841	34624	chr12	56131122	56157841	intergenic	n/a	+	0	0	0	0	0	0	0	0.0364184	0	0	PREDICTED: serine carboxypeptidase-like 11 isoform X1 [Solanum tuberosum];PREDICTED: uncharacterized protein LOC107058431 [Solanum tuberosum]
chr00:20824067|20904726	35817	chr00	20824067	20904726	intergenic	n/a	+	0	0	0	0	0	0	0	0.0385013	0	0	PREDICTED: TMV resistance protein N-like [Solanum tuberosum];PREDICTED: TMV resistance protein N-like isoform X2 [Nicotiana tabacum];Putative retrotransposon protein, identical [Solanum demissum]
chr04:45991782|46050732	14405	chr04	45991782	46050732	lincRNA	n/a	-	0	0	0	0	0	0	0	0.0192506	0	0	PREDICTED: violaxanthin de-epoxidase, chloroplastic [Solanum pennellii];PREDICTED: uncharacterized protein LOC107870789 [Capsicum annuum];PREDICTED: uncharacterized protein LOC104226892 isoform X1 [Nicotiana sylvestris];PREDICTED: uncharacterized protein LOC102584681 [Solanum tuberosum]	GO:0080090,GO:0044699,GO:0010467,GO:0018130,GO:0031977,GO:0046148,GO:0016491,GO:1901362,GO:0051188,GO:0006633,GO:0016070,GO:0044271,GO:0016122,GO:0006790,GO:0006520,GO:0009628,GO:1901575,GO:0055114,GO:0009534,GO:0008654,GO:0015994,GO:0019438,GO:0032502,GO:1901566,GO:0006733,GO:0009117,GO:0008299
chr09:59767453|59840434	131382	chr09	59767453	59840434	intergenic	n/a	-	0	0	0	0	0	0	0	0.259883	0.364004	0	sesquiterpene synthase [Solanum habrochaites];PREDICTED: crocetin glucosyltransferase, chloroplastic-like [Solanum tuberosum]	GO:0008152,GO:0000287,GO:0010333,GO:0016758,GO:0008152
chr01:3647860|3658558	10620	chr01	3647860	3658558	intergenic	n/a	+	0	0	0	0	0	0	0	0.0315112	0	0	PREDICTED: cysteine-rich receptor-like protein kinase 2 [Solanum tuberosum]
chr01:75282491|75295453	24348	chr01	75282491	75295453	intergenic	n/a	+	0	0	0	0	0	0	0	0.0210074	0	0	PREDICTED: ribosome biogenesis protein BMS1 homolog isoform X1 [Solanum tuberosum]
chr01:81041786|81094046	64408	chr01	81041786	81094046	lincRNA	n/a	-	0	0	0	0	0	0	0	0.0420149	0	0	PREDICTED: uncharacterized protein LOC107008161 [Solanum pennellii]
chr02:27782659|27821125	56037	chr02	27782659	27821125	intergenic	n/a	-	0	0	0	0	0	0	0	0.0210074	0	0.0459982	PREDICTED: probable LRR receptor-like serine/threonine-protein kinase At3g47570 [Solanum tuberosum];PREDICTED: uncharacterized protein LOC104645921 [Solanum lycopersicum];PREDICTED: LRR receptor-like serine/threonine-protein kinase EFR [Solanum lycopersicum]
chr02:41563944|41582472	18430	chr02	41563944	41582472	intergenic	n/a	+	0	0	0	0	0	0	0	0.0210074	0	0	PREDICTED: proteinase inhibitor type-2-like [Solanum tuberosum]	GO:0010466,GO:0004867
chr03:7434456|7576500	233310	chr03	7434456	7576500	intergenic	n/a	+	0	0	0	0	0	0	0	0.0315112	0	0.0482797	PREDICTED: alcohol dehydrogenase-like 1 isoform X1 [Solanum tuberosum];PREDICTED: alcohol dehydrogenase class-3-like [Solanum tuberosum];PREDICTED: uncharacterized protein LOC107021588 [Solanum pennellii]	GO:0008270,GO:0004022,GO:0055114,GO:0008270,GO:0004022,GO:0055114
chr08:1555897|1649928	138321	chr08	1555897	1649928	intergenic	n/a	-	0	0	0	0	0	0	0	0.0420149	0.0220702	0	PREDICTED: patatin-T5-like [Solanum tuberosum];RecName: Full=Patatin-05; AltName: Full=Patatin-1-Kuras 1; Flags: Precursor	GO:0006952,GO:0005773,GO:0016787,GO:0045735,GO:0016042,GO:0006952,GO:0005773,GO:0016787,GO:0045735,GO:0016042
chr10:1527981|1551226	21941	chr10	1527981	1551226	intergenic	n/a	+	0	0	0	0	0	0	0	0.0210074	0	0	PREDICTED: probable histone H2A.1 [Solanum lycopersicum];PREDICTED: 50S ribosomal protein L24, chloroplastic-like [Solanum tuberosum];PREDICTED: uncharacterized protein LOC102584360 [Solanum tuberosum];PREDICTED: 60S ribosomal protein L8 [Solanum tuberosum];PREDICTED: ribonuclease H-like [Solanum tuberosum]
chr01:81175422|81203415	27993	chr01	81175422	81203415	intergenic	n/a	-	0	0	0	0	0	0	0	0	0.0490791	0
chr01:85065316|85079434	19526	chr01	85065316	85079434	lincRNA	n/a	-	0	0	0	0	0	0	0	0	0.0180059	0	PREDICTED: salicylic acid-binding protein 2-like [Solanum tuberosum]
chr01:85283596|85316504	24990	chr01	85283596	85316504	lincRNA	n/a	+	0	0	0	0	0	0	0	0	0.0180059	0	PREDICTED: putative B3 domain-containing protein Os03g0621600 [Solanum lycopersicum];PREDICTED: B3 domain-containing protein REM19-like [Solanum tuberosum];PREDICTED: uncharacterized protein LOC102588593 [Solanum tuberosum]
chr02:31251883|31283650	31613	chr02	31251883	31283650	intergenic	n/a	-	0	0	0	0	0	0	0	0	0.0360119	0.0263582	PREDICTED: probable LRR receptor-like serine/threonine-protein kinase RFK1 isoform X4 [Solanum tuberosum]
chr02:37123603|37233744	120736	chr02	37123603	37233744	intergenic	n/a	+	0	0	0	0	0	0	0	0	0.0400761	0	PREDICTED: glycerophosphodiester phosphodiesterase protein kinase domain-containing GDPDL2-like, partial [Solanum tuberosum];PREDICTED: probable receptor-like protein kinase At5g39020 [Solanum tuberosum];PREDICTED: uncharacterized protein LOC107060793 [Solanum tuberosum];PREDICTED: putative callose synthase 8 [Solanum pennellii];PREDICTED: glycerophosphodiester phosphodiesterase protein kinase do…	GO:0020037,GO:0046872,GO:0004601,GO:0055114,GO:0006979
chr03:57229240|57237438	17376	chr03	57229240	57237438	intergenic	n/a	+	0	0	0	0	0	0	0	0	0.0270089	0	PREDICTED: topless-related protein 1-like isoform X2 [Solanum tuberosum]
chr04:2904052|2923636	29672	chr04	2904052	2923636	intergenic	n/a	-	0	0	0	0	0	0	0	0	0.0270089	0	PREDICTED: putative late blight resistance protein homolog R1A-3 [Solanum tuberosum]	GO:0032550,GO:0043168,GO:0032559
chr04:4720207|4762903	46011	chr04	4720207	4762903	intergenic	n/a	-	0	0	0	0	0	0	0	0	0.075648	0	PREDICTED: 39S ribosomal protein L46, mitochondrial-like [Solanum tuberosum];PREDICTED: disease resistance protein RPP13-like [Capsicum annuum];PREDICTED: disease resistance protein RPP13-like [Solanum tuberosum]
chr04:46050655|46177311	100644	chr04	46050655	46177311	lincRNA	n/a	-	0	0	0	0	0	0	0	0	0.0464645	0	PREDICTED: uncharacterized protein LOC107060325 [Solanum tuberosum];PREDICTED: uncharacterized protein LOC102587765 isoform X1 [Solanum tuberosum];PREDICTED: uncharacterized protein LOC102587213 isoform X1 [Solanum tuberosum];Violaxanthin de-epoxidase, chloroplastic [Ananas comosus];PREDICTED: uncharacterized protein LOC102587765 isoform X1 [Solanum tuberosum]	GO:0046872,GO:0009072,GO:0006098,GO:0000096,GO:0016117,GO:0006655,GO:0010028,GO:0006636,GO:0030095,GO:0044272,GO:0019288,GO:0006766,GO:0006546,GO:0019748,GO:0009106,GO:0015995,GO:0009108,GO:0019216,GO:0009965,GO:0008652,GO:0009695,GO:0030154,GO:0009416,GO:0009408,GO:0045893,GO:0046422,GO:0009543,GO:0006364,GO:0031408
chr06:50028646|50060235	17153	chr06	50028646	50060235	intergenic	n/a	+	0	0	0	0	0	0	0	0	0.0180059	0	PREDICTED: uncharacterized protein LOC102587190 [Solanum tuberosum];PREDICTED: glycerol-3-phosphate acyltransferase 5-like [Solanum tuberosum];PREDICTED: probable prolyl 4-hydroxylase 7 [Solanum tuberosum]
chr10:2989455|3090550	97448	chr10	2989455	3090550	lincRNA	n/a	-	0	0	0	0	0	0	0	0	0.3119	0.028426	PREDICTED: replication protein A 70 kDa DNA-binding subunit D-like [Solanum tuberosum];PREDICTED: uncharacterized protein LOC102580263 [Solanum tuberosum];PREDICTED: uncharacterized protein LOC102580263 [Solanum tuberosum];PREDICTED: uncharacterized protein LOC102580595 [Solanum tuberosum];PREDICTED: uncharacterized protein LOC107063368 [Solanum tuberosum];PREDICTED: protein TAP1-like [Solanum tu…
chr11:4527281|4604861	65020	chr11	4527281	4604861	intergenic	n/a	-	0	0	0	0	0	0	0	0	0.0180059	0	PREDICTED: F-box protein At3g07870-like [Solanum pennellii];PREDICTED: uncharacterized protein LOC102581586 [Solanum tuberosum];PREDICTED: pyruvate kinase 1, cytosolic-like [Solanum tuberosum];PREDICTED: F-box protein At3g07870-like [Solanum pennellii];PREDICTED: 60S ribosomal protein L30-like [Solanum tuberosum];PREDICTED: phosphatidylinositol-3-phosphatase myotubularin-1 isoform X1 [Solanum tub…
chr11:42455829|42478092	24891	chr11	42455829	42478092	intergenic	n/a	+	0	0	0	0	0	0	0	0	0.0180059	0	PREDICTED: cell division control protein 2 homolog A-like isoform X2 [Solanum tuberosum];PREDICTED: histidine-containing phosphotransfer protein 4-like [Solanum tuberosum]	GO:0006468,GO:0005524,GO:0004674
chr01:82980811|82990365	13836	chr01	82980811	82990365	intergenic	n/a	+	0	0	0	0	0	0	0	0	0.0194556	0	PREDICTED: fatty acid amide hydrolase-like isoform X2 [Solanum tuberosum]
chr03:1375760|1473452	91989	chr03	1375760	1473452	lincRNA	n/a	-	0	0	0	0	0	0	0	0	0.0194556	0	PREDICTED: CBL-interacting serine/threonine-protein kinase 20 [Solanum tuberosum];PREDICTED: putative receptor-like protein kinase At3g47110 [Solanum tuberosum];PREDICTED: transcription factor TGA6-like [Solanum tuberosum];PREDICTED: probable LRR receptor-like serine/threonine-protein kinase At3g47570 [Solanum tuberosum];PREDICTED: probable LRR receptor-like serine/threonine-protein kinase At3g47…
chr04:57718077|57732168	14091	chr04	57718077	57732168	lincRNA	n/a	-	0	0	0	0	0	0	0	0	0.0194556	0	PREDICTED: F-box protein At5g62510-like [Solanum tuberosum]	GO:0006952,GO:0043531,GO:0006952,GO:0043531,GO:0006952,GO:0043531,GO:0006952,GO:0043531,GO:0006952,GO:0043531,GO:0006468,GO:0005524,GO:0004674,GO:0006468,GO:0005524,GO:0004674,GO:0016021,GO:0009536,GO:0055085,GO:0006468,GO:0005524,GO:0004674,GO:0006468,GO:0005524,GO:0004674,GO:0016021,GO:0009536,GO:0055085,GO:0003677,GO:0003682,GO:0031408,GO:0016165,GO:0005506,GO:0055114
chr06:50009459|50028231	21593	chr06	50009459	50028231	intergenic	n/a	+	0	0	0	0	0	0	0	0	0.0194556	0	PREDICTED: uncharacterized protein LOC102587190 [Solanum tuberosum];PREDICTED: sister chromatid cohesion protein PDS5 homolog A-like isoform X1 [Solanum tuberosum]
chr08:52915029|52943585	8861	chr08	52915029	52943585	intergenic	n/a	+	0	0	0	0	0	0	0	0	0.0194556	0	PREDICTED: flavonoid 3&apos;-monooxygenase-like [Solanum tuberosum];PREDICTED: geraniol 8-hydroxylase-like [Solanum tuberosum];PREDICTED: flavonoid 3&apos;-monooxygenase-like [Solanum tuberosum]	GO:0005840,GO:0003735,GO:0006412,GO:0005509,GO:0005509,GO:0005509,GO:0005509,GO:0020037,GO:0016705,GO:0004497,GO:0005506,GO:0009055,GO:0055114
chr09:7084492|7100602	23430	chr09	7084492	7100602	intergenic	n/a	-	0	0	0	0	0	0	0	0	0.0291835	0	PREDICTED: pentatricopeptide repeat-containing protein At3g53360, mitochondrial [Solanum tuberosum];PREDICTED: 125 kDa kinesin-related protein-like isoform X2 [Solanum tuberosum]
chr11:43712540|43717541	12055	chr11	43712540	43717541	intergenic	n/a	-	0	0	0	0	0	0	0	0	0.0389113	0	PREDICTED: wall-associated receptor kinase 3-like [Solanum lycopersicum];PREDICTED: feruloyl CoA ortho-hydroxylase 2-like [Solanum tuberosum]
chr01:82983732|82993005	13555	chr01	82983732	82993005	intergenic	n/a	+	0	0	0	0	0	0	0	0	0.0220702	0	PREDICTED: fatty acid amide hydrolase-like isoform X2 [Solanum tuberosum]
chr01:83263774|83268052	8671	chr01	83263774	83268052	intergenic	n/a	-	0	0	0	0	0	0	0	0	0.187596	0	PREDICTED: probable receptor-like protein kinase At5g47070 [Solanum tuberosum]	GO:0006468,GO:0005524,GO:0004674
chr08:1473330|1649928	177437	chr08	1473330	1649928	intergenic	n/a	-	0	0	0	0	0	0	0	0	0.419333	0.0615025	PREDICTED: probable (S)-N-methylcoclaurine 3&apos;-hydroxylase isozyme 2 [Solanum tuberosum];PREDICTED: patatin-T5-like [Solanum tuberosum];RecName: Full=Patatin-05; AltName: Full=Patatin-1-Kuras 1; Flags: Precursor	GO:0046872,GO:0016705,GO:0004497,GO:0006952,GO:0005773,GO:0016787,GO:0045735,GO:0016042,GO:0006952,GO:0005773,GO:0016787,GO:0045735,GO:0016042
chr11:42046332|42156486	110154	chr11	42046332	42156486	lincRNA	n/a	+	0	0	0	0	0	0	0	0	0.0331052	0	PREDICTED: acylsugar acyltransferase 3-like [Solanum tuberosum]
chr04:9795405|9819627	20656	chr04	9795405	9819627	intergenic	n/a	+	0	0	0	0	0	0	0	0	0	0.0175722	PREDICTED: B3 domain-containing protein At3g18960-like isoform X1 [Solanum tuberosum]	GO:0009651
chr05:4980582|4987527	11381	chr05	4980582	4987527	intergenic	n/a	-	0	0	0	0	0	0	0	0	0	0.0263582	PREDICTED: F-box/kelch-repeat protein At3g23880-like [Solanum tuberosum]
chr06:55887351|55888915	5416	chr06	55887351	55888915	intergenic	n/a	+	0	0	0	0	0	0	0	0	0	0.0175722	PREDICTED: vicilin-like antimicrobial peptides 2-3 [Solanum tuberosum]
chr09:59385798|59418862	21516	chr09	59385798	59418862	intergenic	n/a	-	0	0	0	0	0	0	0	0	0	0.0728982	PREDICTED: uncharacterized protein LOC107063335 [Solanum tuberosum];PREDICTED: uncharacterized protein LOC102588964 [Solanum tuberosum];PREDICTED: TMV resistance protein N isoform X1 [Solanum lycopersicum]
chr09:59767682|59840670	131389	chr09	59767682	59840670	intergenic	n/a	-	0	0	0	0	0	0	0	0	0	0.0263582	sesquiterpene synthase [Solanum habrochaites];PREDICTED: crocetin glucosyltransferase, chloroplastic-like [Solanum tuberosum]	GO:0008152,GO:0000287,GO:0010333,GO:0016758,GO:0008152
chr07:53117684|53128233	14560	chr07	53117684	53128233	intergenic	n/a	+	0	0	0	0	0	0	0	0	0	0.0193119	PREDICTED: probable bifunctional methylthioribulose-1-phosphate dehydratase/enolase-phosphatase E1 1 [Solanum tuberosum];PREDICTED: uncharacterized protein LOC107060802 [Solanum tuberosum];PREDICTED: probable bifunctional methylthioribulose-1-phosphate dehydratase/enolase-phosphatase E1 1 [Solanum tuberosum]
chr11:44111176|44173065	49153	chr11	44111176	44173065	lincRNA	n/a	-	0	0	0	0	0	0	0	0	0	0.0289678	CC-NBS-LRR protein [Solanum tuberosum];PREDICTED: putative disease resistance RPP13-like protein 1 [Solanum tuberosum];PREDICTED: putative disease resistance RPP13-like protein 1 [Solanum tuberosum];PREDICTED: putative disease resistance protein RGA1 isoform X2 [Solanum tuberosum]	GO:0006952,GO:0043531,GO:0006952,GO:0043531,GO:0006952,GO:0043531,GO:0006952,GO:0043531
chr01:4523913|4588179	53592	chr01	4523913	4588179	lincRNA	n/a	+	0	0	0	0	0	0	0	0	0	0.0947534	PREDICTED: DNA repair protein XRCC2 homolog [Solanum tuberosum];PREDICTED: photosystem II 5 kDa protein, chloroplastic [Solanum tuberosum];PREDICTED: DNA repair protein XRCC2 homolog isoform X1 [Solanum tuberosum]
chr01:75557712|75596208	38496	chr01	75557712	75596208	lincRNA	n/a	+	0	0	0	0	0	0	0	0	0	0.113704
chr05:16736119|16826589	54710	chr05	16736119	16826589	intergenic	n/a	-	0	0	0	0	0	0	0	0	0	0.0189507
chr08:2934747|3086650	290462	chr08	2934747	3086650	intergenic	n/a	-	0	0	0	0	0	0	0	0	0	0.0473767	PREDICTED: protein DETOXIFICATION 21-like [Solanum pennellii];PREDICTED: ATP synthase subunit beta, mitochondrial [Solanum tuberosum];Ycf2 [Solanum bulbocastanum]
chr09:49789823|49794402	8970	chr09	49789823	49794402	intergenic	n/a	-	0	0	0	0	0	0	0	0	0	0.0189507	PREDICTED: hyoscyamine 6-dioxygenase-like [Solanum tuberosum]
chr09:60472919|60502301	42658	chr09	60472919	60502301	intergenic	n/a	+	0	0	0	0	0	0	0	0	0	0.0379013	PREDICTED: geraniol 8-hydroxylase-like [Solanum tuberosum]	GO:0008152,GO:0000287,GO:0010333,GO:0016758,GO:0008152
chr11:9795245|9897312	102067	chr11	9795245	9897312	intergenic	n/a	-	0	0	0	0	0	0	0	0	0	0.0189507
chr12:1341048|1420708	44753	chr12	1341048	1420708	intergenic	n/a	+	0	0	0	0	0	0	0	0	0	0.028426	PREDICTED: probable sugar phosphate/phosphate translocator At1g06470 isoform X1 [Solanum tuberosum];PREDICTED: acetyl-CoA-benzylalcohol acetyltransferase-like [Solanum tuberosum]	GO:0005978,GO:0019252,GO:0009507,GO:0008878
chr01:3855759|3874478	18719	chr01	3855759	3874478	intergenic	n/a	-	0.662816	0.514286	0.33925	0.509565	0.473808	0.621884	0.518345	0.47497	0.589221	0.628094
chr01:65553140|65608721	55581	chr01	65553140	65608721	intergenic	n/a	+	0.0858438	0.0496679	0.0347931	0.0875646	0.0351798	0.0535725	0	0.0574258	0.0270089	0.0828822
chr01:65694028|65712542	18514	chr01	65694028	65712542	intergenic	n/a	+	0.608942	0	0	0	0	0	0	0	0	0
chr01:75594986|75600917	5931	chr01	75594986	75600917	intergenic	n/a	+	0.11242	0.051929	0.0347059	0.0318614	0.0443158	0.0625013	0	0.0210074	0.0512536	0.0456701
chr01:78497153|78521175	24022	chr01	78497153	78521175	intergenic	n/a	+	0.0187367	0	0	0	0	0	0	0	0	0
chr01:85259041|85277337	18296	chr01	85259041	85277337	lincRNA	n/a	+	0.140525	0	0	0.284135	0	0.0757197	0	0	0.121386	0.125527
chr02:19874620|19874848	228	chr02	19874620	19874848	intergenic	n/a	-	0.0655784	0.036879	0.0349193	0.0546665	0.0175899	0.0189299	0.0267196	0.0420149	0.0194556	0.0646208
chr02:31133759|31207866	74107	chr02	31133759	31207866	intergenic	n/a	-	0.32311	0.34134	0.242811	0.0536299	0.142502	0.312344	0.311322	0.190787	0.190788	0.428416
chr02:31137190|31211569	74379	chr02	31137190	31211569	intergenic	n/a	-	0.0661899	0.0513335	0	0.0644139	0.0449053	0	0	0	0	0
chr02:31160143|31211083	50940	chr02	31160143	31211083	intergenic	n/a	-	0.0946007	0.174402	0.0611087	0.140503	0.0538397	0.160904	0.204545	0.303229	0.175405	0
chr02:35847545|35898921	51376	chr02	35847545	35898921	intergenic	n/a	-	0.0374733	0.136095	0.130474	0.148687	0.197211	0	0	0	0.252083	0.0193119
chr02:43604462|43622094	17632	chr02	43604462	43622094	intergenic	n/a	-	0.160791	0.74598	2.1038	0.900471	0.328607	0.0634883	0.466288	0.249848	0.130681	0.422902
chr03:1835201|1852403	17202	chr03	1835201	1852403	lincRNA	n/a	-	0.0187367	0	0	0	0	0	0	0	0	0
chr03:2859047|2867686	8639	chr03	2859047	2867686	lincRNA	n/a	-	0.0843151	0.0940121	0.0954194	0.108033	0.0888489	0.0283949	0.0189108	0.101713	0	0
chr03:36032115|36034481	2366	chr03	36032115	36034481	intergenic	n/a	-	0.557013	0.50938	0.35663	0.34733	0.251236	0.502734	0.624959	0.702243	0.534038	0.721849
chr04:5084821|5146050	61229	chr04	5084821	5146050	lincRNA	n/a	+	1.51025	1.58712	2.33992	1.89694	1.90488	1.4512	1.87726	1.97444	1.87802	2.16234
chr04:5084836|5146050	61214	chr04	5084836	5146050	lincRNA	n/a	+	1.06994	1.38146	1.1998	1.12472	1.07686	1.17682	1.3547	1.01396	1.10527	1.34468
chr04:5137566|5146644	9078	chr04	5137566	5146644	intergenic	n/a	+	0.492046	0.43833	0.677951	0.684377	0.54378	0.549747	0.623414	0.618577	0.60258	0.722492
chr04:30972272|30994726	22454	chr04	30972272	30994726	intergenic	n/a	+	0.122706	0.0255178	0.0173966	0.0438641	0.035552	0	0	0	0	0
chr06:51402713|51407441	4728	chr06	51402713	51407441	lincRNA	n/a	-	0.491129	0.236473	0.199833	0.356996	0.417518	0.121689	0.363092	0.0603871	0.350952	0.355732
chr06:58089151|58105827	16676	chr06	58089151	58105827	intergenic	n/a	-	0.0664957	0	0.025964	0.021932	0.115606	0	0	0.088937	0.076088	0.0844413
chr07:53424114|53454196	30082	chr07	53424114	53454196	intergenic	n/a	-	0.339401	0.354189	0.191341	0.45238	0.204734	0	0	0	0	0
chr07:56697255|56698294	1039	chr07	56697255	56698294	intergenic	n/a	+	0.0187367	0.0173097	0	0	0	0	0.0556346	0.0242789	0	0
chr08:974276|979715	5439	chr08	974276	979715	intergenic	n/a	+	0.0664957	0.0471104	0	0.0326527	0.0624173	0	0	0	0	0
chr09:55629221|55671333	42112	chr09	55629221	55671333	intergenic	n/a	+	0.272294	0.0638245	0.0522843	0.234178	1.52485	0	0.0177724	0	0	0
chr09:60450905|60454604	3699	chr09	60450905	60454604	intergenic	n/a	+	0.207021	0.197124	0.382374	0.270022	0.158309	0.0735749	0.0623457	0.0288759	0.0551754	0.028426
chr10:53628686|53639123	10437	chr10	53628686	53639123	intergenic	n/a	-	3.20166	4.14975	1.93841	4.71152	2.37118	3.03995	3.52164	2.38401	3.45795	3.86658
chr10:59097965|59098283	318	chr10	59097965	59098283	intergenic	n/a	-	0.0187367	0	0	0	0	0	0	0	0	0
chr11:43065802|43088661	22859	chr11	43065802	43088661	intergenic	n/a	+	1.23562	0.550211	0.147949	0.587819	1.13465	0.208229	0.169224	0.418559	0.306101	0.376582
chr12:14219570|14219737	167	chr12	14219570	14219737	intergenic	n/a	-	0.0187367	0	0.0261894	0	0	0	0	0	0	0
chr01:75101468|75106029	4561	chr01	75101468	75106029	intergenic	n/a	+	0.0193482	0	0	0	0	0	0	0	0	0
chr01:75555297|75569287	13990	chr01	75555297	75569287	lincRNA	n/a	+	0.0193482	0	0.0347931	0.0548301	0.0627584	0	0	0	0	0
chr01:80301931|80320015	18084	chr01	80301931	80320015	intergenic	n/a	-	0.0677187	0	0.0436491	0.0765985	0	0	0	0	0	0
chr01:84824598|84824790	192	chr01	84824598	84824790	intergenic	n/a	+	0.0193482	0	0	0	0	0	0	0	0	0
chr01:86374066|86378139	4073	chr01	86374066	86378139	lincRNA	n/a	+	0.153257	0.0173097	0	0.0856549	0.0263848	0.332722	0.100066	0	0.183379	0.0439304
chr02:31160622|31211569	50947	chr02	31160622	31211569	intergenic	n/a	-	0.0677187	0.0346193	0.0346187	0	0.0538241	0	0	0	0	0
chr02:36106805|36119801	12996	chr02	36106805	36119801	intergenic	n/a	+	0.0571274	0.0255178	0.0174596	0	0.0619368	0.0182523	0.0267196	0	0	0
chr02:43604462|43618486	14024	chr02	43604462	43618486	intergenic	n/a	-	0.0386964	0	0	0	0	0.13853	0	0	0	0
chr02:43610650|43622094	11444	chr02	43610650	43622094	intergenic	n/a	-	0.0386964	0.0425297	0	0.0647595	0.0269432	0.0267863	0.382107	0.0507618	0.0891551	0.404608
chr02:47380539|47381519	980	chr02	47380539	47381519	intergenic	n/a	-	0.0193482	0.0298007	0.104513	0	0.053793	0.0182523	0	0	0	0.0869035
chr03:1044321|1044981	660	chr03	1044321	1044981	intergenic	n/a	-	0.095518	0.0794088	0	0.0750344	0.0534518	0.0743645	0.0444311	0	0.0512536	0.0482797
chr03:36840429|36840572	143	chr03	36840429	36840572	intergenic	n/a	-	0.0386964	0	0	0	0	0	0	0	0	0
chr03:58338824|58346661	7837	chr03	58338824	58346661	intergenic	n/a	+	0.0483705	0.0173097	0	0.0653053	0.053793	0.0273785	0	0.0364184	0	0.0351443
chr03:61772410|61783534	11124	chr03	61772410	61783534	intergenic	n/a	-	0.0474533	0	0	0	0	0	0	0	0	0
chr04:10172160|10200861	28701	chr04	10172160	10200861	intergenic	n/a	-	0.174134	0.0432742	0.0173966	0.0318614	0	0	0	0.108067	0.0270089	0
chr04:39372226|39378864	6638	chr04	39372226	39378864	intergenic	n/a	-	0.0193482	0	0.0435545	0.0212409	0.0439747	0.0743645	0	0.0364184	0.0291835	0.100093
chr04:57718077|57722251	4174	chr04	57718077	57722251	intergenic	n/a	-	0.0193482	0.0173097	0	0.0318614	0	0.0365046	0.0189108	0.0728368	0.0389113	0.108879
chr04:66394453|66416381	21928	chr04	66394453	66416381	intergenic	n/a	-	0.0193482	0	0.0521025	0.0654689	0	0	0.0266586	0.0420149	0.084651	0
chr06:58096948|58113174	16226	chr06	58096948	58113174	intergenic	n/a	-	0.0386964	0.114177	0.025964	0	0.0615646	0.0273785	0.0355449	0.114852	0.0914794	0
chr07:47490975|47510285	19310	chr07	47490975	47510285	intergenic	n/a	+	0.0290223	0.0170119	0	0	0.017931	0.0736309	0.0533579	0.128317	0.0180059	0.0289678
chr07:51302860|51312100	9240	chr07	51302860	51312100	intergenic	n/a	+	0.0386964	0	0	0	0	0	0	0	0	0
chr07:56550588|56563761	13173	chr07	56550588	56563761	intergenic	n/a	-	0.0193482	0	0.0261894	0	0	0	0	0	0	0
chr08:47330666|47348702	18036	chr08	47330666	47348702	intergenic	n/a	+	0.0290223	0.0638245	0	0.054139	0.0538241	0	0	0	0	0
chr09:5936397|5945470	9073	chr09	5936397	5945470	intergenic	n/a	-	0.0193482	0.0170119	0	0	0	0	0	0	0	0
chr09:15890843|15907865	17022	chr09	15890843	15907865	lincRNA	n/a	-	0.24694	0.547719	0.312695	0.327754	0.803253	0.681104	0.806322	0.645849	0.975317	0.861778
chr09:44953115|44953770	655	chr09	44953115	44953770	intergenic	n/a	-	0.0193482	0	0	0	0	0	0	0	0	0
chr09:53211166|53226335	15169	chr09	53211166	53226335	intergenic	n/a	+	0.0290223	0.0817297	0.0695862	0.0328981	0.0710417	0	0	0	0	0
chr09:56552259|56562237	9978	chr09	56552259	56562237	intergenic	n/a	+	0.0193482	0	0.0867648	0.0217684	0.035862	0	0	0	0	0
chr10:53547472|53562849	15377	chr10	53547472	53562849	intergenic	n/a	+	0.0193482	0	0	0	0	0.0446438	0	0	0	0.0175722
chr10:53595374|53604618	9244	chr10	53595374	53604618	lincRNA	n/a	+	0.0290223	0	0	0	0	0	0	0.0364184	0.0389113	0
chr11:8106409|8106554	145	chr11	8106409	8106554	intergenic	n/a	-	0.0193482	0	0	0	0	0	0	0	0	0
chr11:39431222|39447156	15934	chr11	39431222	39447156	intergenic	n/a	+	0.0193482	0	0	0	0	0	0.0356261	0.0192506	0.0270089	0.0175722
chr11:43067030|43090036	23006	chr11	43067030	43090036	intergenic	n/a	+	0.0386964	0	0	0.0212409	0.0443158	0	0	0	0	0.0189507
chr12:5994100|5994255	155	chr12	5994100	5994255	intergenic	n/a	+	0.0290223	0	0	0	0	0.0378599	0	0	0	0
chr01:1179544|1238541	58997	chr01	1179544	1238541	lincRNA	n/a	+	0.0281051	0.085655	0.0867722	0.021932	0.13394	0.0539673	0.0355449	0.0364184	0.256715	0.242979
chr01:58472428|58517460	45032	chr01	58472428	58517460	intergenic	n/a	+	0.0187367	0	0	0	0	0	0.0178131	0	0.0471894	0
chr01:65556722|65613087	56365	chr01	65556722	65613087	intergenic	n/a	+	0.0187367	0.0544865	0.0609584	0.0976575	0.0175899	0.0267863	0.0189108	0.0242789	0.0291835	0.0351443
chr01:68116593|68148931	32338	chr01	68116593	68148931	lincRNA	n/a	+	0.0187367	0.0340238	0.043586	0	0.0448275	0	0	0	0	0
chr01:75101880|75119885	18005	chr01	75101880	75119885	intergenic	n/a	+	0.0187367	0	0	0	0.0179621	0	0	0	0	0.0175722
chr02:18168419|18197994	29575	chr02	18168419	18197994	intergenic	n/a	+	0.0187367	0	0.0349193	0	0	0	0	0	0	0
chr02:40043528|40059229	15701	chr02	40043528	40059229	intergenic	n/a	-	0.0187367	0	0	0	0	0	0	0	0	0.0263582
chr05:50829050|50834734	5684	chr05	50829050	50834734	intergenic	n/a	-	0.0374734	0	0	0	0.107664	0	0	0	0	0
chr05:50832866|50852843	19977	chr05	50832866	50852843	intergenic	n/a	-	0.0281051	0.0170119	0	0	0	0	0.533864	0.847176	0.635121	0
chr06:41231789|41244550	12761	chr06	41231789	41244550	intergenic	n/a	+	0.0468418	0	0	0	0	0	0	0	0	0
chr06:46013632|46017728	4096	chr06	46013632	46017728	intergenic	n/a	+	0.0468418	0.106354	0.0782483	0.0318614	0	0	0	0	0	0
chr06:50055257|50055989	732	chr06	50055257	50055989	intergenic	n/a	+	0.0281051	0.0538909	0.104256	0.0642503	0.0804573	0.0283949	0.071171	0.0192506	0.0583669	0.0730457
chr06:51402713|51416015	13302	chr06	51402713	51416015	lincRNA	n/a	-	0.0468418	0	0	0	0	0	0	0	0	0
chr06:58091054|58107793	16739	chr06	58091054	58107793	intergenic	n/a	-	0.0281051	0.0198672	0.0520153	0	0.0175899	0	0	0	0.0291835	0.0193119
chr08:37106562|37109819	3257	chr08	37106562	37109819	intergenic	n/a	-	0.0281051	0	0	0	0	0	0	0	0	0
chr09:3292452|3303186	10734	chr09	3292452	3303186	intergenic	n/a	-	0.0187367	0.0631413	0	0.0761896	0.0358931	0	0	0	0	0
chr09:48922077|48923385	1308	chr09	48922077	48923385	intergenic	n/a	+	0.0281051	0	0.0173093	0.021932	0	0	0	0	0.0194556	0
chr09:53214507|53231184	16677	chr09	53214507	53231184	intergenic	n/a	+	0.0187367	0.0553186	0.0783429	0.0318614	0	0	0	0	0	0
chr09:55629221|55654327	25106	chr09	55629221	55654327	intergenic	n/a	+	0.0562101	0.0510357	0	0.021932	0	0	0	0	0	0
chr09:56552322|56562237	9915	chr09	56552322	56562237	intergenic	n/a	+	0.0187367	0	0	0	0	0	0	0	0	0
chr11:3355199|3372882	17683	chr11	3355199	3372882	intergenic	n/a	-	0.0374734	0	0	0.021932	0.0359242	0	0	0	0	0.0351443
chr01:58439420|58467654	28234	chr01	58439420	58467654	intergenic	n/a	+	0	0.0496679	0.0173966	0	0	0	0	0	0	0
chr01:65523946|65545336	21390	chr01	65523946	65545336	lincRNA	n/a	+	0	0.0298007	0	0	0	0	0	0	0	0
chr01:75101468|75119537	18069	chr01	75101468	75119537	intergenic	n/a	+	0	0.0198672	0	0.0435369	0.017931	0	0	0	0	0
chr02:31146997|31205952	58955	chr02	31146997	31205952	intergenic	n/a	-	0	0.045385	0	0	0	0	0	0	0.0180059	0
chr02:31213700|31227806	14106	chr02	31213700	31227806	intergenic	n/a	-	0	0.0638245	0.0432734	0.021932	0.0268965	0.225014	0.0800572	0	0.0875504	0
chr02:36106805|36111100	4295	chr02	36106805	36111100	intergenic	n/a	+	0	0.0740559	0.025964	0.0212409	0	0.0463084	0	0	0	0
chr02:38317667|38327430	9763	chr02	38317667	38327430	intergenic	n/a	-	0	0.13217	0.0173093	0.0326527	0.0532813	0.0365046	0	0.0531549	0	0
chr02:46010099|46025959	15860	chr02	46010099	46025959	intergenic	n/a	+	0	0.045385	0	0.0217684	0.017931	0.0371823	0	0	0	0
chr03:59205920|59207902	1982	chr03	59205920	59207902	intergenic	n/a	+	0	0.100704	0	0	0	0.0535725	0.0445327	0.0507618	0.0441403	0
chr08:37108916|37109819	903	chr08	37108916	37109819	intergenic	n/a	-	0	0.0298007	0	0	0	0	0	0	0	0
chr09:59657609|59663065	5456	chr09	59657609	59663065	intergenic	n/a	+	0	1.48379	0	0	0	0	0	0	0.584859	0
chr09:60167398|60171944	4546	chr09	60167398	60171944	intergenic	n/a	+	0	0.129136	0	0	0	0	0	0	0	0
chr10:606471|606695	224	chr10	606471	606695	intergenic	n/a	+	0	0.0198672	0	0.0318614	0	0	0	0	0	0
chr11:22207085|22208039	954	chr11	22207085	22208039	intergenic	n/a	+	0	0.0198672	0	0	0	0	0	0	0	0
chr02:18179566|18204754	25188	chr02	18179566	18204754	intergenic	n/a	+	0	0.0170119	0	0	0	0	0	0	0	0
chr02:18179566|18205165	25599	chr02	18179566	18205165	intergenic	n/a	+	0	0.0340238	0	0.0649414	0	0	0	0.0242789	0	0
chr02:31134135|31223514	89379	chr02	31134135	31223514	intergenic	n/a	-	0	0.0170119	0	0	0	0.0646461	0	0.0420149	0.0220702	0.0175722
chr02:31146997|31182274	35277	chr02	31146997	31182274	intergenic	n/a	-	0	0.0514823	0	0	0.0179621	0	0	0	0.0270089	0
chr04:5082309|5090386	8077	chr04	5082309	5090386	intergenic	n/a	+	0	0.0595416	0.0261894	0.0765985	0.0175899	0.0189299	0.0622645	0.0242789	0	0
chr04:66794643|66806022	11379	chr04	66794643	66806022	intergenic	n/a	+	0	0.0170119	0	0.0424819	0.035862	0	0	0	0	0
chr06:50371792|50393772	21980	chr06	50371792	50393772	intergenic	n/a	+	0	0.0255178	0	0	0	0	0	0	0	0
chr09:18582364|18582621	257	chr09	18582364	18582621	intergenic	n/a	+	0	0.0170119	0	0	0	0	0	0	0	0
chr10:53971675|53979755	8080	chr10	53971675	53979755	lincRNA	n/a	-	0	0.0170119	0	0.0212409	0.0268965	0.0283949	0.0728988	0.0652943	0.0882806	0.101324
chr11:8780913|8798775	17862	chr11	8780913	8798775	intergenic	n/a	-	0	0.0425297	0	0.0212409	0.0628207	0	0	0.0210074	0	0
chr12:49346257|49362886	16629	chr12	49346257	49362886	intergenic	n/a	+	0	0.0340238	0	0	0.0179621	0	0.0444311	0.0210074	0	0
chr01:3865700|3875308	9608	chr01	3865700	3875308	intergenic	n/a	-	0	0.0173097	0.0174596	0	0	0	0	0	0	0
chr01:75101880|75106337	4457	chr01	75101880	75106337	intergenic	n/a	+	0	0.0259645	0.0173966	0	0	0	0	0	0.0180059	0
chr01:78834046|78842427	8381	chr01	78834046	78842427	intergenic	n/a	+	0	0.0605838	0.0346187	0	0	0	0	0	0	0
chr01:82134363|82134513	150	chr01	82134363	82134513	intergenic	n/a	-	0	0.0259645	0	0	0	0	0	0	0	0
chr01:82724531|82735214	10683	chr01	82724531	82735214	intergenic	n/a	+	0	0.0173097	0	0	0.0179621	0.0371823	0.0283662	0.0700124	0.0569172	0.0379013
chr02:31185912|31223514	37602	chr02	31185912	31223514	intergenic	n/a	-	0	0.0259645	0.0434914	0	0	0.0828131	0.0177724	0	0	0.0561959
chr03:54614271|54616606	2335	chr03	54614271	54616606	intergenic	n/a	-	0	0.0173097	0	0	0	0	0	0	0	0
chr04:33657154|33664017	6863	chr04	33657154	33664017	lincRNA	n/a	+	0	0.0692387	0.0346187	0	0	0	0	0	0.0360119	0.119438
chr06:37913553|37913709	156	chr06	37913553	37913709	intergenic	n/a	+	0	0.051929	0	0	0	0	0	0	0	0
chr07:43241503|43241665	162	chr07	43241503	43241665	intergenic	n/a	-	0	0.0173097	0	0	0	0	0	0	0	0
chr08:47324069|47345786	21717	chr08	47324069	47345786	intergenic	n/a	+	0	0.0259645	0	0	0	0	0	0	0	0
chr11:3374732|3387164	12432	chr11	3374732	3387164	intergenic	n/a	-	0	0.0173097	0	0	0	0	0	0	0	0
chr01:3658419|3677130	18711	chr01	3658419	3677130	lincRNA	n/a	+	0	0	0.0521897	0.150797	0	0.141297	0.11798	0.164493	0.0551754	0
chr01:65560674|65617294	56620	chr01	65560674	65617294	intergenic	n/a	+	0	0	0.0173966	0	0	0	0	0	0	0
chr01:75306455|75324852	18397	chr01	75306455	75324852	intergenic	n/a	+	0	0	0.0521897	0.0536299	0	0.0456308	0.0267196	0.0288759	0	0
chr01:79346365|79355934	9569	chr01	79346365	79355934	lincRNA	n/a	+	0	0	0.0173966	0	0	0	0	0	0.0180059	0
chr05:655807|662671	6864	chr05	655807	662671	intergenic	n/a	+	0	0	0.0347931	0.141194	0.0888022	0.0936332	0	0.0210074	0.137212	0.0635703
chr06:46013632|46017623	3991	chr06	46013632	46017623	intergenic	n/a	+	0	0	0.0173966	0.0212409	0	0	0	0	0	0
chr08:979208|979715	507	chr08	979208	979715	intergenic	n/a	+	0	0	0.0693682	0	0	0	0	0	0	0
chr11:3357445|3375906	18461	chr11	3357445	3375906	intergenic	n/a	-	0	0	0.0260948	0.0328981	0	0.0283949	0.0177724	0	0.0180059	0
chr11:3360837|3379248	18411	chr11	3360837	3379248	intergenic	n/a	-	0	0	0.0260948	0	0	0	0	0	0	0
ChrUn:52404729|52405049	320	ChrUn	52404729	52405049	intergenic	n/a	-	0	0	0.0261894	0	0	0	0	0	0	0
chr01:3866451|3881841	15390	chr01	3866451	3881841	intergenic	n/a	-	0	0	0.0436491	0.0657961	0.0179621	0	0	0	0.0901649	0.0289678
chr01:58440439|58510455	70016	chr01	58440439	58510455	intergenic	n/a	+	0	0	0.0349193	0	0	0.0273785	0	0	0	0
chr01:65518945|65540571	21626	chr01	65518945	65540571	lincRNA	n/a	+	0	0	0.0349193	0.021932	0.0355209	0	0	0	0	0
chr01:75313433|75327119	13686	chr01	75313433	75327119	intergenic	n/a	+	0	0	0.0174596	0	0	0	0	0	0	0
chr02:35847545|35871787	24242	chr02	35847545	35871787	intergenic	n/a	-	0	0	0.244435	0.175456	0.452294	0.189299	0.115785	0.134754	0.121386	0.549561
chr04:68539482|68584818	45336	chr04	68539482	68584818	intergenic	n/a	-	0	0	0.0261894	0	0	0	0	0	0	0
chr08:37447903|37448086	183	chr08	37447903	37448086	intergenic	n/a	+	0	0	0.0174596	0	0	0	0	0	0	0
chr08:41513781|41524579	10798	chr08	41513781	41524579	intergenic	n/a	-	0	0	0.0261894	0	0	0	0	0	0	0
chr09:45818600|45818938	338	chr09	45818600	45818938	intergenic	n/a	-	0	0	0.0174596	0	0	0	0	0	0	0
chr10:53504311|53504914	603	chr10	53504311	53504914	intergenic	n/a	+	0	0	0.0261894	0	0	0	0	0.0288759	0	0
chr00:20887785|20917746	29961	chr00	20887785	20917746	intergenic	n/a	-	0	0	0.0952014	0	0	0	0	0	0	0
chr02:31137557|31211881	74324	chr02	31137557	31211881	intergenic	n/a	-	0	0	0.0346187	0	0	0	0	0	0	0
chr02:35873293|35901878	28585	chr02	35873293	35901878	intergenic	n/a	-	0	0	0.0173093	0	0	0	0.0177724	0	0.0220702	0
chr02:41622404|41631015	8611	chr02	41622404	41631015	intergenic	n/a	-	0	0	0.0173093	0.0438641	0	0	0	0	0	0
chr02:47374044|47374217	173	chr02	47374044	47374217	intergenic	n/a	+	0	0	0.0173093	0	0	0	0	0	0	0
chr06:58732297|58733272	975	chr06	58732297	58733272	intergenic	n/a	+	0	0	0.0346187	0	0	0	0	0.0210074	0	0
chr07:47509860|47521958	12098	chr07	47509860	47521958	intergenic	n/a	+	0	0	0.0173093	0	0	0	0	0.0766765	0.0194556	0
chr07:50612153|50616470	4317	chr07	50612153	50616470	intergenic	n/a	-	0	0	0.025964	0	0.0175899	0	0	0.0420149	0	0
chr07:56563009|56570853	7844	chr07	56563009	56570853	intergenic	n/a	-	0	0	0.0173093	0	0	0	0	0	0	0
chr08:972814|973298	484	chr08	972814	973298	intergenic	n/a	-	0	0	0.0173093	0	0	0	0	0	0	0
chr09:5915261|5945470	30209	chr09	5915261	5945470	intergenic	n/a	-	0	0	0.025964	0	0.017931	0	0	0	0	0
chr09:19495380|19495722	342	chr09	19495380	19495722	intergenic	n/a	+	0	0	0.0173093	0	0	0.0189299	0	0.0420149	0	0
chr12:58834971|58866803	31832	chr12	58834971	58866803	intergenic	n/a	+	0	0	0.025964	0.0217684	0	0	0.071171	0.0192506	0.0220702	0.028426
chr01:3633614|3648467	14853	chr01	3633614	3648467	intergenic	n/a	+	0	0	0	0.021932	0.035862	0.155654	0.0712116	0.0192506	0.0220702	0.028426
chr02:36108526|36113227	4701	chr02	36108526	36113227	intergenic	n/a	+	0	0	0	0.0438641	0.017931	0	0	0	0	0
chr03:36831694|36840569	8875	chr03	36831694	36840569	intergenic	n/a	-	0	0	0	0.021932	0	0	0	0	0.0389113	0
chr04:32544954|32545787	833	chr04	32544954	32545787	intergenic	n/a	+	0	0	0	0.021932	0	0	0	0	0	0
chr04:61552141|61564931	12790	chr04	61552141	61564931	lincRNA	n/a	-	0	0	0	0.140485	0.124184	0	0	0	0.0220702	0.056852
chr07:413717|424859	11142	chr07	413717	424859	intergenic	n/a	+	0	0	0	0.021932	0	0	0	0	0	0
chr08:19654444|19654581	137	chr08	19654444	19654581	intergenic	n/a	+	0	0	0	0.021932	0	0	0	0	0	0
chr08:37107915|37109819	1904	chr08	37107915	37109819	intergenic	n/a	-	0	0	0	0.0328981	0	0	0	0	0	0
chr10:53595393|53604618	9225	chr10	53595393	53604618	lincRNA	n/a	+	0	0	0	0.0865279	0	0	0	0.0678085	0.0583669	0
chr01:75314340|75328600	14260	chr01	75314340	75328600	intergenic	n/a	+	0	0	0	0.0870738	0	0	0	0	0	0
chr02:47374359|47374535	176	chr02	47374359	47374535	intergenic	n/a	+	0	0	0	0.0217684	0	0	0	0	0	0
chr02:47380563|47382494	1931	chr02	47380563	47382494	intergenic	n/a	-	0	0	0	0.0217684	0	0	0	0	0.0194556	0
chr04:4537088|4545922	8834	chr04	4537088	4545922	intergenic	n/a	+	0	0	0	0.0544211	0.0448586	0	0.047277	0.0922085	0.0194556	0.04654
chr04:66393248|66415883	22635	chr04	66393248	66415883	intergenic	n/a	+	0	0	0	0.0544211	0.0717551	0	0	0	0	0
chr05:45471014|45481002	9988	chr05	45471014	45481002	intergenic	n/a	-	0	0	0	0.0217684	0	0.0652383	0.0550248	0	0	0
chr05:50832658|50837085	4427	chr05	50832658	50837085	intergenic	n/a	-	0	0	0	0.0217684	0	0	0.0283662	0.0385013	0	0.121178
chr09:3293119|3313913	20794	chr09	3293119	3313913	intergenic	n/a	-	0	0	0	0.0326527	0	0	0	0	0	0
[truncated: 431 more rows]
