# Supplementary material for: Transcriptome-Wide Identification and Characterization of Potato Circular RNAs in Response to Pectobacterium carotovorum Subspecies brasiliense Infection
Source: Int J Mol Sci. 2017 Dec 27;19(1):71. doi: 10.3390/ijms19010071 (PMC5796021; doi:10.3390/ijms19010071)
Supplement: Supplementary file 1 [file ijms-19-00071-s001.zip › Table S2 Sequences of detected circRNAs.xlsx]

## Sheet: Sheet1
>chr00:20878524|20949150
TTGTTGACTTCAATCTTTATGAAAGCAATAGGTAACGTGTATGAAGGGCACATTTAACTTGGAGTTTCGCGTAACACTGCATATGAAGGGCACATATTTCCTCTGCCTGAGAAAGAGAATCGCGAAAGAACTTGTGTATGCAATAATCCATTGTCTTATATATTAGTAAAGGTGCCACGACATCTCTCTTACACCAGCTAACGGAGCAAAGGGAACTATTTCCAGGAATCAAACGTATTCCACTGGAGTTGTGTGAATTAGAATCAGAGTTGTCAAAAGAGATGAACATACATATCTTTTGCTATCAGAAACATTGAATTATGATATTGAATTTTCTATGAAGGTGTTGATTGTGCTTGATGACATTGATGAAAGAGATCATTTGGAGTATTTAGCAGG…
>chr01:491089|500647
TTCGTTCAATGGTAGAGAAATAGGAAACGAGAAACTTATTGGAATTCTTGATCTCCAGAATATTACCTATAGCAATGTTGATGTTCGTGGAATGATCACTGGTTTTCAGTTTTTACAGCACAGTTTCTTTCTACAGGCATACTACCCTGAGCGCTTAGCTACTTGTTACCTTTTACACATGCCACAATTCTTCGTCACCATATGGCGATTTGTTTGTCGCTTCCTTGATAAAGCAACTCAACGGAAGATGAGGATTGTCATGAGTGAAGAACAGAAGCAAGAGTTCATCCGAGAGGTCGGTGAAGACGTCGTACCGGAGGAGTATGGAGGGCGCGCTAAACTTGTACTTTTGCAGGATGTTGTTGTGAACTACTAAATGGACAGAAATCAAGAAATTGC…
>chr01:495255|500221
GCATACTACCCTGAGCGCTTAGCTACTTGTTACCTTTTACACATGCCACAATTCTTCGTCACCATATGGCGATTTGTTTGTCGCTTCCTTGATAAAGCAACTCAACGGAAGATGAGGATTGTCATGAGTGAAGAACAGAAGCAAGAGTTCATCCGAGAGGTCGGTGAAGACGTCGTACCGGAGGAGTATGGAGGGCGCGCTAAACTTGTACTTTTGCAGGATGTTGTTGTGAACTACTAAATGGACAGAAATCAAGAAATTGCATTGGCTAAAATGAGGAAATCAGTTGAAAAGCCTGGATCTTCCACTGAAATGGACAGAAATCAAGAAATTGCATTGGCTAAAATGAGGAAATCAGTTGAAAAGCCTGGATCTTCCACTGAAAGTTATGGAGAGAAG…
>chr01:565319|565475
AATGATGCAGGGGAAACTGCTTTGTATATTGCTGTTGCAAATAATTTTGAGGAGATTGTGAGTTATTTGCTTGGATTTTGTAATTTGGAAACTGCTATGATTAGGTCAAAAGCTGATTTTGATGCTTTTCATGTTGCTGCAAAAAGTGGACACTTG
>chr01:1125414|1130412
GTACATGGTTGCAAGATTTGTGCCAAGAAAGGTATGAAGTGAGAGAGAAGAAGACCTCTAAGAAGGTAATACACCTCCTCTCCTCTTATTACACGGACCTGTGTTAGATCCTTCAAAAATGCACTACTTTACTTTTGGAGGATCTCATGCACCCGTGTCAGATCCTCCACTCCAAAAATGCACTACGTTACTTTTGGAGGATCCAACATGCATCCGTGTTAGATCCTCCAAAAATGCATTACTATACTTTTGGAGTATCCAACACGCACATGATAGTTCTTGACGAGGGTGCATTTTATTATTATAACAACATTATGATGTTATTTTCAGAAACCGCGAGGATTGAAAGCTATGGGAAGCATGGAAAGTGATTCAGAATGAAATGTGGTGAAGATAAGA…
>chr01:1327304|1362863
GTCTCTATGCAAGTTATTTTTTGGGGCTGAGGCGTAGTTTGTTATTGTATAACAGTGATGCTTGGGTCAACTTGTGTTCTATTCAATTAATTCAACTGGTACCGTCTACCTTCCACCAATAGAGATATCGGGTAACTCTATCATCCAAGATTTAGATGGGAAGAGTTGAAGGTTCTTTCTTCAGCTCTTCAAAGAATGTAGATTCGAGTTGAAAACACATGATGTTGTCTATGTGAGGCTCAGGCAGTAGAGAATAATGCAAATATTTTTCCTAATGTTTCTTTGATCCTTTGATGAAGGACCATCATGAATCGGAAAAAATATATTTTCAAACTCTGTAACTTCAGATTTTTATGTTTCCGAACTTAAAGTAGAGTGTTCTATGTTTGTGTTATGATG…
ATTGGGAAATGAATGTAACATCTCGCAACTAGAGAGAACTAGAAAGAAGTTTAAAATCTGGAAATAGTTATTTTTGGAAAGTATAAGGAAATCTGGAAAATTGTAAGCAAGTTAAAGTTGAGTTTTTGGTCAACTTCAAATGACCATAACTCCTAGCTCAAGATGAGTTAGGTGAAATTCCAGATATGTTTGGAAATATCTTGGAATTATCTTTCCAACGCCGCCAAGTTTATGCGATTCTGAGTTCGTATGAGTAAGATATACCCTTGGAAGTTGGGCTGTTGGATTAAGGAAATGTCCAATCCGAATTTTGAAAGGGTAGTTTGGTCTTTTCCTTACCCTTTTATTTTAATTCGTTTTTGGTAATTACTTAAGGGTCTAAGCTGAATTAGATCAGTT…
>chr01:3617267|3667024
CGTGGGAGCACTTTCAACGCGGGATAGTGGAGAAGCTGTTTGATCCAAATCTCATGTTGAATAACAACCATACAATCAATGTGAAAAATGAGGTCGCGAGAGTCTTACATGTGGGACTTTTGTGCACTCAAGAGATCCCAACGTTACGTCCATCCATGTCTAAGGCATTACAAATGTTCGTCAAGAAAGATGAAGAGTTGCCTCCTCCTACTAATCCGCCATTCGTGGATGAGAAAACCATGGAACTTCACGACCCTTGGGACAAGTACTTGCTTAAACAAGGCGATTCTGCTTCGATTGCCAACTTATCTCACAGTTCTTTTTACCCCAGATGATGATATCTCTGTGCTCCTGAACTGAAAGTGATGTAAAAATTATAGTTATCTCAAGCATATATAT…
>chr01:14641174|14695368
GTAGTAAGGGACAGTAGCAATAGCAATAGCATGAGCTTTTGGAGGTAGGAGATAGCAGGTGCAGGGCAGGCTTATGAGTAGGAGTACGAGTAGGAGCGGGAGCGGGAGGTAGGAGTAGGAGTAGTAATAGGAGTATTAGGATTCGGATTAGGCAAACAGTAGTAGTAGCAGTAGTAGAACTTGTAGGAGGCAAAAATGTTATCTCCTGTATTCAGGTTAGTAAAAAATACAGAAACAAAAAAAATTTAAATAGACAGAAGGAATTTTAATCCGAGTCCACAGAAACCACTGTGTTTCCTTAAGAAATTTAATCCCCTCACTGTACCCGAGGTTGCAGATTAATTTCTCCCAAGATAAAACGGATTAACCTGTTAAAGAAGTAGCGGTACCTCAAACTTC…
>chr01:58440439|58552352
ATGTTACTGCTGAAGGTACAGCTTTGGTAAAACAGGCTGAAGATGCTGCTAGCAACAAAAAGGTTTGTATAATCTATCCCTTTCTCAAATTCTTTGGTTTTGAGAAATTTGGTTCTTCCTTATTTGGCGCTTATACACTTTGAGTTGACTTGGAACCAGTCAAACTAGAAGTTTTTGCTATTTTAATATGCAAAGTTACTTGTGCTCAAGTGTCTGATCAACTTAATTTCATATATTAACACACCATTTTGTCATCAATTGTTATGAATCTTTAGAGAAGGATCGATTCATAGGGCGATCTGTCATTGTCGTGGGTCCTTCACTTTCATTACATCGATGTGGATTGCCTCGTGAAATAGCAATAGAACTTTTCCAGACATTTGTAATTCGTGGTCTAAT…
TCGTTTTTCCAGTTTAACTGAGCTAATTACTTTGTTTTGAATACCCCATAGCCTGATGTCAAAGCTATCAAGAAGAGAGTCGAAGATTTGATAAGTAGAGAATACCTAGAGAGGGACAAAGATAACCCAAATTTGTTCAAGTACTTGGCATGATTTGTGCTGATCATAATACTTGGAGAAACAGGCCGCCCAAGATGAACTTCTTGGACCTTTGATTGCCTTGCATCAGGAGCTTGAAACATTTTGTACAAATGGACAAGAGCTTGAAACTCTCATATACTTGAGATGTGATTGCCTTAACTTCTTCCAATCTTATATGGCCCTTTCACTTGCTCTATTCTGTGTTTTGTTGGCTACCTGTTTGAGTAAACGTAATATCCTAGTCAACAGCTTACCCTC…
TTACAGTATCTATCATCTTAGGGGACTTTCTTCAAGATCAAGAGCACTTGACAAGGGCAAAGGAGTAGAAACTACATCTACAAGTTCAACTTCAAGTAGGACTCGGACACTAATTGATGAAGACTACGAGTAGGAAGAAGATGAGGAGCAATATAATGATGTAGAGGATGTTGATCTTCAAGAGTTGGATAGTTTTGAAGAAGAATTAGACTTTTTAGAGTTCTAGTATTATCTTTTGAATTATTGGGTCTTTAAAGTTCTAGACTTTTAGTACCTACTTTTAGTTTTTGAATTGAAATATTTGCTAATATATCTTATTGCTATTGAGATTTTGTATATTTATATATGCAATTAAATATTTTAATTTTTTGGTATTAATTGGCGCCTCGATTCAAAAAG…
GTAAGCTATCCAGATCAATGTTCTCTGGTGACATTCTTCTTCTCTTCCTGTAGGTCATAGATTTGACATTGGCAAGGGAAAATTAAGCCAGCTTTTGAAGAGTATTTGAGCAATAATCCAATAGCAAATCCAAGAATTGGCTAGACGGTTACTGTCTTGACTTCTGGCCTAGCTGCAAGTCTTTTGATCTCAACCTCCCAGCAGAAATGGTATATCATATCAATATGTTAATTGGCATTATGCAGTTAATTTTATCTTGGTTTTGACCCTTGTTCCTCCTGCTGAAGTTCTTCTCTTTGGGCAAAGAATGACGCATGTTTCTTTGCTTGAATCATTTTTCTTCTCAAACGTCATGTCATTGATTCATTTTATGCTGCGCATTGTCAGGTTAGGTGTGTG…
>chr01:58444121|58526248
CAGAGAAGAGAGATGTGGTTGGTTTGCAGGAACAGGTAATCCCTTAGTAAATCTGTTATCTGACCCTTGAATATGTTTTCGGCGATGAACTTACTTCTGAATTTTCAGGTTTTTGTTCGGAAAGTGATTGAGCTTCACGATAAATATTTGGCGTATGTGAATAACTGTTTCCAAAACCACACACTTTTTCACAAGGTATGTGTTGGAGCGAAGGATAGTTGTCTAATTTAATTGTTCTACTCTGTGCATCAGGGTAGAAGTAAATTGCTAATATTTATCCCCTTTGTCATTTTCTAGGCACTTAAAGAGGCTTTCGAACTTTTCTGCAACAAGGGTGTTGCTGGTAGCTCAAGCGCTGAACTTCTTGCCACCTTCTGTGACAACATTCTCAAAAAAGGC…
GACAGTGTTTGCTAAGATTAGAGCCAATAGAACTTGGGACAGAATAGCCCTGTAAAAAGAGCTCAAACTATAAAAACAAAAACCTTTTCTACCACTTCATTTAGCTAAGAATCATCAAAAGAATGCAAATATTTTGGGACGACATTCACATGTTCTTATAAATGAGTTTTGTGCTTGAAACAATTTCATCAAGTTGTTTTGCTTGCTTGGAGACTAACACCCAAGTAGTTTGTAATGAGACCCGTGATACCAAACATCATGGCCATTGAGATCTGCTTAAGATCATTTTCCATACTCCTTATGTTAGCAAGAGATTGCACACTGAATATAATAAGAAGCCACGAGCAAATCTTTTATCTAATAACATGGCACCAAAGACGCCGAAGATGACGGCTATGA…
CAGATTGATCAAGAGCACGAGGGAGAGCAAATTGACAGAGCTTTACTAAAGAATGTGCTAGATATATTTGTTGAAATTGGAATGGGGTCAATGGATAAATATGAGAACGATTTTGAAGATGCAATGCTCAAGGACACTGCGGCTTATTATTCTTTGCTAAGCTTCTAACTGGATCCTCGAAGATTCATATCCAGATTATATGTTGAAAGTTAGTATACCGCGTATGCAACCCCTTGATTCTGCCATTCTTGCCCTGTTGTTTCTTCTGTCTGTCCTTTTTCTGGTTAACGTCCATATGTTAACCTACATAATCATGTCAATGTTACTTTAGGCTGAGAAGTGCTTGAAACGCGAGAAGGATAGGGTCTCTCATTATCTCCATTCAAGCAGCGTGACAAA…
>chr01:58444823|58555059
AAAAAGCTAGCCCGGCGGTTGTTATTTGATAAGAGTGCCAATGATGAACATGAGAGAAGTATCCTAACAAAGTTGAAGCAGCAGTGCGGGGGGCAGTTCACATCAAAGATGGAGGGAATGGTAAGCTATCCAGATCAATTATGCTGAATTTGAGGCTATGTTCTCTGGTGACATTCTTCTTCTCTTTCTATAGGTCACAGATTTGACATTGGCAAGGGAAAATCAAGCCAGCTTTGAGGAGTATTTGAGCAATAATCCAATAGCAAATCCAGGAATTGACTTGACAGTGACTGTCTTGACTACTGGCTTCTGGCCTAGCTACAAGTCTTTTGATCTCAACCTCCCAGCTGAAATGGTATATCATATCAATATGTTAATTGGCATTATGCAGTTGATTTT…
AGAGTCTATTGACTTAAATCATAATTATGAGTATTTTTAATGCAATATTATTAATGTAGAACAAATAATTGCTTTATATATATATATATAAATGGTGAAATGGTAATTCAACTTTTGACTTGAGTTCTTTCCACTTATAATATAATATGATATTATGATACTTCTATACCAATTTCATGTCAAATTTAAACACTGATTCATACCAGATTCGTACCAAAAGAATACCAATTTCAAGTCAATTGTAACTAGTAATTGTGTTTTGTTATATAAATAGTATACCAATTGCATACAAGTTTTTTGCCAATTTCTATACCAATATCATACTTATAAGAGTGACATTGGTTCATACAAGATTCATATAAAAAAGAATACCCAATTCAAACAAATTAATTGTAAACA…
CAGTAATTGACACAATCATGATTATTTTCTTAGGTTGAAGATTTATCAAGGATGTATAGGCTCTTTTCTAAGATTCCTCGAGGCTTAGACCCCGTGGCCAATATTTTTAAGCAGGTTTGTGATCTCATGACATCATATTCTCAATTGTCTACCGATCAGTTACTTCATATATCCTTCTTTTTAATCTGAATGCAGCATGTTACAGCTGAAGGTACAGCTTTGGTAAAACAGGCTGAAGATGGTGCTAGAAACAAAAAGGTGTGTACAATCTATGCTTTTCTCAAATTCTTTGGTCTTGAGAAATTTGGTTCTTCCTTATTTGGCGTTTATACAGTTTGAGTTGACTTGGAACTCATCAAACTAGAAGTTTTTGCTATTTTAATATGCGAAGCTACTTGT…
TCAACCAAATAACTTCGTATGCTGCTGATGCGGAAGCCACATATATTCGACTTTCATCATAGATAATGATATACAAGATTATTTTTTACTACTCCGTGATATGACACTATCACATAGTAAGAAACCATATTTTGAGGTAGACTTCCTCTCATCTAGATATCCTCCATGATTATTATCAATAATATATCTAACTAATTACAAATCTTTGTTTCCTTGGTAACAAAGTGCATAATCAACTGTTTCCTTAAAATATCTCATCATTCTCTTTACTGCTTGTCAACATGTTAAATCTAGATTGATTTGATAGCTACTTACTAAGTCTAGATATCAGGTCTAGTACATATCAGAACGTACATCATACTTCTGACTACGCACTTATAAGGAATTCAACTCATTTTT…
>chr01:59452034|59452174
GTGGTTAAGAACAACAAGGATATTAAATTTGAGGAAGAAACAGAGGAACCAAGATTGGGTAACATTGCAGACGACAAAGATCTGAGCTTTGCAAAAAATACTGAGTCCAATATTGATGAGATTGATGAAACAATATGTCA
>chr01:62869337|62880727
GCGTCACATGATGGCAAGGATGTTTTCTTCATGTTGCAAGTCGACGGGGATTATACATATTCTGAAGGATACAGTAACAAGACTGCATCAGTTGCTTTTATGTTCCAAATTGGTGAAAATGCATCTTATCACAGAATGGGAGGGTGTGAAGAAGAACCTGATACTTGCACGAGCAAGTCATGCAAGGGCCATGAAGTTGACCTTATGCATTTCTCAATAGGAACGGCAATTCCTGGAAGACTCTATGGAGGGAACCTGCTAGATAACAGTGAGGGAAATGGGGGTGACAGGTTTGGTCATTTGGTTGATCTGTATTGTTGGAACCCACACTGCCGTTATTTGGATGGCTATGGTCCATCAGTAAATGATACTAGTGCACAGAATGATTGGAAAGGAACA…
>chr01:63607753|63639194
GCCATGGAAATGATGAAGGTAACTGGCTCAACATTCTCTTCCATGAATACTGGTTATCAGAATTATTTCGACGCTTTTATTAGGGATAAAGTAAACTATTCCGAGGATGAAACAGAAGAAGGTGCAGTCCAACAAGCAATCCCTTACATTATATTTCTTCTTTTTCCTATTTTTATTGTGCTATTAATTGCTCTAAGAAAGGGTATATAGGTTTTGTATAGCATTTAACATCTTGAAACTCAAACAGCAAATAACATTGCAACTGAAATGCATGTTTCTCCCTAGTATATATTGTAATAAAGTTGTGGGTTTCTTTTTTATGACCGTGGTGTCCGGTCCAACTTTCATGCACTACCTCCTACTAGCTACATGTACTTGAGTTTTGAATTTGAGACCTCA…
>chr01:67311627|67385859
CCCCTGCTCTGCAGCAAGTTGGCAGATAATGCTTCTGATTTTTGGTTGGCATTGCCCCTAGTTCAAGCATTGCTTCCAGGTGTACCGCTTTTGCGGTTCCATAATTACTTGATCATAGCTTGATAGTCTGCGTCGTTGATTTAATATTTGCTCGAAATTGATTATCTTTTTCCCTTTATCATTATAAAAAAGAAAAAACTGATATGTTTTATACCTGAAGTGCATAACAATTTGAGACCTTAGGGTTTTGTGGAGAGTTCTTTTTCCTCTCTGTCAGGACTGTCTTTTAGTTAGATGGCTTCACCATTGAATATTGAATCTTCTTCGAGTATTTTAGTAACGGAAGAGCATTCATTATTCTTACTATTAGGAATATAAACGTATTATTGAGTTAGGCTG…
AATAACTCGTAATATAACCCAAGTATAACATGCATAACATATTAAGCATTTAAGAGCCAACATTCTTTAAGAAACCATTTAGGGCACATTTATTTCACATACATTAGGATTTAGAGAAACTCACTATGACCCTCTCCAAGCCTACTCGTGCAATGTATAGGTAGCATCCCATACTACTACCTACACTTTGTAGAACCTGTCAAGAAACCATAATGAAATCTCACATGAAGGGAAGTAAGCATTTAACCGACATAGACCATGAGAGCTTGTCATGGAATCCGGTGTCATGAGTCCCCACACCGAAAAGAGGTGGTCTACTTGCCTAAGGAAGACCGGTATATATAGCTTAATGGATCCACTAGCTTCCTATGCGGGCACATAGTTTATGGGATAAGGTAG…
CTTTTTTTGCATCAGAAAGGGGGTTGAGACAGGGTGATCCCCTCTCCACTTTTCTGTTCATCTTGGCAATGGAATGTTTTGACAGTATGATGAGGATTGCATCACAAATAAGGTGGATCAGAGGTTTTCGCTGGAGAAAGAGTTGGAGGAAGAAAAAGAAGTCGATCACATGCTTTGTGTAGATGACACTATCATCTTATGTGAGACTATAGTAGAACATATTAACTTAGTTAAGAGTTATCCTGCTTTTGTTTGAAGCTGTTTCAGGGCTGAGAGTAAATTGGGGAAAGACAGTCGTTTCCCTTTAAATAAAGTTTCCCCAGATTCAGGAACTGGTAGGCATATTGGGATGCAGAGTTTATCAAATTCCTACCACCTACTTGGGGATGCCTTTGGGCA…
>chr01:74268395|74423280
GCAGTGATCTCTCTAATCTGCTTTCAAGCATGGATGATCAGGTGGTGAAAGCCAAAGAGCAAGCTTCAAGCAGGAAAGAAGTATTAGATAAAGTGGAGAAGTGGAAACATGCTTCTCAAGAGGAAAGTTGGCTTGATGAGTATGAAAAGGTATACCATCTACATAAATACAGGTGTTTACTTGTGAATTATACTCAGTTATGAATCATATGGAGCATATGTGCATAAAGTAAACCTCTTCCATTTTCCTTTTTTTTATCCTTATGTTGTAGGTCAACTTTATATCAACTGTAGATATGTCATAATCTGATATCCACTGCAAGCTACTTGGGGAAGTCTGGCATCTCAAACTTAGTGTTGGACCCCCTCCACCCCTCCCCTTCCTCTCTTATGGTGAGCT…
CATGTAATTTCAGAAGCCTCCCATTGCCAGAAGTTTAAGCAGCCCTCTTCGCCGTCGCAGAATTCTGAGCATTTTCTCTCCACTCTCAGAAAGATGGCAGCATATGCAGCAATGAAGCCAACCAAGCCTGGGCTTGAGGAGCCTGCAGAGATGGTTCACAAGATTAGGATCACTCTCTCCTCCAAGAATGTTAAGAATCTCGAGAAAGTGTGCGCTGATTTGGTTCGTGGTGCCAAGGATAAGAGGCTCAGGGTGAAGGGACCAGTGAGAATGCCCACAAAGGTCCTTAACATCACAACTAGAAAGTCTCCTTGTGGAGAAGGTACAAATACATGGGACAGATTTGAGCTTCGTGTTCACAAGCGGGTGATTGACCTTTTCAGCTCACCAGATGTTGTG…
GGAGTTGAAGGATACAAGGATACCAGATGTCTTGAAGTCTGTTGAAATTGACGTAGCGGCAACATCAACGCTTTGTGTGCTGTTGAGAATAGCCTTCATGTTAGTAACTTCTACTTTCCCTCTTTTTATGTATGATAACATCTCAAGCTGTTAATCATTTGCTCTCGTATGTTTCACGTTCGCCCCTTTATTATTGAATCTAAAGGGTGTATTTCTCTGCACTGGTTTGATTGGAAAATCATGGCTCTGGCCTCTGGCTAGTTTCATTAGCTTGAAGCTGGACTTTAGGTGCTCTACTTCATAGTATTACCTGTGAGGGGTGATCCTGCTGAGTGTTTATAGTGTCACCTTACATCATATGTTAAATTTGAGAGGGCCCGTTGAATGGGAAATTTAATC…
>chr01:74940160|74967331
CAATCGATTTTGATCCAACTGATGGCACTCTGTTTTCCAATAGAAGTCTTTGTTGGCTCCGCCTGGGTCAAGCTGAACGTGCCTTAAGTGATGCCAGGGCCTGCAGAGAACTTAGACCAGATTGGGCAAAAGGTTGTTATCGGGAAGGTGCAGCTCTACGTCTATTGCAGGCATGCCCTTCTTCTCCTGGAGTCAAATTTTGCTAACTTATATTCCTATATTTTCTGATATTCTATTATTTCATTTTCAGAGGTTTGAAGAGGCAGCCAATGCTTTCTATGAGGGTGTACAGATCAACCCTGATAATATGGAGCTCGTAACTGCTTTCAGGTATGCATGTTGAGACTTGAAGCTCTTCATTTAGCAAATGCAGTAGTTTCTATATCCAAGTTTTTCTCA…
>chr01:75187335|75194240
GATATGCAAGCACTCATCAACAAAATAAACAAGTCTATTGTGGCACCACTTCCGACAAAATACTCTGGTCCATTGTAAGTCGTTCATCTGATTGAAATTTGTTTAGTCATGGCATATGTTTATATGTTCAAGTGCTGCCTTTTTATTTTGGACTGTGATTTCTTAAGCTGGACTTCTAGAACTGTTAAAGAAAGTTCCTCTTTCGATTTTAAATGATTTGTTCTCTTGGAGAACTATCTTAAATATACAGGTCTATTTTGAACTTATAAACAGGCAATCAACAGATGGGAATAAAATTGTAGCAGCTTAACTTGTCGAGTGTACCTTTGGTTTTAATTTAGTGAGGTTTCAGTATCTAAGCATGCCTTATTTGAAAAGGCCAACATAAGGATTTTAAAG…
>chr01:75187847|75194240
GATATGCAAGCACTCATCAACAAAATAAACAAGTCTATTGTGGCACCACTTCCGACAAAATACTCTGGTCCATTGTAAGTCGTTCATCTGATTGAAATTTGTTTAGTCATGGCATATGTTTATATGTTCAAGTGCTGCCTTTTTATTTTGGACTGTGATTTCTTAAGCTGGACTTCTAGAACTGTTAAAGAAAGTTCCTCTTTCGATTTTAAATGATTTGTTCTCTTGGAGAACTATCTTAAATATACAGGTCTATTTTGAACTTATAAACAGGCAATCAACAGATGGGAATAAAATTGTAGCAGCTTAACTTGTCGAGTGTACCTTTGGTTTTAATTTAGTGAGGTTTCAGTATCTAAGCATGCCTTATTTGAAAAGGCCAACATAAGGATTTTAAAG…
>chr01:75282491|75329216
AAAAATTAAATGGAATCGTTGAAGGACAACATGATGGCTATTAGCTCTGATGAGTTTGAGAATAATATCATGGCTGATGCTGAGGAATTTTCTCCAGCTATTCAACAACAGGACAGTGGGACTCACAAGGTATGGTTTTCTTCCTCTCCTATTTTTGAGTATTTTTATTTGTTTTATATGAATAACAATACTGAAACTTATTCAATTCAGTACAACAACAACATACCCAGTGGAATCCACAAGTGGGATTTGGGGAAGGTAGGATCTACGCAGACCTTACCCCCTCTCCCCCCTCCCCCCCCTACCTTTATTGGATAGAGAGTTTGTTTCCGATAACCTTTTTATCATAGAAGAATGGTCGTTTTTTCTTCTGATCGATAGTTCTGCAATAGTGCAACA…
CTGCCATGGCTATCGACGGAGAACAGTCGCACAAATCTCACATGTCACGTCAGTCTGGTCCTACGGCCAAGAAAAAATCCAAGTCCGACAAGAAAAAAAAGGTTGCTTCCGACGAAAACAATAAACAACATAATACTAAGGTTTCTTGAATAGTATTTTTTCTTGTAGTTCTTTTTTGTTCTTTATGTACCTGGGTTCGTCTACTGTTTTTTTTTTTTTTATGACAAGGGAAACCACAGCCGCTACCGTTTGGGTGCGCATAGGGTAAAACCCCCTCTCCTATTCAATACCTCGCAAACCACATAGGAGAGGTAAACCGCACTAGCCAAGCCTGGTGCGACGAGCTCGACCCAGAAGGCAAACCCCTTGCTTTTGCTGGCAAGGGGTTTCTAACCTGAG…
>chr01:75283304|75316621
TTCCAGAGGACGACTTCAAAGCTGTTGCTTATAAGCAGGAATGGAATGAAGTATCAAAATTACCTGCAGACTACATTAGGAGAGAAGACATGGAGATCAAAGATGTGGCTATGAAACATGTATTGCCTTTCCTTCCTGGTAAATCATTGATGAAGTTTCGGGCAGTGTCCAATGAATGGAATCATTGGATAGTTTGTCCGTTATTAGCATACCAGCAAAGCACTTCATTCCAGAAACTTTCAGGCTACTTTTATCAAGTTGTGGATGTGGATTTCCAATCTGATCCTAATTTCTTGTCTCTGGACCATTCTGCGAATGGTATCCCCAATCCTTCCCTGGGTTTCTTGCCTGAAAGGATTAAAGTTCTCAGTTCTAGCAGCGGGTTGCTCCTTTGCCAGG…
AACAGAGAAGGAGCAGAAGAGGCTTCATGTCCCAACAGTTGATAGGTCCACTGGTGAACCAGCTCCATATGTTATTGTAGTGCAGGGACCTCCCAAGGTTGATTTCACATGGTTGTTTTTGGTTAGATGTCATTCATTGGGTTTTAGATTTGATCTTCTTATGTATTATGCTATTATAGGTTGGGAAGTCACTGTTAATTAAGTCTCTCGTGAAGCACTATTATTATGCTATTATAGGTTGGGAAGTCACTGTTAATTAAGTCTCTCGTGAAGCACTATACAAAGCAAAATTTACCTGAAGTTTGAGGTCCCATCACTGTAGTATCAGGTATGGATTGGCTTCCCACCTTGTTCCTTTTTCCGGTTAGCTTAGTCCATAAATGAATAATTGGAAGTATT…
>chr01:75294413|75327119
GAAGGTCAATGATGTCGGAGAGGCTTTAGTTAAATCACTTCAGAACACGAAATATTCAATCGATGAGAAGTTAGAAAATAGTTTTATTTCTCTTTTCGGGAAAAAAACATAATCCATCCTCATCAAATCATGCTAAAGCTGATCAAACTAATGATTTGGTGCCTGCGGAGCGAGATCAGTGCGTCTTTGAACTCAACGGTGATGGATCAGATGAAGACAATGATTCTGAAGATTTGAATGAGTTGGAACCACTACAGTTGAAGCGTACTCATCCAAAGGAGTCAAAGAACACCTCTGATGATAGTTCTGAGGAAGAAGATACTGTTGGATCAGAGAAGCACCCAGGATCGAGTAGTAGTTTCAGGGAACATGTTGATTTCCATGACGGAAGAATGAGAA…
>chr01:75557712|75602300
TAGGAATATCATCAGGTGCTGCAGCTGCTGCAGCAATACAAGTAGCAAAAAAGCCCGAAAATGCTGGGAAACTTATTGCGGTAAGTTAGATCTACTTCATTAAGCTTATTGATATCTACTTCATCTCTTTATCAGTTGTTTAACTTGGGAATCCTTGATAAGCTCATGGGCCTAAAATTCTCTTTCAATTTTCTGTGCAGGTCATCTTCCCTAGTTTTGGGGAGCGTTATCTTTCCACTGTGCTGTTTGATTCTATTAGAGAAGAGGTGGTGGACATGACTTTTGAGTAACTAACTTTATGCTTCTTTGAACTGAGGGATACATGTTACTCCTATTTGTTGTAACTTGAGGTAGAATAGGAAAGATGCACTCGAAGTGTAACCTCCTAATAAATCAGTG…
AGAGAGGTTCAAGTTGAGAGATGGGGAGAGTTTTTTTCCTTCAACAAAAAAATATGCTCAAAATTTTGGGGGGAAAAGTAAGAGAGGTTCAAGAAGATTTCAACAAAGAAGAAGATAAAAGGATTTTTAAATTTGAAAATAAAGGAATTAGTGCCTNNNNNNNNNNNNNNNNNNNNNNNNNNNNNNNNNNNNNNNNNNNNNNNNNNNNNNNNNNNNNNNNNNNNNNNNNNNNNNNNNNNNNNNNNNNNNNNNNNNNNNNNNNNNNNNNNNNNNNNNNNNNNNNNNNNNNNNNNNNNNNNNNNNNNNNNNNNNNNNNNNNNNNNNNNNNNNNNNNNNNNNNNNNNNNNNNNNNNNNNNNNNNNNNNNNNNNNNNNNNNNNNNNNNNNNNNNNNNNNNNNN…
>chr01:76140248|76150168
AATGGGGAGCAAGAAGAGGAAGAGAGGAGAGAGAGCCACTACCCATCCTCGTAACAAGTACTCTGATAACCCGCCAGATTTCTCCTTATTGGCCTCTAAATACTCTACCTTTGCACCTTACGTTTTCTATTCTGGAGATGGTCGACCAAGAATTGATTGGACCGATTTCAATGCCACACGTGAACTCACCAGAGTCTTGCTCCACCATGATCATGGCCTCAATTGGTGGATTCCCGATGGACAGCTCTGCCCCACAGTCCCCAACAGATCAAACTATATTCATTGGATCGAAGATCTTTTGTCATCGGACATCATTCCTAAAGTTCAAGCTGACAGAGACACTGCTAAAGGTTTTGATATAGGAACTGGGACCAATTGCATTTACCCTCTTCTTGGTGC…
>chr01:76141992|76150168
TGGATTCCCGATGGACAGCTCTGCCCCACAGTCCCCAACAGATCAAACTATATTCATTGGATCGAAGATCTTTTGTCATCGGACATCATTCCTAAAGTTCAAGCTGACAGAGACACTGCTAAAGGTTTTGATATAGGAACTGGGACCAATTGCATTTACCCTCTTCTTGGTGCATCTCTTCTGGGTTGGAAGTTTGTTGGCTCTGGTAGCCCCCTCTAATTTATTTTAGTGATGTAGCTTTGGAGTGGGCAGAGAAAAATGTCAAAAGCAATCCTCATATTTCTGAATTAATTGAGATCAGAAGAGTTAACCTGGAAAACCCAGCATCTTCCAGTGAGGAGTTGAATGATGAACCAGGAAAATATGGCCAATGTACAGACGCAGAGTTTGACAATGGAA…
>chr01:79949288|79954313
TCATCTATCTATGATGATGCTAATTGCCAATGAGGTAGTTCATGATCTTCCTTAGTCAAATAAATTCTGACCAATTATACATGTTTTATTCAAGGAATTAATAGTAGGGAAAAACATTTCAATCAATGGACGTGTTGAGTGAAAACTATGGCTATCTGTCATGATTAATGGGATACAACGTTCACTGTGTTCGTTTAGATATTTGAGAAGGTTCAATAGATTGGGCTAGTCAATTTGCATGTCTTTGCTTTAATAATTTGTTGCATTGTTGATCAATGCAAAATAAGCCATGATTGGATGCAGAAATTAATATTTAGTTAAAAATGAGCTGCAAAAATGAAGATAAGTAGAGTAAAAGACAGAAAATATGAAGTGCCTGTACAAAATCTTTTGGATGTG…
>chr01:79950130|79954313
TTTTGAACTCAAGGAAAGAAGATGCATCCACCTTTGACTCTACATAGACACCCTTTATGTGCTGATATAATTGAAGAGTTTCAGAAATGTCATACAGACCACCCACTAGGAAAATTCCTTGGGCAATGCACAGAACTGAAAGTAAAGCTTGACCGGTGCTTTAGGCAGGAAGTAAGGTTTCTTGCTTTACCTATTCGGAAATTATATGTCTTTGAAAACATATCTTCAGTGTTCCTCATGTATGAGCCATTAAAAAAATATGATGTCCTTCTGCAGAAAGCTATAAAGAGGAAAGCAAATTTTGAACAGAGCAAGAAGTTGAAAGAGAGGCTCCAAGCTTACAGGAAAGAAACTGCTGACATGCAATCTTGACTGGGTTTGGTTTATTCGCTGGCGACA…
>chr01:81698126|81706150
GTGGATGCAGTTTCTTTGGCTAATCAAGTTCGCAAGAGATTTGCCAATCAGTTCAATTTTGAATCATTGGGTATAGGTGGTCTGAGTGCAGAGTTTTCTGATATTTTTCGAAGAGCTTTTGCTTCCAGGGTTTTCCCTCCCCATGTGACAAGCAAGCTTGGTATCAAGCATGTTAAGGAAATTCTTCTCCATGGACCTCCTGGTACAGAGAAGACGCTGTTAATGAGCAAGGCTGCAGCAAGTTGGGATTTGATATCCACTTGACGGAACTGAACCCGCGTTCATTTTCCTTAAGAGCCAAGAAAATGACCAAAGATTTCTAAAAAAATTTGATTTAAATTCATACGTTGATCTTTTCTTGTTCAAGAATCTTGAACAAGAATGGCAGGGAGGTATGGT…
>chr01:83264902|83268969
GATGCATCAATCTGCCTTGCATACAAAAGAAATGCCCCGCTGAGGATGAACTTCATAAACTCACATTGGAGGACCTGTGTCTGTTTACTAGTCAATTTTCTCCAAAAAATCTTGTTGGAGTCACCCACTTAGGAAAACTCTATCGTGGGAAGATGGTCATTGGTGATATTACCAAGGATGTCGCTGTCAAGATTATAGGTCTTGATGAAAGGGTGTTTAAATATACAGGCAACGACAAACTGGAAAGATTTGAGTATGAACTGAAATTTTTGCAAGCTCCAAGGATTAAGGGCAATCCCAACTTAGTGAAAGTGATTGGATATTGTCAAGAGGAAGAAACCTTGGGGATTGTTTATGATCTAAATCCACACGATACGTTGGAGAACTTAATTACTCGAG…
>chr01:86410980|86415961
GTTCACATAACACAAGGAGATCATGTGGGAAAGGCTGTTATTGTTTCATGGGTGACTATGGATGAACCTGGTTCAAGTACAGTAGTATACTGGAGTGAGAAAAGCAAGCAAAAGTATAAGGCCAGCGGAAAAGTTACTACCTACACATATTATAACTATACTTCTGGTTACATCCACCACTGCAATATCAAAAATTTGAAGGTGAATATTCTTTCTTTCATTCGCTTTTTTGGTTGGATAATTTTGGTTTCTTGAGCATTTCTAAACTACTTTTACCCTCTATAATGATGCTCAAACTTACAATGGATTTAATACTCCTTTGCAGTTTGATACCAAATACTACTATAAGATTGGGATTGGACGGGTGTCACGAACCTTCTGGTTCACAACTCCTCCAGA…
>chr01:86575996|86582118
GTGGCATTCTACTCTCTACTTGTCTACTATGCTACATCAATGGGCACACACACTGCTGCTGCACATCAGGTAAGTTTTTGTTGACTAATAATTAAGATGTATTTTCTTCTTGCATCGTTCTAATGTAATAGTCAGACGGATATTAACACTAACATTACTTACCTTATTAGGTCACGCGACAACTGTACTGCATATTTACAGTATGAATTGAGCCGCTCTCTCAAACAGCTCAGTCATTTATGCCTGAATTGTTACATGGAGTGAATCGGAACTTGTTGAAGGTCTTAAATTTATTTATGTAAAATTTACAGTATCCTGCATCTATTTTCTTACTACCACTTCCAAGCTTGAAAAACTATCATAAAACGTTCCGTTATATCTGTAAAAAACTCTTCTTTG…
>chr01:87212504|87213055
GTGGAAGTGGTGGGAAGAGAGGATGGTGGAAGGGAGGAATTTTAGGGAATGGTGGAAGTGGTGGGCATGGCTTTTTGTAAAATGGTGGCTTGTAAATTGGAACAGGTGGTGGCAGGGGTTTTACTACTGGTGGCTCATAAATTGGAACGGGTGGTGGCAGGGGTTTTACTACTGGTGGCACGTAAATTGGAACTGGAGGAGGAAGTGGCTTCACTATTGGTGGCAGTGGTGGAAGGTGTGGAAATGGTGGGCATGGCTTTTTGTAAATTGGAACAGGTGGTGGAAGGGGTTTTACTACTGGTGGCTTGTAAACTGGAACTGGTGGAGGAAGTGGCTTCACTATTGGTGGCAGTGGTGGAAGGTGTGGAAATGGTGGGCATGGCTTTTTGTAAATTGGAA…
>chr01:88017759|88033733
AAATACTGGAGCATTTAGTGCGGCTCACGGAAAGGACGTGTGGGAGTATGCGAAAACCAATCCGGAGCATAGCAAGCTGATCAACGACGCACTGGCATGTCATGCGAGGGTGACAATGCATGCAATTATCAATAATTGTGCGGAGATATTCAAAGGGATAGAGTCATTGGTGGATGTTGGTGGAGGTAATGGAACAACTCTTGGTATGTTGGTGAAGGCATTTCCATGGATAAATGGGATCAACTTTGATCTCCCTCATGTTGTGTCTGTTGCTCCTCCTTGTCATGGTGTTGTACATGTTGAAGGGGATATGTTTCATTCTGTTCCCAAAGCTCAGGCTGTTTTCCTCATGTCGGTCTTACATGACTGGGGTGATGAGGAATGCATTCAAATCTTGAA…
>chr02:18130719|18204754
TAGTAACAATGAAGCTATTAATCGAATGGCATGGTTAAGAGGGAATACTGGTGAGCTAGGACCTCATTCAATGAATCTTCAGTCTTTTGGCATGCTTCCTTGGATGCAACAGAGAGTGGATTCAACAATTCTCCCAAATGATATTAATCAGCACTATCAAGCTATGCTGGCTACTGGCTTACAAAGTTTTGGGAGTGGAGATTTGATGAAACAGCAATTAATGCAGTTTCAGCAGCCTGTCCAATATCTCCAACATGCAAGTACTGATAATTCCATTCTGCATCATCAGCAGCAGCAGCAAATAATGCAGCAAGCAGTTCATCAGCATATGCTGCCTGCTCAAACCCAAATGTTGTCAGAGAACTTTCAAAGGCAATCACAGCATCAATCCAATAATCA…
GATTTAATCCATTATTAGTCAAATAACTGATGGTCCCTTACTGGAATGGAGTGCCAGGTAGCTGCAACAACTAATAAAGAAGTTGATGTACATATACCTAATTACCCAAATTTGCCACCACAGTTGATCTGTCAACTCCACAATGTCACAATGCATGTGGGTTTCATCAATTACAATCTATGTTTTCTTAATTCTCTAATGAATTACTACTTGCTATACAAGTTGTATTAGGCGCATAGATAATTGATAATTTGTCGAATTTCAGGCAGATGTTGAAACAGACGAAGTATATGCACAAATGACTTTGCAGCCCTTGACACCGGTACTCCCCAGTGTTGCTATAAATGATTCTTAATAATAATGCCTTTTTGCATCAACTGCTTGTGAATGGGGTCACAA…
AAAGCTCAACATTTAACCATGTGGACTAGATAGATTTCTTATAGTATGGGTGCCAGAATATAAAAATATACAAATTTTAGAAAATATGTACATACAATATCTAGTTTTACGAAGAGACCACGGGTTCCGATGCCCTATTTTTTACCTTTAGATTCACCACTGACTCATATACGCTTGTCTATTTATTCCATGCAACACAAGTCTCAAACTCAAAGGATTGATCTCTAATAGGCATCCATTTCCTAGCTTAGTTGCTCTTGACATAAGCTTCCATGCATATTATCAAATTTGTCGTGTTCTCTTTAATCCCCAACATTCTTTTTAATTTTGATGCATACATAAGTTGATCCTACTACCAAGGTTCTCCTGTGGCACTAAATTGTATGTCTAATTGTCTAT…
>chr02:18130719|18205165
TAGTAACAATGAAGCTATTAATCGAATGGCATGGTTAAGAGGGAATACTGGTGAGCTAGGACCTCATTCAATGAATCTTCAGTCTTTTGGCATGCTTCCTTGGATGCAACAGAGAGTGGATTCAACAATTCTCCCAAATGATATTAATCAGCACTATCAAGCTATGCTGGCTACTGGCTTACAAAGTTTTGGGAGTGGAGATTTGATGAAACAGCAATTAATGCAGTTTCAGCAGCCTGTCCAATATCTCCAACATGCAAGTACTGATAATTCCATTCTGCATCATCAGCAGCAGCAGCAAATAATGCAGCAAGCAGTTCATCAGCATATGCTGCCTGCTCAAACCCAAATGTTGTCAGAGAACTTTCAAAGGCAATCACAGCATCAATCCAATAATCA…
GATTTAATCCATTATTAGTCAAATAACTGATGGTCCCTTACTGGAATGGAGTGCCAGGTAGCTGCAACAACTAATAAAGAAGTTGATGTACATATACCTAATTACCCAAATTTGCCACCACAGTTGATCTGTCAACTCCACAATGTCACAATGCATGTGGGTTTCATCAATTACAATCTATGTTTTCTTAATTCTCTAATGAATTACTACTTGCTATACAAGTTGTATTAGGCGCATAGATAATTGATAATTTGTCGAATTTCAGGCAGATGTTGAAACAGACGAAGTATATGCACAAATGACTTTGCAGCCCTTGACACCGGTACTCCCCAGTGTTGCTATAAATGATTCTTAATAATAATGCCTTTTTGCATCAACTGCTTGTGAATGGGGTCACAA…
AAAGCTCAACATTTAACCATGTGGACTAGATAGATTTCTTATAGTATGGGTGCCAGAATATAAAAATATACAAATTTTAGAAAATATGTACATACAATATCTAGTTTTACGAAGAGACCACGGGTTCCGATGCCCTATTTTTTACCTTTAGATTCACCACTGACTCATATACGCTTGTCTATTTATTCCATGCAACACAAGTCTCAAACTCAAAGGATTGATCTCTAATAGGCATCCATTTCCTAGCTTAGTTGCTCTTGACATAAGCTTCCATGCATATTATCAAATTTGTCGTGTTCTCTTTAATCCCCAACATTCTTTTTAATTTTGATGCATACATAAGTTGATCCTACTACCAAGGTTCTCCTGTGGCACTAAATTGTATGTCTAATTGTCTAT…
>chr02:22975876|23043941
TGGTAGGCTGCAGACAGATTTCGGTATAGCTTCGACTGGGAGCGCTCATAATTATACACGATCATATTACATGAATGGAAGGGACTATGTCATTAGTGGAAGTAGTGATGAATCAATTGTTCGCATTTGTTGTGCTCAAACTGGGAGGCGATTGAGGGACTATTATTTGGAGGTAAAAGCCCAAGAACAATATTTTGCAGTTTCTTCTGTTCCCTTTTTCAAATATTTAATTGTATTTCTTGTCTCTGTTCCTTCATATATTCTGAAGTGAATAGTGTTGAAATACATGTGGTAAACTAGTTATTGGCTGCGGTATCAAGGCTTTTGCTTCGATTCTATTTTTCCAGGACCGCACATGGGAGAGTCCGATATTGGTGCAGTCATTGAGAAGTGATCCTT…
>chr02:26264160|26270421
TTGGGCAGTTTCAGTCCTCTAATAATCACTGGAGTGTCTTTGGGAGGTTCTGTGGCATCTCTATTCACTCTCTGGCTACTTAAGGACAATAATAAGCGTCCCACTTGCATCACTTTTGGTTCACCTCTTCTTGGTGATAGTGGCCTGCACAAGCCATATCAGAACGTCCATCATGGAATTCAAGCTTCTTGCACGTAGTCTCGAACCATGATCCAATCCCAAGATTTTTAATTTCACCAACTAATGCCCTTGCTGGTTCTATTCCTCAATCTTGTATTTACAATCCATTCGGCATGTTTCTGCTGTGCTCAGATTCAGACTGCTCCTGTTTTGAGGAGCCTGAATCAGTTTTGGATATTATGATGGAAATGAACTTAAATAGCCAACACCAGGACAATC…
>chr02:27055117|27065934
AGAGACAATCAAGAAGTATGCTGCAGCAATTAATGGACTAATGATGGACATTCTGCGAAAGATGAGTGAAGGGTTGGGACTGCCAAATGTTTCCTTTGAGGATTGGCCTTGTCAGTTTAGGATTAACAAGTACCACTTCACCCCAGAAGCTGTAGGTTCCTCTGGGGTTCAGATACACACAGACTCAGGATTCCTTACTATTCTACAGGATGATGAAAGCGTTAGCGGTCTTGAGGTCATGAAGAAGTCTGGTGAATTTGTAGCAGTTGATCCTTGGCCAAACACCCTCCTTGTGAATCTTGGAGACATAGGCACGGTATGGAGCAATGGAAGATTACACACAGTCAAGCATAGAGTGATATGCAAGGAAGCAAAACAACGGGTGTCTATTGCTTCATT…
>chr02:31249653|31281485
GGTACACTAGCAGATGGTACTATAATTGCTGTCAAACAGCTTTCATCCAAGTCAAGACAAGGGAACCGTGAATTTGTGAATGAAATAGGCATGATGTCAGGCTTACATCACCCAAATCTTGTCCGACTCTACGGATGCTGTGTTGAACGGAACGAACTTTTACTAGTTTATGAGTACATGGAGAACAATAACCTTACCCATGTTTTGTTTGGTAAATGTTATTTTTCGGTACTTGATTTTTATATGCTTTACTTGAGCCGAGAATATATTGGAAGCAGGCTCTCTACCTTCACAGGGTAGGGGTAAGGCTACATATGAACCACCTTCCCTAGATCCACTTGTGGGATTACACTGGTTATTGGTGTTTACTTGAGGTAAAAGTAAAAAAAGGACACCACG…
>chr02:34587815|34591663
TATGTGCTCTCATTGGTGGAGGAGGTTATGCAGAGAAAGTAGCTGTACCTACTGGACAAGTTCTTCCTATTCCATCAGGTGTTTCTTTACAAGATGCAGCTAGCTTTCCTGAAGTGGCATGCACTGTTTGGTCGACCATTTTCATGACGAGCAAGCTTTCCTCGGGTGAAACGTTTCTGATACATGGAGGCTCTAGTGGAATTGGTACCTTTGCCATTCAAATGGCTAAGTGCCTTGGAGTCAAAGTTTTCATCACAGCAGGAAGCGAGGAAAAACTTGCCGCATGCAAAGAACTCGGGGCTGATGTTTGCATCAATTACAAGACTGAAGACTTTGTTACACGCATCAAGGAAGAAACAGGAGGGAAAGGTGTTGATGTCATACTAGATAATATAGGAG…
>chr02:36905050|36913361
TTGAAAGTCTTGAAAGGTTATGTGAAACAAGAAAGGAGAAAATTCAAGAGTGTCAACAAAAAGTTAAAGAGGCCTGGTCAGTGGCTAAAGAGGAAGCTTCTAAGAGTAAAGCAGCAAAAGAAGTTATAAAAGCTTTGACATCAAGGGTAACTATTCTCTTCAGGCAATGTCAGAAAGCTTTTTTGCTGAAGCAGAAGCTAATGTTCAAGCTATTGCAAATGTACTGCAGACAACATCAACATATTCAGATAGCCAAAATCATATAGGTGGACACCGAATTGTTGTGCCTCTTGCAAACGCACAACTAGAGGAGAGAAATGTTGATAGCCTATGTGGTTCTCCAATTGTATTCTCTAGTACTTTAAGATCCTTCTATAACAAAGAAAACAACGTGGACTC…
>chr02:37831774|37843979
ACATGTTTTTAGCAGGAACTGAAACTTCAGCAACCGTTCTTGATTGGGCAATGGTTGAAATGATGAGAAATCCCAAAGTTATGGAAAAGGCACAAACAGAATTGAGAAGAATCCTCAAAGGAAAAAACAGAGTAACAGAGATTGATTTAAAAGAAGTTAGCTACCTAAAATTAGTAATTAAGGAAACTCTGAGGTTACATCCACCACTTCCTTTGTTACTTCCAAGAGAGTGTAGGGAGCATTGTGTAATTAATGGATATGACATACCTATAAAAACTAAAGTAATAGTGAATGCTTGGGCAATTAATAGAGATGCTGAATTTTGGGAAAATGCTGAGAGTTTTTCACCAGAGAGGTTCATAAATTGTGCAAGTAATAGTTTGGAATTTATCGGACAAA…
>chr02:38979519|38979820
TCCCACATCACCATCGTACTCTCCAACATCTCCATCATATTCTCCTTCAAGCCCAACCTATAGTCCCAGCAGCCCATACAACAACTCAGGTACAAGCCCAGATTATAGTCCCAGTTCTCCCCAGTACA
>chr02:41563956|41582413
TTCAAGAGGCAAATGATGGCCAAGGAAATGAATCTCACCCAGCTTATCAAGTGCTTCAACCGAATAACATTCCAGTGAGTGCTGTTTATCCAGGCTATTTTGTTGGTGTTGTTTATGCTAAAAAAACTATTAGGTGATTTAAGCTTCTTAAAGTCGTACTTGTGCTTCCCGAAAAAATACTTCCTCGATATATTTTTTATTTATATGACATTGTGACTATTTAGAGTCAAACTGATCTTTTCTTGTCTACCTATTTTGAATCCTAAAGTATTGTTATCTTAATTTTATGGAGTAGTACGTTTTTTCTATTCTTTAAATATACAAAATTGTATTTCGATCTAAATGAGGAGTCAATGTTCAACTTTACATTGGATAATTATATATTTTGATCCATGTATT…
>chr02:41709793|41716503
TTGTGGGCATCTTATCTGCGTGGGTTTCAAGTTTTAGTTTCTCAAGTTGAAGCTTCTTTTATGTCCGAACAAGCCACCATCTGTTTGGGATACGTTGGATTGCTTGGAGAATATTGTCCAACGTCAAGAAAAAAGTGTAGTCATATTTCTGATAGGGTTGACTGTATGCATCTTGACTTATTTCAGGAAGGACACATAGAGCTTAGTAGTTGCACCCAGACACAGCCTTCTCTCAACAAATTTTGGGCCGAAGGATCATCTGGAAACCCCTAACACTTTATTTAGGAAATTTCACTGAATCAAATATGGCTTTGCAGAATATTGGAGCCGGCAACAGTGATGATGCCTTCTACAGGTATAAGATGCCCAGGATGATTACCAAGATAGAGGGGCGTGGGA…
>chr02:43771198|43779307
TTTTAGGTGAAGAACCAGACAAGAATGGGTTGGCTCTGCTACTGTTTTTACCGAAGATGTTAAATGCGGGTTGGGAGCTGATCAGAAGTTGTATTCTACCATGTGTAAACGGATGGAAGTATCAAGAAGGAGGGCTTCTTCTATTCATGAGAGTGGTAGGGTTGCTACTCCCAGGCATACCTGCTCATTGTCCTCAGGATTATGTTAATGCTACCAGGCTCGGATCACTCAAAACCTCCCAAAGTAGCAAAAGATTGGCATAATTATTGGCGAGTGTGTGTCTTTTATAAATTTTTAACCTACTTATTAGTTTATCCCTGTACCAAATGTAGATATTTAAATTGATTTGAAGTTTTGAACCGTGTCCTTGGAGAACAAAGCAATAATTTCAAAAATACT…
>chr02:43785956|43786238
TGAGCGGCGCGAGGAAGAGCGAGCGAGCCGAGCGGAGCGGAGTGAGAGAGCGAATTAGGGTTTTGGTAATCGGAATCAAGAAGGTCAGTGGAGCGCCTAAATCTAATTTAGTACTCGTTGTGATTTTAATTTCTTTGGTATCTGAAGATCTTAGAGAAATTGGTGAGTTTGTTCTGAAATATGATGATGATGATGATATTTGTGTGTGAGAAAGAGGTGTGTGTCTGTTACCTGCAGGAAGAATCATCGTGTGTGAGCGATTCATTTATAGAGAGAGGTGTG
>chr02:45311214|45311405
AGTGGAAGCTGGAGGAACACCAGGAAAACCAGGTATGATCGGTGGGAAGAGTGGAGGGAGAGGTGGGAAGAGTGAAGGGGGCGGTGGTGGGGGAGATGGAGTTAAACCAGGTATGAGTGGTGGGATAAACGGAGGGAATAATGAAGGTGGAGAACGTGGAGGTGAAGGGATTATTGGAGGAAATATTGAAG
>chr02:46857501|46873633
ATCAAGAATACTTCCACCACTCAATTGCTCAATTCTCGCCAAAATCTTTCTTCTTGGAGTTATCGGGTACCAATTTGACTCTTTTTCTTGTTTTTTTTCACTCTCAATCTGTCAATATGCTAAAACCCCCAAAAAAAGTTTGGTTATTTTCGAGAAAATTAGGATTATTGGATGTTGTTAGTCTTAAAAATGAGTAAATCAATTAAATTTATTGATGAGAATGATCCCACAATCTCTTTGTAAGGTTTGAACAATCTTCTTTCCTTTGAACTAGTTTGACATAGTATCAAAGTCAGATCCAATTGACCAGACCATGGATCTCTTAGCCATCTTCGTTCCTTTTGAGCTGACTTTTGGAGTGTCCAAATTCTAATTTGTCAGAATTCAATTGTTAAAGTT…
>chr03:2797807|2862899
TTTGTTGCTTGAAAAGCTTGGTTTTTTGGTGCTATTCACTGCCTTCATCATGTTAATACTGCAACTGATCTGGTGATGATCCTCTAGTTTTTGAATCTGCGCGTTTGCTGAGATGGTGTCCAAGAGTACTGTAATTAATAGTTATGATATTGTTGAAGTGAAATGGCTTGTAAAATGGACACCCTGCTCTTTAAAATGTAGCAAAGACGTTATATATAATACAACTTGAAGGTCTTTGTATTTGATTGTGCCTACATTGTGTATTCCATACCATGGTTCATAGAATTGTAACGCGCATATTCCATCAATGAATTGAAGTTATGTACTTGGACAACATAACGATTTTGTTGCACCATTATTGTAATGTAATATGTTATAGCAGTTACTAATGCCATTCAG…
TCAATAGAAGAAGATGGAAACGCCACCAAGTCTTATCAACTTGATAATTTTGATAAGTTGTGTCATCACTTTGATCGTGTTTCTAATTGTTTTGGTTACGATAATGGTTTGTTTTGCACGTGGGATGAGAAATATATTTCAATTTTCAATCCCGCTACAGGAGAAGTAAGATATCTTCCCTACTTGAAATGTTATGATGGTTCGTACGGGATATGTTCAATAGGTTTTGAACCTGAAGAAAATGAGTATAAAGTTCTTTTGACTATTTATAAACTAAATCATCTAGAATTATCAAGAGCATGGGTTTTTACTTTAGGTATAGATAATTCATGGAGGGAGATAATTACATATGACGAACATAATTATTATATTGGATATGGAGATTGCATAATTAGTGGG…
>chr03:2856113|2864977
ATTTGCGAGAAGGCTGAGTTCGGGAGGAGCTTATTTAAGAGGCTGGTAATTTTAGGACACAAGAAGCACCTTCTTAATGTTCAATATAGGATGCATCCAAAAATAAGTTTGTTCCCAAACAACGAGTTCTATCAGAAGAAAATTATGGATGGTCCTAATGTGAAATCAGCTGCATATGAGAAGAGATTTCTTACTGGAGATATTTTTGGCTCGTATTCATTTATTAACGTAAGTAGTGGAAATGAAGAGCAAGATGAAAGACACAGCACGAAAAATAAGGCAGAAGCTTTCGTTGTAGCTGAGATTATTGCCAACCTTCATAAAGGTATGTAACACATGACTTATCTGTCAAGGATTTAATTTATATGTTTTTTATTCTTTCTAGTTGGCATACTTGAT…
>chr03:34638779|34647796
TCTTTCCACTGCAGACATGGGAAGGCTTACCTCTTCAGTAAAGTGGTGAATGTCACTTCTGGCGAGATAGAAAATAGAATGATGATGACTGGTATGCACACTGTGGCTGACATTTTCTGCGTCTGTTGTGGGTCAATTGTTGGATGGAAATATGAGACCGCCCATGAGAAGAGCCAAAAGTACAAAGAAGGAAAATCAGTGCTTGAGCGGTTTAAGATTACTGGCCCTGATGGAAGCCATTACTGGGCTAGTCATGATACTCATGTTGCAGGAAGTGATGCTGATGATGTTTGACACTCATTCATTCACTCACTAACTCCCATCAATTGTAAAGAAAATAGGAATTGAGATTACTTCTATTTTTGTTGATCATAATTGATATGGAGCATAGAGAAGAGG…
>chr03:35076672|35090023
TCTTTCCACTGCAGACATGGGAAGGCTTATCTCTTCAGTAAAGTGGCGAATGTCACTTCTGGCGAGATAGAAAATAGAATGATGATGACTGGTATGCACACTGTGGCAGACATTTTCTGCGTCTGTTGTGGGTCAATTGTTGGATGGAAATATGAGACCGCCCATGAGAAGAGCCAAAAGTACAAAGAAGGAAAATCAGTGCTTGAGCGGTTTAAGATTTGTGGCCCTGATGGAAGCCATTACTGGGCTAGTCATGATACTCATGTTGCAGGAAGTGATGCTGAAGGTGTTTGATCACCATCCAGAACAAAAATTCCCAAAATGTACATTCTTTAACCCACCACCCCATTAGTTCTTTATGAACCATTGGATTCTTTAATAGCTTAAGCTACTACAACT…
>chr03:45827890|45833388
TTAGTTGAATAACAAAGTAGAGGTAGAAGAGGGAAAAGATGGGTCTTCCACTGGCGCAGCAGCTTTAGGACTCCCGTGTACCATTGCAATGTGTTGGTTAGGAGGAGGGTGATTATGTTGGCCTCTATAAGTTACAATCACCTTGTTTGGATCTGTTGAGCTTTTCTGAATATGTCTCCTTGCCGGACAATCGTTAGCTTCATTACACCTATAGTAGCTCTTCAGAAAAGTCGAATCACCAGTTCGCTTCATCCCATACTTTCTCCATCTCCATTGATCTGCCTCACTCAATTTCTCAGCCAATAGTTCATATCTTTCAGTGCTCTTCCCGCGGTAACAAAACGCCTTGCCTGCCTCAGTACTTGGACTCTGCATCGAGTATCTCACCTTCTTGTTCTT…
>chr03:45827890|45838452
GTGTTGATGAACATACTGTCGACTTGAGGGGTACTGGGACAAGGAGCTTGCTTGGATGCTTTATTTGCTATAATGCTGGATTCATCTGCAAATCAGGCTGTAGATATCTTTTCTTTTGATTTATTATTGACAGAAGTGGAGCATAAAACAAATGATCTCATGTCTGAATCATTCAGATCTACATTACGTGCAAACAAAGAAGAAAAGTTCTATTTCGAATCTTTTAATTAAGTGTTTATAAGTTTCAACATCTAAAATCATTAAAGAGAATTGGTCCAATTTCATTATTGATTCTTTATCTCAATACTTAGGGGTCGTTTGGTTGGGAGTATAAGTTATTCCGAGATAAGTTGGGAATAACTTATCCATCCCTATAAAATAAATGATGTAATAAATAAT…
>chr03:47453107|47457781
GCTGAAGGAAAGACTGGGATGTGAAACTTCTTATTATCAACTTTCTCTTTCCTTGAAATTGTCCCGTACTGATTTACGATCTACATTGATCGAGTGTTCCTTGGCAAGAGAAAGGTTTTCAATGAGCAGTATTCGTCTTGTCATGTCAATCGCACAAAGATATGATAACATGGGTCCTGAAATGACTGATCTCGTTCGGGGAGGCCTTGTTGGACTACTTCATGGGATAGAGAAATTCGATCCCTCTAAAGGATACAAAATCCCAACTTATGTTTATTGGTGGATTCGCCAGATCTACTGGGCAAACTAAAGCCTTTTTACCAGGAGAGGTAGGAAGCCCTCCTTCAGGTCATGAGCTGCATGGTGGATATATGCATAACATGACTTTGGACAACAGCC…
>chr03:51177253|51193234
GGGAAATTACTTGGAGGACCAAGGTTATTTGTATCGTCACAGGTGTTATAGCACTGCTGGCCGTTGTATTGACAGGATCTTGCCTTTACCTTAAGAAAAGAAGTAGAAGAAGAGCTGAGAGAGAGAGGAGGGAAAGGAGACGACTACTTCAATTGCTTGACATGGAAGGAAACTTACTTGGTGAATTTTAAATGTTGGATTTAATTAAGTTGTATTTTGTTTTAAACTCAATTCTGTTCTGCTTGTTCCTATTTTCAACCCCTATGTTGCGCCTAAAGACTGCCAAAACTGCATGTATAGACATGGCAAGTGAGCGGATCCAGCGTGAATGTCCGCTCAAAAAACAGGCAATTATATGGTATGACCAGTGTTTGGTCCGCTATTCTGATATACCTAATT…
>chr03:51227971|51233286
ATCCTAGAAACCGAGGTGTCTAACATGGACGCGAAAGATACATTAGAATAACGGACCAAACACTCATCAAACCATATAATTGCCTGTTTCTTGAGCGGACATTCACGTTGAATCCGCTCTCTTGCCACGTCTATGCAGTTTTTGCAGTCTTTAGGTACAACGTCTCCTCTACAGAGGAATAGTCCATAAACTTTGTCAGGGTCTTCTCCTTCACTGGCTTTTGTATAGATGAAATCGCTACCATTATTGTACAGTGATCTGTACAGCAATCGGTTAAGATTTGATTGGAATTTGCTTCTTTCTGAATAATTATTGGGCATTGAACAATCGTAGTATAAGGGATTCACCTGCATCTGTGCTTTGACACCCACAAGCAGTAGTGAATGGAACAACAAAATC…
>chr03:51483422|51489059
GGATGAATGTTCACGTTTAACTGAACTTCTTGAGGGAAAGAGTAAATCTTTGGACTTGATTATGTCCAAGCATCAGGAGCTTCAGGCACAACGTGAAGCAGTTACTCGGAGAGCAGAAACTAAAATATTGGTTGACCGATGGTGGCTGCAGAAGATGCAGGATGCTGAGCGCCTTAACGAGGTATTGAGTAATTCTTGCTGTTTATCCTTTTGTGTGCTTTGCTATTTGTGGTTCTTTAACATTTTGAACCTCTGACTTTTCATACAAATTGAGTGTTCATCACGCTTCGTTACTGTTAGAGAGCTAAGATGCATATTTCTGTTGCAGTAATAAACTGTACTTTAATTAATAATGTATCACCAATTCAAGAAGCCTTATTTTGGCTTCTCGTCATGGAG…
>chr03:55378797|55392564
TTGGCAGAGCCAAAATTAACAAGGAAGAAGGAAGGTACCCTACTGTAGTTACAGTTCTTGCTGTATATTTATTTGTTTATTTTTCCTGTATTCAGTTGAAAGAACAGTTTATGCAAATGAGCTCACACACTAATAAATGACAGAAGAAGCAATCAGAAGGGCTGATGCATTGGAGCAAGATCAATCCTTTTGCTGAACAAGAAGCATGGGAGGTTGATAATCGCTAATTCACCTAACCCGAAGTTTTTATGAACTTGCAAGTTTTTGAGTCTCAAAATTTAGAATCATCATCACAACAACACAGGAGGGAAACGGATGAAACAAGAAATCCCAAAACCCACAATTTCTTTCACAAAAAACAGAGAAATCAAAGAAACAAAAACAAGACAAAGATATAAT…
>chr03:58558426|58562186
ATGGGGATGTCAAGTGCATTGGACACATTTTGTGGACAGTCTTATGGAGCAAAACAGTATCATATGCTTGGCATTCACATGCAGAGAGCTATGATTGTACTTTCACTTGTAAGCGTACCTCTTGCAGTAATCTGGGCAAACACTGGCCCTATTCTCAAGGTTTTAGGCCAAGATCCTAGTATATCTGATGAAGCTGGTCAATATGCCTTGTATTTTATCCCCGGTGTTTTTGCTTACGGCTTGCTCCAATGTGTTGTGAGATTTTTACAAACACAAAGTATTGTCATCCCTATGGTGTTATGTGCTGGAGTTACAACCTTAATCCACGTTGTTGTCTGTTGGATTTTGGTCTTCAAGACTGGACTTGGTGTCAAAGGAGCTGCTCTAGCAAATTCAATC…
>chr04:962726|1016899
GTCTTTTCTTGGACAATGATGAAGTGGTCGGGTTTAATGAGGAAGCTAACAAGGTGATCAAGTGACTTGTTAAAGGACGGGAAGAATCACTTGATATTATCCCAGTGGTGGGTATGCCCGGACTTGGAAAAACAACACTGGCAAGAAAAATCTACAATGATCCTAAGCTTTCATATGAATTTCATAGCATCGTTTGGGTTAATGTTGGTATGGAATACAAAATAAAGGATATTTATCTTAGGATTCTCAAATTCTTCACAAAACGCATAGAAGATCATCTCAATGATGATGAGGACACATTAGCTAATATGATAAGTGCTTTTATCAGTAATCGAGGTAGATGTCTCATTATTTTGGATGATGTGTGGGAAGAAAATGTCATTGATCACGTAAAGAAAG…
>chr04:2919085|2966898
AATGCCCAAAGGATAGAACAACAATGAAGAAAGAAACAACACATGCATTTGCAGTCTCAGTTCATCTGCGTGGTTCTGGAGATGCTCAAAATTAATGTTTTGAGAGTTTTCTTTCATGTTTTTTTGTTAGTTATGAATCTTATTTCGTCTCTAATCTCTGATATAAGATTCTAGTTTTTTTGTTAACTTGAAGGGTTGTGATTTTTGTGAAGATTTGTGATTTTTCCGTAAGGTGTGATTTTTACGAAGGGTTATGACTTTTGACTTTTCTAAAGGGTTCCGATAAGGCACTATAAACACATGTTCACACTATCATTTATTGTCCATAAATAGAGGGATTTATTCTTATTCTTCAACAACGATTCTCTCGACTTCTTCTTCTACTACTAAATTCTAGTA…
>chr04:45992987|46143005
GTTGCAGTGAAGGAATAAAGAATGAGCTTATACAAACACCATGGCTTTTGATTGCTGGAAAAGTGAAGAAGGATTTGCTTTTGTCATTTCAACATATGAAGCGTGAGATGGAGGAAGCTGTTGTTTTGCCGTAATTTTCCTAACCTTTAGAAAAATCACTTTTTGAAATGTTCTAAGTATAAAACAATTAGAGAAAAATACTTAGGAAAGAGTCGCCACTTAATTTTTTAAAGAAATTAAGAAAACTTATAATTTTCAAAGATTTAAACAGAAAAAATCATTTGAAAATACCAATGAGAGTTTGGGGTTCAATTTACACTTCGAGAAGGGTTTAAGCATTCGAAGTGCCCGCTAACATGCGGTTGACCTTCGATTTGACTAAAATATATTTGACTATAT…
TGGCAATGTTACTCGATTGCAGGAATTCGCAATGAATTCGAGGATCGACGCACTGTTTCATGATTTCTCGAGAAAACAGTTAGTAATGAAGAAGAACAAGAAGAAGAATAGAAAGAGAAAGAGAATTTTGTATATTCCATATCTGAATGTAACTGATGATTACAATGTCTATTTATAAAGAACTTGACTGATTTATTCCATCTAACAAAATCAGTTACAACTAACATCTAACTAACTACCACTACACTGATCATTGTAGCTTAACAGTGTTTAACTAACTTTGTCAACTAACTTTTGAATTCCCAAATTACTGTAACAGTATGTAGAGCATCAAATTCATGGGTCATGGCTGCTTGCCAAGCAGGGTTCATGGCAGCCTCCTCATAAGAGTTGGGCTCA…
>chr04:59015666|59016094
GATGGTATGGCTTCGGTGGTGACTTGTAAACTGGAGTTGGTGGTGGTGGAGACTTATAAACTGGTGTGGGATGATATGGTGTTGGTGGAGGATGGTATGGCCTCTTGGGTGGTGGTGGCGACTTGTACACTGGAGTTGGTGGTGGTGGAGACTTGTATACTGGGGTATGTGGTGGGTAGTGTGGCTCTTTGGGTGGTGGTGGAGACTTGTAAACCGGAGTTGGTGGTGGTGGTGACTTGTAAACTGGGGTGTGTGGAGGGTAGTGTGGGTCCTTGGGTGGTGATGGCGACTTGTAAACAGGAGTTGGAGGTGGTGGAGACTTGTAAACGGGATGATGATGGTGTGGAGGAGGAGACTTATAAACTGGGGTGTGTGGAGGGTAGTGTGGTGTCTTAGGTG…
>chr04:59023324|59079340
TCACTGGTGGTGGGGGATCGGAGACTTGTATACTGGTGCAGGATGGTATGGCTTCACTGGTGGTGGGGGATCGGAGACTTGTATACTGGTGCAGGATGGTATGGCTTCACTGGTGGTGGGGGATCGGAGACTTGAAACAGGTGTTGGTGGTGGTGGTGACTTGTAAACTGGTGTTGGAGGTGGTGGTGACTTATAAACTGGTGTAGGATGGTATGGCTTTACCGGTGGTGATGGTGACTTGTAAACTGGAGTGTGTGGAGGGTAGTATGGCTCCTTAGGTGGTGGTGGTGACTTGTAAACTGGAGTTGGCGGTGGGGGTGATTTGTAAACTGGTGCGGGATGATAAGGTGTTGGTGATTTGTAAACTGGAGTTTTCTCTACAAGCCTAGCCCAGCGCAA…
>chr04:59023344|59023527
GTGGTGACTTGTAGACTGGGGTGTGTGGAGGGTAGTATGGCTCCTTGGGTGGTGGTGGCGACTTGTACAACGGAGTGTGTGGAGGGTAGTATGGCTCTTTGGGTGGTGGTGGAGATTTGTAAACCGGAGTTGGCGGCGGTGGAGATTTGTAAACCGGTGCGGGATGATATGGTGTTGGTGAAG
>chr04:63658440|63767513
TATCAATGATTTGAAACTCCTTGATTGGGAGTGAGTGAAGGTAGATTTGCTCAAGTGACTTGATTTTTCCATCTTTCACGAGCCTTCCTAGCTTTGTCACCGGAACCCATTTCTCCTCCTCTGTTTCACGGCGTGGACGACGGCCGCCACGGCCTCTTCCACCGCGGTCTCCACCTCTACCACCACGTCCTCCAAACCCACGACCGAATCCTCCTCTCTCCCCTCCTCCTCTCTCCGCCATGATTGTAAGGTATTAGGTTTACAGCTAGGGTTTAGAGAGAGTGTGTGAGAAGATGAAGAAAACGGATTGTTAGGTTTATAAGGGAGCTAGGGTTTCATAAAATGGGCTTGAGGGAAATCAAGTCCATATGGAACTGCAAGTTTGGCCCATAATGCTAC…
NNNNNNNNNNNNNNNNNNNNNNNNNNNNNNNNNNNNNNNNNNNNNNNNNNNNNNNNNNNNNNNNNNNNNNNNNNNNNNNNNNNNNNNNNNNNNNNNNNNNNNNNNNNNNNNNNNNNNNNNNNNNNNNNNNNNNNNNNNNNNNNNNNNNNNNNNNNNNNNNNNNNNNNNNNNNNNNNNNNNNNNNNNNNNNNNNNNNNNNNNNNNNNNNNNNNNNNNNNNNNNNNNNNNNNNNNNNNNNNNNNNNNNNNNNNNNNNNNNNNNNNNNNNNNNNNNNNNNNNNNNNNNNNNNNNNNNNNNNNNNNNNNNNNNNNNNNNNNNNNNNNNNNNNNNNNNNNNNNNNNNNNNNNNNNNNNNNNNNNNNNNNNNNNNNNNNNNNNNNNNNNNNNNNNNNNNNNNNNN…
AATATGTGTCACCCTCATAACAAATAGTGGAGAAGTAGCAAAGTCAAACTAAATTGTGCAATACTTACACCTTTATTTTAGCTAAATCATGGCATATCACACTTGCAACAAAATTTGAGTTCGCTTCACCGAGTTAATCCCTAGCTTTACTATAGATATTGATTTGATCATTTCTTTTTATAAAATTTTATAATATCGCTATATATAGGATAACAATATGAAATATCAAATGATATTATGAACATGACTATTAATATAATTTAGAAGTTATGATAATCAAAATTTATGTGAATAATGAAAATAAAGACAAATAAATTTTTATATTACAGAATATAAATAAATAAAAGAGCAGCAATTGACACATGCATTTTTTGAAAAATATTAAAAATAAATAGGGAA…
AATTTAGAATACTAACATTTCATAATAAAGAAAACTACTAGAACAAAACAACAGAGCACATAACATCTAATGAATCAAGCCTCAACCCTCTCAGGTGCTGCCTCTTCGGTGGCGTAGACAATCACCTTATTGGCAGGTTTTGCCAGGATATCAAAGTACTCTTGGAATGGAGATTTGGTGAAGCGAGTCTCTTTCCAGAAATCTGGGGTCAGGAACCCGTAGGTCTTCATTAAACAATCAAATGTCGCCTTAACGAAGTTTCCAAGGGTTTTGGTGGATCCACGAGAAGATGTGAAGACATCTTCAATACCAGCAAACTGAAGGACCTTCTTGGGGACACGAGCAGCAACAATACCAGCACCACGAGGAGCAGGCACCATCCTCACAGTAACAGACCCA…
>chr04:64398462|64433843
GGCATGTGGGCAGGAATGATTTTTGGAGGAACAGCTTTGCAGACGATAGTACTGGCTTTTATAACGTATCGTTCTGATTGGGAGAAAGAGGCAAGAAAAGCTAGAATGCATGTTGAAAAGTGGTCCGAGCCACCTCCAGTTAGTCAATCGTAGATGATGATGTTATTTTTGTGCAAGTGGAATTTGTTTAATGAATAGTATAACTGGATGAGGCATGCCACATTATAACCTCTAAAACTTTTTGGAAATGCTCTGTTGTTGTAATTAACTCGTTATGGGAAGCGTTATCGACGAAAACCGGCAACCATTGTTGTTGGCGGAGGTGACCTCCACGAACTGGTTGCCCGAGAATAAAATTGAAAGAAGGGAGGATTATGAAGATGATAAGGATCTGAAAAC…
>chr04:66787801|66813073
TTCTTAAAGGAATTAATAATCCCCATATTTTGGAGCCCAAATGTAAGCTTTTTTCGCCAAGGCCACACCAATTGTTTGGCGAAAGAAGATCTCTTGATGAGAAGTTACATGAACTTAACAATCTTCCTGGACTAAAATGTCGCGTGAGTATTTGTCTTTCCATCTTCAATTATTATCTATATAATATTGCATTCTTTAGGCTATTGATTTTTGTATCTGCTAAATTGATTACAAGAATTTACAATGTGCAATTGCTTTAGAATAATTGGTACAAACATTCTTATCATTGGGCTGATGATGATCAAGTTAGAAACGCCCTCAACATCCGGAAGGTATGATAGCATTTTATAGATTCACTAGTTATTTACTTAATGTCAATGCGGAGAACTTAAATTCAGA…
>chr04:69910019|69956684
GATTCTTCCCTTCGGAGTTTGGTATGGATGTCGATAAGATCAATGCTGTGGAGCCAGCAAAGTCTACATTTGCTGTGAAAGTCCAAATCCGAAGAGCTATTGAGGCTGCAGAAATTCCCTATACTTATGTCTCATGTAACTGTTTTGCTGGTTATTTCTTACCAACTTTGGTCCAGCCAGGAGCCACTACTCCTCCTCGAGACAAAGTCATCATTCCGGGAGATGGAAATGTTAAGGGTAAGTTGAAAAATATTCCTAATGTGGCGAATCCATTGATTTGAATGTGGTACGCGTGCCAACAGAACAAGTTCATGACAAAATGTCTCATTTTTGTATACTTTTTTTCTGCTTTGTTCTGTTTGTCTGCAGCTGTATTCAACGAAGAACATGACATTGGCA…
TAAATTTTTGCTTGTTCTCCTCCTAATTTGATACGAATTCCATAAATAGAATGATTTTTTCTCCAAATAATTTTTCTTACCCTTTGAAACACTAATCAGGCTTCTTATAAATTTCTCAACCACAATGAATTTTCTCTCCTTGTAGGAGGAATAAACATTTTTTCAAAAAGTCTTTTATTTTGAAGAGAAACTTTTGTTACATGATTTCTTTCTTTACATCAATGTCTTCATAAGAATCATGAGATATTCTCTCTTTCTCTTTTATTAAAAAAGTCACATGACCTAGAAATTTGATGGGCATCTAAGCGACAGAAGTTGATACCATACATTTATCATCATCGTCAAAAGAAGAAGAGCCAAAGTGAAGAAATTTGTTGTTATTTGTTACAAATGCTTAAC…
>chr04:69910681|69954443
ATCTCCAATGCCAATTAATATCATACTCGCAATCAACCACTCAACATTCGTGAAAGGTGATCAAACCAATTTTGAGATAGAGCCATCGTTTGGGGTTGAGGCCTCGGAACTTTATCCAGATGTTAAGTACACCACCGTGGAGGAGTACCTAGGTCACTTTGTCTAAACCACACATTTGATGTCTTCGATCACTCGAATAAACTGTTAGATGATGAGTGTTGTTAGACATTTTCTGGAAGTATGAGTGCCTGTTAACTATGTCATCGGAGACACATTGAATGGTATGTTTTAAGTCTGTTTTTCCTGTCCATACTGAGTAGTACTATAATGAAACGACAGAAAATGGAAGATATTCGTGTCTTTTTGCTTTTTGCATTGTTGCTCTACCATCTTGTACCA…
AGATTGTCTATATTCAACTTTATATATATATAGGTTCATGCCTTTAGATGTTATTTTATTACTTTAGCTGGCATCGACATTTTTGTAAATCTGATATCTACTTTGGAACATTTTATAATGTGGCATAGGCTGACAATTGAGATCATAAATTTAAAATAATAAAATTTAATTTATTATAATACTAATATCAATATCNNNNNNNNNNNNNNNNNNNNNNNNNNNNNNNNNNNNNNNNNNNNNNNNNNNNNNNNNNNNNNNNNNNNNNNNNNNNNNNNNNNNNNNNNNNNNNNNNNNNNNNNNNNNNNNNNNNNNNNNNNNNNNNNNNNNNNNNNNNNNNNNNNNNNNNNNNNNNNNNNNNNNNNNNNNNNNNNNNNNNNNNNGAAAAACATATATTGGTTT…
>chr05:6559630|6564227
AACTGCGATTCTGTTGGTCAATTTCATAGCAATTGGATTTTTACCTCGATTCGATCTGAGGACTTTTGATATTTTTTGCTAATCGAAGCGGTGAGGAATATTTAGATAGGTGATTGTAGAGGATAATTTTGTTTGAAAAAATGCCGTCGCACGCGGATGTAGATCGGCAGATCGAGCAATTGATGGAGTGCAAGCCGTTATCGGAGGCGGAGGTGAAGACGTTGTGTGAACAAGCAAGGGCGATACTAGTGGAGGAATGGAATGTGCAACCGGTGAAATGTCCGGTGACGGTGTGCGGTGATATCCACGGACAGTTTTACGATCTGATTGAGCTTTTTCGAATCGGCGGCAACGCTCCTGATACTAATTATCTCTTCATGGGAGATTATGTTGACCGTG…
>chr05:8266818|8309431
TTGTTGTGGCTAGAAATGGAGACAAATCCGGGAACCCATTTACGCCAAAAGGTTATCTGATTAGATACTGGAGTAAACATGTGTCAAATGACTTACCAAAGCCATGGTTCCTTCTCAACAAGGCATCTCCATTGAGTGCTGCTCAATATGCAACTTACTCAAAACTTGTTACTGATCAAAATGCACTGACCACACAACTTCAATCCTTTTGCTCTTCAGCAAATCTCATGTGCGCACCAGATTTGTCACCAAGTCTCGAAAAACACACAGGAGATATCCACTTTGCCTCTTACGGTGACAAGAACTTTACCAATTACGGCACCAAAGAATCTGGTGTCGGATTCAACTCCTTCAAGAACTATTCTGATGAAGGAAATTTCCCTGTGAATTCTTTCAGGC…
>chr05:9557934|9569962
AGTAGGTCAAAGGCATGGATTCCTTTATGTATTAATGATTTAGCACACCATGGGAAGCAAACATTCGAAAGGAACAACTTACACAAGTGATCCAGTTCCTTTTGCAGCTTTGCAACTTCCTTTTGCAGCTTTGCAAGAAGCAACTAACAACTTTGATGACAAGTTTTTCATTGCAGAGGGTGGATTTGGGAAGGTTTACAGGGGTGTTTTACGTGATGGAACAAATGTGGCCCTGAAAAGGCATAATCGTAAGTTCCAACGAAGTATTGAAGAGTTCCGAACAGAAATTGAGATTCTCTCACAGTTCCGCCAACCCAATCTGGTTTCATTGATTGGATACTGTAATGATAACAATGAGATGATTCTAATTTTTGAGTATTTAGAGAATGGGAACCTCAG…
>chr05:9649829|9686198
CCATCCGCATTTGGTTTCATTGATAGGATACTGTGATGAAAGAAATGAGATGATTCTAGTTTATGACTACATTGAGAATGGGAACCTCAGGAGCCATTTGTATGGCTCAGATCTACCCACTATGAGCTGGGAGCAGAGGCTGGAGATATGCATCGGGGCAGCAAGAGGTCTGCACTACCTTCATACCAGCGCAGTTATACATCGTGATGTCAAGTCTATCAACATATTACTTGATGAGAATTTTGTGGCAAAAATTACTGACTTTGGAGTATCCAAGAAAGGGACTGAGCTTGATCAAACCCATCTTAGCACCCTGGTGCAAGGAACTATCGGCTACCTTGACCCTGAATATTTTTTAAGGGGACAACTGACAGAAAAATCTGATGTCTATTCTTTCGG…
ATTAAATTAGGCCAAGTTAAAGGGCACATTTGTGTATTATATCCAAAAAAAGTGTACTTCAACTAATGAAAAGAGTAAAAATTTGGACCATATATGATAAATTTTACAAGAAAGTTAGTGAAAAATAAATTTGATCATCAAAATAATAAATTCAAATTAGCCGAAGAAAAAAAAAGAGCAAAAAAAATGTGAGAAGGATCAAATATCATTCTACATGGAATTTTTTTAATTTAAAAAAAAAATAAAATTTAAGATGTCTTAAATATGTCATGTGGAAATCTAAAATTAAAGTATTATAAAATAGGAAAAGCATTTTTTTAAACGGACTAAAAAGGAAAATAGATCATTATTTTTTAAACGGAGGAAGTATATATATATATATATATATATATATAGTGA…
ATTTGTTTCTTTCCTTCTTTATTTCTTTCCTTCTTTGGTCCTACGTTTCAGCTCTTTCTTTATTTCTTTTTCCGCTCATTTATTTCTGCACTTTTTCTTCTTTGCCACAATCTCTCCTATTTGTACAGATTGTCTGCAGTCACGTCTGAGAACCTGGTTCTTCTAATAGAGTACACATAAGACAACAAGTAGTGAACCATGTTCACTTTATCAATCATCCTAACTACTTTATATGTTCTCCTACTTCCCAACATATTAGGTGTGTCACATGTTGTAAATGGTTTCTATTAAGTTCTTCATACATAGAAAATCATTCCATTAATGTCATGGTAGCGAAAACACTTTTCAGAACATGGAACAATTTTGAGCCTCTGGTAAGTTTGCATATGGTAATACATT…
>chr05:12308352|12310103
ATCCACTTGCAGAAAGAAGAATAGAGAAACCTCATCCAGTTTACGTCCCTAGAGACGAAACTTTTGAAGAAATTAAGCAAAATACTTTTTCTGCTGGAAGGTTGAAAGCTCTGTTACATAACCTGGTACCATTAATTGCGGCTACATTGTCAAGCTCAGACATTCCCTTTACAAACTTCATGAGTTTATTATTGTACCAGTTGAGTTCTATAGTTAATGTTTTTTCTTTGATCTGTTTTCATTTTCATTTTTGCTGTCTTGAGTTCAATATGGTTCATTGACTTGCTTGAAACCCCCCCACCCCCCACCCCTCCTCCTTTCACAAGTGAGCTCTGGGGGGGAGGTTTAGTGTACGAAGACTTTACCATACATTATTTGTGGAGGTAGAGAGTCTGTTTC…
>chr05:45258427|45268891
AATCTGCCTATTGGATTGCTGCAAAAATTGTTTGTTTGAAACTTGATCATGGATGGTCATACTTGGCTTGCAACATATGTTTTACACGGGTGGACCAAGAGGGAAATAAATATTATTGTTCAGAATGCAATAAGGAAGTAAAATATGTTATTCACAGGTTTGTATAAACAATTAATAAATTTTAATTTTAATTTCAATTAATATTCTGTAACACAAATATATTATGATTTTCAGGTACAATCTTCAAATGTATGTTATGGATGGAACTGCATTTATATCATTATTTCTTTTGAATAGAGAGGCTTTACAACTAGTAGGAAAGTCCGCAAAAGAATTAAATGAAGGATTACTTGAAGATGTTGAATGCTCTTATCCAAGCGAGCTTGATGATTTAATTGA…
>chr05:45405759|45408887
TGACTAGAAATGGCTTTGGGTGGAGGTGGACCGCAAAGGGGGACTGCAGCAGCAGCAGCTGCTAACCTACGTCGAAGGAAGACCGGAGGAGCAGGTGGGGCTGCAGGAGGAGCAGGTGGTACCATGCTCCAATTCTACACTGATGATTCCCCCGGACTCAAGATATCCCCCAATGTTGTGCTTGTAATGAGTATTGGCTTCATAGCTTTTGTCGCAATCCTTCACGTCATGGGTAAGCTCTACTTTGTCCGCAGAGAAGGCTAGAGACATCTCATTGCTGAGTTGGGAAATTTTTTTTGGGCAACAGCTTTCTTCCTTGAAGGAAAAACTGACATTGTAGCTTTGTTTTCTTGTTTGTTTGTCTATGCAATGAAGTTTATAGAAAAGTTTTCTAGTTAT…
>chr05:46866285|46866965
GAGATGATGCACAAGAAAAACTAAAGGTGGAATATGAGGAGGAAGAATATGAAAAAGAGAAAATAGTTGAAAAAGGGAGTCCATCCCAAGATATCAACAACAAA
>chr05:48930944|48999795
ATGATTAAGCCTTCCAGAATGACTCTGCTTTTGGGACCTCCAAGTTCTGGAAAGACGACTCTATTATTAGCTTTGGCTAGAAAACTTGATCCTACTCTAAAGGTTACTGGAAATGTGACCTATAATGGACATGAACTACATGAATTTGTTCCACAAAAAACAGCTGTTTATATCAGCCAATATGACTTGCATATTGGAGAAATGACTGTAAGGGAAACTTTGGAATTTTCTGCAAGATGCCAAGGAGTTGGCCCTAGATATGGTTAGATGTTTGTTGAGGAAGTTATGGAACTTGTGGAGCTAACTCCCTTAAGATCAGCCTTAGTCGGATTGCCTGGAGTCAATGGTCTATCAACCGAGCAACGCAAAAGGCTGACCATTGCAGTTGAACTGGTAGCA…
>chr05:48998359|49010360
CGTATTCCAATATGGTGGAGATGGTACTATTGGCTTTGCCCTGTTGCATGGACCTTGTATGGTCTTGTTGCATCACAATTCGGAGACATCCAAACTCCTCTCACCAATAATGAAAATGTTGAACAATTCTTGGGGCGTTATTTTGGATTTGAGCATGATTTTCTTGGAGTCGTTGCAGCAATTATCGTTGCATGGCCTGTTGTTTTTGCCTTCCTGTTTGCATTTGCCATTAAGGCATTCAACTTCCAGAAAAGATAAAGAGTGTTCACTTTCTAACAACTTGAGAGAAAGAATAGACTACTATGTGCAGTTCACTTTTTGAAAATTGTTTATATTTTTTTGGTTTCTTCCTTAGTCCCTAGTTTTGTTGTACAATTAAATAATTGTTCATTAATAAAT…
>chr05:48998359|49017596
CGTATTCCAATATGGTGGAGATGGTACTACTGGGCTTGCCCTGTTGCATGGACCTTGTATGGTCTTGTTGCATCACAATTCGGAGACATCCAAACTCCTCTCACCGATGATGAAAATGTTGAACAATTCTTGAGACGTTACTTCGGATTTAAGCATGATTTTCTTGGCGTTGTTGCTGCTGTGATCGCTGCGTTGCCTGTTATGTTTGCCTTGACATTTGCATTAGGCATTAAGGCATTCAACTTCCAGAGAAGATAAAAGACACAACAATTGTGTATATGTCACAACTCACAACTTGAAGACTTTTTTTTTTAATTTTCTATGTATGTTGTATTTTTACCTTATTGAATTCCAAGAAATTTACATCTTCACTTCCATCTTCACCAGTTCCGAATTCTC…
>chr06:342360|349240
GTTATGATACGACAGTGGGAGAACGAGGAACTCAGCTGTCAGGTGGGCAAAAGCAACGAGTAGCTATAGCGAGGGCCATATTGAAAAATCCAAAAATCCTACTATTAGATGAGGCGACAAGCGCATTGGATGCAGAATCAGAGAGAATAGTTCAAGATGCACTTGACCGGGTGATGGTAAATCGTACAACCGTGGTGGTAGCACATAGATTATCCACCATCAAAGGAGCAGATATAATTGCTGTGGTGAAAAATGGAGTAATTGTGGAGAAAGGGAAACATGATACTCTTATCAATATCAAAGATGGCTTCTATTCCTCTTTGGTGGCCCTCCACACCAGTGCTTCCTAGTTTTACTACTTCTTATCCTCTCAATACTTGTATTTTATTATTTTGTTAT…
998337 1005029
chr06:998337|1056725	chr06	-	998337,1005029 1005117,1005177 1023440,1024414 1041351,1043427 1043508,1043571 1051066,1051829 1052284,1054503 1054646,1054778 998607,1001091 1002333,1002369 1029023,1029444 1030801,1031037 1032997,1033067 1035009,1056725
998607 1001091
chr06:998337|1056725	chr06	-	998337,1005029 1005117,1005177 1023440,1024414 1041351,1043427 1043508,1043571 1051066,1051829 1052284,1054503 1054646,1054778 998607,1001091 1002333,1002369 1029023,1029444 1030801,1031037 1032997,1033067 1035009,1056725
>chr06:998337|1056725
AATTTTGAGCTGTATTGATCAAATAACAAAGCAAGCAGAGGATATAAAGTTTCATCACCTAAAAAGGTTAGTCAACTCATCTAATAATTTGCTACTCTCATCTCCATTGAAGTATAGTTATGGAAAAGTAAAAGTGATGTAAGAAAAATGAAAGAAATTTGGTAGTTAGTTGGATATCACAAAGAAAGAGAGAGGGCTAAATACTTACTCACACCACCAATTTACAACAAATCAATAGATTTACGACATTATCACTTAATTGTGGTTAGTTAATGTATACTTTCACCTCATTTAATTATTACTTACTCATGATAAGTTGTATTAGTTTGGTACTAATATCCAGTGTGGGTGAATTCTTACCGGGTGAGAGGGTGGGGGTTGGAGAGTGCGGAGGGAATA…
NNNNNNNNNNNNNNNNNNNNNNNNNNNNNNNNNNNNNNNNNNNNNNNNNNNNNNNNNNNNNNNNNNNNNNNNNNNNNNNNNNNNNNNNNNNNNNNNNNNNNNNNNNNNNNNNNNNNNNNNNNNNNNNNNNNNNNNNNNNNNNNNNNNNNNNNNNNNNNNNNNNNNNNNNNNNNNNNNNNNNNNNNNNNNNNNNNNNNNNNNNNNNNNNNNNNNNNNNNNNNNNNNNNNNNNNNNNNNNNNNNNNNNNNNNNGATGTATTTTATGGTTCTAAGTGATTGGGGTTGGGACCTTTGAGGTTAGAGGATTTAGAGTTGGAGACGTGCAGGAGAAAGTCGGGCAGTTTGCGAGGAGCACGTCCGCGTCGCGGACTTGTTCCCTCTGTGAATAAAAATCTTCTCC…
>chr06:1005118|1039397
ATGTTTAAGAAAGCTCTCTATAGCTATGTTAGGTGCTGGTTGAAGATTGGTGAGAACGATGGCGGTTTGGTCGGAGAAGGTGAGGAGGACAATAAGAAGGAAGCGGGTTTTCAGAAACAAATTTGTCGTTTGAATTTTGAAATCCCTGATGCGTCACGAGTAAAGAGAGAAGAGGAGACTCAACGGCATAGACGAGATTTGCATGAAAAAAGGAGAAGCGCGTCTGTCAAAGGTGAAAGAGGCTTGACGCTTTGGCCATTTTTGGAGGAGAAGGACGCGCGTTCAGAGAAAAGAAAAACCTCATCTAATTCTAAGACTTTGAGGCTGAAGAGTAAAATGAGTGGCTTTGAAAATTTGATAGGAGTACAACATTTGGTCTTTTGGCAGGTGTCATTTTCT…
>chr06:1518075|1559419
AACCATCCTTCCTGATGTGGCTCTTCCTAGAAGTGAGAACTTTCCTGCCCGACCAAGGAAATAAGGAGAAGATTGAAAGGGTTATGAATTCCATTGAATTAGCCCTATTTGATCGAATCGGTCAGGCGGAAATTGACACCAATCTTGGAATATGTGTATAAGTGTGTTTGATGAAAGTCTCAACTGATCTATTTGTGAATATTATGTAAAATTTGAGTAGATGAGCATGTGTTGTTTTGTGCTCTTTTTCTTCTTTCTCATTTTCAACATTTTTTAATTTACTTGAAAATCCCATTTCATTCGTTGTCTATCTCTTATAGTCCAATTATTATTACAAAGCTAGTATTAGTACATTTATGAATCAAATTACACTAGCAACTTATAATTTACTATTACCCA…
>chr06:2313834|2376928
TAACCACATTCTTGTTGTTGATCAGACCGGTATGATACAGATGGTGTCTACCGGAGATGTTGCAAGCGAGCATAGGGATAAGCTGTACCGTTTCAATGCTTACATACAAGAGGCTACTATAAGAGTTGTATATTATTATGAAAGCATTAGTATTATTGATACAATGTGTGGTATTTATACATGAACAAGTATAGAAGATAAAGAAGTCTATTGAACGTGAGAGACCTAAAGAGAAGGGAAATAACTACGTATATGACTCAAACATACTAACGTACTAGGACTCTATATCCTTATCCTTATCATGGCCCCTCAACATCGGCTCAATTTGCTTGAGACCGATGTTGCTAACAAGGTGGACAAAGGACCTTCTGGGAAGTGCTTTAGTTAAGGCATCTGCTA…
NNNNNNNNNNNNNNNNNNNNNNNNNNNNNNNNNNNNNNNNNNNNNNNNNNNNNNNNNNNNNNNNNNNNNNNNNNNNNNNNNNNNNNNNNNNNNNNNNNNNNNNNNNNNNNNNNNNNNNNNNNNNNNNNNNNNNNNNNNNNNNNNNNNNNNNNNNNNNNNNNNNNNNNNNNNNNNNNNNNNNNNNNNNNNNNNNNNNNNNNNNNNNNNNNNNNNNNNNNNNNNNNNNNNNNNNNNNNNNNNNNNNNNNNNNNNNNNNNNNNNNNNNNNNNNNNNNNNNNNNNNNNNNNNNNNNNNNNNNNNNNNNNNNNNNNNNNNNNNNNNNNNNNNNNNNNNNNNNNNNNNNNNNNNNNNNNNNNNNNNNNNNNNNNNNNNNNNNNNNNNNNNNNNNNNNNNNNNNNN…
>chr06:2758582|2791627
ACCATCAATTGCTTGATCAATTTTTTGAATTGAGTTACAATGGAGTTCTTACTGTAGAAGACGATGAAGAAGGAAGGGAATTCGAATGGAACAGAACGTGCATGACTTCAGTGATTTTTTTCCTTTTTTTTCTAACCGAAATTAACGCCCTTTTCTTTCTTAAACTATCAAAATGTATAAAAAAAAAAAATGACAAGCGAATATACAGAAAGACAAGTCCATAGCAAACTTTAATTTTGCTACGGACTGTAATTTTACAAAGTTTGCTATAGCATACAATTAGCAATTTTTTATTTGCTATATGTAAAATTTTCTCAAAAAAGTATGTGGTTAACGGGTCAAGTTTAGGTTTGAATGCAATCGGCCCACCGACCTTCTACTGACGCATGCCAAGACGTA…
>chr06:27803893|27804904
GCAACTGAGGAAGCTCAACATGTAAAAAAGTTGATACATGACTATTTTGCTTCTTTCATCAAAGTTGGAGATAAGGTTGGTGCTTCTAAATTTCTCAAGTTTAGGTACAATTCTTTTCATTGATGTGTTTGTGTCTATCTAGTATTAATACTTAGTTTTAATTTTGTGATAATTTTATTGTATCCATCGATTGTTTGTTAAGCATAAGTACCAACACTAGTTGATCCTATTGATGACAAAATTGATTTTCTTGCAAGATCGATTTGTGTCCATCTAGTGTTGACACTTAGCTTTAAATTTAGAAATAATATATTTGTTAAGCATGAGTACCAACACTAGTTGATCCTATTGATGACAAAATTGATTTTCTTGCAAGATCGATTTGTGTCCATCTAGTGT…
>chr06:37231691|37256486
GTTTCCCCCACAAAATCCACCAATTTTCTCCCTGTAAACCCCCTTCCTTCACGGATTTGACCATAAAAAAACACAAAATCTTAATCATCTAAAACAGAGGGGTTTTCATATAGCTAATGGAAGCGTTTTCTTCTTCGGCTGTATCAAGCTTCTTTGTTCGTGGGAGTCCAGCCACCATTTCAGTGGTGGAAACTTCGTCTCGTCCCAATTGCTGCCCAGAAAAAGGTAACCTTTTTCTCCTTTAATGCTTCATCTTTTTCCAGTTAATTCTCTGTTTAGTTAAATAGCGGTACATCTGTTTCTGGTTTAAGTTTGGCAAATAGCTGTTATTTATTTTTAATAGCAGTTTAAGAAATATTACTATCTCTATATGTTGCTTAATGTAGTATGAATTAGGAT…
>chr06:44057729|44060179
GTGACTCAAAAGAAAGCTTCTACATAGGTTCTCTGGAAGGAAAGAGTGTTGTTAGTAACTTGAATCAGTGGCCGGAAGAAGTTTGGGATGTTTAGAAACTCTGCCAAGTTGGAGATCAACCATGGAGGATTACCATAGAAGAGTCTTGTGAGTATCACTTTGATATATATATTCTGAAATAGATATTAGATTTCTTTATTCATGAAACTTAATCATGGTATAAACAACCTTAACTCCAACCCCTGTACGTATTTCATATCACTTAGCTCCCTATGCTCATAGTTTTGTGTAACTGAAAGTTATGTGATGCTGTTGAAAGTTCAATGTTCAAATCACTCAGCAGCCAAGGGTGTGGCCTAATAGTCAATGAAGTGAGTTGAGAGCCATGAGGTTTCAAGT…
>chr06:46724203|46889785
ATTGCCAGAACCCATACATTTTCTGTGGCTCCCCAAAATGAAGCCAATCAAAAGTGGAAATATGATGCCTTTTTGAGTTTTAGAGGAGATGACACCCGCAATAACTTTGTTGCCCATCTTTATAAACGTCTCCAAGACATAGGAATCAACGTATTCAAAGATGATGTGAAACTTGAAAGAGGAAAGATCATTTCAACAGAACTCTTGAAAGCCATTGAGGAATCAAGAACTGCCATTATTATCTTCTCCGAGGACTATGCTTCATCCACCTGGTGCTTGGAGGAACTCACAATGATCATGGAGTGTGTTGACAAGAAGGAACAGAAAGCATATCCTGTCTTCTATAACGTCGAGCCATCAGATATACGCATGAAAAGTAAGTCATCAGAAATATTCGTT…
TTGAAACCACTTGAACCTTTCTTCAATCTTGTTGAACCATTAGATCATTGAACCATGTGCTATGGATACCATGTTAAATTAGGTCTTAGGCCTAACTCACACCCCAAAAGCTAGCTCAAAGGGAGGAGGATTGCCCAAGCCTTATAAGGAGTCCACCCATCTCATTAATCACCGATGTAGGACTTTTGTCATTCTTTAACACTTTATATGTCAGATTTGCATGTCATTCAGGCTCATGAAATGTGTCTACATTCTGTTTAAATTCAAGCAACAGCTGGCCATACACATGACTGTGAGAGTAATTAAAGTAAAATACTTAAATGCTCTCTTCTTTGGGTTCCATAATTGCTAAGGTGCTAACAGAATAATTTTACTAAGATTGTAATGCTGAGACTCGTT…
NNNNNNNNNNNNNNNNNNNNNNNNNNNNNNNNNNNNNNNNNNNNNNNNNNNNNNNNNNNNNNNNNNNNNNNNNNNNNNNNNNNNNNNNNNNNNNNNNNNNNNNNNNNNNNNNNNNNNNNNNNNNNNNNNNNNNNNNNNNNNNNNNNNNNNNNNNNNNNNNNNNNNNNNNNNNNNNNNNNNNNNNNNNNNNNNNNNNNNNNNNNNNNNNNNNNNNNNNNNNNNNNNNNNNNNNNNNNNNNNNNNNNNNNNNNNNNNNNNNNNNNNNNNNNNNNNNNNNNNNNNNNNNNNNNNNNNNNNNNNNNNNNNNNNNNNNNNNNNNNNNNNNNNNNNNNNNNNNNNNNNNNNNNNNNNNNNNNNNNNNNNNNNNNNNNNNNNNNNNNNNNNNNNNNNNNNNNNNNN…
TAATAATATCAACCATAAATTTTGTTTATATATGAAATAAATGGTTATATATATTTTTAAAAATGATGTTTTTTCTTTACAAAATATAAACTTGTCGGTCGATTTAGATGAAATTATGTATTCAAACGTTGATTTCATTTCAGGATTTCAAATCACAAGGTGAAATTGCATGTCGAAATGCCTACTTAAACTACTTGATGTATCCAACAAAAAGGCCATCAAGGAAGATTTTTTTTTTTGGAAAAATTACTTGAATTGGTATCTTTTAATAAATAATTACTGATTTTAGTGATACTTTTTATTTATTACCATTTATAGCAATATATAACAATACTATGATAAATATGCAATATGTATTAAAAGTGAATAATGTATGAAATATATATGTATTACAAATGT…
AGACAAAAATTCTTCCTGGTCTTCTATCGCACAGAACCATCAGTAGTATCACTCGAGTTTGATTTCGAAAAATACGAGGCATATCTCAACGCTGCTGATTTGGAAAGGGCTCAGAGGTATAAGGACGCTCTCTCTAAAGCATTCGATATTGTGGGAGATTCCCATAAACTTTTCCAACATATCCGTTGGTGAGTAGTAACTCAAAAAAGCTAGCTGAGTCTCATTCAATTTTTGGGATATTCTCTATTTCTCTTCTGCTTTATATATTTCGGGTGGGGCGGGATGAGCTTTAACCCACAAAATTTTTAATCCGCCCCGCCCTGTATGAAACTTTTTTCATTTTCAATCCGCTCCACATAACTTTTTTAATTTTTTTTTTCTAGTTAAGTTTGTTACTAA…
>chr06:46724203|46922255
ATTACCAGAACTCATACATTTTACGTGGCTCCCAAAAATGAAGTGAGTCAAAAGTGGAAATATGATGCCTTTTTGAGTTTTAGAGGAGATGACACCCGCAAAAACTTTGTTGCCCATCTTTATAAACGTCTCCAAGACATAGGAATCAATGTATTCAAAGATGATGTGAAACTTGAAAGAGGAAAGTTCATTTCAACTGAACTCTTGAAAGCCATTAATGAATCAAGAACTGCCATTATTATCTTCTCCGAGGACTATGCTTCATCCACTTGGTGCTTGGAGGAACTCACAATGATTATGGATTGTGTTGACAAGAAGGAACAGAAAGTATATCCCGTCTTCTATAACGTCGAGCCATCAGATATACGCATGAAAGCTGAGAGCAGCAGCTTTGCTAAA…
>chr06:46889410|46921692
CTGAGAGCAGCAGCTTTGCTAAAGCGCTGGAAAAACACAGGGAAGATTTCATGGCTAATTTTGAGAAGTTGGCAACCAAACACGAGGCAGATCTTGCTCTCAGGATAAAAGATGAGACAAATCACAAGGATAATTTGGAGAAGGTGCAGAGGTGGAAAGACGCTCTACATAGAGCTGCTGGAATAGCAGGACTGGATGTTCGTAAAACTGCTAATGGGAATGAAGCAGATTCTATTGACAAGATTATAAATGATAACTTCCGAAATATGCACCACACCGTTTCAGCAACTGAAAAATATCTAGTGGGAATCGAATCTCGTGTGGGTGAAGTAGAATCATTACTGAAGTTTCGATCAGGTGATGTCTGTTTTATTGGAATTTGGGGGATCGGAGGCGTTG…
>chr06:47056540|47122075
AAAATGAACAGACCTTCATTTGAGCTTTATTTCTTCAATGGTAAGACAGAATAGGTCACAATTCAAGCCAGATCTGATTGTCGCTCACCGGTGTTGGAGTCACGTCGGAGATGGAGATCTTACACCTGCAAAACAAACCAAACTCGTCAAGGGGAAGGGGAAGGGGACTGAGTCGCGACTGGATTTGCTCCGGTTAATCGGAGCTTGAAGCTCCTCACCAGAGCTAGCCGCAAGAGAAATAAACAGAAGAGGGAAAATGGTTGTTTCTTCGGAGCGGTGTCAATGGCTTCCCTAGTCAGTGAACCGTAGCATGTAGTAAGGGAGGACAATGGTCTTTTGGTGGTTTTGGATTTGTTTGGAGTTGTTGTGGGTTGGTTCTGATGGAGTCTCGCCGGAAAA…
>chr06:48289140|48297649
GTTGCTAGGTGTACAAAGATAATTAGCCCCAACACTGAAGATGCAAAATACGTGATAAACGTCAAGCAAATTGCAAAGTTTGTTGTTGGATTAGGTGACAAAGTTTCACCAACTGATATAGAAGAAGGCATGCGAGTCGGGGTTGATCGGAATAAATATCAGATTCAAATTCCTTTGCCTCCCAAAATTGATCCTAGTGTTACCATGATGACTGTTGAGGAAAAGCCTGATGTGACATATAATGATGTTGGTGGATGCAAGGAACAAATTGAAAAGATGCGAGAGGTTGTTGAGTTGCCCATGCTTCACCCTGAAAAGTTTGTGAAACTTGGAATTGATCCCCCAAAGGGTGTTCTCTGCTATGGGCCTCCTGGTACTGGGAAAACACTGCTTGCTAGA…
>chr06:48291303|48298033
GGCCTGGGACCTTATTCGACCAGCATAAAGAAAACCGAAAAGGAAATCAAGGAAATGGCCAAAAAGATAAATGATTTATGCGGTATTAAGGAGTCTGACACTGGGTTAGCTGCACCAAGTCAATGGGATCTGGTTTCTGATAAACAGATGATGCAGGAGGAGCAACCTCTTCAGGTTGCTAGGTGTACAAAGATAATTAGCCCCAACACTGAAGATGCAAAATACGTGATAAACGTCAAGCAAATTGCAAAGTTTGTTGTTGGATTAGGTGACAAAGTTTCACCAACTGATATAGAAGAAGGCATGCGAGTCGGGGTTGATCGGAATAAATATCAGATTCAAATTCCTTTGCCTCCCAAAATTGATCCTAGTGTTACCATGATGACTGTTGAGGAAAAG…
>chr06:50023446|50055989
TTTTACGAGGGAGTCATTTCTTCTTTTGATTCTGAGACAAACAAACACAAGGTGACGAGATTATTTATTTTTATGAAATCTTGTCATTGTTTCTCTATCTTAGATTTTTTCTTTAAGTTACTTGTATGTTCATTCTTATTTTATACAACAATTCAACATCCTTGACCTGTGTAAACCCTTGTATCATTTGTTTTCAAAAAAGTTCTCCTACCACTGCTAATATACCTGTAAGTAAAACTAACTCCATGTTAAGTCAAATGGGGTCGGATAAACTAGGGAATAGACAAATCTATTTAACTCTTCAAAATCAAGAGCTGCCACGTAAATTCCTTTTTACATACAGGTACAACCTTACAGTGTAGAGACATCTTTGTTGTAGACCCTATTCTTATATATACT…
>chr06:54462973|54472236
TGTCAAAGAAGCTCCCAGTGCCCCATGTGTTGGCAACCTCTCAGCTTGAAAGACCCTAACAGCCAGGAATTGTTGGATGCAGTAGAGCACGAGAGGAACATCAGGATGAATCCTCCTAGAAACACCACAATCTTCCACCATCCAACTTTAGGAGATTTTGAGTTGCAGCATGTTAGCATTTTTTAAGTCAACACAATTTTTTCTTCTTATAAGCTGTTTATGGCCCATTTTGTGACAAAATCTTGTGGCACATTTCTTTCACAGTTACCGGTAAGTGCGACTGACTCTGAGCTTGAAGAGCGTATCATTCAACACTTAGCTGCTGCCGCTGCCATGGGAAGGGCACGCCACATTGCTAGAAGAGAAGGTCAGCGAGGTAGGTCCTCAGCTCAAGGTCGT…
>chr06:57646209|57652616
GAAGCTTGCAAATACCAAGAGCATGGACAGCAATGCTCTAAAATGTGCAATTGATCACATTCTTGAAGCTCAACAGAAGGGAGAGATCAACGAGGATAACGTTCTTTACATCGTTGAGAACATCAATGTTGCTGCAATCGAAACAACATTGTGGTCAATTGAGTGGGGTATCGCGGAACTAGTCAACCACCCTCATATCCAAAAGAAACTCCGTGATGAGATTGATACAGTTCTTGGACCAGGAATGCAAGTGACTGAGCCAGACATGCCCAAGCTTCCGTACCTTCAGGCTGTGATCAAGGAGACTCTTAGACTCAGGATGGCAATTCCTCTTTTAGTCCCACACATGAACCTTCATGATGCAAAGCTTGCTGGATACGATATTCCAGCTGAAAGCAA…
>chr06:57967678|57981583
TGGTTTGAGATCTACCCGGAGTTCCTCACGAACCCATTTTACATATCTGGAGAGTCTTATGCAGGAATATATGTGCCAACTTTGTCTTACGAAGTAGTAAAAGGTAATGTGGATCTTAAATGAACATGTATTGGTTGATGTGGTGGGCTAAACAAACTAACTTTCTTCTGCTTATGTCTTTTAGGTATTGATGCTGGAGTAACGCCCGCTATCAACTTTAAGGTATATATTATTTCAAGATTTTCACGTGTTAACTAGTTGTCTGGGCTGTAAACTCTTAACGTTCTATTGCACACAGGGTTACATGGTGGGAAATGGTGTGACAGATGAGATAATAGACGCTAATGCTCTTGTTCCATTTCAACATGGTATGGGCCTCATTTCAGATGACTTATACGA…
>chr06:57978493|58047381
GGAGCTGGACACACCGTGCCAGAGTACAAACCACGAGAGGCGTTGGCGTTCTACGCCCGCTGGCTAGAGGGCAAGAAGATATGATAATATGAATAATGAAGGCTGAATTAGTAGACGTTGTTAAGTCCAATTATTTCTGAGATTTTTCTATGACTCTTAACAGGAGAATAATAGGGAGAAGAAGGATATTGGATTTTTATCATGTATTGATGTCTGCAATAAGAATTAGTATTTGTATGTTATCCAATGTACGTTGTGACTGTTATGGCATGCTTATATTAACTTGCTTTGAATCGAGGATTTATTGGAAACAACATCACTATCCCATAAAAAGTAAGGGTAAGATCAATCTGTTGTATTTTATCCTTCTCATCTTCTGTCACTTTCTCCTAATCTTGC…
>chr06:57985213|58047505
TTTCATTCAAGGTTATGACAACAACCTCATTTTTATGACTGTTAAGGGAGCTGGACACACCGTGCCAGAGTACAAACCACGAGAGGCGTTGGCGTTCTACGCCCGCTGGCTAGAGGGCAAGAAGATATGATAATATGAATAATGAAGGCTGAATTAGTAGACGTTGTTAAGTCCAATTATTTCTGAGATTTTTCTATGACTCTTAACAGGAGAATAATAGGGAGAAGAAGGATATTGGATTTTTATCATGTATTGATGTCTGCAATAAGAATTAGTATTTGTATGTTATCCAATGTACGTTGTGACTGTTATGGCATGCTTATATTAACTTGCTTTGAATCGAGGATTTATTGGAAACAACATCACTATCCCATAAAAAGTAAGGGTAAGATCAATCTG…
>chr07:4971135|5142510
ACCAGCATAGTTGGGTGGACGTTCATGTTGTGCATTGGTTTTAATGCAGCAATAAGTGTAAGGGTGTCAAATGAACTAGGAGCAGGGCACCCCCGAACAGCAAAATTTTCAGTCCTAGTGGTATCAATTACTTCACTTTTAATTGGGACGATACTTACGGTAGCACTTTTTGTTGCTCGAAGTCGATATCCACCTTTGTTTACAGAAAGTTTTGAAGTTCAGCAAGCCGTGTATGAACTTACTCCTCTATTAGGAACTACAATTTATGCTTAACTACTCATCACAAATGAAAGACGATACATCTTTGTCACAACCAAACATGTCCATGTAGTCTTTCTTCAAATCTGCTTGAACAACAATTCCAGTCCCACATGGTGTATCATACAACCAAAACATATC…
NNNNNNNNNNNNNNNNNNNNNNNNNNNNNNNNNNNNNNNNNNNNNNNNNNNNNNNNNNNNNNNNNNNNNNNNNNNNNNNNNNNNNNNNNNNNNNNNNNNNNNNNNNNNNNNNNNNNNNNNNNNNNNNNNNNNNNNNNNNNNNNNNNNNNNNNNNNNNNNNNNNNNNNNNNNNNNNNNNNNNNNNNNNNNNNNNNNNNNNNNNNNNNNNNNNNNNNNNNNNNNNNNNNNNNNNNNNNNNNNNNNNNNNNNNNNNNNNNNNNNNNNNNNNNNNNNNNNNNNNNNNNNNNNNNNNNNNNNNNNNNNNNNNNNNNNNNNNNNNNNNNNNNNNNNNNNNNNNNNNNNNNNNNNNNNNNNNNNNNNNNNNNNNNNNNNNNNNNNNNNNNNNNNNNNNNNNNNNNN…
AAAAAAAGAAAATAAATCGATTTTGAAGAAAAAAATAAAAAAAAATAGAAATAGGTGTATTAATTAAATTTGAATTGATTGATGATAATGATTAATTAGCATAAATTTAGGAGATTCAAACTAATTAGGAATATTTATTTTCCTTAATTCACTCTAATCTGTTAAAATTAATTAAAAAGTCTTATTTTATCCATTTTCTTCAACGTTTCTCTATCTGTGTTTTTTTTTCCAGAATTGTTGTCACTATTTTACATTGGCATAATCGTTTATACAAGGTATTTATACATGTTGGATACCAACTTCATTCATTTTTATTTTTACTTTTTTGTGTTAGAATATGAATTTGGATGCCAAAGGTGTACAGTTTGGATACCAATTATAAGTCAGAGTTAGTTCATG…
TATTTTTTTTAGGTATAATACATAACCCTTAACTTGGTTTCAGTTGACAATTATGACCTTTAACTTTTGGTGTGCACAAGTAGACACTTAGGGGTCGTTTGGTGTGAGGTGTTAAAATAAATAGTGATGGGATAAATTTCTTGTATCTTGTTTGGTTGTCATGTTTGGGATAACTTATCCCACCATTTATATCATAGTGATGGAATAAGTTATCCCATATACATGATGAGATAAGTTATCCCAGGATAGCTAATCCAGAATAACTAATCTTGGGATAACTTGTTCCCAACCAAACGAACTTGTATAAAATTGAACAAATAGACACATTAGTGCTACATGACATCCTATATGTCAATTTTGTGTCCTACGTGTATTAGCCACGTAGGATACATGTGCCTA…
>chr07:7557276|7580387
TTGAACAGACCCCCTGTCCAGATAGAACAGGTACCGGAACCATCATAAGTATAAGCAGTGCAAGAGCAATCGGTGAAACATGCAGATCTACACTGTGAGGCTTCCCCAACTGTGATATTAGTATCTTGAGAAGAAGGTACTCTCACAATTGAAGTTATCCATAAACTATCTGTGTCTTCAGTAATTGCATTACACTGCACCTTTTGGTCTCTTACACAGCCACCAGAGTAATCATTAGAATTCCATTCTGTATCTGATCTTTGCTTGAAACCACTCAAACAATTGCAGGGTGCATTAGCCTCACCACAAACTCCAAATGCCCCACATATAGCATAAACCTGACAAGATTCTCTTGGTTGAGACCAGAATAAATTCCATTGAAATCTATTACCCAACCAT…
>chr07:41144349|41144633
TGGTGTTGGTGTGATTGGTGGATAAACAATAGGGGGTGAAACAATAGGTGGTGTTGGTGATGGTGGTTTTGGAGTGATTGGTGGATGGACAATAGGTGGTGTTGGAGTGATTGGTGGATAAACAATAGGGGGTGAAACAATAGGGGGTGTTGGTGATGGTGGTTTTGGAGTGACTGGTGGATGGACAATAGGTGGTGTTGGAGTGATTGGTGGATAAACAATAGGGGGTGAAACAATAGGTGGTGTTGGTGATGGTGGTTTTGGAGTGAATGGTGGTGTTGTTG
>chr07:43509554|43509762
TGTTTTTCAAGGAGGGCGTTCATGGCGGCATTGTCAATTGCGCAGACAGTGATGGTCTGTCGGCGGTTGATTTCTGCAGCTAAGTGTGTGACGGTTAGGTAATGGTTGAAGGTGGAGAATTCAGGGTGTTTTGCGAGGATCTTAGTAATGTTGTGGGCGTAAGTGGTGGTGGAGAGAAATAGGACGAGGAGGAGAGTGACGGAAAGTG
>chr07:46310354|46366945
ATGCTAGTGATTTCTCCTTCCAAATCTTTGCAAAAACTTGAACTTATCAACACAATCCAATTGCTTGGTTATGAAGAATGGATTGGTGAATGTAGTAACCTTCATGCTGTTGCTTTAAGCTTTCAATTACTTAGGCAGCAAGGTTTCTATGTCTCATCTGGCACAAAACTAGCGGTATATATGCCATATCTTGCTACTGCTTCTTTGTTAGGTCTGGGCGATGAAGCAACCGACGAGGCATTCGACTGGATTTAGATGAAAAAGTTGGTGAGGGCTTATTTTCAAGAGGCAAAATGGTATCATGGGAACACAGTCCCCAGAATGGAGGAGTATATGAAGAATGGAATTGAAACTAGTGTTATCCCAAATCTTACTGCTGCTTCTTGGCTAGGCATGGGC…
>chr07:46485947|46587723
TTCTTGCCAACTAAGAGAAACAGAAGGATGAAGGAGATTGAGAGAGAAGTTCAAGCAACAATTAGGGGAATTATTGATAAAAGAGTGAAGGGAATGAAAGCAGGGGAGGCCAATACTGATGACCTATTAGGCATATTGTTGGAATCCAACTTTAAAGAAATCGAGCAACACGGTAACAAGAATTTTGGTATGACTATAAAAGATGTTATTGAGGAGTGTAAGTTGTTCTTTTTTGCTGGACAAGAGACAACCTCTGTATGGCTTGTATGGACTATGATTTTGTTAAGCAGACATCCAGACTGGCAAGTTCGCGCTAGAGAAGAGGTTTTGCAACTTTTTGGAGATGGCATGCCAGAATTTGATGGATTAAATCGCTTGAAAGTTGTAAGTTATTTTAGC…
ATGTAGTTGTGTATGTGTGTGTGGTGCAAAGGATGGTATGCACAAGGCAGAGCAAGATAGACGTTTGATTCAGTTCCTTATGGGACTAAATGAAGTGTACACAGTAGTGAGGGGAAATATCCTCATGATGAATCCACTCCCTTCTATGGGACAGGCTTTCTCACTGTTAATCCAGGAGGAAAAACAAAGAGAATTTAAGCCTATTGGTCGAATGCCCACAGATTCAATCTCTTTGAATGCAAATTCTCTTGATAACAAGAGTCATGGAGGAAGGACTTTCAGGACAAATTATCAAGGAAACAGTTATGCAGGTGGTNNNNNNNNNNNNNNNNNNNNNNNNNNNNNNNNNNNNNNNNNNNNNNNNNNNNNNNNNNNNNNNNNNNNNNNNNNNNNNNNNNN…
AAGTGAGCAGTCAAACACATATAATTGATTCTTTGCACCGAAGTCCATGTGTCTGTTGTGAGACAATTTCTTGGTTGTATTTCTCTTAAAGACTTTTTCAAATCTATTCTCAATTCACCATAAACTTCATAAGAATCCCTTGTTATGGTTCTACGAGAAGGAATCTGAAACAAAGGTTGAACTTTACCCATAAACTTCTTAAATCCTTCTTTTTCAACAAAACTAAAAGGTAGTTCATCCAAAATTATCATCTCAACTAAAGCTCTCCTAGCTTCCTCTTGCTCAAATTCCAAGTCTCTATCGAAGAACTGTTACTTTGAATATTTAACAATTTTTGAATACCAGGTGCAACAGGCGGGGGCTTATACACTTTACATCGGTTTGTCAAATGTTGTCTCA…
>chr07:46617589|46640890
GGAACCAATGAATGGGAAGAGAAGGAACATGAAGACCAAAAAAGGAGGAGTGAGAAAAATGCTAGTGATGGCTCCTTCCAAATCTTTGCAAAAACTTGAACTTATAAACACAATCCAATTGCTTGGAGTGGCATACCATTTTGAACATTATATTGAGCAATCATTGAGTGAAATCTTTAATGATTATGAAGAATGGATTGGTGAATTTGGTGAAAGTGACCTTCATGCTGTTGCTCTAAGCTTTCGATTACTTAGGCAACAAGGTTATTATGTCTCATCGGATGCTTTTAGGAAATTCATTAACGAGCAAGGAAATTACAAGGAAGCACTGACCAGCAACGTACAAGGATTATTAAGCTTGTACGAGGCAGCGCAATTCAGAGTACATGATGAAGAAAT…
>chr07:49556671|49560239
TGTTGCCGTGGGACTCAAGAATTGGCTCAGGATAACCTTTGCATGTGAGCCATCATATTTGGAAGATGGCTTCCAGAGACTAAATGCTTTCTACCAAAGGCATGCCAAAAAACAATAAGCTACTGTCTGAGAAACAACCTTGATATCTGTTACGGTCCCCTGATATGTATCTTGTTATGAGACACGTTGCAAGATGAAATCAGATGTTTCTTCCTATGACCTATGATCCTGGTTTGTCAAGAGACAACCTACAATCTTGAGTTAGAGTACTCAAAAACTCAAACGATTTCCTGCTCATCTTTCCATTGAATTCAAATAACTTTAAAAACAATATTGGCGGATATCTCTGCTTTACAGATTGGCAATTGCTTCAACTACTCGTTGACCCTCGGTGCTACA…
>chr07:49559245|49566873
TGGCAGAGACGGCAAGAAAACTTGGAATTTTAGTTATTTCTGATGAAGTTTATGCTCATCTCACTTTTGGAAGTAGACCATTTGTGCCTATGGGAGTCTTTGGATCGATTGCCCCTGTTATTACTCTCGGATCCATATCAAAGATGTGGATTGTCCCTGGTTGGCGACTTGGTTGGCTTGTTACAAATGATCCAAATGGTATACTAAAAGAGCATGGGGTCATAGATTCCATCACGGGATATCTCAATATATCTTCTGACCCTGCGACTTTTATTCAGGGGGCAATTCCTCAGATCCTTAAGAATACAAAAGACGATTTCTTCTCTAAAATAGTAAATATGCTAAGAGAAGATGCAGATTTCTGTTATGAAAGAATCAAGGATATTCCTTGCATCACTT…
>chr07:49559915|49567419
GGGCAATTCCTCAGATCCTTAAGAATACAAAAGACGATTTCTTCTCTAAAATAGTAAATATGCTAAGAGAAGATGCAGATTTCTGTTATGAAAGAATCAAGGATATTCCTTGCATCACTTGCCCAAGTAAACCTCAAGGATCTATGTTTGTGATGGTTCAACTTCATTTGAATCTTCTAGAAGACATCGAAGATGACCTGGACTTTTGCGCAAAGCTGGCTAGGGAAGAATCTATGATAATTTTACCAGGTATTGCTGTAGGACTCAAGAATTGGCTCAGGATAACCTTTGCATGTGAGCCATCATATCTGGAAGATGGGTTCCAGAGACTAAATGCTTTCTATAAAAGGCACGCCAAGAAACAATAATTACATTTCTACCTCCTTCTTCCTCAAGTCC…
>chr07:50569729|50599647
GTTCTTGCCTACTAAAAGGAACAAAAGAATGCTGGAAATCGAAAAGCAAGTTCAAACAACGATTAGGCATATCATCGACAAAAGATTGAGGGCAATGGAAGCAGGGGAGACTAATAAAGATGACTTATTAGGCATATTACTTGAATCCAATATGAAAGAAATTGAACAACACGGAAGCAAAGTTTCGGATTGACAACAACAGAAGTGATTGAAGAGTGCAAGTTATTCTATTTTGCTGGACAAGAGACCACTTCAGTGTTGCTCGTGTGGACAATGATTTTGTTGTGCCTACATCCAGAGTGGCAAGTACGGGCCAGAGAGGAGGTTTTGCAGGTCTTCGGAAATGAAAAACCAGATTTGGAAGGACTAAGTCGCCTCAAAATTGTAAGTACTTTCCAT…
>chr07:51920645|51957846
AGAAATTGGTAGGCGATTTGTGCAGCATAAATGGACGATTGGGACAACGTGACTTCAAGGTGAAACGGAAAACAGAAACGATTGGTAACATACGACAGATTAAGAAGGAGGATGATCAGGACAAAGCTAAGAGAGACAAAATAGAAATAGAAAAAATTATGAAGGCAGCTCAAATACAAGTAGTTGTAGCTACTCTCCTAATGACAGTCACTTTCGCAGCTGGTTTCACATTGCCAGGAGGTTTATACAACGATGACGGTCCTAATAAAGGGATGGCAATTCAATTAAGAAAAACAGTGTTTCGTGCATTTGTTATTACAGATGTCCTGGCATTTTCATTCTCAGCTGGTGCTATATTCATCTACTTCTTCATGGCAGATAGCGATGTAGACGACGATG…
AGTTCAGTAAATGCAATAGAAGTCACCAACCTAGGATATTTTTTAATAATATAATATATCACTTATCTTTTATTCATTTTTTTAAAAAGGGCATTAAAGGAGGAAATTGATATGTTCAGCCACTTTACCTTATTTTTTAAGCCAAAAATAAAAAATATTAAACTCAATTCATTTCAACCAAAAATCACCTGCCCCGCTCACTACTTGTTCTCTTCTTAATTATTTCCAACATGATTTTTTGATACTATATTTGATTTACATGTTTGATTTTTTATATGCTTTACTTGAGCCAAAGTCCGAGGGTCTATAAAAACATCCTCTCTTCATTCATAAAATAGGAGTAAGACTACGTATGCACCATATCAAACTCCACTTGTAAAGGGAGTAGTATACATTGGT…
>chr07:52590014|52594157
CAAAAAAAGTTTTATATGGATGGGTCCAAGACCACAAATACTAATCATGGATCCTGAGCTTATAAAGGAAGTACTCTCGAAAAACTATGTGTATCAAAAGCCTCATGGAAATCCATTAGGCACCTTATTTGTACAAGGATTAGTAAGCTATGAGAAAGACAAATGGGCTAAACATAGAAAAATCATCAATCCCGCGTTCCATCTAGAGAAGTTAAAGGTTTGTCATTCAACTTCGTGATTGGTCAACCAGAAACTATTATGTTGGGTAATTCTTACTCTATGTGTGCTCTTGCTTCTATCCCCTTTGATTTGCCTTCCTTATCGTTCAATCTAAACTTTTATGTCATATGACTATTTTGAGTAATATGATATCTGCTGCCTGACTTGATGTAGACAATA…
>chr07:52591713|52618940
TAACGATGATCTTGTACGAGTCGTTAAGGCTATATTCCCCAATAACAGTACTTGCCCGACGAATTTATGAAGACATTACGCTAGGAGAAGTATCTCTACCAACTGGTGTGCTAGTCTCATTGCCAATTATCTTATTGCATCATGATAAAGATATATGGGGTGAAGATGCAAACAAGTTCAATCCAGAGAGATTTAGAGAAGGAATATCAAGTGCAACAAAGGGTCAAGTTACATATTTTCCATTTGCTTGGGGTCCAAGAATATGCATTGGACAAAATTTTGCCATGTTAGAGGCAAAGATGACTGTGTGTATGATCCTACAAAGCTTCTTTTTTGAATTGTCTCCATCCTACACACATGCTCCTCAGTCCTTGGTAACCACTCAGCCTCAGTATGGTG…
AAGGTATCCGCTATTTTGGAACAATGTCATAAACAAAACCAAATGTAGCTTCGAGCAATATTACATATCCGCTTATTATTTTGAGCTTTCGCACCACTAAATGCATCTAATTCAAGACAATTTGTCGGACTAAATGGAGTATTATTTGTAAACAAATATTTGGTAACTAAGAAACATCCATACAAACAAATCCCTTAAGACATATGCCATATATTGAACAAAGAGAGTGTGCATGCTTTACTGCTTCACAGTTGTAGGCATGAACTAATATTTAGTAACTAAGAAACATCCATACCGACAAATTCCTTAAAGACATATTCCATATATTGAACAAAGCGAGTATTCATGCTTTACTGCTTCACAGTTGAACGCATCATGAGACTAGGCAACCACGTGCAA…
>chr07:52595935|52618940
TAACAATGATCTTGTACGAGTCGTTAAGGCTATATTCCCCAATAACAGTACTTACCCGACGAATTTATGAAGACATTACGCTAGGAGAAGTATCTCTACCAACTGGTGTGCTAGTCTCATTGCCAATTATCTTATTGCATCATGATAAAGATATATGGGGTGAAGATGCAAACAAGTTCAATCCAGAGAGATTTAGAGAAGGAATATCAAGTGCAACAAAGGGTCAAGTTACATATTTTCCATTTGCTTGGGGTCCTAGAATATGCATTGGACAAAATTTTGCCATGTTAGAGGCAAAGATGACTTTGTGTATGATCCTACAAAGCTTCTCTTTTGAATTGTCTCCATCCTACACACATGCTCCTCAGTCCTTGGTAACCACTCAGCCTCAGTATGGTG…
CTAAACTCAACCATTACAATAAAATGCAGAAATTTCATAATCAACTCAAAAATACCCCAAAATCTGATTGTCACGTGTACAAGCCTCTAAAGTATTACAATTGATTCAAAAGAAAAACACAAGTCTCAAATGACCTTGTTTCTAGAATAGAACGAGATCATAAATAGGAGTAAGAAGGTCTGCTGAGATTACAAACAGCTACCTCACAAATCTCCAAGAAGCCTCGGAAAATAAGAGAATGGAAAGTATCACAAAATCCAGGCTCGTAACCTACAAAAAAATTGTAGAAGCAAGGGGTGAGTACCAAACCACACAGTACTTAGCAAGTAAACCTCTAAACACAAGCTAATGGGATAGAATACAGGTACTCCTTATACCCCACCCGAACCTCCACAACTA…
>chr07:52595935|52648719
TAACAATGATCTTGTACGAGTCGTTAAGGCTATATTCCCCAATAACAGTACTTACCCGACGAATTTATGAAGACATTACGCTAGGAGAAGTATCTCTACCAACTGGTGTGCTAGTCTCATTGCCAATTATCTTATTGCATCATGATAAAGATATATGGGGTGAAGATGCAAACAAGTTCAATCCAGAGAGATTTAGAGAAGGAATATCAAGTGCAACAAAGGGTCAAGTTACATATTTTCCATTTGCTTGGGGTCCTAGAATATGCATTGGACAAAATTTTGCCATGTTAGAGGCAAAGATGACTTTGTGTATGATCCTACAAAGCTTCTCTTTTGAATTGTCTCCATCCTACACACATGCTCCTCAGTCCTTGGTAACCACTCAGCCTCAGTATGGTG…
CTATTATAAAAAGAATATACACGTGAATCAAACAATGATTGTGATTAATGAAGGTCTTGGATTGAGTCCGATGGCCATACACCTAGGAGTATTGTCAAAAAGAATATACACGTGAATCAAACAATGATTGTGATTAATGAAGGTCTTGGATTGAGTCCGACGGCCACACACCTATTATAAAAAGAATATACACATGATCAAACAATGATTGTGATTAATGAAGCTGATTTAATTGAGAATGATAATATAAGCTTTACATAATCCAAATTAAACTTGTCCTTAATTACATATGCTTGCAGGAAAAAAATCTTTTATTTGGTTGGGTCCAAAACCACAAGTACTAATCATGGACCCGGAGCTTATAAAGGAAGTATTCTCGAAAAACTATTTGTATCAAAA…
GTTAGAAGCAAAGATGACTTTGTGTATGATCCTACAAAGCTTCTCTTTTGAATTGTCTCCATCCTACACACATGCTCCTCAGTCCTTGGTAACCACTCAGCCTCAGTATGGTGCTCCACTTATTTTCCACAAACTATAATTTCATATTCTGTGAAGAGTTTATTCAGACTTGAATCACGGGTGGAGTTACAATATTAAATATGGGTTCAGAAACATTTTCTCTACCTCATAAAGATAGGGGATTATGTGGTGTACTCCCTACTCTCCCTTGACCCTCATATTGGGTATGTTGTTGTTGTTGTTCGGACAAACTCAGTAGTTCTTGTATAAATCTTGCATTTGTTTTCGGAAGTTCATTAAATATACTAGACATGAGAACCCGTGCTAGCATGAGCCCAA…
>chr07:53011279|53020553
AGGGTTTCAGTTTTGGGAAATTGGGGCTGAGCTGCAGTTTGTGTGAAGTGAAAAATGGGGAGAGTATTTTTGGTGGATCTTGAAGGCAAAACCTACAATTGCAAATTCTGCAAAACCCAACTTGCCCGTGCTGATCAACTTATTTCCAAGGAGAAATCCCATGAGGAAAGCCAGAAGTACAAAGAAGGGAAATTTGTCCTTGAAAGGTTTTATTTCTCTCTCCCCCTCTTTATCTTTTTATAGTAAAAAAAAAATTCGCATTACATTTTATCGGAAAACAACAATATGCTCATTTTAAGTGTTCCTAATATAACATTTCTATGTTGATAATGTGTGTTGAACAGAGTCAGGATCATTGATGATGAAGATGATTCTGAATTCTACATTGATACTCGTTCA…
>chr07:53119245|53128928
TGCAACAAGACCTGGAAAATGGTGTTGCTGGTGCTGTGTGTATCCCAGCTGATGATGCTGGGAAAATGGAGGTAATTGCAGCTTTGGTCGCTAATGTTGAGGCAATGATTAAAGCTGACCGCAAGATTACTGCCTTGAAAGAGTTACAGGTGAGGACAGTGGTGGTGAAATTTCACCTAGGCCCCTCAAATAGATATAAATGTTATACAGTTTCATCTAATAGTTGCTTACAGTTCATTCTTTACTTCATATTCTAATACTCAGGGACATATTTGGCAAACTGGGTTCCAGAACAATGAGTTAGAGGGACTTGTTTTTGATGATGTACCTGCAGCTCTTGAGAAATGGACTGCTTTAGGCATCAAGGTTTCATCTGTCCCTTTTTTCCGTACACTGCAT…
>chr07:54338152|54349081
TGCAGTTGGCCAAGGATTTATACTACAGGACATATGTATACAGAACACAGCAGGACCAGATAAACACCAAGCTGTTGCACTTCGAGTTGGAGCTGATATGTCTGTCATAAACCGTTGTCATATCGATGCTTATCAAGACACCCTTTATGCATTTTCTCTAAGGCAATTCTATCGAGACTCCTACGTGACAGGGACTGTTGATTTCATATTTGGTAATGCAGCAGTTGTATTCCAGAAGTGTCAGCTTGTAGCTAGAAAACCAAATAAAAATCAGCAAAACATGGTGACTGCACAAGGCAGGACGGACCCAAATCAGGCCACGGGGACATCAATTCAGTTCTGTGACATAATAGCAAGTCCGGACCTTGAACCAGTTGTGAACGAATTCAAAACGTATCT…
>chr08:157213|192559
GATATCTTTGCAAGGAATGATCTCTCTTCTAAAAGGCCATATGTAGAGCCTTCACTGCATCTTGGAGATCAAGACTGTAATGCATCTCTGATATCTAATGGGACCATGTTTTATCCCTCTTTACTCTACCAACATCAAATTGATGCTAGTAGACTTCACGTAGCACCTCAGAGAATAAATGGTGTATTTTCTGCTGAGGAGTCAGCAATTGCATCAGGGGAATCAAAGTCGAGACAGTCGAGACAGTCGAGGCATTCACAGCGGAATAGAAGCCTTGCTAATCTTCATGTAGACACTGACATGGGTCCTCAAATTAACATTTGGGGCTTGCCGGCAGAAAGGAGCCCACTTGCTAGTAATTTGACTGAAGATGACATTCTTGAAATGGTTTGTGTTTCC…
NNNNNNNNNNNNNNNNNNNNNNNNNNNNNNNNNNNNNNNNNNNNNNNNNNNNNNNNNNNNNNNNNNNNNNNNNNNNNNNNNNNNNNNNNNNNNNNNNNNNNNNNNNNNNNNNNNNNNNNNNNNNNNNNNNNNNNNNNNNNNNNNNNNNNNNNNNNNNNNNNNNNNNNNNNNNNNNNNNNNNNNNNNNNNNNNNNNNNNNNNNNNNNNNNNNNNNNNNNNNNNNNNNNNNNNNNNNNNNNNNNNNNNNNNNNNNNNNNNNNNNNNNNNNNNNNNNNNNNNNNNNNNNNNNNNNNNNNNNNNNNNNNNNNNNNNNNNNNNNNNNNNNNNNNNNNNNNNNNNNNNNNNNNNNNNNNNNNNNNNNNNNNNNNNNNNNNNNNNNNNNNNNNNNNNNNNNNNNNN…
>chr08:816181|873761
GTGCTTGTCGTGCAAGAGAAACATTTTACACCGGCTCTTTCAGGCTTATGGAAAATACCAACTGGTTTTATTCATGAGGTATGTTCCTCTATTGCAATTTGACCTTACCATTTTGGTACTTTTGACTTAGTTAAAGATTGAAGCATGAAACTGTATACTTACTCGGTTTAGTTTTTGTGTCAAACTCAGTCCGAGGAGATTTTTACAGGAATTGTAAGAGAAGTGCAGGAGGAAACTGGGGTAAGAAATTCACTTAAATGTATCGCCATCCTAAACTAGCAACCTTAACGACAAATCGTTATTTAAATGATCTCATTACGTTTTCCAGATTGATACTGAATTTGTGGAGGTTATGGCTTTCAGGTAACAAAATTCTCCCTCTTCAAAGAACCATGAGTT…
AGAAGATAAAACAAGGATGTTGATGTCAAGGCCACAAATTCTATGTCAGGAAAGGAAAAAATTAAATATATACTAGGAGAAATATTTATATAAATAATTTAGTAAGGAAATACTTAAATTAAAATCAGAAAAGGAACAAAAAATAATATTAACTAAGTAATCAACAAAATTAATTTAAAATCTGAAATTAAAAATTAAAAACAATTTAAATCTTAAAATCTGTTTAAAGGAGAAGAATACTTATGCACGATGGAGTTTTCTAAAACATAATTCATATTCAATTAACAAAGTTAATTTATAATCTGAAAATTTAAATCTTTTTAAATCTGAAAATATTTTCATTTTAAACAACAAAAAAAGAAGAAGATAACTTTACCATTTTTTTAAAAAAAAAATAAT…
AACGACAAGTTATAATAACGTTGCTTCCTGCGTGATCTTTGGGTTGGGGCACACCTACATGATCCAAATCTATAACTTCCCAAACATCATCTAGTATGACAAGGAAACTCTTTTCCTGCTTAAGCCTTTCATAGATTTTGCTGGCATTGCTTTCTTCACTTCCCTCGGTATCTACCTTTACGTTTAATCTGTCGGCAATTTGTGCTTGAACCTTTCTTATGTCTATTGGCGGTTTCGGTACTGTAACCCATATCACAACACCAAAACACAGTTTACACCTAATTGACACATCAATCTGTTCGAGCTCATTGTTCACATTCTTTACCAAAGTAGTTTTCCCAATCCCTCCCGCACCCCACACTCCGATGATGCAAACCTGAAGTGAAAGATGCAACAATG…
>chr08:846226|873761
GTGCTTGTCGTGCAAGAGAAACATTTTACACCGGCTCTTTCAGGCTTATGGAAAATACCAACTGGTTTTATTCATGAGGTATGTTCCTCTATTGCAATTTGACCTTACCATTTTGGTACTTTTGACTTAGTTAAAGATTGAAGCATGAAACTGTATACTTACTCGGTTTAGTTTTTGTGTCAAACTCAGTCCGAGGAGATTTTTACAGGAATTGTAAGAGAAGTGCAGGAGGAAACTGGGGTAAGAAATTCACTTAAATGTATCGCCATCCTAAACTAGCAACCTTAACGACAAATCGTTATTTAAATGATCTCATTACGTTTTCCAGATTGATACTGAATTTGTGGAGGTTATGGCTTTCAGGTAACAAAATTCTCCCTCTTCAAAGAACCATGAGTT…
>chr08:1557222|1651581
TTAGCAAAGTCTCCAGAATTGGATGCTAAGATGTATGACATATGTTATTCCACAGCAGCAGTTCCCATGTATTTTCCTCCACATTATTTTGTTACTAATACTAGTAATGGCGATAAATATGAGTTCAATCTTGTTGATGGTGGTGTTGCTGCTGGTGATCCGGCGTTATTATCAGTTAGCGTTGCAATGAAACATGCAGAAAATGAGGATCCAGCATTTGCTTCAATTAAGTCATTGAATTACAAAAAATAGTTGTTGCTCTCATTAGGCACTGGCACTACTTCAGAGTTTGCTAAAAACTATACAGCAGAAGAGGCAGCTAAATGGGCTATTGTACAATGGATATTACCTTTACGGGAAATGGGAAATGCAGCAAGTTCTTACATGAATGATTATTAC…
ATTATTTATATTGTTATTATTGTTATTTTTATTATTCGCATTATTATTATTATTATTGTTATATTATTTGTTATTGTATTATTATTATTATTATTATTATTTGTTATTCACAATTAATTTTATATTTTGTTTCATATGTAAATAACGAATCTGCAATTTTAAAGAGATGATGTATACAAATAATTTCATAAATGCGAAATAAATATTTGAGAAATAAACAAGTACGATGTAAAATCAAAATATATGAAGAGGTTTTACCAAATCGTCAAGGTATATATAATTTCTTGATTGATTTTTTTTAATTATTATTATTATTATTATTATTATTATTATTATTATTATTATTATTATTATTATTATTATTATTATTATTATTATTATTATTATTATTATTATTAT…
>chr08:4523121|4632617
GAGGAACATGAGGCAATAATTAGAAGAAGGGAAAATGCATCTTATGGACTTACATGGAAAGAGTATAAATCCATGAAGTTCACATTTCAGGTATTTAATCTAAATTACAATATTGTTCCTTCCAACTCTAAATAAATTATCATAAATTAATTAATTTCATTGAAAATGTAGTTTATCAATGAAACAGTCAGATTGGCAAATATTGCTCCTTTGATTTTCAGGAAAGCACTTAAAGACATCAACTTCAAAGGTATGTAATTAAAAGACATTAAAATTCATTACCACTTAGTTATTGTGAACAAGAAATCAAGATCTACTCAAGGGAGACATATCTTAATATAATAAGGATTTAATTTATAGAGGTATCAAAAGGTGTTAACCGAGGGGAAGGTGTAAGGC…
NNNNNNNNNNNNNNNNNNNNNNNNNNNNNNNNNNNNNNNNNNNNNNNNNNNNNNNNNNNNNNNNNNNNNNNNNNNNNNNNNNNNNNNNNNNNNNNNNNNNNNNNNNNNNNNNNNNNNNNNNNNNNNNNNNNNNNNNNNNNNNNNNNNNNNNNNNNNNNNNNNNNNNNNNNNNNNNNNNNNNNNNNNNNNNNNNNNNNNNNNNNNNNNNNNNNNNNNNNNNNNNNNNNNNNNNNNNNNNNNNNNNNNNNNNNNNNNNNNNNNNNNNNNNNNNNNNNNNNNNNNNNNNNNNNNNNNNNNNNNNNNNNNNNNNNNNNNNNNNNNNNNNNNNNNNNNNNNNNNNNNNNNNNNNNNNNNNNNNNNNNNNNNNNNNNNNNNNNNNNNNNNNNNNNNNNNNNNNNN…
NNNNNNNNNNNNNNNNNNNNNNNNNNNNNNNNNNNNNNNNNNNNNNNNNNNNNNNNNNNNNNNNNNNNNNNNNNNNNNNNNNNNNNNNNNNNNNNNNNNNNNNNNNNNNNNNNNNNNNNNNNNNNNNNNNNNNNNNNNNNNNNNNNNNNNNNNNNNNNNNNNNNNNNNNNNNNNNNNNNNNNNNNNNNNNNNNNNNNNNNNNNNNNNNNNNNNNNNNNNNNNNNNNNNNNNNNNNNNNNNNNNNNNNNNNNNNNNNNNNNNNNNNNNNNNNNNNNNNNNNNNNNNNNNNNNNNNNNNNNNNNNNNNNNNNNNNNNNNNNNNNNNNNNNNNNNNNNNNNNNNNNNNNNNNNNNNNNNNNNNNNNNNNNNNNNNNNNNNNNNNNNNNNNNNNNNNNNNNNN…
AGATGAATATTTCCACTTATTTAAACATAGAAAGAGGCTTAAAATATCTTTTATCAATCAAGTATAGCATATGATTGTATTTTCTACGATTTTAATAAGATATTGTCTTCTTGATATAATATTTTTAATTGAAAGTGGATATACTAATCTTTTTTCCTTAAATACTATCTAAAGTAATATCATAGGAACACTTTTTGAAAATTTATAGTTGTAACTCTGTGATTTAAAATTTATAAACATTGATACTAATATTAAGACAAGTAATGTTTGATGAGAGAATATTTAAGGAAATGAAAAAAAGAGTTATAAAAAATCACATATTTTGAAGGAAGAAAAATTCAATATAGAATTCATGCTATTCTCTATATTCCTGTTGTTTTCGTTTGATAAGTAACTATG…
>chr08:33300311|33345779
GAGGGTTAATGGCTATGAGCTCAATATTTGTCGTCAGCAACTCACTGTTGCTACAATTCCATGGTTCTCAGAAGAAAAGAAAAGAGAACCTTACCTATAAACATGCTCAAAAGGAACAATAACTCCAAGCTCATCCAAATCATGGAGTTGACCTGTAAGAATCTGAATCTATGAAATCTTTTGTGCTACTCATTCTTGGACTTTGCTGTTATGTATAATGTATCAGCTGAGAGTAGCTGTAGTGTCATAATATACTAGTGGTAGTTTATAGAGAGTATTGTCAGCACTAGCTTCCATTTTAAAACCGAGGCAATATTGTTGTTAACACGAAGCATATAAGTAAATAATAAATATTTGTCATTATGAGCTCAAATCCTTAAAAGACCAGAAGAAAGAGAA…
TGCTTTATAGACTAAACTGCTAGAGGAGATTTAGATGTTCCAACCAACAAGCAGAAATGTGGGCTCCTTGGCTATCAGAAATGCCAATAATACAAGCAATTCCAGAAAAAATTTCTAGCTTTAGCCCTAGATATATACTTCCTCCGCACAAGTTTATGTGACCCTATTTCCTTTTTAGTCCGTTCAAGAAAGAATCTCTCCTTTCTAAATTTGGACACAATTTAATTTAAACTTCCCATTTAACGCTAATGAGAAGCTTTTATTGCTACCTAAATGTCATGGCATGTGAGTTGCATTTGTAGTGTTATAGAATGTATATAGACTTAATCTTAGTAATGTACATAGCTATATATAGGCAGCAGATTTATAGGGATCACTGCAGATCTATAGGAATCACTC…
>chr08:33302934|33349173
ACGGGAACTCTGACTGAAGGAAAACCTGCTGTCTCTGCTATCACGTCATTGGGGCATGAGGAATTAGAGATTCTTCAAATAGCTGCTGCAGTGGAGAAAACAACATCACACCCCATTGCTCATGCTATTATTAGCAAAGCAGAATCATTAAATTTGAGTATCCCTGTCACACGTGGACAATTGGCTGAACCTGGCTCTGGAACCATGGCAGAAGTAAATGGGCTCTTGGTTGCAATTGGAAAGCTGAAATGGGTTCAAGAACGTTTCCAGCAAAAAACAGACCTTTCTGATTTGATGACTCTTGAGCAATCTGTGATGCATAAATCATTACAGGACAGTCAATCATCTAATCATTCAACAACAGTTGTATATGTTGGTCGGGAAGGAGAGGGTGTGATT…
AAGGTGTGTATGAAGTGGGTTACGGATGATCTAGTTTTAGAAGTTGCATAAAAGCTCTGATCTCTTATTTCTGGTGGCCAGTATATATTTATTCACACCTATGGAGGAAAAACATTTGTTTAGTATCCCGAACATTTAAGACTTATAGTTGCACTTAACAAAAGAATAATCTCAGGTTATTTTCGGGCTACAGTTTTCTTACTTTATTAAACACAATAAATAAAGCTACACAAGGCTACTCTTTATTTTTGATCTGCGTAAGAAATAAAATACATTTCACTATTCAGACTAGATTCCTGAGTCCACTAATGAAGTGCTGAAGAACTAAAATAAATTGAAGCTTGTATTGTATCTTACTTTTTCCCTTTGTATTCATGATTAGAAAAACTTCTATACTTT…
>chr08:41313597|41436515
GTTATTAATGGAGAAGCTGGGAGCAGTGATGCCAACACACTCATATTTCGGGAGCAGAATAAAGTGTCGGACAAGCTTAGCAAGGAAGGTCTCTAGTGCAGTTCTTTCAGAGATCCAACCTTTTTGACAGTTCCTCCAATGTTTGCAAATAGCGCAGTATGGACAGGCATTTCGGGAACCTCTGTATTCAAGGAAATTAAATTTTTGTAACAATTATTTAAAGTATAAAGTACATAAATTCCATATATTAGGGGGCTAATTACATCCTAATTCTATACGGGAAGTTTCCCCATTTTATTTTATTTTGAATTTTTCATTGCTCTCGGATACATTCCTTGGTTGTTCGATACATTGCAAATGATACATACCTAATGGGAGGGATGTATTCGAGAGGGGATA…
>chr08:41612437|41629801
AGAAACAAAGCTTTAATCCAGGAACTAAGTGTGCCAGCCTCAGGTTCAAAAGACCTCTACTTTGAAACTAAGTACTCCCAGTCTTTCTTCACCCAATGCATGGCTTGCTTATGGAAACAACACTGGTCATACTGGCGAAATCCTCCTTACACAGCAGTCAGGCTCATGTTTACATTCTTCGTTTCTCTCATGCTTGGAACAATATTCTGGGGTCTTGGCTCCAAAAGGGGAAAGCAACAAGATATTTTGAATGCAATTGGTTCAATGTATGCTGCTATCTTGTTTCTTGGTATAATAAACGCTAGTTCAGTACAGCCAGTTGTTGCCATTGAGCGGACTGTCTTCTACAGGGAAAGAGCAGCTGGAATGTATTCAGCTCTGCCTTATGCTTTTGGACAG…
>chr08:42484134|42557826
ATGTTGCTAATGAGAAGAAAGAGGGTCAGCCATCAGAAGATGTAGAAAAGAAAAATGGTGGGGCCATAGAGCCTAAAAGTGCAAAGAAGAAGAAAAAGAAGGACAAAGCATCCAAGGAGGTGAAGGAATCAGAGGATCAGCCGAACAATGTAGATGCCACTACTGGACCCGAGGAAACTGGAGGAGTTGGACCAGTAGAAGATGTGTCAACAGTGGATATGAAGGAGAGGCTGAAAAGGGTGGCTTCGGCAAAGAAAAAGAAATCTGGGAAAGAGACAGATGCTGCTGCAAGAGCAGCCGCAATAGAGGCTTCTGCACGGAATTCCAAGCTTGCTGCAGCAAAGAAGAAAGAGAAGAGCCATTACAACCAGCAACCAACGCGATAAATTCTACCACAAC…
>chr08:42484134|42572672
ATGTTGCCAATGAGAAGAAAGAGGGTCAGCCAGCAGAAGATGTGGAAAAGAAAAATGGTGGGGCTATAGAGCCTAAAAGTGCTAAGAAGAAGAAAAAGAAGGATAAAGCATCCAAAGAGGAGAAGGAATCAGAGGATCAGCCAAACAGCGTTGGTGCAACTGTTCTACTAGAGGAAACTGGAGGAGCTGAGCAAGTAGAAGATGCATCTACGGTGGATATGAAGGAGAGGCTGAAAAGGGTGGCATCGGCAAAGAAAAAGAAATCCGGCAAAGAGACAGATGGTGCTGCAAGAGCTGCCGCAACAGAGGCTGCTGCAAGGAGTGCCAGGCTTGCTGCAGCAAAGAAGAAAGAGAAGAGCCATTACAACCAGCAGCCAATGCGGTAAATTCTACCCAGCT…
ATTTATTTCCTTTAGTCAAACAATAAGAGGAAGCGCTTGAGCGAAAGGAGAAGACACAAAAAGAAAAGATGCATCTATCCCTAGAGATGCAAGAGCTTGCCTTAGCACAAACCCTAGAGATGCAGGAGCTTGCCTTGGGACAAAAACTGTTGATATTCAAATGGCGTATGGAGCTGCTTAATTATCCTAAGACTTCAACCCCATCTTACATCAAAGTAAGTTTAGCTGGATCGAGAGAATCTGGGTAGGCATGACCGAAAGAAGGGGCAATTCCATCTCTATCTCTGTCTCTGTTCGTGTAAAGTCATGGCTTAACCTAATTGGTGAATGAGCCTACAAATGGTAATCGCTTTGTATTTGTCATCTCTTTAAAAAAGCTGAAAGACTAGAAATAATATT…
>chr08:45495457|45540193
GTCATGGGGTTGGCAGCTTTAGGCATCCCAGCTTTCATGTTAACCTCAACAACTACCAAGGAGAATGAGAAGTTCATATACAAGGCTTTGGAGAAGGGCGGGGATGAGCTTAAAATATTGTATGTTACACCTGAAAAGATATCAAAGAGCAAGATATTTATGTCAAAACTTGAAAAGTGTCACCATGCTGGTCGTCTTTCTCTAATTTCAATTGATGTAAGTCTACAATTTTGTGTTTTCCCACTTGCAGTATGCTATAGTAGTTAAATCTTTAAGGATATCTCTTCTTTTTCGTCCTCTCATCCGTCTTTGAGGGGCTAACAGCCTATCATGTGCATATCACTTATTATCTAAAATTAGACATAAACTCTATTTTTAGATATATGAATTATTTTTAGC…
NNNNNNNNNNNNNNNNNNNNNNNNNNNNNNNNNNNNNNNNNNNNNNNNNNNNNNNNNNNNNNNNNNNNNNNNNNNNNNNNNNNNNNNNNNNNNNNNNNNNNNNNNNNNNNNNNNNNNNNNNNNNNNNNNNNNNNNNNNNNNNNNNNNNNNNNNNNNNNNNNNNNNNNNNNNNNNNNNNNNNNNNNNNNNNNNNNNNNNNNNNNNNNNNNNNNNNNNNNNNNNNNNNNNNNNNNNNNNNNNNNNNNNNNNNNNNNNNNNNNNNNNNNNNNNNNNNNNNNNNNNNNNNNNNNNNNNNNNNNNNNNNNNNNNNNNNNNNNNNNNNNNNNNNNNNNNNNNNNNNNNNNNNNNNNNNNNNNNNNNNNNNNNNNNNNNNNNNNNNNNNNNNNNNNNNNNNNNNNN…
>chr08:45495457|45557491
GTCATGGGGTTGGCAGCTTTAGGCATCCCAGCTTTCATGTTAACCTCAACAACTACCAAGGAGAATGAGAAGTTCATATACAAGGCTTTGGAGAAGGGCGGGGATGAGCTTAAAATATTGTATGTTACACCTGAAAAGATATCAAAGAGCAAGAGATTTATGTCAAAACTTGAAAAGTGTTACCATGCTGGTCGTCTTTCTCTAATTTCAATTGATGTAAGTCTACAATTTTGTGTTTTCCTACTTGCAGTATGCAATAGTTAAATCTTTAAGGATATCTCTTCGTTTTCGTCCTCTTATCCGTCTTTGAGGGGCTAACTGCCTATCCTGTGCATATCACTTATTATATAAAATTAGACACATAACTCTATTTTTAGATATTTGAATTATTTTTAGCAG…
ATATTAAGAAGTAGTACATAAGTAAAACATAAGGATAATGTTTATATAGTAATAACTATTTTGAAGCAAACTTCATGAGAGTTTAAATCACATAAGTAGCATTGATAAATAAAGTCATTCTTTTGTCTTGAGCATCAAAAATAAATCGTGACAATTCTCTAAATTTTGAAAAAGATATTCATAAGCAACATATCAAGAGAAATTGTTGACAAAAACAAATGAATTTAGACTACATCATGTTAACTTCATATATTGGAACATTACATACTAATGTATATATTAAGCAAAAAATAATTATTAAATCATCAAATTTATTTTCCTCAAGTACTCAAGGTTATGAAATATACCCTCTTAGGACTTCATCAAAATAGTGGTACCTCATATTCCTCTAAACTTCGA…
>chr08:45954607|45959136
GTAAAGAGGTTGGAAGAGGCTATTGAGGTGGAGGAGGAGGAAAACAAGAAGAAATTGAATGGTGATAAGAAAAGGTCGAGGGTTGATTCTGACTCAATTGGGTCAGTGAAAATGAATGATGTGGAGGAGTATAAGAAAATGAGTGTTAAGGAGTTAAGGGAGGTAGCTACTTCTCGTGGGATTTCAAGTACTGGGTCGAAGAAAGAACTTGTTCAGAGGCTTTGTGCTGCTGCTGATTCAAAGAAAAATGACTCAAAAGATGATCTTGGAGTTGGAGATGAAGGCGAGACAGAGAAATTGGTCACAGCAACAAAGAAAGGTGCAGCTGTTTTGGATCAATACCTGTCAGATGACATCAAAGAACAGTATCATGTCCTGCAACAAGTAAAGAGGTTGGAG…
>chr08:47340576|47357450
ATTTTGGGAGGAGTTCTCATTATAGCTGGGCTTTATTTAGTAACTTGGGCATCTTACAGAGAGATGCAGCCAGCCAAGGGAACTGTTCTGACGGATCCCCTAATTCCATATGAGATCATAGGACACATTTCCTCTGTTCCTTCTTCTTCTTCGATGCCAAAGATCAATGACTAGATATTGCTACAGATATCATTTGCATCTTCTTTATTATATATATAAGTTCACTGCTAAACAGAATGACAGATATGTATCAAGTTATTCTACCAAAACATGTTTTAAGTATGAAAGTTTTGTAGTCATCATTGATATTCCTTCACAAGAGAATCTGAGTAACAAAACAAGAAAAACATATATAGTTGCAATCTATGATAGGCAGTTGCATAGTAACAGATCCTCAAA…
>chr08:48690116|48708706
GTGTAAAGCAGAGAAGGAAGTAATTCAGGAAAGATGCAGAAGCTAGGCGAATTCAAGCTGCCTAACTTCTTTAATTATCCACCCTACTTCACGTAATTTGCTCCTGCCCTTATTTCCATGTCTCTATATGTATTAACACTTGGCTATAAATTTCAGTTTCTGGATTTAGTATTTGAACTTGTCTGGTCAAAATATATGGAAAACCTTTTCTTGGACGGTGTGTTGAACCTGCATTTTGACAGCAGTAGATGTCAATCAACTAGGCCTCAACCCCAATTTCCCACATCAGTGGAGGTTGGCTATATGAGTCTATCCATTCTGCTTTAGGACTAAATTTGTTATGGGTACATGATGGATGGATGTATTTGCTAATGAGGAGAAAGTAAATAGAATGATTCC…
>chr08:49670150|49707744
GCTATCAATCCTCTGGAGCTTGCTATGGAAGCACTCAAAGAAATTCAGTCCCGCTTCTATATAGATTTCCCTGCGCATCCTAAAGAACAAGTCTATGAATTTGCTACACCATCAACCATGAAACCAACTCAGTGGTTTTGTAAGTTCTCAAGTCTTAGTAGGATGAATTTGAAAATTTTGAGCTTATTTTCTCCAGTTGTTTTTATGTGCTAAATTATTCGCTCACACAGATCCTGGGGGTGGAATCAACCAAATTCCTGGTGAGTGCACTGTTTCTGGAGATGTTAGGTAAGTTTCTTCTTCAAAGCCTCCTTGAGATCTTTCATCAAATGGTGATATCTAATCACATCTGTTTCTTTGCAGGTTGACTCCATTTTACAAGTATGTGTTTTGTTCTTT…
>chr08:50816222|50840521
GTTAAACAAATGTTGATTGCACTTTTATGCGAGTCTGAGATGAAGTTGGCTGATGAGACCATAGAGAGTATACTTGATAAGACTTTTGTGGAAGCAGACTCAAATCAGGACGGTAAGATTGACAAATCCGAATGGCAGATTTTTGTGAACCAAAACCCATCACTACTAAAGATAATGACACTTCCCTATCTAAGGGATATCACTACTACTTTTCCTAGTTTTGTGTTCCATTCTGAAGTTGATGAAGTTGCTACATAAAAAACATCTTAATTTGTTACGCTAACACTAGCAAAGATCGAAATCCGAAAACAGCCAGCCAGCCACCAACTCTGCCGTTATACCACCAATCGACCGCCTGTACAATGGAGGCGAAGATGACGAATCGCTTGAAACGTTTAT…
>chr08:52271904|52282160
TTAAGCAATCTCATTTGGAACCTCAGTTACAGTCATCTTGCTAGTTATTCCAATTAACTTTTGAGTTTCCTCATCCATCTCCACGTTATCCTTTTTCATCCTCTCTTCAACTATCATTGGCATCTTACCCGCATTCACATAAGTTCGGAGAAGTGCATTATATATCTCTGTATTCACATACTTAGCGTGTCGAAGGGTAACTAGCAACTGTTCTGCCACCTGAATGTCGCCCTGCTCTTCAACTACATGATACATCTCTCGAACCATCTTTGCATCTGGATCCCATTTTGAAACACTTGTAACAGTTTTTTTGAAAACTTCGAGAACTTTATCCATTTCCTTTTGCTTCAAATAACCCCGCGTAAGAAGCTCCCAAGTGGTGCAGCTAGGAGATATGCC…
>chr08:56023999|56024161
TGAGGAAATGAAAACCAAGGAGAAAGAGAAGGAGAAAGAGAGGAGTAGTAAGGAGGATAGTCTGGCTAGGGTTTCTAAGGATTCAATCCATTCAGGTTCTGGTGAGAAGAGAAAACATTCTTCCCAATCTAAGGAAGGTAAGGATGGTAAAGATCTAAGTGG
>chr08:56140846|56147393
CGTCAAGGAATATTTAGTGAATCAACTGATCACCTCTATAATGCGGCAACTCAAGAAAGGGAAACTACTTTAAACCAGTTGTTGATCGAGCTAGATGGATTTGATACTGGGAAAGGTGTTATATTCCTAGGGGCTACAAATCGAAGGGATTTATTAGATCCAGCCCTTCTTCGTCCTGGTAGATTTGATCGCAAGATAAGAATTCGGCCTCCCAATGCAAAAGGAAGATTGGAAATTTTGAAAGTACATGCACGGAAAGTTAAATTATCAGAGACTGTTGATTTGTCTAGTTATGCCCAAAATTTACCTGGATGGTCAGGTGCAAAGCTGGCTCAACTTCTCCAGGAGGCTGCTCTAGTAGCAGTCAGGAGAGGGCATAACTCAATTCTTCATTCAGAT…
>chr09:1360947|1367399
ATGGGCTACCGGCATATTGATTGTGCTCAAGTTTATAAAAATGAGAAGGAGGTAATTTGGCTTTAATCATACTGAACATTGCATAGTATTGAAGTGGTTCTCTCATCTAAAAGAAGAAATGACACTTCTATTATTTATTTTATATCTACAACACACCCCTTTATATGTCGGCCATATTCGTTTTAGGGACGAACATGTATAGATAATCTGTTGACGGGTCAGAGATCATGTCAAACTGTATGACTATCTCGTCTGAAAGGATTTTAAATCATTGGAGAGGGACACTTATTTATTTATTTACTTCCCAAAAAAAAGTAAAAATAATAACTTGGTTTTTTGCATCCAGCGGATGTCTTGCACTGAGACGGCATGATAGAGGGGCTTATCAAGTTATCACTT…
>chr09:2956340|2968072
ATGGATAATATCAGCTGGTGGAGGAATTATGAAGGGACTTTTTATCCTGTTTTTTTGGGTCAAGTTGTGTCTTTTGTTATGGCACTTATGAGCTTCACTTCTTCTCTAGTGGCAAATCTTGGTGCAAATACTCCACTTTCTCTGTCATTCTTCTCTTACACAGCTTTAGCTTTGGTGTATGGAGGAATCATGATTTACAGGAGGCAGAAATTACAGGTTCCTTGGTATTGGTATGCACTTCTAGGCTTAGCTGATGTCCAGGGAAATTTTCTTGTAAATAAAGCATATCAGTACTCATCAATCACCAGTGTGACCATACTGGATTGCTGGACTATAGCATGGGTGATAATTTTGACGTGGCTATTTTTGGGCACACGATATTCTCCGTGGCAATTCTTT…
>chr09:7083816|7099933
GAGCTGGCTGCAAGTGAAGAACGTCAACTTATAGAAAAAGTTGCAGAGCTTATATTAGCTTCCAGTACTAAGAAGAAAAGGCTGGTATGTGCTTCTTCATTGCAATTTGTACATACCTTTTATGGTATTAGAGGCAGCCTTACCCCGTATTTCTGCAAGAGGTTGTTTCCACAGCTCAAACTCGTGACCTCCAAATCACATGGCAGCAACTTTACCAGTTACGCCAAGGCTCGCCTTCAACTAAAGAATTAGAATTTACTCTAAAGAATCACAGCTGAGAATGCTTTTCCATGAAGGTTTATATTGTGAATGGAATTCATACCAATATCATAGCCTTTTCATGGATTTTCTTATTCTTAAAAGCATGGAATTACTGCAGGACTATCTCTTTCAGGGAGA…
>chr09:12788578|12788745
GTTGTTGGTTCAGTTCAGGTTGCAAAGGAGATTGTGGAAGCTGTTGTGATGTATGCTGAGATTGTAATGAAGATTCTTGGGGTTGCTGCGGTTGAGGCTGAGTGGATGGTTGGGGTCGGGATTGATGATGAAGTTGTGATTGAGGTTGTTGGTGTGGATGAGGCTGAGGTTGGGGCTGGAACTGGGCTTGGGTTGGGTGTTGAAATTGAGGATGAAACTGAGGTTGGCCTTGGTGTTGATATTGAGGATGAAACTGGGGTGGTAACTGATGCTGGGGTTGGGGTTGGGGCTGAGCCCAAGGAGCTACATAACTGTTAAAGCTCTGATCTTGATACCCAATATAAGCTTGAGATGCGTATGGATTCCCATGTGTGGTTGAGGCAAGCGGCTCCTGATTAT…
>chr09:12788578|12788751
TTCTAGGTTGTTGGTTCAGTTCAGGTTGCAAAGGAGATTGTGGAAGCTGTTGTGATGTATGCTGAGATTGTAATGAAGATTCTTGGGGTTGCTGCGGTTGAGGCTGAGTGGATGGTTGGGGTCGGGATTGATGATGAAGTTGTGATTGAGGTTGTTGGTGTGGATGAGGCTGAGGTTGGGGCTGGAACTGGGCTTGGGTTGGGTGTTGAAATTGAGGATGAAACTGAGGTTGGCCTTGGTGTTGATATTGAGGATGAAACTGGGGTGGTAACTGATGCTGGGGTTGGGGTTGGGGCTGAGCCCAAGGAGCTACATAACTGTTAAAGCTCTGATCTTGATACCCAATATAAGCTTGAGATGCGTATGGATTCCCATGTGTGGTTGAGGCAAGCGGCTCCT…
>chr09:12788602|12788751
TTCTAGGTTGTTGGTTCAGTTCAGGTTGCAAAGGAGATTGTGGAAGCTGTTGTGATGTATGCTGAGATTGTAATGAAGATTCTTGGGGTTGCTGCGGTTGAGGCTGAGTGGATGGTTGGGGTCGGGATTGATGATGAAGTTGTGATTGAGGTTGTTGGTGTGGATGAGGCTGAGGTTGGGGCTGGAACTGGGCTTGGGTTGGGTGTTGAAATTGAGGATGAAACTGAGGTTGGCCTTGGTGTTGATATTGAGGATGAAACTGGGGTGGTAACTGATGCTGGGGTTGGGGTTGGGGCTGAGCCCAAGGAGCTACATAACTGTTAAAGCTCTGATCTTGATACCCAATATAAGCTTGAGATGCGTATGGATTCCCATGTGTGGTTGAGGCAAGCGGCTCCT…
>chr09:53311533|53311669
GTGAAGAAAGATCGAGATCGGGAGAGAGACAGAGAACGTGATAGAGAAAGAGAAAGAGATAGAGAAAGGGATATTAGAGAGAGGGATATTAGAGATAGAGATAGAGATAGGTCAAGTCGGAGTAAAAGAAGAAGAG
>chr09:54479604|54485922
ATGGGGGAACTCAAGAAGCTAGTGGAGGAGGGAAAGATTAGGTACATCGGCTTGTCTGAAGCCAGTGTTGACACAATTAAGAGGGCGCATGCTGTTCATCCCATCACTTGTGTGCAAATGGAGTATTCTCTTTGGACTCGTGAGATAGAAGAGGATGTAATTCCGCTTTGTAGGTATGCTCGTATCTGATGAATATATGTTGTCACTCAATGATTAAGATCACTTTAATGACTTTTTTTTTTTTTTCCTGAATGACACTATTATCATATAGTATTTGAACTGGTTAGTCATTAAGCGATAGCAGAAAGAACTTCAAGAATTGTCTAATATTTTTTTCTGCCACCTTAATACAGAGAATTGGGCATCGGTATTGTTGCGTACAGCCCCCTTGGCCAGGGG…
>chr09:54479604|54493369
TTTCTTAACTGTGTGTTATTTAACCCTCGAGGATTTCTCGATTATTAAAAAGAAATGCAGCTCATTCCTCTTTAAAGATGATGCATATGGTAATTGTTTTGTTTTTAGCTAGGTATGCTACCAAAAGAACATGAATTGGCGACACATAATTTTCATCGTTAAACAATGAATATTTGTCGTAAGCATGGATTAGCAATGGATTATTTAAAACAATATGTTAGTCACAATCTATCTAGTGACGAAGTTCGTAGAGGCATGCCATTATATTGTTATTTGTATATTTAATTGATATGTTTGTTTAGGATAGACTGTCAACATCACACTCCTTAAAGTGCGGTCCTTCCTCAAATTCTACGTGAACACGAGATGCTTTATGCACTTAGCTACCTTTTTGTAATA…
>chr09:54479993|54495318
TTTCTTAACTGTGTGTTATTTAACCCTCGAGGATTTCTCGATTATTAAAAAGAAATGCAGCTCATTCCTCTTTAAAGATGATGCATATGGTAATTGTTTTGTTTTTAGCTAGGTATGCTACCAAAAGAACATGAATTGGCGACACATAATTTTCATCGTTAAACAATGAATATTTGTCGTAAGCATGGATTAGCAATGGATTATTTAAAACAATATGTTAGTCACAATCTATCTAGTGACGAAGTTCGTAGAGGCATGCCATTATATTGTTATTTGTATATTTAATTGATATGTTTGTTTAGGATAGACTGTCAACATCACACTCCTTAAAGTGCGGTCCTTCCTCAAATTCTACGTGAACACGAGATGCTTTATGCACTTAGCTACCTTTTTGTAATA…
>chr09:54485052|54492264
TTTCTTAACTGTGTGTTATTTAACCCTCGAGGATTTCTCGATTATTAAAAAGAAATGCAGCTCATTCCTCTTTAAAGATGATGCATATGGTAATTGTTTTGTTTTTAGCTAGGTATGCTACCAAAAGAACATGAATTGGCGACACATAATTTTCATCGTTAAACAATGAATATTTGTCGTAAGCATGGATTAGCAATGGATTATTTAAAACAATATGTTAGTCACAATCTATCTAGTGACGAAGTTCGTAGAGGCATGCCATTATATTGTTATTTGTATATTTAATTGATATGTTTGTTTAGGATAGACTGTCAACATCACACTCCTTAAAGTGCGGTCCTTCCTCAAATTCTACGTGAACACGAGATGCTTTATGCACTTAGCTACCTTTTTGTAATA…
>chr09:55629712|55757752
AAAACTAAGCTGGCCAGAACTTATTGGTGTACCAACAAAGCTTGCTAAGGAAATAATTGAGAAGGAAAATTCACTCATAACTAATGTTCAGATACTACTGAATGGTTCTCCAGTCACAAAGGATTTTAGTTGTAATCGAGTTCGTCTTTTTGATAACATTTTGGGTGATGTTGTAGAAATGCCTGTGGTTAGTTAATTAATGGATTACTGAAGCAATTAAGTAGCCACATGTAAAAAATAATTAGGGTTCATGTATGTTCATTATAATGTCTCCATGTACTCTTACTATATATAATGAAATAAATAAGTGTGGCTTCATTAAATGTAATCTTCTTAATTAAATCCTTTTACATATTGTGCATTACTTTGGTTGTTTCTATTTGTTTGTATGATTTTGAT…
CACTCATTGACCAGCGCGTGAAATAGCTTTTTAGTTAATTTTTAATTATTTCTTCTTCTTCTTCCATTTTTAGCCATCATTTTACCCAAATTAAATTTCATCCATTATAGATGAAGGTTTCAACAAAATGACGAAAAATGTTTTTAAAATCTAAAAATAAATCCATTTACGAAATTTTTCTTGGAAGAATTTAATATTAATTTCTTTAAACTAAGCTAAAAATTTGTTTGAGCTAGTAATGGCGTGCAGATGTGGGGTGGGGTAGTTTCTGCAAAAGGATTGGGGAGGTTTTTATTTTTGAAAATAAAATTTTCAAATGGTGCGCATAGTCGACTGGGGTGGGTTCTTTTATTTGTTTTTTTCAAATTATTTTTTAATTAGTTGGATAAAAATATTATG…
NNNNNNNNNNNNNNNNNNNNNNNNNNNNNNNNNNNNNNNNNNNNNNNNNNNNNNNNNNNNNNNNNNNNNNNNNNNNNNNNNNNNNNNNNNNNNNNNNNNNNNNNNNNNNNNNNNNNNNNNNNNNNNNNNNNNNNNNNNNNNNNNNNNNNNNNNNNNNNNNNNNNNNNNNNNNNNNNNNNNNNNNNNNNNNNNNNNNNNNNNNNNNNNNNNNNNNNNNNNNNNNNNNNNNNNNNNNNNNNNNNNNNNNNNNNNNNNNNNNNNNNNNNNNNNNNNNNNNNNNNNNNNNNNNNNNNNNNNNNNNNNNNNNNNNNNNNNNNNNNNNNNNNNNNNNNNNNNNNNNNNNNNNNNNNNNNNNNNNNNNNNNNNNNNNNNNNNNNNNNNNNNNNNNNNNNNNNNNNN…
TGCAACTTCCAGTGGAAAATGATGGCGAATTTGTATTTTGCCCAGGTAATTAATTTCACAGATGGTCACATAATTATGATTTTTTTTTCACTATTTTCACATAATTATAAGTGGCCCAGTGGTTTGGGCTTGACACTTCCATGTTGGAGGTCTCAAGTTTGAAACCCCTTGCTAGCGAAAGCAAGGGGTTTGCTTTCTGGCTTGAGCACGTCGCACCGGGCTTGCCTAGTGTGGATTACCTCCTCTCCTAGCTATGTGGTTTGTGAGCTATTGCATAGGAGCGGGGGGTTTTACCCTGTGCCCACCCAAAGGGTAGTGGCTACGGGATTCCCTTGTCATCACATAATTATATATTTGTTGTAATTATTGTAGGTAAGCTATCATGGCCTGAACTTGTTG…
>chr09:56104889|56144009
TCGTATCAAATGACAAGTTTGTAAGTGCAATTCATAGATTTGTAGCAACTAAGGTAGGACCAAGGATTTCTGTGGCATGCTTCTTCAGTTCGGTATCTCCAAAGATGTTTGGTCCAATCAAAGAGCTCATATCGGAAGAAAAGCCCCCACTATATAAAGACTTTCTAGTAGCTGATTATCTTGCTAAATTTTTCTCCAAACCTCTTGATAAGACTGGTCTTGATCTTTTCAGACTGTGAATAGAGACCGAGCACAACGTCACCAAGCAGCAGCAAAAACTATCAGAAAAGACTATCATCATTCAGACAGAACAATGTCAGAGTTTGTGGTAAATCTCAAGAACAAACTCCCTTATGTGTCCTTCAATTTGTTCCTCTAATAATGCATGTACTATTTCTC…
>chr09:58210300|58211066
AATGCTAAATCTCCACTTCATAATCTACAAAGTGGAGAATTAGGCAATATACAGGAAATGGATAAGAAATTGAAAAAGAAGTGGGGAATTGTTGGATCAATTAGTTTAGACGACCTTAAACAGCATTTTGGCAAGAAGCGTGAAGAGGCTGCAGAAAGCCTTGATGTGAGTGTCTCCACATTTAAGCGAATTTGTAGAGAAAACGGAATCCTCCGATGGCCATCTAAAAAAATAAAGAGAGACAGGGTTTTACTCTCCAATATAAGCAGCAGTGAAACTGTCCCAGTAGCTAATGGCCCACGGATATCAATCTCCACTGCTCCAACTGCATTTGCATCTACCAATGTTCTAGTCAATTCCAATCAGCAGAAATCATGGAGTTCTAATCTATCAGTAGAT…
>chr09:59945533|59949500
CCTAACAATAAGAAGAAAATATCAATACGAAGGAGGAAGAAATGTAGCAGTATCGTCATAAAGGAGGAGAATGAGAACGGGAATAGTAGTGAATTTAATAAGCTATCTGGTGATGTGTTAACTTGTATTTTTCTAAAATGCACGGTGAAAACATTATCCATCTCAAGGTGTGTATCCAAGTCATGGAATGATTGTATTATTAGTCCCCTGTTCGTATGTTCTCATCAAAAACAACAGTTGATGGAAAATGCCCCCCAACTTCTTTTTGTGAAAACATTCCGTTATTTGCGACGGTCAGGTAAGTTGAAACTGCAATTTATTTCACTTGACATGGAAGGAAGAAATGAGGATTTGTACACAATCACTCACTATCCTGATAGACAAATCCATTCTAGCCGC…
>chr09:61318331|61318480
TGATTTTACGGGTGGGGGAGGTGAGCTGTAGTAGTATGGAGGAGGAGGAGACTTCACAGGTGGAGGAGGAGAGTGGTAGTAGTAGGGAGGTGGTGGTGATGGAGATGGGGGTGGTGGTGATTTGTAGTAGTATGGTGGAGGAGGAGACG
>chr09:61318352|61318588
TGAGCTGTAGTAGTATGGAGGAGGAGGAGACTTCACAGGTGGAGGAGGAGAGTGGTAGTAGTAGGGAGGTGGTGGTGATGGAGATGGGGGTGGTGGTGATTTGTAGTAGTATGGTGGAGGAGGAGACGGTGATGGTGGTGGTGGGGACTTGTAGTAGTATGGTGGAGGAGGAGATGGCGATGGTGGTGGAGGAGACTTGTAGTAGTAGGGAGGTGGAGGTGACGGGGATGGTGGTG
>chr09:61318352|61318857
TGAGCTGTAGTAGTATGGAGGAGGAGGAGACTTCACAGGTGGAGGAGGAGAGTGGTAGTAGTAGGGAGGTGGTGGTGATGGAGATGGGGGTGGTGGTGATTTGTAGTAGTATGGTGGAGGAGGAGACGGTGATGGTGGTGGTGGGGACTTGTAGTAGTATGGTGGAGGAGGAGATGGCGATGGTGGTGGAGGAGACTTGTAGTAGTAGGGAGGTGGAGGTGACGGGGATGGTGGTGGTGGTGATTTGTAGTAGTATGGAGGTGGGGGTGATGGCGATGGTGGTGGAGGAGACTTGTAGTAGTATGGTGGTGGGGTGGTGGTGGGGATTTGTAGTAGTATGGTGGAGGAGGAGATGGGGAAGGTGGTGGTGGGGATTTGTAGTAGTATGGTGGAGGAGGA…
>chr09:61319368|61319709
TGGGGGTGATGGAGATGGTGGTGGAGGAGACTTGTAATAGTATGGTGGAGGAGGAGATGGCGATGGTGGTGGTGGAGACTTGTAATAGTAGGGAGGTGGAGGTGATGGTGATGGTGGTGGAGGAGATTTGTAGTAGTATGGAGGTGGTGGTGATGGAGATGGTGGTGGAGGAGACTTGTAATAGTATGGTGGTGGTGGTGGGGACTTGTAGACGTACTTAGGTGATGGTGGTGGTGGGGACTTGTAGACGTACTTAGGTGAGGGAGGTGGTGGAGACTTGTACACGTATTTAGGTGATGGAGGAGGTGGTGATTTGTACACGTACTTCGGTGATGGAGGTG
>chr09:61319422|61319778
AGATGGCGATGGTGGTGGTGGAGACTTGTAATAGTAGGGAGGTGGAGGTGATGGTGATGGTGGTGGAGGAGATTTGTAGTAGTATGGAGGTGGTGGTGATGGAGATGGTGGTGGAGGAGACTTGTAATAGTATGGTGGTGGTGGTGGGGACTTGTAGACGTACTTAGGTGATGGTGGTGGTGGGGACTTGTAGACGTACTTAGGTGAGGGAGGTGGTGGAGACTTGTACACGTATTTAGGTGATGGAGGAGGTGGTGATTTGTACACGTACTTCGGTGATGGAGGTGGTGGTGACTTGTACACGTATTTAGGTGATGGAGGAGGTGGTGATTTGTACACGTACTTCGGTGATGGAG
>chr09:61319470|61319676
TGATGGTGATGGTGGTGGAGGAGATTTGTAGTAGTATGGAGGTGGTGGTGATGGAGATGGTGGTGGAGGAGACTTGTAATAGTATGGTGGTGGTGGTGGGGACTTGTAGACGTACTTAGGTGATGGTGGTGGTGGGGACTTGTAGACGTACTTAGGTGAGGGAGGTGGTGGAGACTTGTACACGTATTTAGGTGATGGAGGAGGTG
>chr09:61321647|61322063
GTAGTAGTATGGTGAAGGAGGTGACTTAACTGGTGGTGGAGGGGAAGAGTAGTAGTATGGGGGTGGTGGTGACTTAACTGGTGGTGGTGGAGAACTGTAGTAGTATGGTGGAGGAGGTGACTTCTTGGGTGGTGGTGGCGAGGAGTAGTAGTATGGTGGTGGTGGTGACTTCTTGGGTGGTGGTGGTGAGGAGTAATAGTATGGTGGAGGAGGAGACTTAACTGGTGGTGGTGGAGAGCTGTAGTAGTATGGAGGTGGAGGTGACTTCTTGGGTGGTGGAGGAGAAGAGTAGTAGTATGGTGGAGGAGGTGATTTCTTTGGTGGTGGTGGGGAAGAATAGTAGTATGGTGGTGGAGGTGATGGTGAAGGTGGTGGAGGAGACTTGTAGTAATAAGGTGG…
>chr10:724587|740261
GGCTGCGCACCTTACCGGCACACATAGTGCCATCAAGATGCTGAACAGCAGAATTAGAGTGCTACATCATTATCTTCTTGCTATGCAAAAAGGTATCCAGTTTTGGCTAGAAGTTGAAGCTACATTCTAGTTGATTGTCGAAGAAGTTCCTTATTGTGGAAAAAACACTTTTAAGTTTACTGGGAGAATACTCACCACGAAATATAGTTTTAGATAAAACCCTAGGATACTAGTTGACATATATATTTTGCATCTGAAAGTCTACGATGCTTAGATAGCCTCATGAACTATCCTAGTCAAGAAAATGTATCTTTACTTGAAACTGTTTTTGGAGAACACAAACTTTTTCGACAATTAACATGGAAATGGAAGAGAATATTTTTTCATGGTGCAGTGGCT…
>chr10:858378|877119
TGGCATGTGCACTTCTTATGGCAGGAGAGAATCTTGACAATCATGTTAATGTCAAGAACATACTCCTCGAAATGGGAATATATTTCCAAGTTCAGGATGATTACTTGGACTGCTTTGCTGATCCAGAGGTATTGGGTAAGATTGGCACGGATATTCAAGATTTCAAGTGCTCTTGGTTGGTAGTGAAAGCCCTAGAACACTGCAATGATGAGCAAAAAAAGTTATTACATGAGAACTATGGAAAAGATGACCCTGCTTGTGTTACTAAAGTAAAAGCGCTCTACAATGATCTCAAACTTGAGGATGTGTACCTGGAATATGAGAAGAGTACATATGAAAAGCTGATCAACTCTATTGACGCTCAACCAACCAAAGCAGTGCAAGCAGTTCTGAAGTCAT…
>chr10:2403857|2427256
GAATCTCATTGCTGACATTGGCTTCAATTAGGGAGTTGTGCTAAAGAAAGAATACAAAGTCAGCTACCACTGACATAATCCAATCCAATACTTTATAAGACCACCAAGCATATAGAAACTGCATAAAACTAACCTGTAATGCTGTGGAGCCACCACCATTTTCTTGTTGGTTTTCATTACTAAAAGACTGTTTTTGCTGAGATAATTCATCAGTGCCAATATTTACTGCATCTGTTGTATTGCTTAGACCACTCAAACAATCTTTACCACCAGCATCCTCATTCCCCTGCAATGTTTTATTGGATCCATCATTCGAATTGGCCAAACATGAAGTCTGAAGTTCGGAGCCTAATACCTGAAGATAGACCCTAGTCAAACAGAATACTATTTCCGTTTATG…
>chr10:3400070|3483359
TGGGTTGAGTTTACAAAAAAGAGTGTTGCCAAAAGAGTGGCAAATATGTTGAATGGTCAACAGATGGGTGGAAGAAAAAGGTCATCATTCTATTATGACATTTGGAATGTCAAGTACTTGTCTAAAATCAAATGGGATGATGTTACTGATGAAATCGCACAAAGGCATGCAGTTCGTGAGCAGAAACTAGCTTTGGAGCTTTCTGCTGCTAAGAGGGAGCGTGATTTCTACCTTACACAAGTTGATAAATCTCGTGCTTTAAGTTCTATTGAAGAACGAATGAAGAAGAAGCAAAAGGTGCAACAGAAATCTGGGGTAGTTTCTGATTTCCCAAGTGATCAGTTTGCACCAAAGGTGATACGACAATTTCCCCAGAAAAAACCTGTGGCAGATCAAGCT…
>chr10:3401512|3484833
TATTTGGTGGTCAATGATAAGGGCGTACGAGTGCAAACATTTCAGAAATTGTGCTTACCAATTTTTTCAACCACATTTGATTTTGTTGCCTTCAAAAACTTCATCTCTGATTGTTATTATATGTTAAAGTTAAAAGTAAACCTCAATCAAAATTTTTATCTTTATTTGCAGTTGATTATAGATGCCATATTAAATGTGTGTGTAGGTTTGTTTAACTTGTCTAATTTCAAGTGGACTAATGTATCTCTCATGGATCAGTGGATGAACCATTAGGATTCTTATCAATTTTAAACCAAAAGAACCAAAACCCTAAGCCATCCTTCTTTCTTCATCTTCCTCTCATCTCCTCCTCCCCTATCTCTCCCTCTCCTCTATTCTCCTAGCAGCTCAGGCGAAGCA…
>chr10:12149072|12149500
AGGAGAAGCAGTAGGAGTAGGAGGTGCTGGTGGTGGAGAAGTTACAACAGGAGGTGGGGATGAAACTGTGGGGGGTGGTGAAGCAGTTGGTGGTGGCTGAGCCGGTGGTGTTTGGTTGTTAACTGGTGGAGGAGAACCAGTGGGTGTAGGTGGAGCTTGGGTAGCTGGTGTTGGAGGCGCTTGGGTAGTGGGTGTAGGTGGTGCTTGGTTAGTGGGTGTTGGAGGAGCCTGGTTAGTGGGTGTTGGTGGAGTCTGTGTAGGTGGTGCTTGATTAGTAGGGGGTGCCTGTGTTGGTGGTGCCTGTGTAGGTGGTGCTTGGGTAGGGGGTGCCTGTGTTGGTGGTGCCTGCGTAGGTGGTGCTTGGTTAGTAGGGGGTGTCTGTGTTGGTGGTGCCTGTGT…
>chr10:12149222|12149458
TGGAGCTTGGGTAGCTGGTGTTGGAGGCGCTTGGGTAGTGGGTGTAGGTGGTGCTTGGTTAGTGGGTGTTGGAGGAGCCTGGTTAGTGGGTGTTGGTGGAGTCTGTGTAGGTGGTGCTTGATTAGTAGGGGGTGCCTGTGTTGGTGGTGCCTGTGTAGGTGGTGCTTGGGTAGGGGGTGCCTGTGTTGGTGGTGCCTGCGTAGGTGGTGCTTGGTTAGTAGGGGGTGTCTGTGTTG
>chr10:53489227|53514870
TTACTAGTTTCAAGGTCATGCACTCATGCTAGAACGTCGCTGTGGCAAATCAAGCTAAATCCCATGAGCGGCAGGCAATTACGTTAGGTAAATTTTCATTTAGAATTTATAGGCACTTTGTAATCTACTTATTTTTTGGGAACCAATTTTCGGAGGTCTATGCTGATGAATACAATATTACCTTTCCTAAAAGAAAAGTTTAATCATGAAAAAATTATGTTTCTTCTCATAGGTTACTAGGTGAATAAGTAATTTATTATTTACTTATTGGTGAAACGCTAGAGGTAACAGAACCATTTCTTTCAGAAATCCACTTACATAAGCTTTGATGCAAGACATATTTCCTTTTGGTCCGAAATGTGACTTGTACTGATGGTAGAAGCTTCTTCATTTTTTGTT…
>chr10:54539613|54568029
GACTTGTTCTCTGCGGGATCAGAAACTTCAGGAACAACAACGATATGGGCTATGTCAGAAATGATGAGGAAACCAAGTGTATTAGCGAAGGCACAAGCTGAGGTAAGAGAAACCTTCAAAGGAAAAGAAACTTTCGATGAAGATGTTATTGAGGAATTGAAATATCTAAAACAAGTTGTTAAAGAAACATTAAGACTTCATCCTCCAGTCCCTCTCTTAATCCCCAGAAAATGTAGGGAAGAAACAAACATCAACGGTTACACTATCCCATTAAAAACAAGAGTGATGGTTAACGTTTATGCAATGGGGAGGGACCCGAAGTATTGGGAAGATGCAGAAATCTTTATCCCTGAGAGATTCGAACAGAGCTCTGTGGATTTCATGGGGAATAACTTTGAG…
>chr10:55513696|55513984
AGAAATAGAAGTCCAAATAGGGAAGGAAGTGAGGAGAGAAGAGCAAAGATTGATCAATGGAACAGAGAAAAGGAAGAGACAGGTTCTGGGAGGAATCATGGTGGTGGGACACGTAGGGAAGACAGGGAAGGCAGTGCTGAGAGGAGGGCAAAGATTGATCAATGGAATAGGGAGAAAGAAGAGGCAGATTCTGCTAAATATGATAATTTTGATGCTGATAATGGCAGGAATGATGGTGGTGATCACTATGGAGAACAGTTTGATGATGATTACCCGAAGCAGCAGTAG
>chr10:59065734|59066150
TTTCTTGTCCCAGCTTGAAAAACCTATCTATCATTAGGGCTAACAGCATAACTTCTCTATTCTCTCGCCAACTTCCAATTGCGCCATACTTCAGCAAACTTGAAAAATTTGAAGTAAAGAGCTGTGGAAAATTGAGAAGCTTGATGTCTCTAACAGTAGCCAGAGGTGTTTTGAATCTCCGAATACTAAAGATAGATGGTTGTGAATCAATGGAAGAAGTGATCACAAAAGAGGAACAACAACAAGGAGATGGAATAATGAACTTATTTCCCTTGTTGGAAGAGCTGGAGCTTTGCAGGTTGCCTAAGCTGGGGCATTTCTTTCTGACGGAGTGTACTCTCGAATTTCCATTTCTCAGAGAAGTGAAGATTGATGACTGCCCTGAAATGAATACGTTTC…
>chr11:363910|369316
GGAAGAGCGTTGTGGAGCCATCAAATGATAACACAGACCAGATGGATGTTGATGCCATGGCAGTTCACTTCCCAGAGGTAATACTTATGGACATCCTTAGCAGGTTACCTGTGCAGTCTCTACTTCGATTCAAATGTGTGTCAAAATTTTGGGAAACGTTGATCTCCGAGCCATACTTTAAGATGAAGCATCTCAGTCGTGCCAAGAATGATCAAGATTCTCAAAAACTTCTTACTAGCCTAAGGTGCCGTAAGAATGGTATATGTTCCATGTATTGTTGTCCTTTGTCGCCGGTTCAGCTGGTTGAGGATGTACAAAAACTCGATTTCCCTTCAAACCCTACACCATTGCAATGCACAATCCATTGTTGTTATGATGGCTTGGCTGTTATGGAGGTTC…
>chr11:562019|585162
AGATCCAGCAAGGGAGGTATTGAACGATTCATGTCAGGATCTAATGCTTATCTGCGAGAACGTTAGAGACACATTTGACAAGGCTATTTTAAAGTTTAAAACTGAAGAAGGTCTGAGCTCTATGGATATGAAGAAATAATCGACAAGAAATTCATATAACCTTCTATCCAAGTGAAATCTTGCAACCTTATTTGCACAAAACTTGCATTTGTTAGAACCATTTTCCCCCATAGGCCATATATATGTTACATCAGATTTTTAGCTATAATGCTTATGTTTTAGTTGTGCACTGTCATGGTGATCTCCGTGACGATAGCAGTGCAAATTTTGGCAAGTCGGTTCACATATACAAAAAGTTTACTTTGGGTTGTGCAAAAATGTTGATCTGCATGTCATAAT…
>chr11:1128756|1132942
TTCTCTGCTGGAGCAGGATATGAAGCACCAACAAGACTTCCGTTTAATCTTAACAGCGTCAAACGATTTACCCTGCCTGACATTATGCTGGTGGAATCATATAAGCTCTCATATGCTCTTTGCTTGATAAGAAGTTTCCCATATTTAGAATATCTCGAAATACAGGTTCTTAGTACTTCGGCTCTTCTAATTTCTTTCTTTCTTTCTTTCCTCAATAATATATGAGTTAACTTCTTGTTATCTTTCTTAGGTTCATGAATATGGATATGACTATGAAGATGAAGATGATGAGGATGAACCTATTCCAGAACCCCTTGAGCTCAAACATTTATCGGATGTGACATTTAATCACCTCAAGGAAGTTAAGCTAGGCTGCTTAACAGGAACAACGTCTGAGTT…
>chr11:1576436|1600702
GACGGAAGCTAGTGGGAGGGAGCGCGATAGGAGGGGTGAAAGAGATACAAGAGATGGTAAACTTCGCGGAGAAGCATAACATAACACCAGATGTTGAAGTTGTGCCAATGGAGTACGTGAATACAGCGGTGGAACGTCTCGTGAAATCGGATGTTAAGTATCGTTTTGTTCTTGACATTGGCAATACTTTGAAGAAGAGTTAATATAGGGACATGTTGTTCTTGTTGTGTGTTTGTATTTTAAGAAAGAAAGAATGGTGTGAGTTTGTGTGGGAATTACTAAACATTCTTTCTACTACTCTTATGTTCTATTTTATATGACATGATAATAAAATTTCGTAAATAACTTTTTTTTTTTTGGTTTTCCATCTAGTCTTTGATATCTGTTTTGGGGCCCAAC…
>chr11:1577378|1602736
GGAGACAGGTGAAAAAGATGTGCAATTCAAAGTTATGTATTGTGGAATTTGTCATACTGATCTTCATCAAATCAAGAATGAATGGGGCATCACCAAATATCCAATTATACCTGGGCAAGTTTACTTATCCTTATTGTTTTTTTTAAATATTATGTTTTTTTATTTGCGATCGTCGAAATTTTTTACTGTGTATAGTAAAAAATTGTACCTATTTATGCAAAAAGTGTTGAATCATCAAATTATTAGTCTCATTTCCGAAATATTGACAGTCTTAAAAATATCCTTCTACTTGACTAACTAAACTTAGATACACCCTCGATACACCTACGATCTGCCACATGACATTGCAAGTGGTCTCAAACTCTAGTAGGAATATGTGACTCTTAATAAAAAATCGAG…
>chr11:2034488|2036872
CATGAGATTGTGGGTGAAGTAACTGAGGTTGGTAGCAAGGTGGAGAAATTCAAACTTGGAGATAAAGCTGGTGTGGGGTGTCTAGTTGGATCATGTCGATCTTGCGAAAACTGTAACAACGATATCGAGAACTATTGTTCTAAGGGAATAGCCACCTATAGTGCAATGTACCATGATGGAACACCAACGTACGGAGGCTACTCGGACATAATCATTGTTGATGAACATTTCGTTGTTCGTGTCCCAGAAAACATGCCCCTAGCTGCTGCAGCTCCTCTGCTTTGTGCTGGAATTACAACTTACAGCCCGTTGAGGTACTTTGGACTTGATAAACCGGGGCTTCACGTTGGTGTAGTAGGTCTTGGTGGACTTGGTCATGTTGGTGTTAAGTTTGCCAAG…
>chr11:5836798|5891819
GTACTTCTTCTTAAGCTCTGACTTAAAACTGCAGGAAAGCAGGGAAGATGCAGCACTACGTAAATAGTGCAATATGTAAATAACGCAGCCACAAACAATTGTCAACTATATATATAACATCTATGTATATAAATACAGAAATATGTGTGTGTGTGAGACTGTCTCTGTATGTGTGCATTTAGCTCACAAATATCTTTCAACAAGTACGGGCCACCTCTGTCTAGTATATAGTAATTATAAAAGGGAGTTTCACCAGCTTAAGCAGGCAACAGGTCAACATACCTTGCTTGCCTGTTGAGGGTAGTTGAGTCGTTTGAGCTGATTTCTTTTTTCTCATTGGTTCAGATTATTGCAGCTTTGTTTTCCGTTAAAGTATATTTCATTGTCCACTGTGGGCTC…
>chr11:7505055|7505195
CGAATCAACGAGAGAAGGAGAATAGTAATGAGAAGAATGAGGAAGAGGAAGATGCAGATCCGTATGGAGGATTGTTTGATGATGATGATGAACAAACTCAAATTCTTACAATCAAACAACAGCTTGAAAATCCACAACTG
>chr11:9720571|9741794
GTTGCTAGCACCATTTATCTCACGTGGTATTTTAATGGAAGTTTTGAAGCTGTGGATAAAGGGTTGCTCCATAATTGTTCTTGATGTTCCTCTTTTGTTTGAGGCCAAGATGGATAAGTGGACTAAACCCATTGTTGTAGTTTGGGTTGATCCTAAGACACAGCTGCAGCGGCTCATGATTAGAGATGGATCAATGGAGGAGGATGCCAAAAGCAGAATAAATGCACAGATGTCCCTGGATCTTAAGAGGTCACAGGCAGATATTGTGATTGATAACACCGGTTCACTGGAGGCTTTGCATGAACAGTTCCAGAAAGTGTTGACTCAGATTACAAGGCCCTTGACCTGGACCGAGTTTATGCTCTCAAGAAAGGGAGCTTTTCTGACATTGTTCTCCAT…
>chr11:30291415|30292531
GACCGGAAGCGTCAAGAGGATAAGGCAAGAAAAGAGAAGGAAAGGAAAGATAGAGAAAAGAAGAAGGAAAAACATAGAAGGGATAAACACAGAGGGGATAAGAGCAGGAAAGAGAGAGAAAGAAGCAAGAAAGATAGCACAGACAGTGACAAAGAAATCAAAA
>chr11:40151022|40159197
GGTGTTGGTCACAATGATGATAAAGTTCTTGTACTTGCGGCAACAAATACACCCTATGCCCTAGATCAGGTGAAGAATGATCTGCACTTTAAAGTTGTGGATCTTAGAAATTTATTGCTGACGGAAATTGTCCTCTACAGGCTATACGGCGAAGATTTGATAAGCGTATCTACATTCCGCTCCCAGATTTGAAGGCACGGCAACACATGTTCAAAGTAAATCCTGTTCTGTGATTTTTCTTGGAAAGTGAAGTTCAAAAAGGAAATATACTACAACCCTTCGGGGTGGCCCAGTGGTTTGAGCTTGGAACTTTCATGTTGGAGGTCTCAAGTTCGAAACCCCTTGCCAGCGAAAGCAAGGGGTTTTGCCTTCTGGGTCGAGCTCGTCGCACCAGGCTTG…
>chr11:42733105|42854835
TTGGGGATGTTCTTGAAAGCATAAGAAAGAAGAATATACATCAATCATCCATGGGAATGTATACTTACGAGGAGACAATGGCCACCACCACATAAAAAGAACACGTCTAAGGTATGGAGAAACTCTTGCAAGATTATGTTACAACAACAATGATGTTCCTTTTACTCTGGATACCAAGATGGAAAGCAAAAGACGATTCCATAATGGACTTTGTGTATTGAGAAACCGGAATTTCTGGAAGCAAATGGTTAGAGAAAACTGTAAATGCAGCGTAAAATGTATAGGAAACAGGGGACACTTTGTTTGCATAATTTTTTGATGTTAATACTGATTAAATGATGTATGTGTATTGAGTTCATACTTTGTCAAAACTTTCTTTAGTGTTTTTGCTTCTTACAT…
ACTTGAGAATGTTTTGTACAAGGAGATATAGGAAGTAAGATCATTGTGACGACACGTAAAGAGAGTGTTGCCTTGATGATGGGAAATGAGCAAATTAGCATGGACAATTTGTCTATAGAAGTGTCTTGGTCTTTATTTAAAAGACATGCATTCGAAAACATGGATCCTATGGGACATCCGGAACTTGAAGAGGTCGGAAAACAAATTGCAGCTAAGTGCAAAGGTCTGCCCTTAGCTCTGAAGACGCTCGCTGGCATGTTACGCTCCAATCCAGAGGTTGAAGGGTGGAAACGTATTTTGAGAAGTGAAATATGGGAGCTTCCACACAATGACATATTACCAGCGTTGATGTTGAGCTACAATGATCTCCCCGCACATTTAAAGCGATGCTTTTCCTAT…
ATGTGGTCCCCACCAAACTATAGGTCAACTCATTTTCTCCTTTTTAAAATAGGAATAATACATAAACAATTCTTAATACACTTTAGAACTTAATATAAGCTTAGAATAATTATTTAATTCTACACCATAACTCCACGTTATTGCCTCTATACAAAAAAAAAAAGTCACTCCTCCCAATTTGAAAAGTCTTCGCGTGAACATATGTCATGTATTTATTAGTTTATTGTAAATAACAAATACAAATAAGTTTTCACCTTATCTGAATTTGCTTGGGATGTTTTAGCTCTCACTATCAAGAGAAACTTTATCACAACGATTCAAGCTCGAAACCTCTAATTAAATACGACAAAATTATATATATAAAGAAAATTATATATAACAAAACAACTACAAGGGAGA…
GAGGAAAATGGAATCTATCATGAAGAATCCGGGATGAAGACATAGACCCACAGTGTGAAAGAGGTAAGAGAGTTTCATCTACAATGTTAACAGAAACTTTAATAGGTAAAGGAGGCAGACAATAGCAATTGATTATCGTTTAGTGATTATCTTGCTTGTTATAAACATCAGGAGCATTTGATGGTAAGATGTCATATATCTTGGTATCTAACAGGTACCCTGGGGTATTAATGAGTGAGGTTGAGGATGGAAAGCCATTCAGCCAAGTTGTTAATGCTGCTAAAAGCCTTGGCTACACTATTAATGTTTGTAAAATCACCATATATATGAGAATTGAAGATATGACTTACAAAAACAGAAAGTTGTCGATTGAATATATGATATTGTCTATTCATAATT…
CTCTTCTAGCTTTACCTACATGGCGAGGGAAAAATCAAAGGCGAGGTGGAAAATGGCCTGCTACATCAAGAAATAGAACTGACTAATCCTAACTCCTAAGTCAGAGGGTCGAGAAACTCAATACCACTATTCTCAAACAACTTGGAGCAGGGCCTTCGTTCTGCACTATTACTGATATGAAAATAATGGTCAAAATCAGATTAAATTGTCAATTGCCTCCATTGGAAATATAGAATTGACTATTGACTTTGAAGGAACTGGAGTTACATCTTCTTTTCCATTCAAGAGATTTTATGCGTTTTCACGATCTTTTAAGACCGTGAAAAATGGACAAATTTATTTTCTTAGAAACACATACAAGATTCGTCACTACAAAAAGCATATATTTTCAAGAAATAA…
>chr11:42742533|42841170
CCTTTCTTGCTGCATCCATACCACCTAGATCATCCCGAGGATCTGCAGATAAGTATAAATACATAAGAATAACTTCATACTTCAACTATCCTAATGAGAATTGAGATGAAGTGTAGTGTCAGCGATTTCTTCCATAATGATATTTTGGGATGGATGTACGGTTCCTGCTAACTGCTGCTAGAAAATTGACTGCATCTTGACAATGCATTGAAGACATTATTTCTTTATTAGAACAGGAACTAGAATCTCCTTAGAAGTTTTGAATGGCTCCAAATTTCTTATATAATCCAGCTGGAAACAGAATTTTGGGGTAGGAAGCCTGCTCTTGGAAAGGATTATCAACAAAAATCAAAGACAATTACGATGCAAAATGGACAGTGATACCTTCTTTATATACGT…
>chr11:42742533|42886413
ATGGGAGATGTTTGTAGGTATGCAGTTGTTACAGGAGCGAACAAGGGAATTGGCTTCGAGACTGTTAAGCTGCTCGCCAATTCAGGTGTAACAGTTGTCTTAACAGCCAGAGACGAAAAGAGAGGAACTGAAGCAACATCCTTGCTGAATGAACAAGGATTTTCCAATGTTGTGTTTCATCAGCTTGATGTTCAAGATGCTCGGAGCATTGAGTCCTTAGCGAAGTTCATACAAACACAATATGGGAGGCTTGATATTCTGGTAAATAATGCTGGAGCTTCTGGAGTTGTAGTTGATGAAGATGTCCTAAGGGCCTTGAATGTAGATCCTGAAGACTGGTTAGCAGGGAAAGCTGTCAATGTCATTCAAGTTGCGATGAAAACAACTTATGAGAGTGCC…
>chr11:42742670|42886413
ATGGGAGATGTTTGTAGGTATGCAGTTGTTACAGGAGCGAACAAGGGAATTGGCTTCGAGACTGTTAAGCTGCTCGCCAATTCAGGTGTAACAGTTGTCTTAACAGCCAGAGACGAAAAGAGAGGAACTGAAGCAACATCCTTGCTGAATGAACAAGGATTTTCCAATGTTGTGTTTCATCAGCTTGATGTTCAAGATGCTCGGAGCATTGAGTCCTTAGCGAAGTTCATACAAACACAATATGGGAGGCTTGATATTCTGGTAAATAATGCTGGAGCTTCTGGAGTTGTAGTTGATGAAGATGTCCTAAGGGCCTTGAATGTAGATCCTGAAGACTGGTTAGCAGGGAAAGCTGTCAATGTCATTCAAGTTGCGATGAAAACAACTTATGAGAGTGCC…
>chr11:42750070|42821170
GAACTTCTAGGATCATGAAGTTTCCTCCAAATTATGTCCATTACTCAACCTTGAGTGACACCTCAGAGCTAGTGAAAGTCAAAGAAGTATATACTGCTCGTGATGAATTCAAGTCATCTGTCTGCGAAACAGAGAAATCAACGGTTTCAAAATTCTCTAGAACCCATTTTCATGAGCTTCAAGCCTTCAATTCTGATGACACAAAAGACATCAACAGAGTAGAAGAATTCAACCCAAGTTTTCAATTCCTGCTTCACCTGATGGGAAAGTTTCATTTTCGATGCTTCCAAGTTTCAGCAGTCCTGATTCCTAAAGTTTTCCGGGTGAGCATAGTTGATGAATGTCGATCGTATGATTACATGGATTCACAACTAGATATCAATGTCAGGATTTCAGAAA…
AATTTTAGTGCAACACAATGGAACTTGAGATTCAAACAACCACTATGACCAAAGAACAAAAAAAACGGCTAACCGAGAGTCCTTGCCCGACTAAAAGAAAGGGTTTGCTGGTAGAATGGGGTAGGCCGACAATTTTTCTGGATAGATCGAACTATTGGAAGAAAATAAAAAAGAAAGACCGAGTGTTGTCACATTGATGCAATTCTAGTCAATTCCATTTCCAATTCATAGATCTAGTCACAAATTTACCTTTTTATCCTTGGCGGAATGTAATGGATGGTTCTAGATATATGAAGAAAATGTATTTATTAGTGTAAATTTACTTCTTTACCCTTGGTCTTTCTTTGTCTTCACATTTCTGTATAGTAGAAAAGAAAAACACAAGAGGTCATTTCTAGA…
>chr11:42861276|42885109
TTAGCAGGGAAAGCTGTCAACGTCATTCAAGTTGCGATGAAAACAACTTATGAGAGTTCCAAATTATGCTTGGACACTAATTACTATGGTGTTAAGAATGTTACTGAAGCTCTTCTTCCATTGCTGCAAAATTCTCCTTCAGCAAGAATTGTTAATGTCTCCTCCCTTAGAAGTGAATTAAAGGTAAGACCATCTTTCTTGTCGTTTCCTTACATAGAATTGCCAGAGCATAGTTAGTAGATGTTTTTGCACGGATTGCCCCTATTTCGGGGTGGTTTCTACTTTTTGATCATGGTCTTTAATTTTTGCCATTGATGCTCATTTAGCGATAATATGTTGAACAAAGTACCCTAGTATCCAGACCGAATTCGCTCAGTATAAGTTTAGAGAGCTTTTGCC…
CAATGTTTCTTGTACTTTCATTACTTTTTCCTCGAAACTGCTTTGGACTGTTTTTCTTTAAGTCGAGGATCTGTCAGAAATAGCCTCTCTATCTATGAGGTCAGGTTAAGGTCTACATACATTCTACCTTCCTTATATCCCGCACTTTGTGGAACTACAGTGGCTATGTTGTTTTTAAAACATGAAGAGCAGGGGATTCAACAATACTACGTACTATGTATACATGAAAACAAAATCTAAAATTTGGCCTTGTATAGTATAATACACAATGCAATTTTTCAGGGAGGGGGTGGTTTGGATGAATCCCTTTGCACCCCTCTAGCTATGCCCCTGACTCGTAGTATGGTGAGAGTTGGGTTTAATACCAGTAGTGTCCAGGTTAGTAGTTGCAGACACCTC…
>chr11:42861429|42886102
GTAAATAATGCTGGAGTTTCTGGAGTTGTAGTTGATGAAGATGTCCTAAGGGCCTTGAATGTGGATCCGGAAGACTGGGTAAGATAATTTTCTCAATGCTTAGTTACATCTTGTTTTATTACCGATTTCACATGGTAATGAAGTGATATGTGATTCAATACAATAACATACGCACTGTAATTCCGTAAATGAGGTTTGGATAGGGTAAGATATATGCAAACTTTTTTCCTACCTTTGTGGGCGTAGAAAAGTTGTTTTCTATATACCCTTGGCTAGCTATTGAAAATTTTGGTCCACAATCGTTGAGGGAAGCGATAATCGCCTCGTGTGGTCTCTGGTCTTGCTCTGAACTAGTCTTAGAGCGAGGGACTGTTTTATGTCGTAACTCTTAAGGATGAG…
TAACTAAGAAAATTATGATTAAAAACGTTTTTGGATTGTATTTAAGGGGATTGTGATTGTTCATCTTCAATCTTAATTATATTGAATTTAGTGTAAAACATTAAGTGTTGTTGGAATGAGTTTAACGGCAAAAACTAAAAGGATAAATAATTAAAGCTCAATAAAAGATAGAAAACTGTTGAGCTATCATTATTTTATTTTATTTAAGAAGTTTGTAAAAGACATTTTTAATTTTAAAAATTAGTGAAGGGCATTTTCGTAATTCAGCTTTGAACTAAAAACCTTCCCACTTTTAATATAATATGATATGATTATTTATTACGTACTTGTATAGCACTAGCCCTATACTCCCATTTGTAGAGTTGTTTTGTCTACATTTGCAGGTAAGTCAAATATTTT…
>chr11:43023156|43034069
TTGAAGGGGCTTTTGTACATGGAATCGGATTTTTCATGCACGAAGAATATCTTACAAACAAAGACGGGTTAATGGTCTCAAATAGCACTTGGACATACAAGATCCCGACTATTGACACTATACCTCAGAATTTCAATGTTCATGTGGTAAACAGTGGACATCACGAAAAACGCGTTCTCTCATCTAAAGCATCTGGTGAACCGCCGTTGCTTCTGGCAGCTTCAGTCCACTGTGCAGCAAGAGCAGCCGTTAAAGCAGCACGTGAACAGCTCCAACTATGGGGCAAGCTTGACGGGTCTGTTTCAGAATTCTATCTGGACGTCCCCGCCATAATACCCGTTGTGAAGACACAGTGTGGCCTGGATTATGTGGAGAAATATTTGGAAAGTTTGCTGGCTC…
>chr11:43023496|43074042
ATCTGGTGAACCGCCGTTGCTTCTGGCAGCTTCAGTCCACTGTGCAGCAAGAGCAGCCGTTAAAGCAGCACGTGAACAGCTCCAACTATGGGGCAAGCTTGACGGGTCTGTTTCAGAATTCTATCTGGACGTCCCCGCCATAATACCCGTTGTGAAGACACAGTGTGGCCTGGATTATGTGGAGAAATATTTGGAAAGTTTGCTGGCTCAGAAATCTAACTAAATAAGCTTTTGTGTTTAAAAGTTAAGTTTTTGAATTCAAGATTCTTGTTTCTTCTTTCACTTCTGGTGACTTTCAGTTTAAAAAGTAGAAAAAGACAAGATTTTTTATAAAGGATCTGTGTGAAGTCAACTGCTATTACATTAATGGAAGAAAGACAAAAGAATGTGAGTTTGGTT…
>chr11:43034853|43074042
ATCTGGTGAACCGCCACTGCTTCTGGCAGCTTCGGTCCACTGTGCAACAAGAGCAGCTGTTAAAGCAGCACGCGAACAGCTCAAACTATGGGGCAAGCTTGACGGGTCTGTTTCAGAATTCTATCTGGACATCCCCGCCATAATACCCGTTGTGAAGACACAGTGTGGCCTGGATTATGTGGAGAAATATTTGGAAAGTATCTTGGCTCAGAAATCTAACTAAAAGTGCTTCAACATGCATCATCTCGAATGATACTGAACTATGTTGCTCAGACTCTCAAAACTGTTTGCCTCAGCCGTGTCGGTTACTCAAAAAATGCACTATTTTTGGACGACCCGACAGGCACTTGGGCGTATTTTTGAAAAGTCCGAGCAACATAGATATTGTGAATCCTCTTA…
ATCAACTAAATCATGTTAACAATGGAAACATGGTTCGCATGTAGATAAAAGTTATGTTGTTTGGATTCTTCAAAAAATATGAGTGTATGTCGGATCCTTCAAAGGCAACACATTCTTGAAAGGTTCCAACGTGAATGAGACAATATTTTTGAAGGATTCAAGCGACAATACTACTAGCTTAACCACATGCACGTGTGTTACACGTGTATGTCAAGTTATGTCATATAATTTTTTTAAATATAATTCATATTATTAAAACAAAATTTCGAGTAAACAATTACGCATAAAATGAAGAATAAATTACCAGTACATATACCTTCGTTGTCTTTGAAACAAACAGTACTTAGAAATTAGAATGCACATTATACTAGAAAAATTATTTGATGTCCATTTAAATAT…
>chr11:43424337|43478849
CGACCAGACAACTACACAGGGCAATGCTTGATGTAAGAGCTTCAGATATACATTTGCAGGGTGTTTATCCAACGAGTAATAAAATCACTGTCTTCAAATATCTTCTCTTGCATATACTTTTGCAATTTTAAACTTTATTTTGAACTGTACATGTTGCTAACTTGAACATGTTCTGTGCTTAATCAGATGTGGATTTTGAAGGGTGAGTACGACAAGTCTGGTCCATCCATTGTCCACAAGAAGTGCTTCTAAGGTGTTGCTGCTATTTTTTACATATGTTCACGAGTTGTTTTTTATTTTTTTGTTCTTTCCGCTAAAGCTACTATGTTATCCACAGTGAACTCAGGTCTGCTGTTATAGGCATGTCTTCAAGATGGGGCTATACCGTTGATACTATTT…
>chr11:43424337|43573404
CGACCAGACAACTACACAGGGCAATGCTTGATGTATGAGCTTCAGATATACATTTGCAGGGTGTTTATCCGACGAGTAATAAAATCACAGTCTTCAGATATCTTCTCTTGCATAACTTTTGCAATTTTAAACTTTATTTTGAACTGTACATGTTGTTGCTAACTTGAACATGTTATGTGCTTAATCAGATGTGGATTTTGAAAGGCGAGTACGACAAGTCTGGTCCATCCATTGTCCACAAGAAGTGCTTCTAAGGTGCTGCTGCTATTTTTTACATCTGTTCACGAGTTCTTTTTTATTTTTTTTGTTCTTTCCGCTAAAGTTATTATGTCATCCACAGTGAACTCAGGTCTTCTGTTATAGGCAAGTCTTCGAGATGGGGCTTTACTGCTGATACTA…
>chr11:43581968|43603868
GTGGAGATATACAGCCGTTGTTATGAGAAACAACCTTTGGTTATCCAAGGTGCTGGAGCAGGAAATGATACCACAGCAGCTGGTGTCCTAGCTGATATCCTTGACATTCAAGATTTATTCCCTTAACTGAGTATTATACACTGAGATACAAACATCTGATCCTCAAAGGACGAAAAATCGACTCTTCTTGTCCATCTGCTTTCAGATTGGAGATTGAAATCAGGCTCAGAAAACATATTCATTTTTTGAGAATTTTCTCGATACACAAGAGTGCCTCTTCAGTTCACAGTAGATTATTATGCAATGTCTCTCGTGCATAACGACTCAAATGGAACAGAGCAAACAGAGTCATTTGCCTCAGTGCTGGACTAGTTTTTAGGATTTCACTTCAGCTTATAA…
>chr11:44111010|44127493
AAATTTGGCTGAAGATATATACAGTAAGCTGATAACTTTGGAGATTATGAAATTTCCGTCAAATTATTCCCATTAGTACTCATCCTCGAGTGCGACCTCAGAACTAGGGGAAAGGCAAGGAAGTGTATCCTACTCGGAACAAATTCAAGGTTAGATAACAAAAACGATTTACTCATGTTTCAGTTGCCGAGATGCTTATATTGTAGTAGTAGTAGTAGTAGTAGCTGACAGCATAACCTGTTCAAAATATGATGTAGTCTTATCTAATGAGTTTGTTGCAATTTACTGTCCTGAGAATTCAATTTTGCGGTATTCTCCTTCTTTTTTTTCTATTAGCTTGACTTGTTACAGCTGAGGCTGACACAAGCTCTATGTATTGTACAGTTCAACCTTGATTAA…
>chr11:44111010|44172863
TTCAACCTTGATTAACATTCAATTGCTCTACCAAGTTCACCGGCTTAAAAATGTTCACTTGAAATGGACTACATCCAGGTTTTCTTCTAACTTTATCAAAGAACGTATTGCTTCTTTTTCCCGTGGGTTGAGGAAGGAGGAGATGGTTTAGACTTTAGAGTAATGCACATGTTCAACTCTTGATTTTTGATATTTCTACGGAGAGAGTTCAAATGCACACGAGACAGAAAGCTTGTCTTCCCATAACTTAACATCTAAAAGCCTAAGCATAATCTTAACTTTATTATCTGATCTCAACTTAACCATCTTTTTTCTTTCTTTCGTCAGTTGTGCCAAAATTCTCTACTGAATAGACAAATATCAGCTCATATGTGATCTGTCCGCAGAGTGTAGGTGAAG…
TATCGGGGAGGGTCAAAATTAGGTGTCAACAATGTTCTCCTCAGTACTGTCCAGCTGATCCTATATATGTTTCTCCTGATCATGATTCCTCTCTAAGGGCTGATATAATTGACTCTTCCCTACCTGATGTATCTGAGTTCACCTCATCAACTGAAGTTGCTCCTATGCTAGTGTCTCCATCTGTTGAACCAGTTAGAAAGTCCTGTAGAACTCCCAAACCTCCCATCTGGATGAAAGACTATATTGCTCCCACAAGAACAAAGGCATCCTGTGTTTTTCCTATATCCAATTATGTGTCCTATGCTCATATCTCTCCTTCTTACAGCTCAGCATTGGCAGTTTTCTCAGCTGTTTTGGAGCCCACTTCCTACTCTGAAGATGCTACAGATCCTAAATGGA…
>chr11:44134719|44153461
CGCAAAGCGTCTTTTGCCACTGTGAAGCCAAGGAATAATCTTGGATCGGGATGAGTTTAATTTTAGATGACAGCAAAAAGGTGAGAAAAAGAAAGCTGGTATGGGATTGAAATAATCCGCTTCGAAAAGTTGATAGCTCAATGTAATATTAATGAACTAGTAATCTTGTCAGCAGGATGTTTATCGTCTTGGATCTTCATCTCAATTGCAATTCATGAATTCTTGTTATATATATTCACTCTTCATCTTACTTAGAATATTAACACTATTTCACCGTTTCTCTTTTCTTAATGTAATATTAATGAGCTGGTAATCTTTTAAGACTATTGTTTCTTGTATTTTAACCTATGTTCTCTCTCAAATCTCGCAGACTGGGAAAATTTTTGCCATCATGAAAAG…
>chr11:44153382|44224421
TGCAAAACCTCTATTGCCACTGTGAAGCCGAGGAATCATCTTCAGATCGGGATGCATTTAATTTTAGCTGAAAAAAAAAAAAAAAAAAGGTGATGGGAACACTGTAGACGAAATCTTAATGAACTAGAAATCTTTTACAATGCACTATATGTTAATTATTGCCTTTGGAAATTCATCTCAGTAGCAACTCACGTATTCTCGTTAAGACTCTTCCACAGACTCAATTGTCATAATGTAATATTAATGTACTAGTAAGACTCTCTTTGCTTGTCTATTAACATATTTTCTCCCTCAACTTGCAGACTGGAAAATCATGAAAGTTGCTCGGCTTTGTTACCCATTTCTCGTCTCTTCCACGGAGATAAAGGGTCCAAAGGAATTCACTTTATCAGTCAGTCT…
>chr11:44173269|44215025
TGAGTTAGTTGATCAAAGGACTAAGGAGAATGGAGGTTTAGAGTAATGCACATGTTCACTCATAAATGCATAGCTCTAATAGTAGTGTTGAACAGTGTGGATCATCTATTGCCACTGTGTGGAGTGAAGCATTTTCATTCTAATTTTAGATCACAAAAAGGTGATATGTTGCAACTATTGTAATCTTTAAACTTGCTCTGAGTCTTAACAAAATAGGAATGACAGAAATGTATCTAAGATGGGGGGCGTGGGCAAGACAACACTTGCTAAAGCTGTTTACAATGATGAGAAGGTGAACGACCATTTTGATTTGAAAGCTTGGTTTTGTGTGTCTGAACAATATGATGCTTTCAGGATAGCAAAAGGATTGCTTCAAGAGATTGTAAGACAGGTTGATGA…
>chr12:654104|732904
CTTAAAAGTTTCTCAGCGGATTCAGGTGCACCTATCAAGGAGGTATCATTTGTGGGGAATAACAGGTTAGCATTATACCAATTTTCATATTAGTTGGGGTCGGTTATATAAGTCCTTTTATCTATTCGTGTTTATGTATGTTCATTTTGTTCCAACACTAGATAATCTAGCATGTGAGACAAATTAGGAATTCTCTAAAATTAGAGGTTTTTTGAGTATCGCAATCTATAGAGATGTATAAATTTCTAACCATTGATATAAAGACTCCTCACAAACGTTGAAGTAATGCAAACCTCCGGTTTTCACAACATCGATCTTCGTAGAGAACAATCACATTTGTTTACGAAGGACTTAAGTATGAATAGCATATTCAGAGGATGCTACATACCCAATTTTTTG…
>chr12:693309|732904
CTTAAAAGTTTCTCAGCGGATTCAGGTGCACCTATCAAGGAGGTATCATTTGTGGGGAATAACAGGTTAGCATTATATCAATTTTCGTATTAGTTGGGGTCGGTTATATAAGTCCTTTTATCTATTCATTTTATGTATGTTCATTTTGTTCTAAAACATAATAATTTAGTTTGAGAGACAAATTCGAAATTTCTCTAAAATTAGAGGTTCTTTGAGTATTGCAATCTATATAGAGATGTATAAATTTCTAACCATCGATATAAAGACTCCTCACAAAGGTCGAAGTAATGCAAGTACTGGTAAGAACAGCTAATGTATTTAACTTCTGGTTCTCACAGCATCGATCTTTGTAGAGAACAATCACATCTGTTTACGAAGGACTTAAGTGTGAATCAAGGA…
>chr12:833776|920164
TAATTTGGAAGTAGCAAAAGCTGAACAACTATTGAAGAGCTTGCTGTCAAGAAAGCCCAAGATTGAAGCTTTATTGAACCAATGCATTGTACCAACAGAGAAGGAAAAAGGCAATACAGTGTGTGTTGATGATGAGAAGATTGTGTTGCCGTCTGTGGCTGCCACCGATTCCGAAAGCAGTAACAAGGCTACTGAAAGGAAGCAGCCACAGCCACCACAACCAAAAGGGAAGGGCAAGTTCAACAACTCCAAAAAGGGAAAAGGAAAAGGTAAAGGAAAAGGAAAAAAGAAATAAAAACCATGATGCAACAATATAGAGAGTATAGGATTAGCGCTCTCATTTTTATGATTTTCTTCACTTTTTGTGCAATCTTGAAGTTGTGAATGCAAGGAAGGTTA…
NNNNNNNNNNNNNNNNNNNNNNNNNNNNNNNNNNNNNNNNNNNNNNNNNNNNNNNNNNNNNNNNNNNNNNNNNNNNNNNNNNNNNNNNNNNNNNNNNNNNNNNNNNNNNNNNNNNNNNNNNNNNNNNNNNNNNNNNNNNNNNNNNNNNNNNNNNNNNNNNNNNNNNNNNNNNNNNNNNNNNNNNNNNNNNNNNNNNNNNNNNNNNNNNNNNNNNNNNNNNNNNNNNNNNNNNNNNNNNNNNNNNNNNNNNNNNNNNNNNNNNNNNNNNNNNNNNNNNNNNNNNNNNNNNNNNNNNNNNNNNNNNNNNNNNNNNNNNNNNNNNNNNNNNNNNNNNNNNNNNNNNNNNNNNNNNNNNNNNNNNNNNNNNNNNNNNNNNNNNNNNNNNNNNNNNNNNNNNNN…
NNNNNNNNNNNNNNNNNNNNNNNNNNNNNNNNNNNNNNNNNNNNNNNNNNNNNNNNNNNNNNNNNNNNNNNNNNNNNNNNNNNNNNNNNNNNNNNNNNNNNNNNNNNNNNNNNNNNNNNNNNNNNNNNNNNNNNNNNNNNNNNNNNNNNNNNNNNNNNNNNNNNNNNNNNNNNNNNNNNNNNNNNNNNNNNNNNNNNNNNNNNNNNNNNNNNNNNNNNNNNNNNNNNNNNNNNNNNNNNNNNNNNNNNNNNNNNNNNNNNNNNNNNNNNNNNNNNNNNNNNNNNNNNNNNNNNNNNNNNNNNNNNNNNNNNNNNNNNNNNNNNNNNNNNNNNNNNNNNNNNNNNNNNNNNNNNNNNNNNNNNNNNNNNNNNNNNNNNNNNNNNNNNNNNNNNNNNNNNN…
NNNNNNNNNNNNNNNNNNNNNNNNNNNNNNNNNNNNNNNNNNNNNNNNNNNNNNNNNNNNNNNNNNNNNNNNNNNNNNNNNNNNNNNNNNNNNNNNNNNNNNNNNNNNNNNNNNNNNNNNNNNNNNNNNNNNNNNNNNNNNNNNNNNNNNNNNNNNNNNNNNNNNNNNNNNNNNNNNNNNNNNNNNNNNNNNNNNNNNNNNNNNNNNNNNNNNNNNNNNNNNNNNNNNNNNNNNNNNNNNNNNNNNNNNNNNNNNNNNNNNNNNNNNNNNNNNNNNNNNNNNNNNNNNNNNNNNNNNNNNNNNNNNNNNNNNNNNNNNNNNNNNNNNNNNNNNNNNNNNNNNNNNNNNNNNNNNNNNNNNNNNNNNNNNNNNNNNNNNNNNNNNNNNNNNNNNNNNNNN…
AGACGGATTTCTATGTCATATAAAAAGAACGTCTATTGACTTTTTACTTCACTCACATTCTTTTTATGGTGTTCTGAGTTGATGACTAGAGAATCTTTTCCTGGTCTTGCTTTGCATCACTGTAACCTTACATCATGACTAAATAATGTTGTTTTTTGATCGTTTTCTTAACTTTCTAAACTTACCCGCAGGACAAATTTATTTGGAGAAGTGTGGAAAACCTGAGCTGATTAAAGCCGCCGAGTGTTTTACACTGGCTGGATGCTATGAGCAGGCTGCCAGAGTTTATGCAAAAGGCAGTCATTTCTCAGAGTGCTTATCAGTTTGCACCAAAGGAAAATGTTTTGACTTGGGCTTGCAATATGTTGAGTACTGGAAACACGATGCTGCTCAGTGTAG…
>chr12:847993|920164
TAATTTGGAAGTAGCAAAAGCTGAACAACTATTGAAGAGCTTGCTGTCAAGAAAGCCCAAGATTGAAGCTTTATTGAACCAATGCATTGTACCAACAGAGAAGGAAAAAGGCAATACAGTGTGTGTTGATGATGAGAAGATTGTGTTGCCGTCTGTGGCTGCCACCGATTCCGAAAGCAGTAACAAGGCTACTGAAAGGAAGCAGCCACAGCCACCACAACCAAAAGGGAAGGGCAAGTTCAACAACTCCAAAAAGGGAAAAGGAAAAGGTAAAGGAAAAGGAAAAAAGAAATAAAAACCATGATGCAACAATATAGAGAGTATAGGATTAGCGCTCTCATTTTTATGATTTTCTTCACTTTTTGTGCAATCTTGAAGTTGTGAATGCAAGGAAGGTTA…
NNNNNNNNNNNNNNNNNNNNNNNNNNNNNNNNNNNNNNNNNNNNNNNNNNNNNNNNNNNNNNNNNNNNNNNNNNNNNNNNNNNNNNNNNNNNNNNNNNNNNNNNNNNNNNNNNNNNNNNNNNNNNNNNNNNNNNNNNNNNNNNNNNNNNNNNNNNNNNNNNNNNNNNNNNNNNNNNNNNNNNNNNNNNNNNNNNNNNNNNNNNNNNNNNNNNNNNNNNNNNNNNNNNNNNNNNNNNNNNNNNNNNNNNNNNNNNNNNNNNNNNNNNNNNNNNNNNNNNNNNNNNNNNNNNNNNNNNNNNNNNNNNNNNNNNNNNNNNNNNNNNNNNNNNNNNNNNNNNNNNNNNNNNNNNNNNNNNNNNNNNNNNNNNNNNNNNNNNNNNNNNNNNNNNNNNNNNNNNN…
NNNNNNNNNNNNNNNNNNNNNNNNNNNNNNNNNNNNNNNNNNNNNNNNNNNNNNNNNNNNNNNNNNNNNNNNNNNNNNNNNNNNNNNNNNNNNNNNNNNNNNNNNNNNNNNNNNNNNNNNNNNNNNNNNNNNNNNNNNNNNNNNNNNNNNNNNNNNNNNNNNNNNNNNNNNNNNNNNNNNNNNNNNNNNNNNNNNNNNNNNNNNNNNNNNNNNNNNNNNNNNNNNNNNNNNNNNNNNNNNNNNNNNNNNNNNNNNNNNNNNNNNNNNNNNNNNNNNNNNNNNNNNNNNNNNNNNNNNNNNNNNNNNNNNNNNNNNNNNNNNNNNNNNNNNNNNNNNNNNNNNNNNNNNNNNNNNNNNNNNNNNNNNNNNNNNNNNNNNNNNNNNNNNNNNNNNNNNNNN…
NNNNNNNNNNNNNNNNNNNNNNNNNNNNNNNNNNNNNNNNNNNNNNNNNNNNNNNNNNNNNNNNNNNNNNNNNNNNNNNNNNNNNNNNNNNNNNNNNNNNNNNNNNNNNNNNNNNNNNNNNNNNNNNNNNNNNNNNNNNNNNNNNNNNNNNNNNNNNNNNNNNNNNNNNNNNNNNNNNNNNNNNNNNNNNNNNNNNNNNNNNNNNNNNNNNNNNNNNNNNNNNNNNNNNNNNNNNNNNNNNNNNNNNNNNNNNNNNNNNNNNNNNNNNNNNNNNNNNNNNNNNNNNNNNNNNNNNNNNNNNNNNNNNNNNNNNNNNNNNNNNNNNNNNNNNNNNNNNNNNNNNNNNNNNNNNNNNNNNNNNNNNNNNNNNNNNNNNNNNNNNNNNNNNNNNNNNNNNNN…
AGACGGATTTCTATGTCATATAAAAAGAACGTCTATTGACTTTTTACTTCACTCACATTCTTTTTATGGTGTTCTGAGTTGATGACTAGAGAATCTTTTCCTGGTCTTGCTTTGCATCACTGTAACCTTACATCATGACTAAATAATGTTGTTTTTTGATCGTTTTCTTAACTTTCTAAACTTACCCGCAGGACAAATTTATTTGGAGAAGTGTGGAAAACCTGAGCTGATTAAAGCCGCCGAGTGTTTTACACTGGCTGGATGCTATGAGCAGGCTGCCAGAGTTTATGCAAAAGGCAGTCATTTCTCAGAGTGCTTATCAGTTTGCACCAAAGGAAAATGTTTTGACTTGGGCTTGCAATATGTTGAGTACTGGAAACACGATGCTGCTCAGTGTAG…
>chr12:849235|920164
TAATTTGGAAGTAGCAAAAGCTGAACAACTATTGAAGAGCTTGCTGTCAAGAAAGCCCAAGATTGAAGCTTTATTGAACCAATGCATTGTACCAACAGAGAAGGAAAAAGGCAATACAGTGTGTGTTGATGATGAGAAGATTGTGTTGCCGTCTGTGGCTGCCACCGATTCCGAAAGCAGTAACAAGGCTACTGAAAGGAAGCAGCCACAGCCACCACAACCAAAAGGGAAGGGCAAGTTCAACAACTCCAAAAAGGGAAAAGGAAAAGGTAAAGGAAAAGGAAAAAAGAAATAAAAACCATGATGCAACAATATAGAGAGTATAGGATTAGCGCTCTCATTTTTATGATTTTCTTCACTTTTTGTGCAATCTTGAAGTTGTGAATGCAAGGAAGGTTA…
NNNNNNNNNNNNNNNNNNNNNNNNNNNNNNNNNNNNNNNNNNNNNNNNNNNNNNNNNNNNNNNNNNNNNNNNNNNNNNNNNNNNNNNNNNNNNNNNNNNNNNNNNNNNNNNNNNNNNNNNNNNNNNNNNNNNNNNNNNNNNNNNNNNNNNNNNNNNNNNNNNNNNNNNNNNNNNNNNNNNNNNNNNNNNNNNNNNNNNNNNNNNNNNNNNNNNNNNNNNNNNNNNNNNNNNNNNNNNNNNNNNNNNNNNNNNNNNNNNNNNNNNNNNNNNNNNNNNNNNNNNNNNNNNNNNNNNNNNNNNNNNNNNNNNNNNNNNNNNNNNNNNNNNNNNNNNNNNNNNNNNNNNNNNNNNNNNNNNNNNNNNNNNNNNNNNNNNNNNNNNNNNNNNNNNNNNNNNNNN…
NNNNNNNNNNNNNNNNNNNNNNNNNNNNNNNNNNNNNNNNNNNNNNNNNNNNNNNNNNNNNNNNNNNNNNNNNNNNNNNNNNNNNNNNNNNNNNNNNNNNNNNNNNNNNNNNNNNNNNNNNNNNNNNNNNNNNNNNNNNNNNNNNNNNNNNNNNNNNNNNNNNNNNNNNNNNNNNNNNNNNNNNNNNNNNNNNNNNNNNNNNNNNNNNNNNNNNNNNNNNNNNNNNNNNNNNNNNNNNNNNNNNNNNNNNNNNNNNNNNNNNNNNNNNNNNNNNNNNNNNNNNNNNNNNNNNNNNNNNNNNNNNNNNNNNNNNNNNNNNNNNNNNNNNNNNNNNNNNNNNNNNNNNNNNNNNNNNNNNNNNNNNNNNNNNNNNNNNNNNNNNNNNNNNNNNNNNNNNNN…
NNNNNNNNNNNNNNNNNNNNNNNNNNNNNNNNNNNNNNNNNNNNNNNNNNNNNNNNNNNNNNNNNNNNNNNNNNNNNNNNNNNNNNNNNNNNNNNNNNNNNNNNNNNNNNNNNNNNNNNNNNNNNNNNNNNNNNNNNNNNNNNNNNNNNNNNNNNNNNNNNNNNNNNNNNNNNNNNNNNNNNNNNNNNNNNNNNNNNNNNNNNNNNNNNNNNNNNNNNNNNNNNNNNNNNNNNNNNNNNNNNNNNNNNNNNNNNNNNNNNNNNNNNNNNNNNNNNNNNNNNNNNNNNNNNNNNNNNNNNNNNNNNNNNNNNNNNNNNNNNNNNNNNNNNNNNNNNNNNNNNNNNNNNNNNNNNNNNNNNNNNNNNNNNNNNNNNNNNNNNNNNNNNNNNNNNNNNNNNN…
AGACGGATTTCTATGTCATATAAAAAGAACGTCTATTGACTTTTTACTTCACTCACATTCTTTTTATGGTGTTCTGAGTTGATGACTAGAGAATCTTTTCCTGGTCTTGCTTTGCATCACTGTAACCTTACATCATGACTAAATAATGTTGTTTTTTGATCGTTTTCTTAACTTTCTAAACTTACCCGCAGGACAAATTTATTTGGAGAAGTGTGGAAAACCTGAGCTGATTAAAGCCGCCGAGTGTTTTACACTGGCTGGATGCTATGAGCAGGCTGCCAGAGTTTATGCAAAAGGCAGTCATTTCTCAGAGTGCTTATCAGTTTGCACCAAAGGAAAATGTTTTGACTTGGGCTTGCAATATGTTGAGTACTGGAAACACGATGCTGCTCAGTGTAG…
>chr12:850476|920164
TAATTTGGAAGTAGCAAAAGCTGAACAACTATTGAAGAGCTTGCTGTCAAGAAAGCCCAAGATTGAAGCTTTATTGAACCAATGCATTGTACCAACAGAGAAGGAAAAAGGCAATACAGTGTGTGTTGATGATGAGAAGATTGTGTTGCCGTCTGTGGCTGCCACCGATTCCGAAAGCAGTAACAAGGCTACTGAAAGGAAGCAGCCACAGCCACCACAACCAAAAGGGAAGGGCAAGTTCAACAACTCCAAAAAGGGAAAAGGAAAAGGTAAAGGAAAAGGAAAAAAGAAATAAAAACCATGATGCAACAATATAGAGAGTATAGGATTAGCGCTCTCATTTTTATGATTTTCTTCACTTTTTGTGCAATCTTGAAGTTGTGAATGCAAGGAAGGTTA…
NNNNNNNNNNNNNNNNNNNNNNNNNNNNNNNNNNNNNNNNNNNNNNNNNNNNNNNNNNNNNNNNNNNNNNNNNNNNNNNNNNNNNNNNNNNNNNNNNNNNNNNNNNNNNNNNNNNNNNNNNNNNNNNNNNNNNNNNNNNNNNNNNNNNNNNNNNNNNNNNNNNNNNNNNNNNNNNNNNNNNNNNNNNNNNNNNNNNNNNNNNNNNNNNNNNNNNNNNNNNNNNNNNNNNNNNNNNNNNNNNNNNNNNNNNNNNNNNNNNNNNNNNNNNNNNNNNNNNNNNNNNNNNNNNNNNNNNNNNNNNNNNNNNNNNNNNNNNNNNNNNNNNNNNNNNNNNNNNNNNNNNNNNNNNNNNNNNNNNNNNNNNNNNNNNNNNNNNNNNNNNNNNNNNNNNNNNNNNNN…
NNNNNNNNNNNNNNNNNNNNNNNNNNNNNNNNNNNNNNNNNNNNNNNNNNNNNNNNNNNNNNNNNNNNNNNNNNNNNNNNNNNNNNNNNNNNNNNNNNNNNNNNNNNNNNNNNNNNNNNNNNNNNNNNNNNNNNNNNNNNNNNNNNNNNNNNNNNNNNNNNNNNNNNNNNNNNNNNNNNNNNNNNNNNNNNNNNNNNNNNNNNNNNNNNNNNNNNNNNNNNNNNNNNNNNNNNNNNNNNNNNNNNNNNNNNNNNNNNNNNNNNNNNNNNNNNNNNNNNNNNNNNNNNNNNNNNNNNNNNNNNNNNNNNNNNNNNNNNNNNNNNNNNNNNNNNNNNNNNNNNNNNNNNNNNNNNNNNNNNNNNNNNNNNNNNNNNNNNNNNNNNNNNNNNNNNNNNNNNN…
NNNNNNNNNNNNNNNNNNNNNNNNNNNNNNNNNNNNNNNNNNNNNNNNNNNNNNNNNNNNNNNNNNNNNNNNNNNNNNNNNNNNNNNNNNNNNNNNNNNNNNNNNNNNNNNNNNNNNNNNNNNNNNNNNNNNNNNNNNNNNNNNNNNNNNNNNNNNNNNNNNNNNNNNNNNNNNNNNNNNNNNNNNNNNNNNNNNNNNNNNNNNNNNNNNNNNNNNNNNNNNNNNNNNNNNNNNNNNNNNNNNNNNNNNNNNNNNNNNNNNNNNNNNNNNNNNNNNNNNNNNNNNNNNNNNNNNNNNNNNNNNNNNNNNNNNNNNNNNNNNNNNNNNNNNNNNNNNNNNNNNNNNNNNNNNNNNNNNNNNNNNNNNNNNNNNNNNNNNNNNNNNNNNNNNNNNNNNNNN…
AGACGGATTTCTATGTCATATAAAAAGAACGTCTATTGACTTTTTACTTCACTCACATTCTTTTTATGGTGTTCTGAGTTGATGACTAGAGAATCTTTTCCTGGTCTTGCTTTGCATCACTGTAACCTTACATCATGACTAAATAATGTTGTTTTTTGATCGTTTTCTTAACTTTCTAAACTTACCCGCAGGACAAATTTATTTGGAGAAGTGTGGAAAACCTGAGCTGATTAAAGCCGCCGAGTGTTTTACACTGGCTGGATGCTATGAGCAGGCTGCCAGAGTTTATGCAAAAGGCAGTCATTTCTCAGAGTGCTTATCAGTTTGCACCAAAGGAAAATGTTTTGACTTGGGCTTGCAATATGTTGAGTACTGGAAACACGATGCTGCTCAGTGTAG…
>chr12:3975929|3976661
ATCCGATATAGAGGATTTATGATCTTGACTAGCTTGGATTCTGCCGAATGATTTGTTTGAAAGTGGTTTTGATTTATATGTTGATCTTGACTTGCTATGAATAAGTGAAATGGTTTGATTGAAAATGGTTTTGAATAAATCAATATTGAGTGGTAAAGACTTGATCTTGATAAGTAGATGATAGGATCCGATATAGAGGATTTCTGATATTGACTAACTTGGATTCTGCAGAATGATTTGATTGAAAATGGTTTTGAATAAATTAATGTTGAGTGGTAAAGACTTGATCTTGATAAGTAGATGATAGGATCCGATATAGAGGATTTATGATCTTGACTAACTTGGATTCTGCAGAATGATTTGATTGAAAATGGTTTTGATTTATATGCTGATCTTGAC…
>chr12:5423893|5502429
GTTATGTGTATGTATATCACTGGGCATCTTAATACTGTATTTCCAGCTGAACATCAGAAGGAAATTCTTCGGTATATATACTGTCACCAGGTATATGACGTAATGTCACAATGAATATACTAGTGCAAATAAAAGCTCTGAATTACTGATGGCATTCTGTTTTATTCAGAATGAAGATGGTGGATGGGGTTTGCACATAGAAGGTCATAGTACTATGTTCTGTTCAGCTCTAAGTTACATATGCATGAGGATCCTTGGAGAAGGACCAGATGGTGGCAAAAAGAATGCTTGTGCTAGAGCAAGGAAATGGATTCTTGATCATGGTAGTGTCACTGCAATTCCTTCATGGGGAAAAACTTGGCTTTCGGTATGATTAGTTACCTTAATAAATTTTTAGAA…
CAGAATATCGGTAGCCAAGCATGGGATACTAGTTTTGCTATTCAAGCACTATTGGCCAGTGAGATGAATGACGAGATATCAGATACTCTTAGAAAAGGACACGACTTCATAAACAAATCTCAGGTTGGATGTTAAATCATGAGCATAGCTGCTCTTTCAAAATATGGACCTTATTAATATAAGTGACTTTTTGCTAGGTGAAGGACAATCCTTCTGGTGATTTTAGAGGGATGTATCGGCATATCTCAAAAGGATCGTGGACTTTTTCAGACCAAGATTATGGATGGCAAGCATCTGATACCACTGCCGAAGCATTAAGGGTATCTAACTATTCTATGCAATAAGATTCAAACTTCTTGTGATTACTGAATAGTAGTAAGATGATAATGCTAGTAGATT…
ATGATTCATATAGTCTGACTCAAACTAGTTTAGAAACTAGTCGTATTTGATTGTTATTGATTAATTAAAATATAAAGAAACAAGCTCTTTCAAAATGGCAAAACAATATTTAAAAGAACAGAGATTTGCTAAAACCAGTTTTATCAAAATATTGCTTTTATCTGACTTTATAAATATGTGCAGGAAATAATTGGTGTTTTCTTGAGGAATTGTATGATGCACTATGCATCATATAGAAATATATTTCCATTGTGGGGATTGGCAGAATACCGCAGAAATGTCTTAGTACCATTAAAACACAACTAAATATAGAGAATGCAATTAGTCCTTACGTGGATTCCACGCATAGCGGGAGCTTAGTGAATCGAGTTGTCCGTTGTTGTTTGTTTGTTGTGTTAA…
>chr12:7032040|7180552
GGTGTCCTCACCGATGGGGCAGTCATAGCTGTTAAGCAGCTCTCTTCCAAGTCAAAGCAAGGAAATCGTGAATTTGTTAATGAGATAGGCATGATTTCAGCTCTACAACACCCAAACCTTGTCAAGCTCCACGGTTGTTGCATAGAAGGGAACCAGTTACTGGTGATATACGAATACATGGAAAATAACTGTCTTGCACGAGCTCTCTTTGGTAATGCTTTGCAACAACATTTTGAAAATCATTTATCATGCAGTGATAATTTTATGCTTAATACTCCTCTAATTCTCCTTTCTTAGGCCGTGACGACCAGAGGTTGAACCTTGACTGGGCAACCAGAAAAAGGATATGCTCAGGAATAGCAAAAGGGTTAGCTTACCTTCATGAAGAATCAAGGTTGA…
>chr12:7036470|7182987
GGACCTGAGCAACAACATGTTGAATGGTCCAATCCCAGATACATTTAGGCAGTTGGACTTTGATAACATGTAGGTACCTTGCAGTGAAACCTTTACAAGTTGAAGCATAAATCTTGTAATGTTTTTTTTTTCCCTCAAAGTTTTCTTTCAGTTACAACAAGCAAAAGTTTTATCTGTGATGTAGGTTTCTTGGTAACAACGCATTAAGCGGAGCAATTCCCAGCTGGGTGTTTAGTAGTGATGAGAACATGTTGGTATTTGCTCAATTTGTTCCGTTTCCTCATCTTAGTAGTAAACTTTGGTTATTATCATGCCGGCACACTTCGAAGTTAACAGTTTTTTCCCCACAACTTTTTGATTGCTGAAAGGACACATTTGCAAGAATTTGGTGTCTTCTAA…
ACAACACTAGTGTGAAAAATATTTTCCACCGCCCCTTCCTTACCACTAAAAATGTCAATAAATTTTGTTATGGGGTTTACAAGTGAATATGCATATATATATATATATAATTTTCTTCTATAAATATAGGGTCTACAGAAAGCTAGTGGGTTCGTCCGAACCCACGAACCCCACCTACCTTCGCCCCTCATGTAATATTTTAAAAATAAACATAAAAGTTAAAAATACCATATGGTATATATCATAGGAAATATCTAATCTAGGTTAAAGAAATAGAATGAATTAAAGTTAATTAGTTAATTCTGAAAAAAAAAATTAAACAAGTTGCTTTGTGTAATTAATAAGGGGTTATTTGGTGGCTGGTTTGAAAGTGAGTTATGCACGTATTAAATTTGTGTT…
>chr12:56131865|56164742
CGTTGAACGAGTTTTGCAAAGGCGATTACATAAACATAGGTCCTACCAACAAACTATGTGTTGAAAACTTTAAAATGTTCAAGAATGTAAGCTTACATTCCTTTTTGTATTTGTTAACATTTTCGAATTGGTTTTCAAACTTAGGTATTACAATAATATTCTTGTAATGCAATTTTGTAGCTTGTGAGTGGTATAAATGAACAGCAAATACTAGAGCCTTTCTGTGGAAAAGACTCTAACCGACCACACCAATTGTCTAGTGAAAGAAGGTCTCTTGAAGAGGATTTCATCTTTCAAAAATACGATGACCTCATCTGTCGAGAAAGTCGTGTAAGTCCCTCAAATGTTACTTCAAAGTATGAATATTCAATAACTTCAAATTTTGGAGCCACCTCAAAA…
GCTACATAAATATTATGATGTATCCAGCATCATAAGGTTTTAAAAGGTTTAGAGTTTGTTCGGATTAGCTAATTGTAAATAGTGAATAAATTTTAGAAATTAAAAAATATATTAATTTTATTAATAAACAATTATTTGTTTGAATAAAAGTGACAAAACTTATACTCCAATTGATTTGATGTGTTTGGTAGGGTGAGATTTTCTTTTATTGTTATATAAAATTAAAATGACGCAACTTATAATAAACAATTGATTTGATGTGTTTGGTAGAAGGTGTTGTTCAAATAACGAAAATACTCTTACAATTTTTGTTATATTTTTATAAAGAAAAAAAAGTAGGAGGAAGTTAGGAATTTTGTTTTGAAAAAGATATTTTGAGAACTAGAAAAAATATCAGAT…
>chr12:56131865|56177227
CGTTGAACGAGTTTTGCAAAGGCGATTACATAAACATAGGTCCTACCAACAAACTATGTGTTGAAAACTTTAAAATGTTCAAGAATGTAAGCTTACATTCCTTTTTGTATTTGTTAACATTTTCGAATTGGTTTTCAAACTTAGGTATTACAATAATATTCTTGTAATGCAATTTTGTAGCTTGTGAGTGGTATAAATGAACAGCAAATACTAGAGCCTTTCTGTGGAAAAGACTCTAACCGACCACACCAATTGTCTAGTGAAAGAAGGTCTCTTGAAGAGGATTTCATCTTTCAAAAATACGATGACCTCATCTGTCGAGAAAGTCGTGTAAGTCCCTCAAATGTTACTTCAAAGTATGAATATTCAATAACTTCAAATTTTGGAGCCACCTCAAAA…
GCTACATAAATATTATGATGTATCCAGCATCATAAGGTTTTAAAAGGTTTAGAGTTTGTTCGGATTAGCTAATTGTAAATAGTGAATAAATTTTAGAAATTAAAAAATATATTAATTTTATTAATAAACAATTATTTGTTTGAATAAAAGTGACAAAACTTATACTCCAATTGATTTGATGTGTTTGGTAGGGTGAGATTTTCTTTTATTGTTATATAAAATTAAAATGACGCAACTTATAATAAACAATTGATTTGATGTGTTTGGTAGAAGGTGTTGTTCAAATAACGAAAATACTCTTACAATTTTTGTTATATTTTTATAAAGAAAAAAAAGTAGGAGGAAGTTAGGAATTTTGTTTTGAAAAAGATATTTTGAGAACTAGAAAAAATATCAGAT…
>chr12:57798617|57804736
ATTTATGATATATTCCAGCTTTTGCCACCAAAAATCCAAGTGGGTGTTTTCTCTGCCACTATGCCACCAGAGGCTCTTGAGATTACTAGAAAATTCATGAACAAACCTGTGAGAATTCTCGTGAAGCGTGATGAGCTCACTCTTGAAGGTATTAAGCAATTTTATGTCAATGTCGATAAGGAAGAGTGGAAGCTTGAAACACTTTGTGATCTTTACGAGACCTTGGCCATCACCCAGAGTGTCATCTTTGTTAACACTAGGCGAAAGGTTGACTGGCTCACTGATAAAATGCGTGGTCGTGATCACACAGTATCTGCAACTCACGGAGACATGGATCAGAACACAAGAGATATCATTATGAGGGAGTTCCGATCTGGCTCATCTCGTGTGCTTATCACA…
>chr00:23105087|23156612
GTTTCTTGTCCCAACCTGGAAAAGCTAGACATCAGCGGCCTTAAAAGCATAAGTGCTCTATGGTCTCACCAACTTCCAAATGACTACTTCACCAAACTTCAAACATTGAGAGTATCATGTTGTGGAAAATTGAAAAACTTGATGTCTCCATCAATGGCCAGAGGTCTTTTGAATCTCAAAAACCTAGATATAAGACACTATAAATCAATGGAAGAAGTGATCACAAAAGGAGAAGGAATCATGACCTTATTTCCCCGATTGGAAACCCTGTACCTTGGTGAGCTGCCTAAACTGGGGCATTTCTTTCTGACAGAGCATGCTCTTGAATTTCCATTTCTCAGGAAAGTGACTATTTGCAACTGCCCTGAAATGAAGACGTTTGTCCAACAGGGAATATCT…
CGCTCTCTCATATTTCATCTTCGTACCAAATTCTACATTGCTGCTCTTCTACCTTTCATTTTTCATACCAAATTCTCCAATTCCGCTCTCTCATATTTCATTTACATACCAAATTATCCATTTCCACCATTTTCACACCTTGTAACCAAAAAATATGGAATTCTTATCTACTTTGGTGGGGAATGTCACTGGTTGTTTGATGCAGCCAATAGAGCGAGGGATTAGGTATTTATATTACTACAACACTAACATGACATCTATGGGAAAAGAATCTCAGAAGCTGAAGAACAGAAAAAGTGACGTGCAGCGAAGAGCAGAAGATGCCCGGGGAAACTTACAACTCATTTCACTCACTGGCGAGGCTTGGTTAGAAAGTGTTGATACCACTATTGCGCAAGT…
>chr01:4289346|4295602
AAGAGCTTTGATCTTTGGTGCTATTTGGGTACTTTTTGGGAAGCGTGTATGGTTTTTCCCCAACATTCTGGCCGAGGAAGCAACACTGCAAGATTTGTTCCAGGTTTGGCCTCAGAAGGATGAAACCGAGCGACCTAAGTGGACAGCAAGGCTTTTCTACGCAATAGTAGCTGTGGTTGTTATTATACTCCTGAGGCATCATGCTCCTGACGAGGCTGCAAGGGCCAGGTATCAGAAACGAGTTTCCAACATTATCGATGATGTGCTCGAGTGGTCTCCTAGACAGGCTCTGTCAGGGATGATGGATACCGTGGTCAATGTCACCGACTCAAATGATAATGCAACTGATGATAGCAAAACAGGCAGTGAAAAAGTTTCTTTCACAGACGACTTAGACGA…
>chr01:5292088|5292552
CAATGACCTCCAAGGAAGATCTTCAGGTAAAAGAGGGAGTCATAGAACCCTCAGCAATTGACGTAGTCGAAAAATCCAGCAATCAAGTGGGCGAAATTTCCCAAGTCTTTCCGCGTCTTGTACGTATTCACGTGCCGGACCATGACACAACAGACTCGTCTAGTGACGAGGAGGAGAAGGATGAAGAAGGGAAGTCCGAGGGACATGAAAGAACGTGTGTAAAGGAAATCATTATCGAGAATGGAAAGACCAAGGTCATTTCAAAGAAGAAGTCCAAAGAGAAGAAAGATTTAAATCTGATGCAAGAAGATGTGAATAAGTACAGGGGGGTTAGACGGCGAAAATGGGGCAAGTGGGCAGCAGAGATTCGAGATACAAGAAAGAAAACTCGGCTTTGGT…
>chr01:62867648|62878782
TAAATGATACTAGTGCACAGAATGATTGGAAAGGAACATGGTGGCACAGTAGCTTGACTCACTCAGGTTTTATTAAGGATGACAGCCCATATTCGTCCAGCAACCAATCCGGTACATATTATTTTGAATTTTCCAGGCCGCTGAGAACAATGGATCACCTTCAACAGGATGCTCAGTTCACAATTGGCAAAACAAGTAAGATGTCTGTGGCATTTTGGTACCCCATGGATGGAAAACCGTGGCACGGGTCTGGTCATTTTTCAATTAACTGCGATTGGATACTGTTGGATATCTTGCCAGATAGTTCTGAGCTCACCAAGGTGCCACAGAGAAGTTCTTGGGATGCTGCTACAGCATTCTCCCTTCTCTTTTCAGTAGTGGCTTTTTGTATATCCATCT…
>chr01:64524828|64536642
GTGGAGATTGATATTCTGACTGGAGAGACTACCATTTTGCAATCGGATATTATTTATGACTGCGGGCAAAGCTTGAATCCAGCCATTGATTTGGGACAGATTGAAGGGGCTTTCGTTCAAGGAATTGGATTTTTCATGCATGAAGAATATCTTACAAACGAAGACGGGTTAATGGTCTCAAACAGCACTTGGACGTACAAGATCCCGACGATTGACACCATACCTCAGAATTTCAATGTTCATGTGGTAAACAGTGGACATCACAAAAAACGTGTTCTCTCATCCAAAGCATCTGGTGAGCCACCGTTGCTGCTGGCAGTTAGTGTCCATTGTGCAACACGAGCAGCCGTTAAAGCAGCACGTGAACAGCTCAAACTATGGGGCAAGCTTGACGGGTCT…
>chr01:64528428|64541179
GTGAAGCTGTTTATGTAGATGACATTCCTTCACGGCCAAACTGCCTGTATGGAGCATTTATATACAGTACGAAAGCATTAGCAGGTGTAAAGGGAATCCAGCTCGAGTCGAATCAATTAACAGATGGAGTCGCCGCCGTTATTACTTTTAAAGATATCCCAATCGGAGGGGCAAATGTAGGAGCTATTAGATTTTCTGATCCCGAGCCCTTATTTGCAGATGATCTCGTCCGATACGCTGGCGACAGAATCGCAGTTGTGGTGGGCACTTAAAGTTTCCTTCTGCTGGAATTGTGTTCTATGAAACATTAATTTTTCACGCTTTAATCCAGATGAACTATTTGCTTATGTTGTTTGATATGGTGGTCGAATTACACAGGTTGCTGACAGTCAGAGGTCT…
>chr01:67306337|67370928
CTCCCAGAGACTAGTGAGATTCTATTGAGCTCTGGGGGGGAAAAGAGAAGGTTCACTTCCTCGGGGATGTCTCCTTTTCCAGTCATATCAGAATCAACTTTTGCATCAGAATCCTCATGACTGCCAGATCTAGAAGAAGCTCCAGCATAGCGTAGGACAGAAGAAAGAGGTAAAACATTCAATAATTGTGGTCCTAGCAGCTCAACACTAGGAGATTGGCGAAGGTCGACATCAGAAGGAAGCTGCATGTGAGGTTCCAAAACTGAGAGAAGTACACTGCATATTCATTGATTCAAGACAAATTCAGTGCAGTCAAGCAGTATGCATAACTTGGGAAAAAGCTTACTATCATATGCATATCTTGGGAAAAAGCTTACTATAATATGCACTTAAGCAATA…
AAAGAATTATAGACTCAAATTATATAACGACTTATTAAAACTGGTAAAAGTAATTATTTCTTTGTCTTTTTTAAAGTCTTAACATAAATAACGTGGGCTTTTGTTTGTTTGCTTTTGGAGTTTTACACAAATAACGTGAGATATTTGCTTGTTTACACAGTTTTTAACACAAATAACATGAACTTTACTTGTTTTTGAGTTTTTAACACAAATAATATGGGTCTCTTGAGTTTCAAACACTAATAACGTGAGGTCTCTTTGACTGCTTTTGATGTTTTAACACAAATAACGTGGGGTCCATGTCTTCTTCTGAAGTTCTTAACTCAAATAACGTGACTCTTTGCTTGCTTTTGAAGATTTTAATACAATTAATGTGGAGTGTGTTGCAACCCGATTTCG…
>chr01:76144456|76154870
TCTTCCAGCAGATACCAGGGACACTTCTGGTGAAAGGATTATTGCTCCAGAAAGAGATCCCTGTACCAGGGGTATTTTCTGTTATATTCCAGCAATTACAAGAAGTCCTGAAGAGCAAATTCAGTAAAGGCATCAGATGATGGCTCCTTCTCTAGGTGCAGAAGATATCCTGCGTATGATCTGCCAAACTACTAGTGGGATGATAGCAGTGTGACTTATGTGTATTCTTTGCCTTTTTAATAATAAGTTAAAACTTATGTAAGGCTAAACAGTTAGGTTGTGTAGGAAATGTTGTATATCTTTCTTTGCTCTCCCGTTTTATGATAGAATTTCTTGTTGTTGATTTGGGTCAAGCAACTTCACTGATAGTACTACTATTGTGTAGAAAATCTAGAGCTT…
>chr01:81131972|81191002
ATGCAGGTTCTCTCAATCAAATAATTGACATTGGCTACGATTTGGATGGTCTCCCCGGCTCAATGGAAAGACAACCCCTTTCTATACGTCATAAAATCATGCCTTTCCTCCAAATACCATTTGCGCAAGTCAAACTCATGATAGGCGAGCAAAATCACATGCATATGGTTTAGCGGTTTGCTGTGCTCTGTGTTCTTATTCTTCTCCAACACCCTATGTGTCATGCTTCTTTAGCTTAGTAGGACTTTAAACACGCTATTGTGTGAAAGAAACACACATGTTCTGGCTTAGCCTCTGTCTCTTTGTAATGATTTAACAAAGTGACCATACCTATTAGTCTTGAACCATCAATTAAGCAATTTCTCTAGTATTTAATAAGAAAGGGACTTGGATATTTGT…
TTGACTTATTAAATGCACCTCAAAAGTAGAATTTGACATATCTAATTCATGAAAATTCCATCCAATAAAACGGAACCATCCCCGGACCCCACACATAGCGGGAGCTTAGTGCACCGAGCTTCCCTGTTGAATCTTATGCATGTATCTCAAAATTCACTTATTGATATGGATTTTCTACAGGAACATTCATTGAGCAAGAGGCGTTATCTTCTGCTATTGGAGGTAGAGAGGTCGAGCATTCTGTAGTAGTAGTTGGTGATACGAGCAGCATAGCTCCAAGACCAATCTCATTAGGAGGAATGTATTTGTTCCTTGCATAAATTAGAGTAACATCTTCACCACCGTTTCGTATATTTTCAAATTCTGGTTCCTGTAGAATGTTATAAAGTTGCCTCTGGA…
>chr01:84430013|84448485
GGAAGTTAATCCTTGTGAAGATTTAACCGATGATGACCTCAAAAAGCCACACGTCCCAAATCCGCTTTATTTGTGCCAGAAGTAACTCCAAAGGATTAACCTATTCCCTTGCGTTTGCTTTTGAGCCAATAGTTCAGCACTTAATCAATACTTGTTGTAGTTTTTATGACATTTGGTTGGTTGCATCTTAATTATTGTGTAAATATGCAGGTCCCATTTCAAGTTCACATCTGAAGGCAAATAGCATGTTTCATGAAACCGAGTTTTCAGTGTGCAAGATTTATATATGATGAGCCGGTTAAAATGAGCCACCATTGTATGGTCAATGAGTTGCAACGTTCCCAATTTTGAGAAAGTGCATGGATGAGGTTATAGGAATTTTTTTTGCATGAAGGACTG…
>chr01:85259041|85314467
GGACGCCGCCCAACTTAAGTGTACCTATCTTAAATTTGGTGGACAAGATTTTTCAACTGAACAGAAGAGGCTGGCTAAGGTAACAACAACATGTTTTGTACTTCTCTACTTCCCATCCCATCCCCTCCTGGTATCAAATTTAGAGTTGTTTTCCTACATTTAACTTCTCCTTGATAGTTTCATTATTGAATCAGTTTCATCATCCATGTTTAACATTTTCATGCTTAATTTGGTTCCTAAAAATGATTTAGAAGGGTCGATATAATATTTGTTATGAAATTATGCCAAAATTACAAACTTGCCATCCTGAAAAGCTGAACTATTAAAGTATGGACATTCTTCGCATGGGAATACATGAAGGAGAGAAGGAGATGATCCAGGATTTCACAAATTTAGACA…
GCAAGCCTCCTTTCACATCTATCAAGTACCCCTTCCCATATATCAACAGCTTTGTTTTTTGAGCCCAAAGAAAGACCCAAATATTTAGTAGGTAGAGCACCCACCTCACAACCTAGAATACTGGCAAGAATTAACAATTTGGTGGCTCTTTCTCCAATCGACATGAAGGCCGGAGATACCTTCAAAAACAGTAAGAATCAGCCTCAAATGCATTATTTGGGAAGGCTCTGCATCACAAAGTATCAAAGCATCATCTGCATAAAGAGGATGTGAGATCTCTACGATGTTTTCCCTATTTTGAACAGTGAACCCCCTCAAATCACCATTGGTTGTAGAGATTCTCAACATATTGCTAAGCCCCTCCATGGCCATGATGAAAAGAAAAGGAGAGAGAGGGTC…
>chr02:30646721|30654903
GGATGCATTGGAACAATACTCAACAGCACTGAAGGAACTTGCTATGAAAATTCTGTACGTAATGGCAAGAGCTTTAGGGATGAAAGCAGAGGATATGAATGTACTATTTGAAGAAGACGGGACACAAATGATGAGAATAAATTATTACCCTCCTTGTCCTCAACCAGAGCGCGTAATGGGGTTATGCCCTCATACTGATGCTATTGGTCTAGCTATACTACTTCAGGTTAATGAAACGGAAGGTCTTCAAATTAAGAAAGATGGTGCTTGGATTCCGGTTCCATATCTTCCTGATGCCTTTGTTGTCAACATTGGAGATATTTTAGAGGTGAGAAATAAGTATATATGTATGGTGTAACGTAAGACATTTTTCAGCGTGGGAAAAGTTATTTTCTAGTG…
>chr02:31249331|31280977
GTCCTGAAGACTGTCAACCAAAACTGGACTGGCCAACTAGGCAAAAGATCTGTGTTGGCATAGCTAAAGGCTTGGCTTACCTACATGAAGAATCACCTCTAAAGATGATTCATAGAGACATCAAAGGAACCAATGTACTCCTTGACAAAGACCTAAATCCAAAGATCTCAGACTTTGGTCTGGCCAAACTTCATGACGAGGAGAAAACACATGTCACCACCAGGGTTGCTGGGACTATGTGAGCTTCTAAACTACTCTAATTGATTGATCAAATTTTAATCTTTTGAATGTCATCCTTCCATTTAGGTCATATCAGTTGTATCTTTTTTCTGAATGTAATCTTTACTCATTATATAATTCCAAAAGGTTATGGCTAGCGCCTTACTGATCCCAAGAGTT…
>chr02:33817738|33817879
TGATTTGCTAGGTGAATGTGCTGGTGGAGTTGGTGGTTTGACTGGCGGAGAAGGTGGTGGTGGAGTTGGTGGTTTGACTGGTGGTGGAGATGAGTGGGAGGGAGGAGAAGCAGGGGGTTGGGAGTGGTGTTTATGGTGGTG
>chr02:45949320|45953040
GTTATGGATCCATTTCTCAGCTGTGTATGTCCTCACGGCAGTTGTTTGCTATCTTCTTTACTTTGAGTATGACTATATTTCATCAAAGAGAATTTCTTACTTTTATTCATCAAAACCTCATCCACATCAGTTTACCATTTTAGTTCGAAGTATTCCAGCTTCATCAGGAAGAAGTTACAGTGAAACAGTTGAAAGTTTTTTTTCAGAGTATTATCCTGCTACATATCTTTCACACTGGGTTGTCCGGCGAGCAAGCAAACTCCAAGATCTCATTAAAAATTCTAAAAGGTTGTACAGAAGGCTTGTGAACTTGAAATCAGCCAACCCTGATCGAGAAAGGTTCGGGCGTGCTGGTTTCATGGGCCTTTTTGGACAGAGAGTTGATCTACTTGATCACTA…
>chr02:47446058|47446258
GAACAAGAAAGGGCAGGGAACAGTTTCAAACTGGTTCGGCAAATGGGAGCAGCGTGAAATACTCGCAGCTGTAGGTGTGGTTGGAGCAGTGGCAGTTGTCGCTGTGGCTTATGGCTTTTACAAGAAGTCACGGTGAAGCATGTTAACTCAGGACAAACTTTGTGCTCAAGAGTTTTCGGGTATCTAGGTTTTGTAGAAAG
>chr03:322727|331100
GTACTTGAAGATGGGGTGCTTGATCCAGAGACAACTGTGGTTTCTATATTCCCATCTCCCATGCACTATGCTGGTCCAACCGAGGTGCAATGGCATGCAAAGGCTCGCATCAATGCAGGTGCTAACTTTTATATTGTGGGACGAGACCCAGCTGGAATGAGTCATCCTCTGGAGAAGAGAGATCTGTATGATGCAGATCATGGCAAGAAAGTCCTCAGTATGGCTCCGGGACTAGAACGACTGAATATCTTACCTTTCAGGGTGGCTGCATATGACAAGACTAAGAATGGAATGGCTTTCTTTGACCCCTCTAGGCCTCAAGATTTTATCTTCATTTCAGGCACCAAGATGCGAACGCTTGCAAAGAACAACGAAAGCCCTCCGGATGGATTTATGTGC…
>chr03:2788826|2856028
AGAATAAATAACTCAAGCCTTATTACACACGTGTACAATTATACAAATACTTAAAGATATTATTTTTTTATCATAATACATTTTGATAATTAAGGATGGCTTAATTATATTAATCCTTAGTTCCAGTACAAATTAATGATCCATCAGTTTTAAACAATTTACAACCTTCATCTGCTGTGCAACAATTGACACAAACTTGACTAATTTGTTCATCTCCAGAAGAGGGACAAGTCATGTAGGCCACTTCATCATCACAATATTGGAGACATGACTTGGCATTTGTATATTCCACTTGAATTCCCAACAAAAATATACCTATAAAAAAAGATATAAGATACATATTTAGTTTGAAAGCCAGACAATAGAAGGAGAGAAAGGATACCAACTTTGTAAAAGGCC…
>chr03:3133764|3133961
ATGAGGAATCTGACAAGTCAAAGTCTGAGGTTGATGAGGAAGATGGAAGCGATGAGGAAGAAGAGGATGATGACTGAAGTGCTAATGGAGGAGTAAATT
>chr03:32855967|32929579
TCCATGGTCACGGGATCGAACGATGCGAATAATTATTCAAGATGACACTTATAGAGACATGATTAATTGGAAGTCATTACCGGAATCTTTTCTACCAAGTGCTATAGATCTCACCAAAGAAGAAGATAAATGTTCAGAATCAAAAGCTTTTCTCCTAATGGTTGAACCAGATGACAGTATAGCTGCAGTTAAAGCGTATATTCAAGAGGAAAAAGGGATTTCTTTTAAAAAACAAAAATTGTTGAATGAAGATGGAGGAGTTATGAGAGATGCACAGACTCTTACGTTAGCGGGAATCAATAAAGGATCTACCTTAATTCTTCGATATGCACCAATAACACAAATTTATGTGTTAACGCTTACTAATCGCAGGTTTAAGTTAATGGTTGAGAGTGATGA…
>chr03:40817413|40833576
GGTATCAGATGGCTCTGGCAAGGTGGGCAAGATATTGTATCATTATGAGGCTCATGTGATGGTTGTCGGTTAGAGAAACTACCCAAGAAAAGTAAATTATATATTTTCAGTATTTGTTACTATTACATGCATAATCAATTGTAAAGTTTGGTTGTTAATGTACACATGCATGCTTTACTTTTCAGTTGACTATTTTATAGTCTACCTTTAGAAAGTCTTTCAATCTAGTATATTCAGTTTAGCTAGTTGTTTCATTCAACTATTTTACATAACGTACATTTCATGTTTTGACGCCATTTGGCGCTGCATTTTTAAATTATGCAGTTTTAGATTTTTAGGATCTGCAACATATGCTTCACTAGGGTTTTTCTCCATCAGTATTTGATGAGACCTCTTTAC…
>chr03:43772710|43778037
GGACTTTGGTTAGGGATGATAGCAGGGGCAGCTTTGCAGACTCTTCTACTCTTGATTATACTGTACAAGACTAACTGGAACAAGGAGGTTAACGACACGACGGAGCGTATGCGCAAGTGGGGAGGTCAAGATTTTGAAACACAGAAATCTACAGATGGACAGTTAACTATTGAGAATGGTGGTGTAGCTTAAGTTTATAGTTGATTGAAATATGTATTTTTCATGTTTATGTTTGAGTCGGAAACTTGCAAATCTGTTTCTTTTGTTATGGACTCGCAATAGAAATGTGGATTTTCAAATAGTACAATTATTTGTAAATTCTTTGAAAAAAATGAGATAAATACTCTGGCTACAATAACAAGTGAGAACTGAGAAGCAATTAGTCAGAGTAATGGATCA…
>chr03:53741241|53748348
GTAGCCCAAGGCCACCTTTTGATGACTTAATTCAGAGACTGGTGGCACTAAAGATTAATGGCGATACACATCAGAAATCACCTGCCATCATCTCTATAGATATTCCATCTGGTTGGCATGTGGAAGAGGGGGATTTAAGTGGTGAAGGTATTAAACCTGACATGCTGGTATGTGTTTGGTTTTTATTTGTATTTAATATCTGCAACGCCTTACTTGTTTGACTTTTATTGAGCCACCTAACAAGTAAAATTTCTCGAACTTAGGTTTCTCTAACTGCCCCTAAATTGTGTGCCAAAAGGTTTTCTGGCTCGCACCACTTTTTAGGTGGCAGATTTGTTCCACCATCCATCAGGAACAAATTTAATCTCCAATTACCAGCATATCCTGGCACTTCCATGT…
>chr03:56839861|56908405
GATTCTGCGGATAAGGTTGTCAGAGAGCATGGCAAGGAGCTCGTTGGCTGCAGAGTAAGGGTTTGGTGGCCACTTGATCAAGTGTATGTGATTTCACTGAATATGTATATATTTTTTTTGAGAATGAGTTGGGGACCCGATGTGGATGGGGGTATATTATGTAGCCAAGCTTCAGATATTCCTGTTAAAAGTTTAAATGTTGACTTGCTCTTTCACTGAGTGAGTCACATTTTTTTCATCCGAATAACACTGAATGAATTGCTTTGTCATAAATTTCTGAATATGAATAATGCATATGCATCAGCCTCAGTTGTGATGTCAATTACAGAAGTAGGCAAGCAATTTGTCAATGGTAGGTAGTAGCAACTAGAATATTGTATAAAAATCATGAAGACGATA…
TTGTGTAGGGCTTTGGGCATATTGTACATGGGTGCTACTATGTATGTGGTCACTGGTTCTCTTAGTTTGTCAAAGGTCAAGCATCCTCTTAGTTTTTTTAATTTTTTTAATTTTATGAAGTAAGTAGATTTATTGTTGGCATGAAGATATTAGTGTACAAAAGAGATGCTGTCAAATTCATTACAATTGTCTATGCTACAAAAAGGTTATACAAAAATATTTAGAATGTTAGCCCAGTCCCCAATGAGGCAAAAGACTATTTTATGTGCAACTTCCTCTTAGGCTTGTATATGTGCTTTAGTATCCTTCAATAACTGAACCCATTGTCTTGGATTTGATCATTAGATATCTCAAGCAGTTCTCGTTATCTATTCATCTTTCTATCATTTACACTCCAAA…
>chr03:57229240|57237230
AATTCAAATATCCACCCAGTTGTAGTTGCAGCACATCCAGAAGATCCAAACCAATTTGCATTAGGTATGTCAGATGGTGGTGTTCATGTTTTCGAACCACTTGAATCTGAAGGCAAATGGGGTGTCCCTCCACCACTTGAAAATGGCTTTGCAGAAGGTGTACCAGCTGCTCCATCTATTGCAGCTTCAGGCTTCGATCAAGCACCAACATAACAAAGAAACCTCTAAGCAAACAGTCTCGTGTCTTGGTTTTTTTGGATCTTACCCAAATTCCAGTCAAACATGAGAGGTGTATGTAACGCCACAAAAAATTGTGTTCTTTGACTTGGTTTTTACACCAATGTTATGCTTTTGTGTGTGGCAATCCATTTGCTACAGAACATAGTTTAGCTCAGTACT…
>chr03:60094883|60106154
CTTGTTTGGAAACTTTATTATTGAGCAGAAAGCTTGATTATATATTTCTATGGAGGGGGAAGAGGATCAGGTGACGAAAGAGAGGTTAGTAGAGGCGAGAGCAAGAAATATCAGCCACAATGTTAGGTGTACAGAATGTGGCAGTCAGTCCATTGAAGATTCTCAAGCTGACATTGCCATTCTCCTCAGGAAGGTATGTCTTATTATTACATTTCTCGCATTTGCATCACTAGTTTCTCTTGATGGAGAGCCTTCTGGGTCGAGCTCATCGCACCGGGCTTGCCTAGTGCGGGTTACCTCTTCTATGTAGTTTATGAGCTATTGCATAGGAGCGGGTTTACCCTGTGCGCACCCAAAGGATAGCGGCTACGGGTTTCCCTTGTCATCAAAAAAAATTTC…
>chr03:61650723|61654340
GGTGATCTTGGATTCTGCAGTGTGGAGTGTAGAAACAGGCAGATTTATTTGGATGAAATGAAAGAACTTGAGACTTATACTAAAAATATGTTACGATCTTTTCGCCGATGTGGAGACGATAACCGCCGGCGGTGTAGTGAGGCTTCGGCTCTACTGGAGGAATACAATCAACGGCGAAATCCCCTAGCATATTCTAAGAAAAATACTCGACCTATATTTACATTATCATAATTCGAATTCGTTTTGCTTTATTCCCAAATTCTTTTATTGGTTACAATAAAATTATTGAAAGAATATAGAGCAAGTATTATTGATCTGACTATTCCATATATGTTTTGGATAAGAAATCTTTGATTAAAAACTAAAGAAATTTTGTTATTTTACGGTACTAGCTATTTA…
>chr03:61650723|61655359
GGTGATCTTGGATTCTGCAGTGTGGAGTGTAGAAACAGGCAGATTTATTTGGATGAAATGAAAGAACTTGAGACTTATACTAAAAATATGTTACGATCTTTTCGCCGATGTGGAGACGATAACCGCCGGCGGTGTAGTGAGGCTTCGGCTCTACTGGAGGAATACAATCAACGGCGAAATCCCCTAGCATATTCTAAGAAAAATACTCGACCTATATTTACATTATCATAATTCGAATTCGTTTTGCTTTATTCCCAAATTCTTTTATTGGTTACAATAAAATTATTGAAAGAATATAGAGCAAGTATTATTGATCTGACTATTCCATATATGTTTTGGATAAGAAATCTTTGATTAAAAACTAAAGAAATTTTGTTATTTTACGGTACTAGCTATTTA…
>chr04:1767681|1781284
CATGGCTTTACTGGGCGTGGCATTCATGCCTGCTTCCACCAGCTCCATCTCAGTGCTCTCATGAGTCTCATCTATCCACTGATCAAGAGGAAGATAAAAGCTTCTGCCATATTCTCTGAGTGCAACTTCAATTTTCAGGTAATTTGACACATCTCTTTTCAATTTTTGGCTTTAATTTCTTAGTTCTTCGCATGCTTTCACCCAATTGTCTTTTGGTTTTAATTTTTCATCAGATATTTTTTTAATATAGTTTTAAAAATATGGGTTGGTTTATATATATTGTGATAATTTTCTCTGGTTTCATCTAATCTCTCAGTTAATAATAATTTCTATGTTCAAGTTTTATGTGTTTATGATTCTATGGCTCTAGAGATTTGTGTAGGCTGCTATGCACGGGTA…
>chr04:4044734|4097496
ATAGAAGAAGGGAGGAAAGTGGATCATTTAGTCAACATAAAGGAAACAATTGATGAAATGTTTGAAAATTTAGACAATTCATCTATTCAATAATGTACAATATTCAAAGTAAGTAAATGTGTGGCAACATGAATCAAATCCAATTGTATATACATCAAAGATTGTCTCTATTGGTTCAATTCGGTAATTCAATTTTCAATATTTTATGCCTAGTCCTAAAGAAAACTATGCAATACTCCCTGTTTTAGCTCATTTTTCGCCTATTAAAAAATATAAAGTATAGTTTACTAAGTTATTCCTATTTATTAGATGTTCAACAACTGTCTAATATTCATCCTCCGACACACACACTACCTGCCAACCCCATAGTCCTCATCCCTAGCCCCAAGACGACCTAAA…
GCTTTACTCCTAATACTCACTACTATACAGACTATTCTAGCTTTTACAGGTTCCATTAACAAGTAATTCTCAATTGTAGTGTAGTGTTTCCTCACAATACATGTAATTTACATATTGATTTCGATTTACTTTCTTTTTTTTTTTAAATAATGATTGACTTGTTGAGTCAGCAGACTTCTCCTTTATCTTTCCATCATTGGCCAACTATATTTTGTACGATGAAAGACCAACTTTCAATAGTTTACTTTAGAAAATTAGTGAACTTTATTTTTACAACTCAAAAGTTACTCAACTTTGAATAGTTCATCACTTAGAAAATCACTCAATCAATTTAAATGATTTTTTCATTAAATTTTGTTGACATACAATTTTATTTCAAACTAATTTTTTTAAAAAAAA…
>chr04:58571779|58598424
TGGATAAAGAGAGTAACAAGATTATAAAGGCAGAGATGTTTTTTGATAGAGGAGAATTGCTTGGAGGACTTGTGAAAGGAGAAAGCAATGTTGCTTCAACATGTCCTTTTATGAAATAAGAAGAAATTATTACTAGCAAAATGTTGCTTATTTACAAGATGTATGTGGTTATGTTTTATTATTTTACTAAAAATGTGTAGCTTACCTTTGAAGCACATGGTTTGTTTAATATTTCACATAAAAAGTACTCATGTTCTATGATTTTTTTTTCTCTTTGACTACAAGTTTTATACATTTAATTATCTTTTATACTTGTGAAAGATTGTTAGTACTTGTAGTACTGTTTATGCAATTTAGTATTTAAATTAAAGAAGAGCTCTTTAGGTCTCATTTATGTTG…
>chr04:62107553|62107690
ACGACAAAGATGAGAATGGAAATGAAGGATTTGAGGAGGGCGAAGAAGAGTATTCTGATGAAGGAGTTCATGGAAACAATCCCAACAAAAGCAAAGGAAATGCCAAGAAAAGCAATGGAGAAGGTGAGGAGAATGGA
>chr04:66782042|66794714
GGAGTATCGGAAAATGGGAGAGATGTGCAAGTAATTTGCAATACAATAGGATGGTCATGAGTAGCATACCATATCATAAAAACCTCAGTAGTAAAGGTTACAGATCTCTTATATACAGGTTCACGATAAATATTACTAATTGTGTTTATATACAACATTAGAATAATTAACTACAAATACAAATAATTAAAGTTTATCTCTGTGAAACTAACAAGTTCTCTAATGTTCAATTGAATTGAGCAGTGGAGATCATGACATTGTTGTTACTTTCCGATCAACTCAAGCATGGATAAAATCTCTTAACTACTCAATTGTCGATGATTGGCGAGCTTGGACTGTTGACAATCAAGTTGCCGGGTTAGTTTTTGATGAAAGATGTACATTGAAATTCGCGTGCCT…
>chr04:66782042|66806196
GGAGTATCGGAAAATGGGAGAGATGTGCAAGTAATTTGCAATACAATAGGATGGTCATGAGTAGCATACCATATCATAAAAACCTCAGTAGTAAAGGTTACAGATCTCTTATATACAGGTTCACGATAAATATTACTAATTGTGTTTATATACAACATTAGAATAATTAACTACAAATACAAATAATTAAAGTTTATCTCTGTGAAACTAACAAGTTCTCTAATGTTCAATTGAATTGAGCAGTGGAGATCATGACATTGTTGTTACTTTCCGATCAACTCAAGCATGGATAAAATCTCTTAACTACTCAATTGTCGATGATTGGCGAGCTTGGACTGTTGACAATCAAGTTGCCGGGTTAGTTTTTGATGAAAGATGTACATTGAAATTCGCGTGCCT…
>chr04:66795254|66813893
TACACGAGAAGTTATTCAAATCAGATGACATTTGCCACAGTGAAGGCAAGAAAACCTTCTATCAATCTATTTTTTCACTTGGTTAGAAAAAATTGTCAAATTGTTAAAATTGGTTTGTTAATTTTATTATTTAACAGGGAGCAGGGCATACTGCACCAGAGTATAAGCCTCGTGAATGTCTGGCCATGCTCACAAGGTGGATGTCTTACCAGCCTTTGTAATCAATAAATGTATTACAATTGTTTAATCGTGTGAGCTCATTGTCAGTCTCAACTCTCAAGTCCAGATGAATAAAAAGAGGGTTGTCGAGTCAATAGGAAACAGTTTTCTCTACCTAATAAAGGCAGGGATAAGACTGCGTACATCTTGTCTTCTCAAGTCTCAGAAATTAAACAAAAT…
>chr04:69954240|69957355
TGTATTCAATGAAGAACATGACATTGGCACCTACACCATTAAGGCTGTTGATGACCCGAGAACGTTGAACAAGACCCTTTACATCAGGCCTCCCAAGAACACCTTATCGTTCAACGAGCTTGTGGCTATATGGGAGAAACTGATTGGTAAAACTCTCGAGAAAATCTACGTTCCAGGGGAGCAAATTCTCAAAGACATCCAGACATCTCCGATACCAATCAATATCATACTATCAGTCAACCACTCAACATTCGTGAACGGTGATCATACCAATTTTGAGATAGAGCCATCGTTTGGGGTTGAGGCCTCGGAAATTTATCCAGATGTTAAGTACACCACCGTGGAGGAGACCTTGGTCACGTTGTCTGAACTACACGTTTGATGTCTTCGATAACTCGA…
>chr05:1622131|1622367
GTGGAGAAGCAACTGGAGCGGGTGGTGGTTGTGATGGACTTGAGATGGGTGGAATTGGTGGTGGGGTTGTTGGAGCAGAGACGGGGGCAACTTTAGGCGGAGGTACTATTGGAGGTGGTGCTGAAGTTGCTGGTGGCTGTGATGGTGCAACAGGCGTAATGGAAGGCGGGGGTGTTGCTGCAACAGGTGTCGTAGTAGGTGGAGGTGTCGTGGTTGGTGTAGATGGTGATGCAGCT
>chr05:5068751|5219204
TTTGTGACGTGGGATAGGATACTTGGTACTTACATGCCATATGAACTTGAGAGGAGACCGAAAGGAGGTTTTGAAGCTAAGCCTGTTAAAGATTGCAAGGAACATTGACAATACTGTTAGTACATGTTTGTCATAAAGTATGTACCACTGCAATTTTTGTCTTCTTCAAATGCTTAGTTACTCATTTAATCTGTATAGAGTATATAGTTAAAGGGTTCTGCATATATTGTTGTATAACTGGTGTTGGTTTCGAGGTTTGAGAAAGGAATAGGGTCGAATAATAGTTTCCTTTTTAAACATTGTCTCAGATCTAATAGGTTCAATAGTTACATTGTAAGATGTATTGGACGTTTTACAGAATCTTTATTAAACGAAATAACTCATAAAGAAATTACATGT…
CTTTTTTTGGGCTGTTATTGATGGTGTCGAGCTCACCTCGACCATTTGACTGAGTACCTGCTTCTTCAAACCAAAGAGGTATCAGGTATCTCTGTTTAGCGGTCCTTAGATAGATGGGAAGAAATCTCTTAATATTTTTCGCTTTTGTTATTTTCACCTGCTTCATTGATTGACCGCTAGGCCATACACTCGGGTGCTAACATTCTCATTTCTCTAACATGTAGCAGAGTGGCATCACAACATTTTGGTGAACTCATAAGAAAATAGAAAAGGCTGAGACCATTCACTTCAGGATCTGTAAAATCTAATGACTTACAACAAACCTCAAGGACTTGCATTGTGAGATGTATTTAGTTTACAATGAAAGCAACAGCCGTTGGACGTTTTACAGAATCTTTT…
TCGAAAAGTCCTGTGAGACAGGTCGTGGTTTTACTCCCTTGAGCAAGGAGGTTTCCACGTAAAACTCTTGTGCCTGTTTTACTTTGTGCTATTTACTTTCTGCACTTTTACTTTTACACTGTTATTCTGTCGAGGGACCTGGTCCCGAGATCACTGGTGGACGCGTATATTCCATTAGAACTATTGTGGACTGGGAATGAAGAACAATTGAGATACAATACAGAGTATTATAGTTTCTTTCTTCACTTCCTGATCTCACAGTTAACACTAGTATAAAATTGAATTAGTAGACACACAACCTACATAACAATCCGCGTGACGCTGATCTATATATGAAATAATAAGTCTCCCTTGATATCTTGACTAAATTGAGGAAGAAGAATAGGTAATTGTTCAAGT…
NNNNNNNNNNNNNNNNNNNNNNNNNNNNNNNNNNNNNNNNNNNNNNNNNNNNNNNNNNNNNNNNNNNNNNNNNNNNNNNNNNNNNNNNNNNNNNNNNNNNNNNNNNNNNNNNNNNNNNNNNNNNNNNNNNNNNNNNNNNNNNNNNNNNNNNNNNNNNNNNNNNNNNNNNNNNNNNNNNNNNNNNNNNNNNNNNNNNNNNNNNNNNNNNNNNNNNNNNNNNNNNNNNNNNNNNNNNNNNNNNNNNNNNNNNNNNNNNNNNNNNNNNNNNNNNNNNNNNNNNNNNNNNNNNNNNNNNNNNNNNNNNNNNNNNNNNNNNNNNNNNNNNNNNNNNNNNNNNNNNNNNNNNNNNNNNNNNNNNNNNNNNNNNNNNNNNNNNNNNNNNNNNNNNNNNNNNNNNNN…
CATCACAATACACCACAAAACCTTGAGTACCTTCTGGTAACGTCAAAACTAGAGCTATAATCAACCTCTTTTTCAATTCCTGAAAAGCTTTTCTCATAAGCTTCAGACCATTGAAATTTCACTGTCTTCTGAGTCAACTTGGTTAAAGGAGATGCAATAGACGAGAACCCCTCATCAAACCTTCTATAATAGCCAGCTAATCCCAAGAAATTCCTAATTTCAGTTGGAGATGTGGGTCTAGGCCAATTCTGCACTGCCTCAATTTTCCGAGTACCAACTTTAATTCCATCACCGGACACAATGTGGCCTAGGAACGCCACAGGCTTAAGCCAAATCTAACACTTAGAGAACTTGGCATACAACTTTTTATCTTTCAAAGTTTGAAGAACTATTCTGAGA…
>chr05:5191649|5300720
GATCAGATTACCAAACCTTCTTCCTGTGTTTACTCTCACTTGGCCTTCACTGATATGAAGAATCTTGTAGAATGGAGTGCGTCTTGCTCACGTGTTGGCTCTGTACTTTTTAAGAATTACGACCCATACTTTACTGTTCGTCCCTTAACCTCTCGTGCTTTATCAATTTCATGCATTTTATTAAATTTCAAGTTTCTAAAAGTATTGGATTTGGAGCACCAGGTTGTTATTGATTCTATTCCAACTGAGCTCTTTTACTTGAGGTATTTATCTGCACACATTGATCAGAATTCAATTCCTTCAAGCATATCCAATCTTTGGAACCTTGAAACTCTTATATTAATTACTATACCAGCTGCGACAGAAAACACACTATCACTACCTAGTACAGTTTGGGAT…
NNNNNNNNNNNNNNNNNNNNNNNNNNNNNNNNNNNNNNNNNNNNNNNNNNNNNNNNNNNNNNNNNNNNNNNNNNNNNNNNNNNNNNNNNNNNNNNNNNNNNNNNNNNNNNNNNNNNNNNNNNNNNNNNNNNNNNNNNNNNNNNNNNNNNNNNNNNNNNNNNNNNNNNNNNNNNNNNNNNNNNNNNNNNNNNNNNNNNNNNNNNNNNNNNNNNNNNNNNNNNNNNNNNNNNNNNNNNNNNNNNNNNNNNNNNNNNNNNNNNNNNNNNNNNNNNNNNNNNNNNNNNNNNNNNNNNNNNNNNNNNNNNNNNNNNNNNNNNNNNNNNNNNNNNNNNNNNNNNNNNNNNNNNNNNNNNNNNNNNNNNNNNNNNNNNNNNNNNNNNNNNNNNNNNNNNNNNNNNN…
NNNNNNNNNNNNNNNNNNNNNNNNNNNNNNNNNNNNNNNNNNNNNNNNNNNNNNNNNNNNNNNNNNNNNNNNNNNNNNNNNNNNNNNNNNNNNNNNNNNNNNNNNNNNNNNNNNNNNNNNNNNNNNNNNNNNNNNNNNNNNNNNNNNNNNNNNNNNNNNNNNNNNNNNNNNNNNNNNNNNNNNNNNNNNNNNNNNNNNNNNNNNNNNNNNNNNNNNNNNNNNNNNNNNNNNNNNNNNNNNNNNNNNNNNNNNNNNNNNNNNNNNNNNNNNNNNNNNNNNNNNNNNNNNNNNNNNNNNNNNNNNNNNNNNNNNNNNNNNNNNNNNNNNNNNNNNNNNNNNNNNNNNNNNNNNNNNNNNNNNNNNNNNNNNNNNNNNNNNNNNNNNNNNNNNNNNNNNNNN…
>chr05:5214241|5300720
GATCAGAGTACCCAAACTGTTTACTCTCACAAGCAGCATGCTCACTTAGCCTTCACTGAAATGGATACTCTTGTAGAATGGAGTGCATCTTGCTCATTTGTTGGCTCTGTACTTCTTAAGAATTATGACCCACACTTTGACGCATTTCACTTAGCCTTCGCAATGAGTACATCCTCTCATGCTTTTGCAATTTCACGCATTTTATTAAATTTCAAGTTTCTAAAAGTATTGGATTTGGAGCACGACGTTGTTATTGATTTTATTCCAATTGAGCTCTTTTACTTGAGGTATTTATCTGCACACATTGATCAGGATTCAATTCCTTCAAGCATATCCAATCTTTGGAACCTTGAAACTCTTATATTAAATCGTAGACCAGTTGTTAATCAGGAAACGCTA…
NNNNNNNNNNNNNNNNNNNNNNNNNNNNNNNNNNNNNNNNNNNNNNNNNNNNNNNNNNNNNNNNNNNNNNNNNNNNNNNNNNNNNNNNNNNNNNNNNNNNNNNNNNNNNNNNNNNNNNNNNNNNNNNNNNNNNNNNNNNNNNNNNNNNNNNNNNNNNNNNNNNNNNNNNNNNNNNNNNNNNNNNNNNNNNNNNNNNNNNNNNNNNNNNNNNNNNNNNNNNNNNNNNNNNNNNNNNNNNNNNNNNNNNNNNNNNNNNNNNNNNNNNNNNNNNNNNNNNNNNNNNNNNNNNNNNNNNNNNNNNNNNNNNNNNNNNNNNNNNNNNNNNNNNNNNNNNNNNNNNNNNNNNNNNNNNNNNNNNNNNNNNNNNNNNNNNNNNNNNNNNNNNNNNNNNNNNNNNNN…
>chr05:44700330|44712353
TAATGTAAGCTAGTTACTGAGAATCCAATAGGACAGAAGCTCAATATGATGAATCCCAAGCAGGACAAATATGTAAGGTTAGTACAATCAGCTTCCTATACCAAGAAAAGCTCCATTAGCAGAAGCTTACATAAATTTGATGATATAATTTGAATTGGCATAATACAGAAAAATGCCCTTTAACTTAGACTCAACTGACATTTATATCCTCCAACTTTGGGTCTGCACAAGTAGACACTTAAACATGTATATAACGTTATACGTGGCATCCTACATAACAATTTGCAGTCCTACATGTATTATGTCACGTCGGACATGTGTGTCTACTTGTTCAACTTTATACAAGTTCAAATGCTTACCACATCCAAAGTTGGAGGGCACAGATGCAAGCTGAAGTTT…
>chr05:45292491|45308297
GGTGATCACGATATGGTTGTGCCATTTATTTCAACTCAAGTATGGATTAAATCACTAAACTATTCAATTATTGATGATTGGAAGCCATGGATTGTTGATGGTCAAGTTGCAGGGTGAATTTCTAACCTAATTTTTTTTTCAATTATTCCTTAATTAATGTTAAGCAAAAGAATAAATTGAAAAAAATATTAATTAAGTTTGATTGTTGCATATAGGTATACAAGAAGTTACTACAATCAAATGACATTCGTGACAATTAAGGTAAGAAATTATTACACTTGTTTTAATTTGTTTGTTTTAGTTTTTTTTATTTTTACAACTATTTATATCAACTTTTTGCAAGTCAGGTTTAAGATCATAAGATCAAAGAGAAATTAGTATATTATACATATCTTTAAT…
>chr05:49500089|49690085
CAGGTATAATCTGCTGTACTTCGCGAGGACATTGTCGATCTTATGGATTTCATAGAAGGGTTAAAGAATGAACAAAATCAAGTTGAAAAGCTGTCATTTTTGTTGGCATGTTTACAGCTTTGTTATTACATTTCGGATGGTTCTAATGCCGAAATGTCATGCATATCATATGAGGTTCATGATCTGGTTCAGTCACTTTTTAATCAGAGTAGTGGAGATGACATGATGGTTAAATTAATGGATCATGTCGTTCCTCGCCTCCTTGAAAATATCACAGGTTCTAAAATCTCATATCATCATCATTCTGAATCAAGTGCTGCCATGAATGAGGATCAGTTGGTTGAACTTTTGGACGTGCTCCTCGTGAATCTCCATAACCTACCCAACGTTCGTGCTGAG…
998607 1001091
chr06:986438|1168761	chr06	-	986438,988319 992197,992778 993442,994273 994368,994594 994679,994963 995222,995631 996294,996867 1003889,1005029 1005117,1005177 1023440,1024414 1041351,1043427 1043508,1043571 1051066,1051829 1052284,1054503 1054646,1054778 1060226,1060936 1069334,1070714 1162824,1163247 1165442,1165745 1165927,1167185 1167355,1167783 998607,1001091 1002333,1002369 1029023,1029444 1030801,1031037 1032997,103306…
>chr06:986438|1168761
GTGTCATTTTCTGCTCTTCGCAAGGACGTTGCCAATGTTCTGGATTTCATGGAGAGATTAAAGGATGAAGAAGATCAAAAGGCTGTTGATGTGGATCTAATTGAAAGCCTGAAATTGAAGCTGACATTTATTTGTACATATGTCCAGCTTTCTTATTCCGATTTGGAGCAGTTTGAAGATATAATGACTAGAAAAAGACAAGAGGTTGAGAATCTGCTTCAACCAATTTTGGATGATGATGGCAAAGAAATCGGGTGTTATACAAATTTGAAAGCTTCAACTTCAGTAGAAATTGGACTCTTCATTAAGCAGCTCCTGGAAACCTCTCCGGATATTCTTCGGGAATATCTTATTCATCTACAGGAGCACATGGTAACTGTTATTACCCCTAGCACTTTA…
NNNNNNNNNNNNNNNNNNNNNNNNNNNNNNNNNNNNNNNNNNNNNNNNNNNNNNNNNNNNNNNNNNNNNNNNNNNNNNNNNNNNNNNNNNNNNNNNNNNNNNNNNNNNNNNNNNNNNNNNNNNNNNNNNNNNNNNNNNNNNNNNNNNNNNNNNNNNNNNNNNNNNNNNNNNNNNNNNNNNNNNNNNNNNNNNNNNNNNNNNNNNNNNNNNNNNNNNNNNNNNNNNNNNNNNNNNNNNNNNNNNNNNNNNNNNNNNNNNNNNNNNNNNNNNNNNNNNNNNNNNNNNNNNNNNNNNNNNNNNNNNNNNNNNNNNNNNNNNNNNNNNNNNNNNNNNNNNNNNNNNNNNNNNNNNNNNNNNNNNNNNNNNNACACCCCATCCCAAAAAAATATCAACAAAATT…
NNNNNNNNNNNNNNNNNNNNNNNNNNNNNNNNNNNNNNNNNNNNNNNNNNNNNNNNNNNNNNNNNNNNNNNNNNNNNNNNNNNNNNNNNNNNNNNNNNNNNNNNNNNNNNNNNNNNNNNNNNNNNNNNNNNNNNNNNNNNNNNNNNNNNNNNNNNNNNNNNNNNNNNNNNNNNNNNNNNNNNNNNNNNNNNNNNNNNNNNNNNNNNNNNNNNNNNNNNNNNNNNNNNNNNNNNNNNNNNNNNNNNNNNNNNNNNNNNNNNNNNNNNNNNNNNNNNNNNNNNNNNNNNNNNNNNNNNNNNNNNNNNNNNNNNNNNNNNNNNNNNNNNNNNNNNNNNNNNNNNNNNNNNNNNNNNNNNNNNNNNNNNNNNNNNNNNNNNNNNNNNNNNNNNNNNNNNNNNN…
TAATGAGGCAAAAGATGTCATAGATTCAATTATTGTTCGAGATAATGGTCTCTTACATCTTATTTTCTCACTTCCCATTACCATAAAGAAGATGAAGCTTATCAAAGAAGAGGTCACTGATTTACATGAGAACATTTCCAAGAACAGAGGACTCATCGTTGTGAACTCTCCCAAGAAACCAGTTGAGAGCAAGTCATTGACAACTGATAAAATAATTGTAGGTTTTGAGGAGGAGACAAACCTGATACTTAGAGAGCTCACCAGAGGACCGGCAGAACTAGATGTCATTTCGATCACTGGTATGCCGGGTTCAGGTAAAACTACTTTGGCATTCAAAGTATACAATGATAAATCAATTTCTTGTCATTTCGACCTTCGCGCATGGTGCACAGTCGACCA…
ATAAATAAATTATTCATGTAGTAATATGATGATTTACTATTTAGTATTTAATTTATTAAATAGTTTATAACATTTTAATTTAATGTAGGGGCAAAATGGTAATCCAACTTTTGCCTAACATTCTTCCCACTTATAATAATATATGATATGATATTGGCCTTAAGATACAAAATGTGATACATATGTTAAAAGAATTGTTATTCGAAAGTTCATAATCTGAAATGTGCAAGAGCCACAAGCTACAGAAGTATTGATTTTGTCATGAATATCAACATTCTTCATCCTAGTTAATTCTTTTTCAATTTTGAATAGACTCATTTTAATCACTTATAATCTTATAACTGTGACTTCTTTTCTGAAGGTGGCAACTTTAAGTCTATGAAGTATAGGATTGATGAG…
998600 1005029
chr06:998600|1056725	chr06	-	998600,1005029 1005117,1005177 1023440,1024414 1041351,1043427 1043508,1043571 1051066,1051829 1052284,1054503 1054646,1054778 998607,1001091 1002333,1002369 1029023,1029444 1030801,1031037 1032997,1033067 1035009,1056725
998607 1001091
chr06:998600|1056725	chr06	-	998600,1005029 1005117,1005177 1023440,1024414 1041351,1043427 1043508,1043571 1051066,1051829 1052284,1054503 1054646,1054778 998607,1001091 1002333,1002369 1029023,1029444 1030801,1031037 1032997,1033067 1035009,1056725
>chr06:998600|1056725
AATTTTGAGCTGTATTGATCAAATAACAAAGCAAGCAGAGGATATAAAGTTTCATCACCTAAAAAGGTTAGTCAACTCATCTAATAATTTGCTACTCTCATCTCCATTGAAGTATAGTTATGGAAAAGTAAAAGTGATGTAAGAAAAATGAAAGAAATTTGGTAGTTAGTTGGATATCACAAAGAAAGAGAGAGGGCTAAATACTTACTCACACCACCAATTTACAACAAATCAATAGATTTACGACATTATCACTTAATTGTGGTTAGTTAATGTATACTTTCACCTCATTTAATTATTACTTACTCATGATAAGTTGTATTAGTTTGGTACTAATATCCAGTGTGGGTGAATTCTTACCGGGTGAGAGGGTGGGGGTTGGAGAGTGCGGAGGGAATA…
NNNNNNNNNNNNNNNNNNNNNNNNNNNNNNNNNNNNNNNNNNNNNNNNNNNNNNNNNNNNNNNNNNNNNNNNNNNNNNNNNNNNNNNNNNNNNNNNNNNNNNNNNNNNNNNNNNNNNNNNNNNNNNNNNNNNNNNNNNNNNNNNNNNNNNNNNNNNNNNNNNNNNNNNNNNNNNNNNNNNNNNNNNNNNNNNNNNNNNNNNNNNNNNNNNNNNNNNNNNNNNNNNNNNNNNNNNNNNNNNNNNNNNNNNNNGATGTATTTTATGGTTCTAAGTGATTGGGGTTGGGACCTTTGAGGTTAGAGGATTTAGAGTTGGAGACGTGCAGGAGAAAGTCGGGCAGTTTGCGAGGAGCACGTCCGCGTCGCGGACTTGTTCCCTCTGTGAATAAAAATCTTCTCC…
>chr06:2281246|2285816
ACAGGTTCATCACGGTCACGCCAGAAACTGAAGTTCTGAAAGCGAAGCAACTGATGATAGGTACTACTTTCTGCTTCATTTCTTTTTTTAATGCCCTTATTAGTGTATTTGCTTCATACACAAGAAGATTTGCAATAATGTACTTTATGATGGACTTGAGGAGTAACAATTTAAGCCACGCCAAAAAAAAAGAAGAGATTATACAGGAACAACAATTTTGAAAGAACAAATTTTGGAATACCTAGCAAGACTACTGGTTTTTAACCATAAAGCACACAAAATGAAGAAGAAAATAGGGAACACTGAACAAGAGTAGTGCAGTAACAATTGATATCAATACAACCCTCCATCACTTATTCACCACAACAGAGTTGTCTGAGGATTTATCTTGACCCTCTA…
>chr06:4064493|4064855
AGAGATCCCTCGGGAACTCGGTCATCTTCGTTACCTGAGTATCCTAGACCTGCAATATAATGGACTTACAGGCTCTATACCATCATCAATCTTTAACATTACTACAATGCAAGTAATTGCTCTTACAGGCAACAATCTTACTGGAAAGCTTCCAAAAACTATATGTGACCATCTTCCAAACTTGGAAGGGCTTCACCTCACAAGCAACTCCCTAGATGGAGTTATTCCACCAAACCTTGAGAAATGCCGAAAACTTCAAATATTGTCATTGTCTTACAATGAGTTTATTGGAATTGTACCAAGAGAGCTGGCCAACTTAACAGCTCTTACAGAATTATATCTCGGAGATCTGCATTTGGAAG
>chr06:46705986|46760063
GGTTTCGCCGTTCTTTCTTCTTCAGTTTTCAACACAGAATTCTAATGGAAGAAGGTAAACGAAAATCGCCTAGAAGAAGTCCGCGGATACTTAATGATGTTGATACTTTGAATAAAAATTTTTATAGAAGGTGTCGGATGAGGGGTCAAATTTCAGCTACTACTGCTACCGACAAAGTTAAGGACGATCCCAATTTTAATTTGGGAATTTCACAAGTATCGAGTAAGCAGAACAAGGAGGAGAGAAATGCATGTTCATTGTAAAGGTAAAAAAAAGAGTTAAAGAGGTGAACAATGTGAAAAAATAAAAAAAATGGCGTTGATTTTGCATCTACATCGAAGAAAATTGCAGACAACGATGACAATTTTGAGGATTTACCTCCTCAATTTCAGTCAAAAA…
>chr06:46879934|46908236
GCATTTGACAAGTTGACAATCCTCAATCTAAGTTTTTCAAGAAGTTTACTCCGAACACCCAATTTTTGTGAGAGTCCAAACCTCCAGAAGATTATACTAAAAAGTTGTGAAAGTTTGGTTGAAATTCATCCATCCATTGGAAATCTCAAAAAGCTTATCTTCTTGAATCTGGAAAAATGCAAAAATCTCAAGTCTTTACCAAGTAGTATTCAAATGGAATCTCTTGAAAGCTTCAACCTCTCAGGTTGTCAGAAATTAGAAAAATTTCCAGAAATTCGAGGGAATATGGAATCGCTATCAGAGGTCCTTCTGGCACGTACTGCAATTTGTGAATTGCCCTCATCAATAGGACAGCTCAGTGGTATCAGCTTGCTTGATTTGCAATCATGTGAAAACCTT…
>chr06:46889410|46921652
GGAAGATTTCATGGCTAATTTTGAGAAGTTGGCAACCAAACACGAGGCAGATCTTGCTCTCAGGATAAAAGATGAGACAAATCACAAGGATAATTTGGAGAAGGTGCAGAGGTGGAAAGACGCTCTACATAGAGCTGCTGGAATAGCAGGACTGGATGTTCGTAAAACTGCTAATGGGAATGAAGCAGATTCTATTGACAAGATTATAAATGATAACTTCCGAAATATGCACCACACCGTTTCAGCAACTGAAAAATATCTAGTGGGAATCGAATCTCGTGTGGGTGAAGTAGAATCATTACTGAAGTTTCGATCAGGTGATGTCTGTTTTATTGGAATTTGGGGGATCGGAGGCGTTGGGAAGACAACTGTTGCAAGAAAATATTTTGACAAGGTTTC…
>chr06:47056540|47107321
GGAATTTACAAGGAAGGAGGGAGAAAGTTTGTGATGCTTAATTTGGGTCCATTGGGTTGTCTCCCTTTAATGAGAGCTCTCAATCTTCAAATTGGAGTTACAAATGGAAGTTGCATGGAGAAGGCCACCAACTTGGCCAAAATGTTTAATTTAGCTCTCCCAGAAATGCTCAAACAACTAGAGAAGCAATTGCCTGGATTTAAGTATACAATATTCAACTTCTTCAAAGTACTTGTAGATAGCATTGACAATCCAACAAAATATGGTGTGTTCTATCTCTTCGAACTCAAAATCAAGTATTTAAATGTTTGATTATATATTGGGCACCGTTGATTTATGAAAGAATAACTATTATACCAAGAGTACTAGTGTACGATAAGTACCAACATGAATAAGTGG…
>chr06:47056540|47127417
AAAATGAACAGACCTTCATTTGAGCTTTATTTCTTCAATGGTAAGACAGAATAGGTCACAATTCAAGCCAGATCTGATTGTCGCTCACCGGTGTTGGAGTCACGTCGGAGATGGAGATCTTACACCTGCAAAACAAACCAAACTCGTCAAGGGGAAGGGGAAGGGGACTGAGTCGCGACTGGATTTGCTCCGGTTAATCGGAGCTTGAAGCTCCTCACCAGAGCTAGCCGCAAGAGAAATAAACAGAAGAGGGAAAATGGTTGTTTCTTCGGAGCGGTGTCAATGGCTTCCCTAGTCAGTGAACCGTAGCATGTAGTAAGGGAGGACAATGGTCTTTTGGTGGTTTTGGATTTGTTTGGAGTTGTTGTGGGTTGGTTCTGATGGAGTCTCGCCGGAAAA…
>chr06:50006568|50052854
TTTTACGAAGGAGTCATTTCTTCTTTTGATTCTGAGACAAACAAACACAAGGTTGACGAGATTATTTATTTTTATGAACTCTTGTCATTGTTTCTCTAACTTAGATTTTTTCCTTAAGTTACTTGTATTTTCATTCTTATTTTATTCAACAATTCAACATCCTTGACCAGTGTAAATCCTTGTATCATTTGTTTTCAAAAAGTTCTCCTACCACAGCTAATATACCTGTAAGTAAAACTAACTCCATGTTAAGTCAACTGGGGTCGGATAAACTAGGGAATAGACAAATCTATTTAACTCTTCAAAATCAAGAGCTGCCACGTAAATCCCTTTTTACATACAGGTACAACCTTACAGTTTAGAGACATCTTTGTTGTAGACCCTATTCTTAAATATACT…
ATTAATTACATAATGCAACAGATCAATTACCGGTTGAAACAGATGACTCATCTGTTATAATAATTGACTTACATGTTAGATAAGCTTATGGTTCTGGACCTGTATCCAACAAGTGAATCATCTGCTGCAACATTTTACTAAATTTTCCATATATATTAGTATACTTTTTTAAAAATTGATTTCTAATATTCCGTAATTTTGAGAAATGATTGTTCAATCATAAATATATAATTGGAGAATGTATTAATTCTCTCGTAATTTGATAAAGCTGATAGAAAAAAGAAAAAAAATTATTTTTACTATATTAGATTAGGTAAAGAGGAAACAAAAAGAGTAATTTGTTTATTTATATCAAATTACACTAATACCAACAAGGGTTGTGGTTAGTAGTCATTCATT…
>chr06:57963204|57981806
GTTTCCAGTGTAATATATCTGGATTCTCCCGTTGGTGTTGGATTATCTTACTCGAAAAATAAATCTGACTACGTGACAGGAGACTTAAAGACTGCATTTGATACCCATTCGTTTCTTCTCAAGGTAATATTACATAAACTTGGGTTGATAGTTAAATTTACTAGTTTTTATGCTAACTATGTCCTAACTCATTTGTTGTTCTACTAATTGATGCTCTTTCTAGTGGTTTGAGATCTACCCGGAGTTCCTCACGAACCCATTTTACATATCTGGAGAGTCTTATGCAGGAATATATGTGCCAACTTTGTCTTACGAAGTAGTAAAAGGTAATGTGGATCTTAAATGAACATGTATTGGTTGATGTGGTGGGCTAAACAAACTAACTTTCTTCTGCTTATG…
>chr06:57981362|57986990
GGTTACATGGTGGGAAATGGCGTGACAGATGAGATAATAGACGCTAATGCTCTTGTTCCATTTCAACATGGTATGGGCCTCATTTCAGATGACTTATATGAGGAAGCTATTGTTGCATGCCATGGAAATTTCTACAAACCAGCGGATAGTAATTGTTCAGAAGTGCTTAATAAAATTGATCAGGTAGTTTATGATCTAAACGTTTATGACATTCTAGAACCATGTTACCACAGCAAAGAACCTAGTGTAATTACCACTGCTAACTCAAGATTGCCTATGAGCTTTCGTAAACTAGGTGAGACAGAAAGGCCTCTTCCTGTCAGAAAAAGAATGTTTGGCCGTGCATGGCCTTATAAAGCTCCAGTAAGAGCCGGACATGTCCCAACTTGGCCGGAGATT…
>chr06:58249011|58256598
TACTTGAGACATTTTCAGCCCATTATGTTTTTGCATTGGGCATTGCAAGGTTTTTGGGTTGTGCTCATTGGATTATTCAGGTTTATGACAATGTTGGATCACCGATTTTCTTGGATGAACGTAGTTTCTTATGGATACCTATGGTCTTTTTAGCAGAAATGGTTCAAACGTTCATTTTGGCTGATTTCTGTTATTATTACGTAAAGAGTGTTATGAGCGGCCAATTGATTATTCGTTTGCCAGTACCTGTGTAAAAGGCTTAAGAGGCTGTAATATGATTTTGTTGAATAATTCATGTGATAATGAAACTCTCAAGTTCTTATTTTTGAAATAAATTTTAGTGACTGAATCTCTTCTTTTTTGACGTTTACATTAAATAATCAGTATTTTAATTACGCA…
>chr07:41144397|41144651
TGGTGTTGGTGATGGTGGTTTTGGAGTGATTGGTGGATGGACAATAGGTGGTGTTGGAGTGATTGGTGGATAAACAATAGGGGGTGAAACAATAGGGGGTGTTGGTGATGGTGGTTTTGGAGTGACTGGTGGATGGACAATAGGTGGTGTTGGAGTGATTGGTGGATAAACAATAGGGGGTGAAACAATAGGTGGTGTTGGTGATGGTGGTTTTGGAGTGAATGGTGGTGTTGTTGGTGGTTTAGGGGTGGAAG
>chr07:41144457|41144687
GATTGGTGGATAAACAATAGGGGGTGAAACAATAGGGGGTGTTGGTGATGGTGGTTTTGGAGTGACTGGTGGATGGACAATAGGTGGTGTTGGAGTGATTGGTGGATAAACAATAGGGGGTGAAACAATAGGTGGTGTTGGTGATGGTGGTTTTGGAGTGAATGGTGGTGTTGTTGGTGGTTTAGGGGTGGAAGGTGGAGAGACAATGGGAGGAGGATGCACTATAGGAG
>chr07:41144589|41144918
TGGTGTTGGTGATGGTGGTTTTGGAGTGAATGGTGGTGTTGTTGGTGGTTTAGGGGTGGAAGGTGGAGAGACAATGGGAGGAGGATGCACTATAGGAGGTCTTGGTACATGTGGAGGTTTTACAATTGGTGGCTTAGGGCCATGATGAGATGGAGGAGGGCATGGTTTTTGTGGGGGGTGTTTAGGGGTAGAAGGTGGTTTAACATGTGGAGGGTATTTAGGGTGTTTAGGGGTAGTAGGTGGTTTCACATATGGTGGTTGTTTAGGGTGTTTAGGGGTAGAAGGTGGTTTTACATGTGGAGGATCTTTAGGGTGTTTAGGGGTAGAAG
>chr07:41144652|41144795
TGGAGAGACAATGGGAGGAGGATGCACTATAGGAGGTCTTGGTACATGTGGAGGTTTTACAATTGGTGGCTTAGGGCCATGATGAGATGGAGGAGGGCATGGTTTTTGTGGGGGGTGTTTAGGGGTAGAAGGTGGTTTAACAT
>chr07:46285469|46332525
GTGGAACATCAACGTTGCAGAAAAGCTAGCGCCATATATGAAACTCTTTTACACTGCTCTCCTAGATTTTTACAATGAAGTGGAGAAAGAGTTGGCAAAGGAGAACAAGTCATTTCGAGTCAACTTTGCTATTAGTGAGATAATTATGTGATAGATATTAATTATTACTCCTAATAATCCAACAAATAAATTAAGGAGTTTTTAGTAGGGAAGAAAGGGGTTATGAAAATGTTTTTCACGTTAGAGTTGATGCTTTTTTTCAAAAAAAATGTCCTAACCAAATGCTTGGCAATCATTGGTTGAGCTTATTTATGATTTTGTGCTGAACCCGGTAAACGAATAAATAGGTGGTCTTTCTAGAAATGTTAAACAAAACAACGGTACGACCAATCTTTTTTT…
TGTTATCAAACCTTAATTATCACGTCTTTAGTTTCTCTACTCCAAACTCTATAAAAACTAAGTTGAAAAAATGGATGAATTTGGTGGTGAGGTAGAGATTACACGTCGGAGTGACAATCATCATCCTTCTATTCGAGGAGATCATTTTCTTTCCTATGCTAATCTCTCGGTAAATTTGAATGCCTAGTGCATGTGTTCATGTTTTAATTTGAACCGAAAATCAATTCATAAAGCCTCAAACATTCAACACATAATTCATAACTACAGCCCAGAACTAGGGCGGTTAGCTACTCATGCTATTAGAAATCAATAATAGATAAACGTTCATACAAAATTTGGAAAAATAGAAGAGTTAAAGGATTACAAACTTGAATTCTTTCTCTTGCACACTAACAAAAT…
TGGTTATTTCAAAGTAACGCCTCAATCACATTCCCTAAGTCATACAAGCTACTAATTCAACACACACAAGGCAAGTTCTAGATATCAAGTTAAGCAAGAACCAATCAACACTCTCCACACATGGTATCATGACACATATAAAGATATATCAACTAACATGCTTATTCAACTTGCATTATGGTATCACTACACAATTAAGCCCATTTTCATATTAATTTGAGTCAAAACTTAAGAGTACACGCTAGTTACAAGGTCAACAATTTATTGCATTTTTTAAAATATGACTACCCATGACGTTTGGCTACTTATTCGGACATAGCTTCAAAAGACCAAGGTTGGTTTCTCAATCCTACTCTTCTATGTGACTAATTTTCCCTTAAGATGGTCATCATCCATCCA…
>chr07:50569729|50631841
GTTCTTGCCTACTAAAAGGAACAAAAGAATGCTGGAAATCGAAAAGCAAGTCCAAACAACGATCAGGTGTATCATCGACAAAAGATTGAGGGCAATGGAAGCAGGGGAGCCTAGTAAAGATGACTTATTAGGCATATTACTTGAATCCAATATGAAAGAAATTGAACAACACGGAAGCAAAGATTTCGGAATGACAACAGTTGAAGTGATTGAAGAGTGCAAGTTATTCTATTTTGCTGGACAAGAGACTACTTCAGTGTTGCTCGTCTGGACAATGATTTTGCTGTGCTTACATCCAGAGTGGCAAGTACGTGCCAGAGAGGAGGTGTTGCACGTCTTTGGAAATAATAAACCAGATTTGGAAAGACTAAATCGCTTGAAAATTGTAAGTACTTTTCT…
ACTGTAAAATCAACGATAAAATAAGTAGTTGTTATATCGTCTTGCCCATCATTAATGCCAAATTGTTCCCACTGAGATCAGATAAACCACATTTTCTATCGGCCTATTCCAGTCTCCTAGGGGCATTTACTCGGAGACTAAAAGATCTCTGAAAGGTATGACATCTAAATTTTGTAAGAAGTGAACTAATTCTACTTCCAACTTATCCAATACATTTTTCTTTCCTTAGATGACAATGATCTTGCACGAGACGTTAAGGCTATTCCCCTCAGTACCAACATATCGTAGAAGGAACAAACATGAAGTCAAATTAGGGGAGCTGAGTTTACCAGCTGGAGTGCTACTCATTATACCCACAATATTAATTCATTATGACAAGGAATTATGGGGTGAAGACGC…
>chr07:50599264|50611644
GTGACAATGATCTTGTACGAGACGTTAAGGCTATTCCCCCCAGCACTGATATATGGTAGAAGGAACAAAGATGAAGTTAAATTGGGTGAGCTGAGTCTACCAGCTGAAGTACTACTCGTTATACCCGCAATCTTAGTACATTATAACAAGGAATTATGGGGTGAAGAGGCGAAGGAATTCAAACCTGAAAGATTCAGTGAAGGAGTGTCAAAGGCAACAAATGGACAAGTCTCGTTTATTCCATTTGGTTGGGGTCCCCGAATTTGCATTGGACAAAACTTTGCAATGATGGAAGCAAAAATGGCAATAGCAATGATACTACAAAAGTTCACCTTCGAACTCTCTCCATCATATACACATGCTCCAGTTGAAGTAGTGACTATTCATCCACAGTATGGT…
>chr07:51275076|51291123
AGTGGAGAAAGTAAGTTTAGAAGAAGAAAAGAACTTGCTGACAGTGATAGGAGAGGGAATAGATGCAGTGGAGCTGGTTAATATAATTAGGAAAAAAGTGGGATTTGCTAAAATAGTGAACCAAGGTCCAGAGCCAGTTGAGAAAAAAGAAGAAAAGAAAAAAGATGATCCAATAGTGGTTAATTCATGTAATTGTCATAGTAATTATAATAATAGCATAATTCCTAGGGTTGAAATGTGGGAAGTTAATCCTTATAATAACTACTCATGTTTTCCATTTTGATGATGAGACTTCTTTGAGGAAAAATAAGAAGAATTATCATATTCTTTTTGTTTCATTTCATGTAATACAATATTATTATTTGGAGAGTCAAACAAATTTTCTGTTCATGGTGTTTC…
>chr07:52595935|52629932
TAACAATGATCTTGTACGAGTCGTTAAGGCTATATTCCCCAATAACAGTACTTACCCGACGAATTTATGAAGACATTACGCTAGGAGAAGTATCTCTACCAACTGGTGTGCTAGTCTCATTGCCAATTATCTTATTGCATCATGATAAAGATATATGGGGTGAAGATGCAAACAAGTTCAATCCAGAGAGATTTAGAGAAGGAATATCAAGTGCAACAAAGGGTCAAGTTACATATTTTCCATTTGCTTGGGGTCCTAGAATATGCATTGGACAAAATTTTGCCATGTTAGAGGCAAAGATGACTTTGTGTATGATCCTACAAAGCTTCTCTTTTGAATTGTCTCCATCCTACACACATGCTCCTCAGTCCTTGGTAACCACTCAGCCTCAGTATGGTG…
CAATCATCAAGTAACTTAGATAAGGAGTTTAATTATACAATCAGGTTACATATTCTGCAATTACAAGCAATTTCCTGGTAAATATTAGTAACTGATAGAAAACTAAAAATAAAGTAGGGGTGGCCAAAATCAAACGCAACCCGTCCAATTCGTTTAAGTTGACCCGCTCATTTATGAGTTCAATCTAACCAATTTCAACCCGCTAAAAGTTTGGGTTTATATGTAACCGAAGTGGTCTCACGGGAAATCTTGTCAAAAAAATTTAAAATTCTTTTTTTTCAATTTAATTGTATTATATAGCCATAAATCATAATAAAGAAAAATAATAATTTTATTAGGTGCTAAAATATTTTAAAAGACAGAGTAAAACAATTAAAGTTAGTAAAAATTGAGTTTGAT…
>chr07:53874144|53879515
AAGGACAGGATGTGGGGGCAATTGCGCTGAAGAATTTGAAATACCACTGTTTGACTTATCTACCATAGCAAACGCTACCAATAACTTTTCAATTGACAGACAGATTGGAGAGGGAGGCTATGGACCTGTTTACAAGGGCATACTTGAAGGAGGGGAAGTAGCTGTCAAGCGGTTATCTAGAACTTCCACACAAGGAGAAAATGAGTTCAAAAATGAAGTTGTATATATTGCCAAACTTCAGCACAGAAATCTGGTGAAGATTCTTGGCTGCTGCATTGAAGGGGAAGAAAAAATGTTGATCTATGAGTATTTGCCGAATGGGAGTCTTGATTCATTTATATTTGCGACAAAGAACTGATTTTGCTTTAGGCTTTAATAGTACCTTCCACTATACCTACT…
>chr08:153866|170169
AGGTTGTAAGCAGATATGCCGTCAGATACTGCAAGAGAAAATGCATCTATAGCTAATTCCATAGTGACTGACTGGAAAAATGAAAGAGGGAATCTTGGCGGACCAGGTAACCCTGATGCGAAATCTTTTCATAATTCAGTTATCTGTGTGGGTTTTGTTTTGTTTTGTTTTGTATATTTATTTTTTTGAGTAGTTGCTACTGTTGAGATTTGTTACAAGGTTTCCTTGAATGTGTCGGCATGACAAAGACAAGGATGTGGTCATTCACTCTGGCGCACAATTTAATATTGGTGCAAAAGTTGTATGCTTCAAGTATCTTTTGGCTGGTTTTTCTATTCAACTGATGAGCAATAAGTATTCTTTAACGTGTTAGGGATGACCAAACAATTCCAGTCTTTT…
>chr08:160068|213013
CAATCAGGTTGCAGTTCGAAGAAAAGGAGAAGTCACTAAATCTCCCCATTGGTTGCATTGGTTTTCTTGGCGAGCAGGCTGATATGGTTGATAATTGTATTGTTGCAGTTGTCGCGAAGTGGTGGCTCTTGCGAATTGTTCCTTTACACTTTTGTAAAACTTAAAACTTAGGAGCATATATTGCTATAATGTTGTAGTATATCTGTACTGTATTATATGACCCTCTTGTCACCCTTCTCCCCTTCCTGTTTTCGAATGGAAAATTTTATACGGTCAATGCAAACTTGTACAGGAAATTAGCAAGTCTCTCTATACTCATATATTCTTTCTTGATAAAGTCAGTACTGTATAGAAATGGATAATATCTTCTTGATTATTGGGATGGAGAGGAATTCTTCT…
>chr08:1439054|1558285
CATTCACAAAACAATTACCTCAGGGTTCAAGAAAATGCATTAACAGGCACAACTACTGAAATGGATGATGCGTCTGAGGCTAATATGGATTTATTAGTACAAGTTGGTGAAACATTATTGAAGAAACCAGTTTCCAAAGACAGTCCTGAAACCTATGAGGAAGCTCTAAAGAGGTTTGCAAAATTGCTCTCTGATAGGAAGAAACTCCGAGCAAACAAAGCGTCTTATTAATTTAAGGTCTCGGGTTGTAGTCAGGGGCGGATCTATAGTGTGTCCAGGGGGGTCATCCGACCCCCCTCGGAAAAAAAATTACACTATATATATAAGATTAATTTTTTTGTGTACGTGTATATATTTAAAATTGAACCCCCTGAGCATATGTCAAAGGAGTAGCTCAGT…
>chr08:3170214|3187129
ACTTTTACAATTGGAACAGAATTAGAATTAGATATTGTGATGGATCATCCTTTACTGGTGATGTTGAAGCAGCCGATCCGAAAACAAAAGTTTTCTACAGAGGAGCCAGGATTTTTTCAGCTGTTATGGAGGATTTCTTGGCTAAAGGAATGAAGAACGCTCAGAATGCTATTCTTGCGGGATGTTCAGCTGGTAGTTTGGCTGCAATTCTACATTGTGACAGATTTAAAGGTCTCCTTCCACCGGGTGCTAAAGTAAAATGTCTCTCAGATGCTGGTTTCTTTATCAACACGCAGACTATTTCCGGTACCTCTCATATCGAGCAGTTCTACAGTGAAGTTGTTAACACACATGGTTCTGCGAAGAATTTGCCTCAATCGTGTACCTCAAGACTGAAAC…
>chr08:4522887|4632446
TTTATCAATGAAACAGTCAGATTGGCAAATATTGCTCCTTTGATTTTCAGGAAAGCACTTAAAGACATCAACTTCAAAGGTATGTAATTAAAAGACATTAAAATTCATTACCACTTAGTTATTGTGAACAAGAAATCAAGATCTACTCAAGGGAGACATATCTTAATATAATAAGGATTTAATTTATAGAGGTATCAAAAGGTGTTAACCGAGGGGAAGGTGTAAGGCACTCCTCAATTTATTCAAGGGAGGCATACACATATATACCATTTTTGTCTAACAAACGATGCATATATATATATATATATATATATATATATTCACTGTCTAATAAATTGTGCATATTTAATGAACTAAAAAATAATAATTCTAAAACGATTTTTAATGCCAAAAATGCCA…
NNNNNNNNNNNNNNNNNNNNNNNNNNNNNNNNNNNNNNNNNNNNNNNNNNNNNNNNNNNNNNNNNNNNNNNNNNNNNNNNNNNNNNNNNNNNNNNNNNNNNNNNNNNNNNNNNNNNNNNNNNNNNNNNNNNNNNNNNNNNNNNNNNNNNNNNNNNNNNNNNNNNNNNNNNNNNNNNNNNNNNNNNNNNNNNNNNNNNNNNNNNNNNNNNNNNNNNNNNNNNNNNNNNNNNNNNNNNNNNNNNNNNNNNNNNNNNNNNNNNNNNNNNNNNNNNNNNNNNNNNNNNNNNNNNNNNNNNNNNNNNNNNNNNNNNNNNNNNNNNNNNNNNNNNNNNNNNNNNNNNNNNNNNNNNNNNNNNNNNNNNNNNNNNNNNNNNNNNNNNNNNNNNNNNNNNNNNNNNN…
NNNNNNNNNNNNNNNNNNNNNNNNNNNNNNNNNNNNNNNNNNNNNNNNNNNNNNNNNNNNNNNNNNNNNNNNNNNNNNNNNNNNNNNNNNNNNNNNNNNNNNNNNNNNNNNNNNNNNNNNNNNNNNNNNNNNNNNNNNNNNNNNNNNNNNNNNNNNNNNNNNNNNNNNNNNNNNNNNNNNNNNNNNNNNNNNNNNNNNNNNNNNNNNNNNNNNNNNNNNNNNNNNNNNNNNNNNNNNNNNNNNNNNNNNNNNNNNNNNNNNNNNNNNNNNNNNNNNNNNNNNNNNNNNNNNNNNNNNNNNNNNNNNNNNNNNNNNNNNNNNNNNNNNNNNNNNNNNNNNNNNNNNNNNNNNNNNNNNNNNNNNNNNNNNNNNNNNNNNNNNNNNNNNNNNNNNNNNNNN…
AAGTAATATCATAGGAACACTTTTTGAAAATTTATAGTTGTAACTCTGTGATTTAAAATTTATAAACATTGATACTAATATTAAGACAAGTAATGTTTGATGAGAGAATATTTAAGGAAATGAAAAAAAGAGTTATAAAAAATCACATATTTTGAAGGAAGAAAAATTCAATATAGAATTCATGCTATTCTCTATATTCCTGTTGTTTTCGTTTGATAAGTAACTATGAATTTAACAACAAGCTCGAAATCTTATTAAGCATATCACATAATTTTAAAAAGTGTTTTTATTTTTCGTGCTGTAGACACATTATTTTTATTATTTATATATATCTAATGTGTTTTATTTGTTTTAAATAAATAAAATAAAATATATTCAGATATTGTAACTAGGATCGTT…
>chr08:5954191|6007842
ATTCAACATGGAAGACGAAACGAACTTAGTATCAAGGACAACCATATACGTAACAGTTGGTGATTGTGATTTAAGAGTGAGCAATCATCTATTGCCCAAAAAAATACAAAAATTCATCCACGTGAGAAAAAAGCTTGCAGTTTTGGTTCAAAATTCAAAGGTGTTGTGGGCCAACATAATGGTCATTGTGCTAAGGTATGTGTAGACACTACTCTCTTTATACACCACTTATGGGATTACAGTAGGTATGTATGTTGTTGACTTGTTGTTGTTACATGTCATACAAGAGATTTTTTCTGACAACGATCCACAGAAAATATAAATTTCTAAGAGTTTAAATTATGTATACTAATGTAAATGATTTGTATAGGCTACCCACAAGAATATCTACATACTATA…
CTCGGCAAGGTAAGTATACACTCGGCGAGTCGCCGAATGGATCGGCGACCACGACTAATGTCACCGAATGGGCGAAAACTGGACGATTTCTTAAAAGGCCAAAGGTTTAAACTTTCAAACTCTACACTTTCCCTCACTTTAGACCTTCACAAACTCGCACCCGTTTAGTATTTTCAATATTTCTTGCGTTTTTACTGTATTTGAGTTGTTGATTGGTGCTCGGAGTTGGACTACATTGCCGCCTAGCATTTCAATAGTATTTTAATCGATATCTAAGGTTAATTTTTCGAACCCCAAGTTTATTTTTATCGAATTTGTGCTCATTTGCAATAACCAGATCTTGTTGAAAGTATTCTGACCCTGCCAGATAGTACTAGATTGTTTACACGCATGCTTTAA…
>chr08:18463626|18463964
CCTAGCCAAACCATATCGGCTGCAACCCCAGATCAGTCTGTTATGCAAATGCCAAGGCCTAGCCAAACCATATCGGCTGCAACCCCAGATCAGTCGGTTACGCAAATGCCAAGGCCTAGCCAAGCCATATCGGCTGCAAACGCAGATCAGTCGGTTATGGAAATGCCAAG
>chr08:33313048|33365148
GGAAGAGTCGTTGCAGGTCGAAGTGTTGTGGATGAATCTATGCTTACTGGAGAGTCTCTTCCGGTGTTTAAAGAGAAGGGTGTTTCTGTCTCAGCTGGCACAATTAACTGGGTATGGTGGTGTCAAGATTCAATCAATCAATCAAATATGATACCCAAACTAGTTGGATTCAGCTATATGAATCCTCTACGTCCGATCTGCTCTGTTCGGACATGGTGCCAAGATATTACGTGTATAGATATGCTATTTGCAGCTTTCTGACGTAGACTAGTTTACTGCCCCACTGTCATGTGTAACAAAATGAGGTTTCATGGCCTTTTAGAATGACTTACTTATTATTGTTATCAACATAGGAATAGGCTATATACCAACTTATATACATTTGAAGAGACATTAGAT…
>chr08:47331138|47357450
ATTTTGGGAGGAGTTCTCATTATAGCTGGGCTTTATTTAGTAACTTGGGCATCTTACAGAGAGATGCTGGCAGCCAAGGGAACTGTTCCTCATGCGCCTCAGATGACGGATCCCCTAATCCCATATCAGACAGGACACATTACCTCTGTTCCTTCTTCCTCAGTGCCATAGATCAGTGATTAGATATTGCTGCAGATATTATTTGCATGTCCTTTTCTTCATCTTCTTTATTATAATATGTAAGTTCACTGCTAAAAAGAATGACAGTTATGTATTGCAGTTCTATCAAGTTCTTAAGTAAACTCTTCCTGCAGAAATTTTCTTCTCATGTTCGTGTCTTTTTTTTTTTCACCCTTCCTAGGAGCTCCCCACCCCTTTTGCTCCCTTGGTGACTTGAAC…
>chr08:50264567|50264878
GATCCCATGTTCCATATCATGTTACTGACTTCTCTACACAGGCTTCTCAAAGCGGATATGCTGTTGATTATGTAAATCAGGGAGCACAGGCTGGTTTTCCAGGAAATTATTTGAACCATAATTCACAAGCTGGATACTCACGTTTTGGTTCAGGAAATGAATTTATGTCACAG
>chr08:50539836|50542152
AAGATGATGGGGTTAACAGTGATCATAGAACTGGATATAATAGACAGGATGAGAGATATGGGAGAAATGAGGAATCAAGGCCTCACATGATTCCCCAAAAGGCTTCACCTCAGGGGTACCAAAGAAATGAAGATGAGAGGAGAGACAATGTCAACCAAAGCAGTTGGAAGCAAAAG
>chr08:50796008|50840521
GTTAAACAAATGTTGATTGCACTTTTATGCGAGTCTGAGATGAAGTTGGCTGATGAGACCATAGAGAGTATACTTGATAAGACTTTTGTGGAAGCAGACTCAAATCAGGACGGTAAGATTGACAAATCCGAATGGCAGATTTTTGTGAACCAAAACCCATCACTACTAAAGATAATGACACTTCCCTATCTAAGGGATATCACTACTACTTTTCCTAGTTTTGTGTTCCATTCTGAAGTTGATGAAGTTGCTACATAAAAAACATCTTAATTTGTTACGCTAACACTAGCAAAGATCGAAATCCGAAAACAGCCAGCCAGCCACCAACTCTGCCGTTATACCACCAATCGACCGCCTGTACAATGGAGGCGAAGATGACGAATCGCTTGAAACGTTTAT…
>chr08:53011557|53122493
TTTCGAGAAAAACATATGCACTAGGTTTTTACGATACAATAATATAAGCATATCAAATGCCATACGAATAAAGATCTTAACTATAATTTATGAATTCCTTTGTAAAATTTGGGCACATGTTAGAGCATTTGTAAAGTTTTACTGATATAGATCGAAATTTGGTAATCTGGGAGTAGGGATAGCGAATGGCCTCTCACTTTTCTTGATGACAAGTCCAAATCCCTCTGAAAGATCAACCTTTTCGCCCTCAGGGAGTTTCCAATTAAAGGAATGTAACAATGAAGCTAACATAAACATGACCATTTTCTCTGCTAAAGGAAGGCCAGCACAAATTCTCCTCCCTGAACCAAATGGAAGGTACTTCATATTATTTCCAGCATAGTCTAAATTTGTCGAGCG…
>chr08:55753957|55754121
AGGAAGGGGGCATCATGCATAAGATAGGTAGTCAGCTGAAGACCATCAGGAAAAAGAAGAACAAAGATGGACACTGCAGAGATGGCAGTGACAGCAGTGACAGCAGCGACAGCAGCAGCAGCAGTGATGATGAGAGCGACAATGAGAACGGTGGAAGGAAGAAG
>chr09:12788578|12788727
GTTGCAAAGGAGATTGTGGAAGCTGTTGTGATGTATGCTGAGATTGTAATGAAGATTCTTGGGGTTGCTGCGGTTGAGGCTGAGTGGATGGTTGGGGTCGGGATTGATGATGAAGTTGTGATTGAGGTTGTTGGTGTGGATGAGGCTGAGGTTGGGGCTGGAACTGGGCTTGGGTTGGGTGTTGAAATTGAGGATGAAACTGAGGTTGGCCTTGGTGTTGATATTGAGGATGAAACTGGGGTGGTAACTGATGCTGGGGTTGGGGTTGGGGCTGAGCCCAAGGAGCTACATAACTGTTAAAGCTCTGATCTTGATACCCAATATAAGCTTGAGATGCGTATGGATTCCCATGTGTGGTTGAGGCAAGCGGCTCCTGATTATTTTGAGTAGCTGAAGCAG…
>chr09:12788578|12788769
GATGAAGTTCTTGCTGAGTTCTAGGTTGTTGGTTCAGTTCAGGTTGCAAAGGAGATTGTGGAAGCTGTTGTGATGTATGCTGAGATTGTAATGAAGATTCTTGGGGTTGCTGCGGTTGAGGCTGAGTGGATGGTTGGGGTCGGGATTGATGATGAAGTTGTGATTGAGGTTGTTGGTGTGGATGAGGCTGAGGTTGGGGCTGGAACTGGGCTTGGGTTGGGTGTTGAAATTGAGGATGAAACTGAGGTTGGCCTTGGTGTTGATATTGAGGATGAAACTGGGGTGGTAACTGATGCTGGGGTTGGGGTTGGGGCTGAGCCCAAGGAGCTACATAACTGTTAAAGCTCTGATCTTGATACCCAATATAAGCTTGAGATGCGTATGGATTCCCATGTGTGG…
>chr09:48949194|48998653
GCCCAATCTCAAATCATCTTATATCGTAGTTCTACACACGAGCTGAAAGGTTCTCTTTTTTTGCTTCTCCCTCAATTGACATGGGAACACGAGAGGTATACGAAGAAAAACTAAAGAGAGGGAATCTCCATCATGATCCAACAATCAAACTTGGCCTCGGCTCTGCTAGATGTCCTCGTTGTCTTTCTCTCTTGAACTCCAATTCAGTATGTATCATATTCTACTCGTTTTTTTTTTTGTGTTTTTGTAATTGTCCACATCTTGCCTAGTACATGCTTGATGAAATACCTAGCTAGTAATTTGAGCTGTTTCTGTTTGATTTCGATTGTAGAAAAGTGGAGAATGGGCGATTACTCCTATTCTACATGATTTCACGGCTGTGGTTAGTCTGCTATATTA…
>chr09:52232012|52248554
AATGCAGCCCAGCGATGCATGGAAGGTTTGTGCTGGGGGTGAGAGTAAAGAAGTCGACGTTCAGAATAAGAGAATCCGTCGAGAGAGGGAAATCATTTACAGGACAGTCCAGGAAATTCCATTGAATCCCAAGGAACCTTGGGACCGTGAAATGGACCCTGATGACACATTAACCACAGAACTCCCGCTTGAGCAATTACCAGATGCAGAAGGTGCTGAAACAGGTGTGTTGCCGCAGGAGGACAGAGAAACTGAAACTGCTGCATTAGCCAGTACGTCAAATGGCATTGCAACTACAGCAGAACCTGATGTAGAGTTGCTTGCTATACTGCTAAAACATCCAGAGCTGGTTTATGCTTTGACGTCTGGCCAAGGTGGAAACTTGTCCAGTGAGCAAAT…
>chr09:54902143|54907632
ATATGCTGCCAGCATTTTACGTGTGTTGTAGTGAAATGATAAGCAAATGGGAGGAGATTGTTCCAAAGGGATCATCAACCGAGATCGATGTATGGCCAGACCTTCAAATGATGGCCAGCGAAGTCATTTCTCGCACAGCATTTGGGAGTAGCTATGAAGAAGGAAGAATAGTATTTGAACTTCAGAAGGAACAAGCTGAGCATGTAATGGAAGTAGCACGTTCAATTTATATACCTGGATCTAGGTTCTTGCCTACAAAAAGAAACAAAAGAATGCTGGAAATTGAAAAGGAAATTCAAACAACAATTAGGCGTATCATTGACAAAAGATTGAGGGCAATGGAAGGAGGGGAGACTAGTAAAGATGACTTATTAGGCATATTACTTGAATCCAATATGA…
>chr09:59402050|59456743
ATGAATACTCAATTTGTTGTAGGAGAATCATCTTCTTCTTCCAACTTATCTTATGATGTGTTTCTCAGTTTCAGAGGTGAAGATACTCGGAAAAACTTCACAGGTCATCTTTATTTCCGATTGTGTCAAGTTGGAGTTAATACTTTCATAGATGATGAGGAATTGAGAAAGGGAGACGTCATTTCAATTGAACTTGAGAAAGCAATTGAACAGTCTAGGGTTGCCATTGTTGTTTTCTCCAAAAATTATGCTTCCTCTAGTTGGTGTCTTGATGAACTTGTCAAAATTCTCGATTGCAAAGAGAGGTTAAATCAGGTAGTTTTGCCTATTTTCTATGATGTTGATCCTTCTCAAGTGCGAAGGCAAACTGGATCCTTTGACGAAGCTTTGGCAAAACAT…
>chr09:59515006|59574732
ATGCAGGGGCGGACCCACCGTTACCCGATGCCCTTCGTCGAAAAATTACGAGGTCAAATTTTGATTTTATAAATATATATATATATACAAGTATTAACACATCTGGACACAAGTTAAAAGGTTTCGTGTATTAAGGTGTTACGAAAGTTCCTTGAGGTAGTGTGTTTTTGTGCTATTAGCCTCAAATTATATTTTTTTATTACAATCATTGACACCTTAATGACAATCTTTGGATCCACGTTAAAAGTCAGACAATTGATGCAGTACTACGCGAAAAATTCAATGGCAAAGATGAGTTCACACCGAAGCTTCTGGAATCTCCTTCGTCCGATTATATTTCAGTTCATTAAAACAAGGGATAAGGGCCTGAAAAATATTCCAACTTTGGTCGAATTTGCT…
>chr09:61318331|61318618
TGATTTTACGGGTGGGGGAGGTGAGCTGTAGTAGTATGGAGGAGGAGGAGACTTCACAGGTGGAGGAGGAGAGTGGTAGTAGTAGGGAGGTGGTGGTGATGGAGATGGGGGTGGTGGTGATTTGTAGTAGTATGGTGGAGGAGGAGACGGTGATGGTGGTGGTGGGGACTTGTAGTAGTATGGTGGAGGAGGAGATGGCGATGGTGGTGGAGGAGACTTGTAGTAGTAGGGAGGTGGAGGTGACGGGGATGGTGGTGGTGGTGATTTGTAGTAGTATGGAGGTGGGG
>chr09:61318331|61319331
TGATTTTACGGGTGGGGGAGGTGAGCTGTAGTAGTATGGAGGAGGAGGAGACTTCACAGGTGGAGGAGGAGAGTGGTAGTAGTAGGGAGGTGGTGGTGATGGAGATGGGGGTGGTGGTGATTTGTAGTAGTATGGTGGAGGAGGAGACGGTGATGGTGGTGGTGGGGACTTGTAGTAGTATGGTGGAGGAGGAGATGGCGATGGTGGTGGAGGAGACTTGTAGTAGTAGGGAGGTGGAGGTGACGGGGATGGTGGTGGTGGTGATTTGTAGTAGTATGGAGGTGGGGGTGATGGCGATGGTGGTGGAGGAGACTTGTAGTAGTATGGTGGTGGGGTGGTGGTGGGGATTTGTAGTAGTATGGTGGAGGAGGAGATGGGGAAGGTGGTGGTGGGGATTTG…
>chr09:61319347|61319706
AGACTTGTAATAGTAGGGAGGTGGGGGTGATGGAGATGGTGGTGGAGGAGACTTGTAATAGTATGGTGGAGGAGGAGATGGCGATGGTGGTGGTGGAGACTTGTAATAGTAGGGAGGTGGAGGTGATGGTGATGGTGGTGGAGGAGATTTGTAGTAGTATGGAGGTGGTGGTGATGGAGATGGTGGTGGAGGAGACTTGTAATAGTATGGTGGTGGTGGTGGGGACTTGTAGACGTACTTAGGTGATGGTGGTGGTGGGGACTTGTAGACGTACTTAGGTGAGGGAGGTGGTGGAGACTTGTACACGTATTTAGGTGATGGAGGAGGTGGTGATTTGTACACGTACTTCGGTGATGGAG
>chr09:61319491|61319778
AGATTTGTAGTAGTATGGAGGTGGTGGTGATGGAGATGGTGGTGGAGGAGACTTGTAATAGTATGGTGGTGGTGGTGGGGACTTGTAGACGTACTTAGGTGATGGTGGTGGTGGGGACTTGTAGACGTACTTAGGTGAGGGAGGTGGTGGAGACTTGTACACGTATTTAGGTGATGGAGGAGGTGGTGATTTGTACACGTACTTCGGTGATGGAGGTGGTGGTGACTTGTACACGTATTTAGGTGATGGAGGAGGTGGTGATTTGTACACGTACTTCGGTGATGGAG
>chr10:857085|875858
AAAGCTGAACCGTGGGCTCTCTGTTATTGATAGCTACAGTTTGTTGAAAGAAGGGAAAGAACTAACCAGTGAGGAAATCTTTCAAACATCTTCCCTTGGCTGGTGCATTGAATGGCTTCAAGCATATTTCCTTGTTCTTGATGATATAATGGATGGCTCTCATACACGCCGAGGTCAAAAATGCTGGTTCAGATTACCCAAGGTTGGCATGATTGCTGCTAATGATGGCATACTTCTTCGCAACCACATACCAAGAATTCTTAAGAAGCACTTTAGAGGAAAGCCTTATTATGTTGATCTTCTTGAATTGTTTAATGAGGTGGAATTTCAGACTGCCTCTGGACAAATGATAGATTTGATTACCACACATTTTGGAGAGAAAGATTTATCAAAATACTC…
>chr10:1145583|1172198
GGCTTGTCAGGCACTGAAAATTTGTCTTCCCGATATGCTTAGAGATGACACCTTCAGCAGTTGTCTTCGTGAGGATCCAATAACGAGAAGGTGGCTGCAACAATTGCTCCTTAACGTTAATGGGAATCGGGTTGCTCTACAAGCTGGAGGATTTGATCGTATGCCGTGAATCATACAAATGGGACTTAAATTAAGGGTGCATTGTTAGGAATGCATTTCTGTACTCATAGGACGTGTAATTTGATGGAGTATTTAAGGTGCATGTGGAATGCATTTCTGCACTCATATTTATTTATGTAGTGCATTATGTGAATTGTTATGAAGATTTTATTAGGAGATTAAGACTATTATTGAACCTTTACTAAGCCTGTCTATTTAGGTTTTTCCTTTTAAGCACAT…
>chr10:12149036|12149272
TGCTGCCGGAGGAGGTGGAGAGTTCACTGGTGGAGGAGGAGAAGCAGTAGGAGTAGGAGGTGCTGGTGGTGGAGAAGTTACAACAGGAGGTGGGGATGAAACTGTGGGGGGTGGTGAAGCAGTTGGTGGTGGCTGAGCCGGTGGTGTTTGGTTGTTAACTGGTGGAGGAGAACCAGTGGGTGTAGGTGGAGCTTGGGTAGCTGGTGTTGGAGGCGCTTGGGTAGTGGGTGTAGGTG
>chr10:12149051|12149332
TGGAGAGTTCACTGGTGGAGGAGGAGAAGCAGTAGGAGTAGGAGGTGCTGGTGGTGGAGAAGTTACAACAGGAGGTGGGGATGAAACTGTGGGGGGTGGTGAAGCAGTTGGTGGTGGCTGAGCCGGTGGTGTTTGGTTGTTAACTGGTGGAGGAGAACCAGTGGGTGTAGGTGGAGCTTGGGTAGCTGGTGTTGGAGGCGCTTGGGTAGTGGGTGTAGGTGGTGCTTGGTTAGTGGGTGTTGGAGGAGCCTGGTTAGTGGGTGTTGGTGGAGTCTGTGTAG
>chr10:12149126|12149269
TGGGGATGAAACTGTGGGGGGTGGTGAAGCAGTTGGTGGTGGCTGAGCCGGTGGTGTTTGGTTGTTAACTGGTGGAGGAGAACCAGTGGGTGTAGGTGGAGCTTGGGTAGCTGGTGTTGGAGGCGCTTGGGTAGTGGGTGTAG
>chr10:12149126|12149380
TGGGGATGAAACTGTGGGGGGTGGTGAAGCAGTTGGTGGTGGCTGAGCCGGTGGTGTTTGGTTGTTAACTGGTGGAGGAGAACCAGTGGGTGTAGGTGGAGCTTGGGTAGCTGGTGTTGGAGGCGCTTGGGTAGTGGGTGTAGGTGGTGCTTGGTTAGTGGGTGTTGGAGGAGCCTGGTTAGTGGGTGTTGGTGGAGTCTGTGTAGGTGGTGCTTGATTAGTAGGGGGTGCCTGTGTTGGTGGTGCCTGTGTAG
>chr10:43650555|43652800
TTCTGTAGAGGAAGGAATGTTTGAAAGGAAGGAGCCCAGTGTTGTCTATGCATCTGTTGACCCCTAGCTCTAATTCATTTCTGTCTCTGTATTTCATTTGTGTTTGCCCCTATGGTTCTGAAATTTGTCACCTTAGTTATGTGAGATAAAATTTGTTGTGGAAAGTCTCTTTCAGTTTCTCACTTCTATCGACACCTAATAATTTGATGGCTTATTCATCTCTGCCAGTGAACCTTGTTCTCATGTTTACTGAATGCATAGATGATCCCATAAATGAGGGAGGATAAATTAAGAAGCTGCTATTTAATGTTGTTCTATCTATACTGATACAAGTACAATCATAGCCACTAATTCGTCTGTGGTTATGTTTTTTCTTCTGAAACGCAATGCACTTCTAAA…
>chr10:53504311|53603227
TTACTAGTTCCAAGGTCATGCTAGAACATCGATGTGGTAAATTAAGCCAAATCCCATGAGCAGCAGGCAATTACGTTAGGTAAATTTTCATTTACAATTTATAGGCACTTTGTAATCTACTAATTTCTATCCTTCTTTTTGTTGGGAACTGATTTTCGGAGGTCTGTGCTGATGAATACAACACTACCTTCCTAAAAAAAAAAAAAAAAGAAGTTTAATCAAGAAAATTTATGTTGCTGCTCATAGGTTACTAGGTACAAGGTCATGGTAGAACTTCCTTGTGGTATATCAAGTCAAAATCCACGGGCAGTAATCACATTAGGTATTTTTATTTAGTTGTTAAAGGACTGCTATAAAAAGTCTGTCAAGTTCTTTTTTGCATTCCTTTTCTCTCACGAA…
TATTTATGCTTTCAGGTAACTGGAAACAGTCCTCTGATTTTATCCGTGAACTAGCAAAAGAAGACGACTTTGTGAAGGAGCAAAAATAACAATGGCCGATCCAGTAATTGGTGCTACTGTTCAAGTTGTGCTAGAGAAGCTGCTTTCTCTCACTATTGAGGAGGCCAAAACTTTAAGGAACTGCAAGAAAAATCTCAGAATGCTCACAAAATATGTATCCATCATCCAAGCTTTCATTCATGATGCTGAAAGACGACAAGTCGAAGATCAGGCTGTGGAAGAATGGCTCAAGATGCTTGAGAGAGTTGCTGAAGATGCTGAAAATGTGTTTGACAAATTCACATATGAATCTCTCAAAGCACAAGTGATGAAAAACCGAGCCAAACTACTGGAAAAAGT…
>chr10:53505382|53604618
GGAACCACCACTTTTATTTTGTTTGAAGAACAGAATCTTCAGCTGTAGACTCATTACGAAACACTTTCATGAGTATTTGGGTACTGAACATCTTTTCGGGAAACTGTAGTCTACATATGAAACATCAAAAAACTCAAAGCATATAGGGTGCTCAATGTGAAGCTACACACGTCTATCCTCTGTCTTTGCATGAACCTATTTGCCTTTTTATTCTCCATGTAAGTTTCTGCAATTTTATTTGACGAATAAAGTCTGATATCTACTTTCATAGGGACTTTGTATTTAACTTTCTATGAAATTGTGAACTGTTAGAATGTAACCTGTTTTATTCCCTTTTACTTTCAATGATTTACTATCTCACAGTATTAATGTCTGTGCCTCCCCTCTCCCATCCGGTAC…
CAGTAGGTCCTCATATGTTGGAAAAGTTAGCAAAAGATCATTGTTGGTCGATTTTCAAAAAAAAAGCATTTGTTGATGGGGAAGTTCCAGAGGAAATACTGAGTGTGGAGGACAGGATTGTTGAAATGTGTCAAGGTCTACCGTTGGCAGCAAGTGTGTTGGGAGGCCTCTTCCGCAACAAAAAGAAACATGAATGGTGGGCAATTCTTGATGGGAACCCCCTTGTTGCAGATGAAAATAGCTTGAAGAACATCCTAAAACTCAGCTATGTTAATCTACCATCTCCATATCTAAAAAAATGTTTTGCTTACTTTGCAATGTTTCCAAAAGATTTTAAGTTTGAAAAGGACCAACTAATCCAACTCTGGATGGCAGAAGGGTTTCTTCGTCCAAGTCAAG…
>chr10:56930955|56952594
GCTATTACAATGAGAAAATATACAGCTCCATTATCTTTAATTGCACTTGTTTGCTTCATGGGAACTTTGCAATCTATGGCTTTAACATTTGTAATGGAACACAAAACTTCTGTTTGGGCTATTGGTTTTGACATGAACCTTCTTGCTGCTGCCTATGCTGGAATTGTGTCATCAAGCATAGCATACTATGTACATGGTCAAGTAATGGAGAAAAAAGGACCTGTTTTTGTGACAGCTTTTAGTCCACTCATGATGATCATTGTTGCCATTATGGGCTCTTTCATTCTTGCTGAAAAATTCTATATTGGAGGGTAAGTCCACTATCTCAATCACGAGTCGTCAAGTCAAAAATTTCGTTAAAAATATTTAATTGTTGGTGCATTGGTGATAGTGGCAGGG…
>chr10:57193091|57203491
CTTCTAGTCAATCAGTTGGAGCCTCTGACCGACCAACAGCTTATGGGCATTGGCATCTTGCAGCAGTCATCCCAACATGCAGAATATGGTCTTTCAGAAGCTATGGAGGCGTGGCAGCAATCCTTGGAGGAGACATTAGCTTACGGATCTCTTGCTACTGAAGGGTCATCAGGAGATGCAGCTTATAATATAAGTCAGATGGCAATGGCTATGGGGATATTAGGGACCCTTGAAGGTTTTCTCCGTCAGGTAACTCTATTTTTGCTGCTGCTTCCTATTCTTTGTTTGTTTAAATTGTTTACAATAGATAAGCTGCAAATGCTCGTTCAGTTGTTTGAACATGTGGAAGTCGGGGGCAAGCAAATGTTGTTCTGGAGGTCTTTGTAACTGCAACCAGCA…
>chr10:59065734|59066192
TTTCTTGTCCCAGCTTGAAAAACCTATCTATCATTAGGGCTAACAGCATAACTTCTCTATTCTCTCGCCAACTTCCAATTGCGCCATACTTCAGCAAACTTGAAAAATTTGAAGTAAAGAGCTGTGGAAAATTGAGAAGCTTGATGTCTCTAACAGTAGCCAGAGGTGTTTTGAATCTCCGAATACTAAAGATAGATGGTTGTGAATCAATGGAAGAAGTGATCACAAAAGAGGAACAACAACAAGGAGATGGAATAATGAACTTATTTCCCTTGTTGGAAGAGCTGGAGCTTTGCAGGTTGCCTAAGCTGGGGCATTTCTTTCTGACGGAGTGTACTCTCGAATTTCCATTTCTCAGAGAAGTGAAGATTGATGACTGCCCTGAAATGAATACGTTTC…
>chr11:364290|369316
GGAAGAGCGTTGTGGAGCCATCAAATGATAACACAGACCAGATGGATGTTGATGCCATGGCAGTTCACTTCCCAGAGGTAATACTTATGGACATCCTTAGCAGGTTACCTGTGCAGTCTCTACTTCGATTCAAATGTGTGTCAAAATTTTGGGAAACGTTGATCTCCGAGCCATACTTTAAGATGAAGCATCTCAGTCGTGCCAAGAATGATCAAGATTCTCAAAAACTTCTTACTAGCCTAAGGTGCCGTAAGAATGGTATATGTTCCATGTATTGTTGTCCTTTGTCGCCGGTTCAGCTGGTTGAGGATGTACAAAAACTCGATTTCCCTTCAAACCCTACACCATTGCAATGCACAATCCATTGTTGTTATGATGGCTTGGCTGTTATGGAGGTTC…
>chr11:364578|369316
GGAAGAGCGTTGTGGAGCCATCAAATGATAACACAGACCAGATGGATGTTGATGCCATGGCAGTTCACTTCCCAGAGGTAATACTTATGGACATCCTTAGCAGGTTACCTGTGCAGTCTCTACTTCGATTCAAATGTGTGTCAAAATTTTGGGAAACGTTGATCTCCGAGCCATACTTTAAGATGAAGCATCTCAGTCGTGCCAAGAATGATCAAGATTCTCAAAAACTTCTTACTAGCCTAAGGTGCCGTAAGAATGGTATATGTTCCATGTATTGTTGTCCTTTGTCGCCGGTTCAGCTGGTTGAGGATGTACAAAAACTCGATTTCCCTTCAAACCCTACACCATTGCAATGCACAATCCATTGTTGTTATGATGGCTTGGCTGTTATGGAGGTTC…
>chr11:2093953|2099925
TTCAGAAGCACTTCCAGTGGAATTCACCTCCTATAAGACATGATACTTTTCATATGGTCATGTATGAACTCTGGCTTCGCCATCATGTGATCAAGTACTAGACCAGAAACTATGAATACGATAAATCAAGTATAGGAAGAGCAGTCTACTCAACTTGGTTCCCAAGGAAAACAAGTATTGGGGTGTCTAATTCTTGGGCCTCTTTGTGGTTTAGCCTCAAACCCAACAACTTGTCCAGCCGTGTTCACAACAGTGTCTATGTTAGGGCATTCCAAGGTAGAGGGAGGGCCTATAAATTTCTGTCTTAGAGTCTCGTTCGGATTTAACCAAGCATCTTTCCAAAAGAGAATGTCTTTTCCTTGAGAAGTAAATGTAGAATGTCTTTAACAAAAAATTTAG…
>chr11:5273160|5279439
AAACACTTGAAGAATTAGGGGCATATGTTGTCTCTTTTGATAGACCTGGTTATGGGGAAAGCGATCCACATCCAAAACGAACCATACAAACTACAGCTTTGGATATGGAAGAGCTTGCTGATCAACTCGGACTTGGCCCTAAATTTTATGTTATGGGGTATTCCATGGGTGGTCATTCAGTTTGGGGTTGCCTTAAGTACATCCCTAATCGGTATGTATGGAAATCACTTTTCATGAATGATATGCTTCATGAGATCTTATCCTTAACATTCAACTGACATGTCATCATTATCATAACTTGTCAGACATAAAATGTAAAAGACCTTAGAATTAACAAACGAGGAGGAAGTTTTGATTTATAGCAAAGCATTTTGAACATGAAACCAACTGTTCTACAAA…
>chr11:17344257|17401815
GTACACTGATACTCCTGGAATATGGACAAAGGAGCAAGTGGAGGCCTGGAAACCAATTGTAAATGCTGTCCATTCCAAAGGAGGAATCTTCTTTTGCCAAATTTGGCATGTTGGCAGAGTTTCCAACACAGGTAACTCACTTGGAAGAGAAAATTAATGTATCACTAAATGTAACTTTTGACCCACTCCTATCTACAGGTTTCCAGCCCAATGGACAGGATCCTATATCCTGCACAGACAAGCCATTAACACCTCAAATTGGACTACATGTTGCAGAATTTACCCCTCCACGGCGCCTTACAACAGATGAAATTCCTCACATTGTAAACGATTTTCGGCTTGCTGCTAGAAATGCCATTGAAGCTGGTAAAAATTTCTTCTAAAGTTCACTGCTTTAAT…
>chr11:34979731|35065021
TTAGTCGAGCAACACTGAAACGAATATGTAAAGAATATGAAATCACTAGATGGCCAAATTACAAGACTAGAAAGGTTAATGTCCATGTTAGCCAAGGCATATCTTTTCAAGGTGCTGAACCATATGTGGTCGATCAACAATGTCCTGCTCTTTCCCAAGAAAAAGGCACAAATTATTTGGGTCACAAAATATCTCCTGCAACAGGAAAACCTTGTGATAGTGTGATGACGGTAAAGGTTACATATAGAGGTGATATCATAAAGTTTCAACTCTCCCTTTCATCAACGAGGGTAGAATTGGAGGGGGAAGTGGAAAAGAGGCTTAAGATATCACTTGAAAGGTTTTCAATCAAGTATCAAGATGAAGGTGACGATTGGATTTTGATAACTACTGATTCAG…
TTCTATAACTCTTTGCCTTTCTTTCTCCTGTTGCAATTTCTACTGTGGCTACAGCGTGGATACTACAGTATATTTTTTTATGTATTGCCACAAAACGCGGAGCCTCTTTAACCTCTTGAGCTTCTTGCACCCATCCACAAATTAAATTTGTGGTTTTTTGGAGATACTTTCTTGCACCCATCCACAAAAGCGTGTATTTTGTGTGCTCACAGTAAATTAGTGTAGAGAACAAAAAGCAAGTGGCCCCTATATAAGCAGCAGAGAAGAGGGGCAAAAGGCAGTGAAATTCTCCTCTATGGAGCATCTTCTTCATCAAGCTTCAGAGGTATGTGCCGTAATGCCCTGTCAACTGGACTGGTATCAACTGAACTGTAATGGCTGGGCATTTTGGAGCATAAA…
NNNNNNNNNNNNNNNNNNNNNNNNNNNNNNNNNNNNNNNNNNNNNNNNNNNNNNNNNNNNNNNNNNNNNNNNNNNNNNNNNNNNNNNNNNNNNNNNNNNNNNNNNNNNNNNNNNNNNNNNNNNNNNNNNNNNNNNNNNNNNNNNNNNNNNNNNNNNNNNNNNNNNNNNNNNNNNNNNNNNNNNNNNNNNNNNNNNNNNNNNNNNNNNNNNNNNNNNNNNNNNNNNNNNNNNNNNNNNNNNNNNNNNNNNNNNNNNNNNNNNNNNNNNNNNNNNNNNNNNNNNNNNNNNNNNNNNNNNNNNNNNNNNNNNNNNNNNNNNNNNNNNNNNNNNNNNNNNNNNNNNNNNNNNNNNNNNNNNNNNNNNNNNNNNNNNNNNNNNNNNNNNNNNNNNNNNNNNNNN…
AGCACAAAGTATCAAGGCTCGTTTGGTAGCTAGATAAGTCTAAACCTAATACATGAATAACTTGGTTATTTATGTATTTGTTTTATATCATGTTTGATTTGTAAATAGGATAAAAGTTATTACAATATTTGGTTGGTCGGTTTTCAAATGTTGTATAAAGTTATTCATGTATTATTTTTTGTATAATGTTTGATTGTGTTTTTTGTAATCGTAACGTAATTAATATTTATATAACTTATGAGGGAATCTATGTATAATTTATGCGAGATAGAAAGTGAAATAAGTTTTTTTTTTTGCTTCGGAAACGGAAGGATTTTATTTACTTAATTAGAAGGTTCATCCATATAAAAATGAACTAGTCTAGACGATGTAGTTCCAGTTGCATCTCTTTTGAGAGCT…
>chr11:35581671|35611654
GCAGGACTTTTTGTGTATGACATCTTCTGGGTCTTTTTTACCCCAGTGATGGTCAGTGTAGCCAAATCTTTTGATGCTCCTATCAAGCTTTTGTTTCCCACAGCGGATGCTAAACGCCCCTTCTCAATGCTGGGTCTTGGAGATATAGTTATCCCAGGCATTTTTGTTGCATTGGCACTCCGTTTTGATGTTTCCAGGGGGAAGGAGCCCCAATACTTTAAGAGTGCATTTTTAGGATACACATTTGGTTTGGCACTTACAATATTTGTTATGAACTGGTTCCAAGCTGCACAGCCTGCTCTGCTATATATTGTTCCAGCTGTAATTGGATTCTTGGCGGTACATTGCATATGGAACGGGGATGTGAAGCCTTTGTTGGAGTTTGATGAAGGAAAGACG…
>chr11:40155367|40161863
GCAAGAGACGACCATGGAGAGCTTTTCTTCTTTATGGTCCTCCTGGGACAGGGAAGTCTTACTTGGCCAAAGCTGTTGCTACTGAAGCAGAATCCACCTTTTTTAGTTCTTTTTATAGATGATGTTTTTATGTAATCTGGCTCCTTAATCAAAGAATCAGAAGTAGTAAGGAACATAAAGGGCTCAATCACTAAATACAGAATGTGGTTCAATATCCAAGTCAACTAGGAAATTTTTACATTGCCTGTGTTTTCCTTTTTGGAGTGTGGGATGGTTCTTGTGCCTTTTGAGTTGGCTGATGTAAGCCTCTTTATATACTCAATATGTCCAGAATGTTTTGTTTTGTTTAAATCGTAATTAACTCCTGCTAATTTAACATCTTGGTCATGATCCATGAGT…
>chr11:42069414|42156312
ATATAAATTATGTTGTGCTTATCATCAGACTTACTGCAAATGGGACGTACAGCTCTGATGGAACCCAAAGGTACGTGATAAAAAAGTTGTTTAAATAACACACGAGAGATATTGACATTATGGTCATAGATTATAAGGAAAGATATTACTTTTTCATTGTTAGGATTTTGACAAGGCTCGGTGCTCATTTGGGAAGTGAAAAGTTTCGAAGGTCTCTCTGTTCAAGTCAAGAAGTGAAAGCTATTGAACTATGTATGTAATAGCTTGTATTGTTTACTTTGGGTCCTATGCTCCTTCGACTTTAAAATGCCTCATTTGGGTCTAATGTCACTTCTTTTTATTCCAACAATCAATATCGTTCTTGTGTTTTGTTTGATGTGGTATATGCCCTAGGATGCT…
GTGTTTTTTAAAGTTTGTGATCTTAAATTTTCCATTTGTCATGAACAAACTAAAAGATATCAAAGAGGTTCTACTTTGTAGAATACACATGCATTAACTTACTAAAATCTTCTGATACATAAACGCACTAATTAAGTTCAATAGAAAAGATCACTGAACAATTATAATAAGAGATTATTTTGATTTAAAAGATAAACCTCATGGAATCTAATTAAATATAAAATAATCAAATGTCCTTGAGAAAGCTTTTTGTCCGTACTGATTAGTACACAATCAATTAAAAACTAGTAAATTACTCGCGCTTCGCGCGGGAATTTAATAGTATCATGGAATTTATAAAATAATATTGGCCAATATGTGGATTGGCCAAGAGTTCTAAAACTTCTTTTTAATTGGTTT…
TTTTAAGTTTAAGTCTAAGTTTGACTTTGGTCAACATTCTGAGTAAATGCGCTCGGATGAGAATTCCGTCAGCGTGGTTAGCTCTGGAATGTCGAGTTTGGTCTAGATTGACCCTTTTTTTGTGTCTGGAGGTTTTTGATATCTTTCCGAGCCCTTTTGTGAGTTTTGACTTAAAAGGGCTTTTGGAAGTGTGACCCACTTTTTATCGAAATGACTTTTGATAGAAATTTCGACTGCACCGTTGAGTCTGGAATGTCAAATTTGGTATGGTTGCATATATATTTTATTTTTATCGAGTTCCGAACAAATCCCGAGCACCCCATCGGAGATTTTAAAGTTGGCATGAAAAAATCAGCTTTTCAACTGATATATATAGCTGGTGCAGGCCATTTCAGCCTC…
>chr11:42739482|42799681
TGGAGATATACATCCGTTGTTACGAGAAACAACCTTCGGTTATCCAAGGTACTGGAGCAGGAAATGATACCACAGCAGCTGGTGTCCTAGCTGATATCCTTGACATTCAAGATTTATTCCCTTGACTCTTAGTTATTATGCTTTTCAATATATGAAATGATGTGATATCATGTTCATGATCTACACTTACCAGATAATCATTATCCTAAAATAGAAAAGAACTACTAAATGATATCAAGCAGGAAAAAGAACCATATAGCCAGTGTAGTTCCACAAATGATGTCTAAGAATGGAGGAATGATCAGTATAATCCTTCCCTCCCCTCGTCATTTCAACGTCTGGACACCAACCAGGCTCAGAAATTTAACCAAATATCAAGAGATGCTAAAAGAAACTTTT…
>chr11:43023156|43066404
TTGAAGGGGCTTTTGTACATGGAATCGGATTTTTCATGCACGAAGAATATCTTACAAACAAAGACGGGTTAATGGTCTCAAATAGCACTTGGACATACAAGATCCCGACTATTGACACTATACCTCAGAATTTCAATGTTCATGTGGTAAACAGTGGACATCACGAAAAACGCGTTCTCTCATCTAAAGCATCTGGTGAACCGCCGTTGCTTCTGGCAGCTTCAGTCCACTGTGCAGCAAGAGCAGCCGTTAAAGCAGCACGTGAACAGCTCCAACTATGGGGCAAGCTTGACGGGTCTGTTTCAGAATTCTATCTGGACGTCCCCGCCATAATACCCGTTGTGAAGACACAGTGTGGCCTGGATTATGTGGAGAAATATTTGGAAAGTTTGCTGGCTC…
TACCATTCTTTGGGGTGTTAATACATATTTTTGCCGAACTTTGTAGTGTGTTTTGGATAAAACATTGTGTAAGGAGACGAAGCTTGAGATTCCGTTTTCAGGTGTTACCAATTGGTCATTCTTCTCCTTTTTTGTTGCCCTTGTTGTCATGTATTCCTCTTGCCATGTTTTTGTTCTTTTTTTAACACAAAATAGTTTATCTGCACACCAGTTTAACTATAACTTTGAGTCTGCAACATTCTGAACTTTAGGTGTGCTGGTTTACATAATATTTTTCAGGTGAAGCAGTTTATGTAGATGATATTCCTTCACCACCAAACTGCTTGAATGGAGCATTTATCTACAGTACAAAACCATTAGCTGGTGTCAAGGGAATCCAGCTTGAGCCTACTCATTTAA…
>chr12:2037682|2099021
ATATTAAGTAGGCGAACATGTCTTGATGATGAGATTTACAACCAGCTTTTTGAGAAGGCTAAAGAAGAAGGCTACGACGTGAGTAAGCTCCACAAGACACCACAATCTGATTCCCCACCAGAGAGTGAAGATAGCCCCGAAGACACCAAAGGAATTTGGTGGATCAAATCAATCCTTGGAAAATAGGCAAAAACAGTACAATGGCCAAAAAAGAAAACTATCCAAAGACCAATGAAATAAGGTGTTTAAAACAGTCTTTAGTGTGTTAAATCCTACATGTTTAAATCTTTTATGTTTTTACAAGTCTTTTTCCTATGAAACTATGTATAGTTGATAGTATTAAAATTTTGTGGTTTGTCTTTCAATCCTCTGTCAAATGTTGTGAATAAGTTTTGATTG…
>chr12:2067703|2099021
ATATTAAGTAGGCGAACATGTCTTGATGATGAGATTTACAACCAGCTTTTTGAGAAGGCTAAAGAAGAAGGCTACGACGTGAGTAAGCTCCACAAGACACCACAATCTGATTCCCCACCAGAGAGTGAAGATAGCCCCGAAGACACCAAAGGAATTTGGTGGATCAAATCAATCCTTGGAAAATAGGCAAAAACAGTACAATGGCCAAAAAAGAAAACTATCCAAAGACCAATGAAATAAGGTGTTTAAAACAGTCTTTAGTGTGTTAAATCCTACATGTTTAAATCTTTTATGTTTTTACAAGTCTTTTTCCTATGAAACTATGTATAGTTGATAGTATTAAAATTTTGTGGTTTGTCTTTCAATCCTCTGTCAAATGTTGTGAATAAGTTTTGATTG…
>chr12:5419019|5433859
GAAATAATTGGTGTTTTCTTGAGGAATTGTATGATGCACTATGCATCATATAGAAATATATTTCCATTGTGGGGATTGGCAGAATACCGCAGAAATGTCTTAGTACCATTAAAACACAACTAAATATAGAGAATGCAATTAGTCCTTACGTGGATTCCACGCATAGCGGGAGCTTAGTGAATCGAGTTGTCCGTTGTTGTTTGTTTGTTGTGTTAATGTAAGTGATGTAACAATGTATAATATCATTATAATTCTCTTCAGAAAGTGATCTGTACTTCTATTATTCTATATATAGCCACCATGATATTTGTCTGTAAACTCAATTATTATTTTCATTTTAGTATTATTTAGTTATATCGTAGTTTCATATTCTTCCCAGTGTATTACTATTTGTTATTG…
>chr12:5423893|5441412
GTTATGTGTATGTATATCACTGGGCATCTTAATACCGTATTCCCAGCTGAACATCGGAAGGAAATTCTTCGATATATATACTGTCACCAGAATGAAGATGGTGGATGGGGTTTGCACATAGAAGGTCACAGTACTATGTTCTGTACAGCTCTGAGTTACGTTTGCATGAGGATCCTTGGAGAAGGACCAGATGGTGGCGTAAACAATGCTTGTGCTAGAGCAAGGAAATGGATTCTTGATCATGGTAGTGTCATCGCCATTCCTTCTTGGGGAAAAACATGGCTCTCGATTCTTGGAGCTTTCGAATGGATAGGAACCAATCCAATGCCACCTGAGTTTTGGATTCTTCCATCTTTTCTTCCCGTGCATCCAGCAAAAATGTGGTGTTACTGCCGAACG…
>chr12:11344934|11386681
TTAGAAAGGTTGGAAAAGTTGCAAGAGCTATTGCAATTATGAGCCACCCAATTCCAAATACCAATGATTCACACTCAGTGCAAATTATTTTACCCCAAAAACAATTGGGCCGTAAATCTGATTTGTAAGTTCTTCTCCAGTATGCTGCAAAATTTTATTCTTTTCCTGCAACTCATGGTAGAGCGAGATGCTAACGAAACGACTTGAAAACAAAGCCTGCTCTTGAGATTAAATTTATCTGTCGTTAAACTTGTTTGAACCTTCTTTCTTGCTGGTGTATTATTGCATGGTGTAAAAATTTGTTCAGTTTCAAAGTCATCACTTTTTACCTTACCCCTGGTTGCAAGAACACTTCTCTTGAAATAACAAAAGATAGGCTTTAAAATATTAACTAGACCA…
CCTAGAAATGATTGTAATTTCTTTTTCGTATCTAGTTGTTCATTTGAGTTAATTATTTTTTGTACTATATGTGTTTGCATCTTTATTCCGTTTTTATCTATTTGTATTCCTAAGAATTCTATTTGCTTTTTCATTATATCTGCTTTCTTTTTACTTAGGCTTATACCTGAGTATCTTGTGTTTTAGAGTATAATAATATATCATCAATGTATATACTACACAATTTTCTAGTTGTTTAAAGTAGTTGTCTATAAAGTGTTGATATCTACCTGACAGATGGAGAATTGTCCCAGCAGTGATATGGTGGACCATTTAGAAGGAGAGAAATTCAAGATGTTATGAAAGTATCAGTAATCCTTTGCATAGGATTAAAATGAACTGCATTATCACTTTTTGTTA…
>chr12:49083483|49121288
TATACTTGCATCAAGTGAAGTTGTAAAGAGGAAAAGATGTTACGCTGTCCAAATTACCAGTTGCTTTCACTTGTTTTGATCTTACTGTTAATAATGGTTGATCCAAGTTCAGAAGAAAGCCGTGTGAAATCTGCTGTGTTTCTATCACCAGCGTTTGTGCTGGAACCTGGATCTGTCTCTAACAAGTTTTACTACAACATTGGCTTCCCAAAAGGCCATATTGCTATCAAAAATTTAGATGCTGAAGTAGTTGATGAGGGAGGGAATCCTGTACCCCTTTATGAGACATATCTTCACCACTGGATTGTTGTAAGATATTATCATCGAAAAGGTGTGGAAGTAACAAAGTTCCATGATGATTTGGGGTTCCACCAATCAGATTTTATTGTCAAGAGAAAC…
NNNNNNNNNNNNNNNNNNNNNNNNNNNNNNNNNNNNNNNNNNNNNNNNNNNNNNNNNNNNNNNNNNNNNNNNNNNNNNNNNNNNNNNNNNNNNNNNNNNNNNNNNNNNNNNNNNNNNNNNNNNNNNNNNNNNNNNNNNNNNNNNNNNNNNNNNNNNNNNNNNNNNNNNNNNNNNNNNNNNNNNNNNNNNNNNNNNNNNNNNNNNNNNNNNCAAAAACTCGTTGACCAACGGCTCTCAACGGCTATAATTTGAAATTTCAGATTAAAAATAAAAAATAAAAAAATAACTGAACGAACCGGACCGGACCGGGACGGAACTGGGACTAACCGGACCGGGATGAACCGGTAAATCCCGGATTCCGTCCCGTTACCCCTCCCGGACCGGTACAATACCGGATCT…
>chr12:49084508|49170693
TCGAATATTTAGTGGAGTCATGTTCGTCAGCTGTTGCAAATATCGATTGTACTCATACAAAGAAGATAATCCTAACTTTTCCTAGCGGCGGAGATGTCATCTATGGAGTTGGTCATCAACATACAGGAGGGACTGGTATAGCACTCCATGGAGTGGTACTCTGAGCTATTATATTTTGTTTCTTTGATTATGTTCTGCTTACCATCTGGATTACTTGTATACATTTCCTATATATTTTCAGACGATTAACTTACTGATAGAAAACAAAGATTTTTGTACAATAAACCTTTTCTTTTAATTATACTTGTCATCTTAACACTGGTTATGTATGCCACGACTTTCAAGACCAGATTGATTGAATCCATATCTAATCTCGTTCTCTTAACATCCGATAAAAGA…
>chr00:39424016|39424351
GGACTGGTACCTTGGGAAGAGGTTGGGATACATCTACAAGGCAAAGACAAAGAAGAATAACTCGCACTATCGTTGCATTTGGGGCAAAGTTTGTAGGCCACATGGAAACAGTGGCGTTGTTAGAGCTAAGTTCAAGTCCAATTTGCCTCCTAAATCCATGGGAGCTAAGGTTAGGGTTTTCATGTACCCAAGCAACATTTAAG
>chr01:1043880|1046571
GAATTGGTAGATTCAGAGTACAAAAGCAAGATCAATGGCAAAATGCATGCCTGCGGCCATGACGCTCATGTCACCATGTTGCTTGGAGCAGCTAGATTGCTTCAAAATAGAAGGGACAAGTTGAAGGGCACGGTTAAGCTAGTCTTCCAGCCTGCAGAAGAAGGCTATGCTGGAGCCTCCTATATGATAGAAGAAGGAGCATTAGATGGGGTTAAAGCAATATTTGGCATGCATGTCTGGCCATTTATTCCCACTGGTATTATTGGTTCAAGACCTGGTCCTATTATGGCTGGTGCAGGAAGGTTTACAGCAATAATGGCAAGGGAAAGGTGGACATGCAGCAACACCACATAGATGGCAGTTCTTGCACTCCAGCAACTTGTTTCCCGAGAAACTGAT…
>chr01:3224463|3224641
GTTTTTTAGGCTGAAGTATAGCCCATACTATGAGGATAGTGAGAAGAGCTAAGAAGAGGAAGATAAGGAATCCAGCACAACAACGTCGAATTAGCTTCTTCTTCTTGCTCTTGTGGTGGCTACACTTTTTATCCGACATGTCGGTGGTGATAGTTGTGATGGTGGAGGGAGGAGGAAA
>chr01:3224463|3224708
GTTGAGAAGATGTTCGGGGCGGACACGTTGAAGGTGAAGATAGTTGTGTCTTGGAGGATGAAACGAGGTTTTTTAGGCTGAAGTATAGCCCATACTATGAGGATAGTGAGAAGAGCTAAGAAGAGGAAGATAAGGAATCCAGCACAACAACGTCGAATTAGCTTCTTCTTCTTGCTCTTGTGGTGGCTACACTTTTTATCCGACATGTCGGTGGTGATAGTTGTGATGGTGGAGGGAGGAGGAAA
>chr01:3625427|3665474
AAAAGTTGTAGTCATTGTCATTGTTGTTGTTAGTTCCGTTGTCGTTTCGGGAGCAGCTGCTTTTGTTGGTTTTAGTGTCTGGAAGAACAAACAAATCCAGAAGAAGAGAAAAGGTAAATACTTTTATGCGAAAATTTAGTTATAAAAGTCATTAGGATAGTTAAATGATGTACATATATTGTATCTGTATTCTAAAACTTAGAATTAAAAAATTGAACTTTTTAGGTGCAAATGATGTTAAGAAATTAGTGAAGATCCTTGATCAAAACAACTTGAACTTCAAGTATTCGACACTTGACAAAGCCACGGGTTCATTTGATGAGGCCAACAAGCTCGGACAGGGTGGATTTGGCACGGTTTATAAGGTATGTAATGGTTGAATGTAGTGTGATTATGTTA…
GGGTACTTATGCATTTTCCCGGATAACAATGATGTACATATATTGTATCTTTATTTGCTGACCATATATCTTGTGATTTACCCACAATATACCGAAGACTACTTTCAGTGTTATGGCCTACTCATGCTTTTCCTGGGAAATTTGAACTTGTTAGGTGCAGCTGATGTTGAGAAATTAGTGAAGACCCTTCATCAAAACAACTTGAACTTCAAGTATTCAACACTTGACAAAGCCACGGGGTCATTTGATGAGGCCAACAAGCTCGGGCAAGGTGGATTTGGCACGGTTTATAAGGTATGTAATGGCTGAATGCATTGCAATTATGTTAACATCAATGCAATACCAGAAGTGTTGTCAATTAAACAGAGTCTGAGGCACATTTTGTTGCAGGGTGTTTTG…
>chr01:14535469|14707236
GGAGGATTCCGTTCTCATACTTGGAGGATATTCAGATGAGGTTCATGAAGAACTATGGTAAGGTGGCTTCTTATGCTCCTGCCTATTCCATGAATGATGAATTCTCAAGGGTCTTGCTGATGCAAATGGAGTTCTTTTCAAGTAAGTAATCCAAGTGCAGATACACTAAATCGTGTCAGAGGAGAAGTTGGTGAGGCAAGTATCTTTTCTGTTTACTTGCGCCAAAGCGCGTGAAGCTTAAGGATTCTTTGTTTCATCTTCATTTGTTTTCCTTTTTATTTGTCTTTTGTTTTATCTGTCTTTTATGCTTCAGGTATTGTGTCCGGGGATGCATGCATTAACTCTCCAAGATATCCACAGTCTATTAAATTATCAATGGTTTTATTTTCTTGGAAACTA…
CAACAGATGATTATATATGTTGCAACTGTTGACTCATGTTAAATAAGTCAGATATTGGTACAGATGATAATTTTATATTGCAACAGAAAGGTTATATGTTACAACATATGATCTATATATTACAACAATCTAGTCATATGTTGCAACTTATGACTTTCCTCTTGGAGATATCGCAACAGAATAGTCATATGCTGCAACATATGATTTAGCAATCACAACTGAATAGTCATATGTTACAATATATAACATACAAATCTGATTTATTTGTTACAATAGAACAATTATATGTAGCAACATATGATTTTTATGTCGCAACAAAATAGACATAGGTTAGAAGATATGACTCACATGTTCCAAAAGAATAGTCATATGTTGCACTAGATGACTTGTAGCTCTTCT…
>chr01:58445347|58540284
TTAGGTGCGTTGAAGTATTCAAGGAGTTCTATCAAACAAAAACAAAGCACAGGAAACTTACGTGGATATACTCTTTGGGAACTTGCAACATAAATGGAAAATTTGAGCCAAAAACTATTGAGCTAGTTGTCACTACTTATCAGGTTGATTGCTGTTGGCTTACTTTTTGAAATCGGATAGGCTTAGTTAATTTGAAATATTTCTATTACGTTATTAATGAGAAAACGAGATTGAGACTTCTTCCTTTTCGTAGGCTTCTGCTCTGCTGCTCTTTAATGCATCAGATAGATTGAGTTATCAGGAAATCATGACGCAATTAAACCTATCAGATGATGATGTTGTTCGGCTTCTTCATTCCCTTTCATGTGCGAAGTACAAGATTCTCAACAAGGAGCCAAG…
TTCCATATCATTTTTTACTGTTTTGTTGGTATACAATTAGAACGAAAAATTATATACAATGATGACTATTGTTTTGAGATAAGAGAGAAAAAGACATATATTGAGTAAGAAAAATATCTGTAAAAAAATCTGTTTTGAAAGATAATTAACAGGTGAGAGAAAAGGCAGTAACTGTTTTGAAGTAAACTAGGAAAATAAATATTCTTTTTGTTATGGCTCTTCTTATTTTATGCCTATTATTAATTATCATTACTATTTTTAATTTGTTTGTTAATTTATATTCCGTTTTTTCTAACTTTTTTTTATTTAACAAAATGTTATATCCCCTAATTGCTTAATGTTAAAACTTAAAAAATAAAAAATAATGTCATAACTGATAACTAATAATAATTAGTCTTA…
CCACTTACTATAATTATTTATATCCCTATTTAGAAATTAAAAAAAATTCACAAAATCTGTTTCTCTCCTTCCAAAACCTCTCCCTCCTTGCCGATTTTCTGTCCTCCAGCTTCTGAATCACATCTAAAAAAAAATTCACAAAAACAGCAAATCCCTTGAAAGGGGGAGATTACTGCTAAAATGTATTGTGTATCACATCTTGAGTTGTCAGTTTGTGAGACTAGCTATTTGTTGCTGATTAGAGCATTTTGCTTCTTTTTTTTGGGGGGGGGGGGGGTTCTGCCCGGTGTTCAGTACCTGCATTGGGGCTCGAGTAAATCCGGATTCACGCCGGGATGTCTCACATTGAGAGTAAGACGCTACGTAATAAATGAGACTCGGTAACCAAGGGAACTCGAA…
>chr01:60695016|60722300
GAAATGCTACAGCTGGTTATTGTAGATACAGACAGGCTATTCCTGTGGGTCCTGGAGGACGTTTGGATATCGACTCTAATTTTGGATTCAGAAAGAGCTTCCTCCCACAGGGGAAGAGACATTATTCACCTCTTCGACAGCCAACAGTGCAGCAAGTAATGATCAACACAATTTCATCTGGTCCCACAGTGGTTTTTCTCATCGCATCACATACAAATTTTGCGCTATTTCTCCTAAGTAATCCACATTTAAAGAAAAATGTCGAGCACATTTACATAATGGGAGGTGGTGTAAGGTCAAAGAATCCTACAGGTTGTTGTCCACAGAATGTCAGCTCCTCTTGCCAACCTCAGCAGTGTGGTGACATTGGTAATTTATTCACAGATTACACAAGCAACC…
>chr01:64464041|64505325
TTTCGTGAATGGAAAGATGTGCAAAGATCCAAAGCTTGCAACAGCGAATGATTTCTACTTTTCAGGTCTTAATGTTAGTGGAAATGAAGTGCCTGGGTTCGGTATTGCTGTAAAGGCTGTGGATGTAAACAACATGCCTGGACTTAACACTCTTGGTATTACTCTTGTTCGTGCTGACCTGGAACCACAAGGTATTGCTCCACTTCACACGCACCCTCGAGCTACTGAGATGATAACTATCCTGGAGGGTACTGTTTATGCAGGATTTCTTGTCCCTGATCCTGCAAACTTCTTTAAGAGTCGTCTCTTTTCCAAAATCTTGAATCTTGGCGATGTATTTGTGTTCCCACAAGGTCTTATTCACTTCCTGTATAATGTGGGACACAAAAAAGCTACTTG…
>chr01:69332205|69332360
ATGAGGTTATGGTGGAGGTGTGGACAGTGATATAAAAGAAGAGAAAAGAGGCGGAGAATGTGATGGTGGATAAAACGATGCGAATTAGAATTAGGGTTAGGGCATTTCAGAGAGATGATTAAGACTTTGGCAATGGATGAAAGTGTGGAGTCAGA
>chr01:72050224|72052063
GTTTTTGCACTCCGAGATGCTGGTGATTTTGCAGAAAATGCAACAGCCTTTGTGAGCTTGGAACCATGTAATCATTATGGAAGAACTCCACCTTGTACTGAGGCATTAATCAAGGCCAAAGTGAAAAAGGTGGTTGTCGGGATGGTGGATCCAAATCCTATTGTAGCTTCAACTGGTGTAAGTAGATTAAGAGATGAAGGAATTGAAGTGATCACAGGTGTTGAAGAAGAACTCTGCAGGAAGCTTAATGAAGCTTATATACATCAAATGTTGACCGGAAAGCCATTTGTCACACTCAGGTACTCTCTCTCAGTTGATGGTGATCTCTTGGATCAGCTGGGTGCAGAAGTCACGGAGTCTGGTGGATACTATTCAAAATTGTTACAAGAATATGATGCA…
>chr01:76145477|76155058
GGTATTTTCTGTTATATTCCAGCAATTACAAGAAGTCCTGAAGAGCAAATTCAGTAAAGGCATCAGATGATGGCTCCTTCTCTAGGTGCAGAAGATATCCTGCGTATGATCTGCCAAACTACTAGTGGGATGATAGCAGTGTGACTTATGTGTATTCTTTGCCTTTTTAATAATAAGTTAAAACTTATGTAAGGCTAAACAGTTAGGTTGTGTAGGAAATGTTGTATATCTTTCTTTGCTCTCCCGTTTTATGATAGAATTTCTTGTTGTTGATTTGGGTCAAGCAACTTCACTGATAGTACTACTATTGTGTAGAAAATCTAGAGCTTGAATGCAACAAAATACTATCCAGCTGGGTCCTGAATAGCTATTACTGAGTACCTGCCGGCTTTAAATCCC…
>chr01:79950534|79954313
TAATTGAAGAGTTTCAGAAATGTCATACAGACCACCCACTAGGAAAATTCCTTGGGCAATGCACAGAACTGAAAGTAAAGCTTGACCGGTGCTTTAGGCAGGAAGTAAGGTTTCTTGCTTTACCTATTCGGAAATTATATGTCTTTGAAAACATATCTTCAGTGTTCCTCATGTATGAGCCATTAAAAAAATATGATGTCCTTCTGCAGAAAGCTATAAAGAGGAAAGCAAATTTTGAACAGAGCAAGAAGTTGAAAGAGAGGCTCCAAGCTTACAGGAAAGAAACTGCTGACATGCAATCTTGACTGGGTTTGGTTTATTCGCTGGCGACAGCCTGTTTCCAACAAAGCTCTCCTACCACACTACCCCCACACCCCCCTCTATCTTCTCCCCCATTTT…
>chr01:85684075|85688842
ATTCCTGTTCGACCCTTCAGACATAATGAATATGAGAGATTTATAACAGCTGCTTTTCCTTATTATGGAGCATCCTTCTCTATGGTACTTCTCTCCCCCACTCTTTCTTTCTCTCTCTCTCTATCTATCTCTTTGTTACACATTACAATTGATTTACCATCAGCATATTTTTAATGTACTATATGTAGTTCCAACCCCTTCTTTCTGTGTAGACAATTCCTCCCCAAGTTGTCGAGACTTAGAGTATAAGGAGTCTTGTTATCTGATTTAATGAGGGTATTTATCAAACTTTTAACACCTAAAAAGTACAGATATGGTAGTAAATGCTGCTTAGTTATATCAGGAAACTGAGGATACAGAAAATTTGTTGCAGTTGGTGTCCTATTGTGAAAGTATCTC…
>chr01:87212630|87213055
GTGGAAGTGGTGGGAAGAGAGGATGGTGGAAGGGAGGAATTTTAGGGAATGGTGGAAGTGGTGGGCATGGCTTTTTGTAAAATGGTGGCTTGTAAATTGGAACAGGTGGTGGCAGGGGTTTTACTACTGGTGGCTCATAAATTGGAACGGGTGGTGGCAGGGGTTTTACTACTGGTGGCACGTAAATTGGAACTGGAGGAGGAAGTGGCTTCACTATTGGTGGCAGTGGTGGAAGGTGTGGAAATGGTGGGCATGGCTTTTTGTAAATTGGAACAGGTGGTGGAAGGGGTTTTACTACTGGTGGCTTGTAAACTGGAACTGGTGGAGGAAGTGGCTTCACTATTGGTGGCAGTGGTGGAAGGTGTGGAAATGGTGGGCATGGCTTTTTGTAAATTGGAA…
>chr02:18130719|18179139
TAGTAACAATGAAGCTATTAATCGAATGGCATGGTTAAGAGGGAATACTGGTGAGCTAGGACCTCATTCAATGAATCTTCAGTCTTTTGGCATGCTTCCTTGGATGCAACAGAGAGTGGATTCAACAATTCTCCCAAATGATATTAATCAGCACTATCAAGCTATGCTGGCTACTGGCTTACAAAGTTTTGGGAGTGGAGATTTGATGAAACAGCAATTAATGCAGTTTCAGCAGCCTGTCCAATATCTCCAACATGCAAGTACTGATAATTCCATTCTGCATCATCAGCAGCAGCAGCAAATAATGCAGCAAGCAGTTCATCAGCATATGCTGCCTGCTCAAACCCAAATGTTGTCAGAGAACTTTCAAAGGCAATCACAGCATCAATCCAATAATCA…
GATTTAATCCATTATTAGTCAAATAACTGATGGTCCCTTACTGGAATGGAGTGCCAGGTAGCTGCAACAACTAATAAAGAAGTTGATGTACATATACCTAATTACCCAAATTTGCCACCACAGTTGATCTGTCAACTCCACAATGTCACAATGCATGTGGGTTTCATCAATTACAATCTATGTTTTCTTAATTCTCTAATGAATTACTACTTGCTATACAAGTTGTATTAGGCGCATAGATAATTGATAATTTGTCGAATTTCAGGCAGATGTTGAAACAGACGAAGTATATGCACAAATGACTTTGCAGCCCTTGACACCGGTACTCCCCAGTGTTGCTATAAATGATTCTTAATAATAATGCCTTTTTGCATCAACTGCTTGTGAATGGGGTCACAA…
>chr02:30621817|30643666
TTGATTAATCACGGAGTTAATTCTTTATTGGTGGAGAAGATGAAAAACGAGATTAAAGAATTATTCAATCTTCCATTGGAAGAGAAGAAGAAATTTGAACAATCGTCAGGGGAATTAGATGGATTTGGACAACACTTTGTTGTCTCTGATGAACAAAAGCTTGATTGGGCTGACCTCTTTTACTTGAAGACTGCACCTCCATACTTGCGGATGCCTATATTTTCCAAGCTTCCCCTTTCACTTAGGTACGTTATTTAACGTTCCTAATTATCGATCTACTAATCATCTAGTTCATAATATTTAAAAATTTATTACAAAATTTTTGTTGACTTTTTTTTACACAAACAAGAAAGAATTTTTTAATATATATTTAAGAAAAAGATAATGTTGACTTAGAAT…
>chr02:32874011|32875462
GTTGAAGCTGAGGAAAATGAGAAATCCGAAGAGGAATCTGAAGAAGATTCTGATGGAGAGAAGCGGAAAGGTACCCAGGGTATCATTGAGATTGAGAACCCCAATTTGGTGAAGCCAAAGAACGTGAAAGCTAAAAATGTTGATATTGAGAAAACAACTGAGCTTTCAAGACGTGAAAGGGAAGAGATAGAGAAACAACAAGCTCATGAGA
>chr02:33320230|33320490
GTGTTCTTGTTGTTGTACTGTTGGTTCATTGAAGCAAATTCCTTTGCATTTTCATATGGATCCCTGGCATGTCTCCCAGCATTGATATCATAATAAAATTTCCCATTTCCCAAAAACCTTGTGTCACTCATCCCCTGTTGTTGGTGCACTCTGTAATTACCATTCCCAGTGCTGTAACTCTGTTCTTCATTATTGTTGTAATTTGTGGAGTAGCTCTGTTCCTGATTGTTGTTGTTGTTGTTTCCGTAATTTGTTGGGTT
>chr02:38980088|38980351
CCCCACATCACCTTCATATAGCCCCACCTCACCCTCTTATAGTCCGACTTCTCCATCATATAGTCCAACTTCTCCTGCATACAGTCCTACCTCCCCTGGTTACAGCCCAACATCTCCCAGCTATAGCCCAACATCACCATCCTACAGTCCTACATCACCAAGTTACAATCCCTCGGCGAGATACAGCCCCTCCCTTGCATATTCGCCAACCAGCCCGAAGCTGTCTCCTTCTAGTCCATACAGCCCGTCATCTCCAAGTTACA
>chr02:38980088|38980393
CCCCACTTCGCCATCTTACAGCCCCACTTCACCTTCTTACAGCCCCACATCACCTTCATATAGCCCCACCTCACCCTCTTATAGTCCGACTTCTCCATCATATAGTCCAACTTCTCCTGCATACAGTCCTACCTCCCCTGGTTACAGCCCAACATCTCCCAGCTATAGCCCAACATCACCATCCTACAGTCCTACATCACCAAGTTACAATCCCTCGGCGAGATACAGCCCCTCCCTTGCATATTCGCCAACCAGCCCGAAGCTGTCTCCTTCTAGTCCATACAGCCCGTCATCTCCAAGTTACA
>chr02:40791008|40791187
AATGTAGATAGAGACAGGGACAGAGTTAAGGAAAGGGACAAAGATATGGATAGGGACAGAGAGAGGGAGAAGGGCCGTGATCGTCATCACAGAGATCGTCATAGGGATCGGAGTGATAGGAGGGAGAGGACCAGAGATCGAGATGAAGATGATCTTCAGCGAACTCGAGATTACGATAG
>chr02:48354737|48355046
TTGATCAGCATGAGGGCGAGGAAAATTCTGATGGGTTGATCGAGAAGCAAATGGAAAGAGAAGTACTAAATAATGAGCTTCCTCTACAGTCAGAGGTCAGTTATAACAAGAATAGAAAAACAATTGTATAGAGGCAAATTCTTACCAACTCGTGTATGTCGAAGGGAAGATGTTTTTTTTAGTTGTTTAATTGTTAAGTGTCCAAGTTTACTTTAGGTTGATCAGCATGAGGGCAAGGAAAAATCTGATGGGTTGATCGAGAAGCAAATGGAAAGAGAAATTCTGAATAATGATCCTATAAAGTCAGAG
>chr03:22255879|22352796
ACAATCAAATATATGATCTTGAAGCTTTCCAACAGCCTTCATGGATACCAAGCATAGCACATCAAATCTACCTTGGATATGGGTGATTGAAACATTGGCAACTTTCAAAGAGATAGACACATCTTTACTCATTGATTTGGTTAAGCGGACTCCAGAAATTTCTGATGAAATGGGAAGAAATGCAAGGGAGCTTGTCTCCTTGAGAGTTTTAGAGACCTTGTCTGTCCAGGAAATCTCAAATGCAAATAATGATGCTTCAGTTCCCGGTGATAAAATTGAATTGGATCGATCAGTGCACTGTGAAGATGTCCTTCGCCACTTATTGTTGGGGGTCTCATCAGATCAAAAAATGGATGGGCCAGAGGTGTCAAAATGGGATGTTCAGTCATTTATTACCGA…
>chr03:32949824|32950084
TTTTGGAAATTTTCTCCAAATCTGGCAAAAAGGTTTCATGGAATTTGGAGGGCAAGTCTCTGAATTCAGAAATCATGTCATCATCTTCATTTTCTAGCCAGCTGTACTGTGATTTTTTCTGGGTTGTCTCTGGTTTCTTGACTGCAGGGGTTTGGGTTTTAGTAATTGGGGTTTTGGATTTGGACTCACTGGTGTCTTTTTTCAATTGGGTTTTAATGGTTTTGGCTGTTTTGTCTGTTGGCTGGATTTTACTAATTGGG
>chr03:46514546|46515088
GAGCCACCAAAGGAAGAAGTGAAAACAGAGGAGAAAAAGGAAGAGCAAACAGAGGAGAAAGTAGAAGAAGAGGAGAAAAAAGAAGAGCCAAAACCGCCTTCACCTTTTGTTTTGTATGTGGACTTGCATTGTGTTGGATGTGCAAAGAAAATTGAGAGGTCCATTTCAAAGATTAGAGGTACCTTGGAGCAGGGGTTGAGGGGGTAGTAATAGAGATGGCGAAAAACCAAGTGACAATAAAGGGAGTAATAGAGCCACAAGCAGTGTGCGACAGAATTACGAAGAAAACTAAAAGAGTTGCAAAAGTGTTGTCACCCCTGCCGGCAGCTGAGGGTGAACCAATTCCTGAAGTTGTTGCTTCACA
>chr03:47794652|47839647
GTCCAAACTATAAAGATGCTCTCTTTATTTGTTGTGGGTGGATTTGGTGCAATAATTTTGGTTACTGAATTTCTATTCAAAGGAGCCATTCGTGGACAAGTTGTTGGATGGATTTGCCTTATTTTCTCCTTATGTGTATTTGTTGCACCCTTAGGCATTGTGAGAAAAGTGATCAAAACAAAGAGTGTGGAATACATGCCATTACTTCTATCAGTTTTTCTCACATTAAGTGCCGTTATGTGGTTCTTCTATGGTCTTCTATTAAAAGACATTAACATCGCTGCTCCAAATATATTGGGATTCATCTTTGGTATACTCCAAATGATTCTGTATGTAATATACAGCAAAAAGGAGAAGGCCATTCTAAAGGAACAGAAACTTCCAGAGATACAAAAGGCT…
>chr03:51483422|51489102
GATGGAGTTTAACTGCTCAATTCTTTCATTGATGAGTGTGCAGGGATGAATGTTCACGTTTAACTGAACTTCTTGAGGGAAAGAGTAAATCTTTGGACTTGATTATGTCCAAGCATCAGGAGCTTCAGGCACAACGTGAAGCAGTTACTCGGAGAGCAGAAACTAAAATATTGGTTGACCGATGGTGGCTGCAGAAGATGCAGGATGCTGAGCGCCTTAACGAGGTATTGAGTAATTCTTGCTGTTTATCCTTTTGTGTGCTTTGCTATTTGTGGTTCTTTAACATTTTGAACCTCTGACTTTTCATACAAATTGAGTGTTCATCACGCTTCGTTACTGTTAGAGAGCTAAGATGCATATTTCTGTTGCAGTAATAAACTGTACTTTAATTAATAATGT…
>chr03:54972340|54972583
AGTCAAATTGACATGGGAGAAAGAAAGATCGAGACTTTGTGGAATTGATAGAGATTCCGCATCGAGCTCCTTAACAAGCTCAGACGAAAGAGACTGAGCGGTTGTTTCTTCTTGATCACTTTCGGGTTGGGATGAGAATGATCTGAAACTGGTAGAATAGTGCGAAAATGAAAATGAATCATAATGGGGAAGTGGTGAAGTGAAAAAATGGGTTTTGGAAAGGGATAACTGGGAACAGGGAAG
>chr03:58557763|58561512
CTTAGAAATGTGGTCGTTTGAGCTAATGGTTCTGCTTTCTGGCCTCCTTCCAAATCCACAGTTGGAAACGTCAGTGCTCTCAATCTGTCTTAATACAGCCGCAACAGTTTGGATGATCCCTTTTGGGCTGAGTGGTGCTGTGAGTACACGGGTCTCAAATGAACTAGGAGCAGCTCATCCTCAACTTGCACGTTTGGCGCTGTATGTTGTCTTAGCGGTGGCTGTTATTGAGGGGCTTGTGTTGGGATTGGTCTTGATATTGATACGTAAAGTATGGGGATATGCTTACAGCAACGAAACTGAAGTTGTTAAATACATAGCCATCATGATGCCACTTCTTGCAACATCAAATTTCTTGGATGGCCTTCAATGTGTTCTCTCAGGTGCTGTAAGAGGATT…
>chr04:318231|332140
TGGACAAGAAATGTATATGAAGCAATTAATTGAAGCCGTCGATCCTCACAAGAAATTAATCAAATGGAAAGTTATTGAAGGAGATTTATTAGAGTTGTATAATTATTGTAATTTTACAACATCTTGTGAACGCGAGTGGACTACTTGGACAATTGAATACGAAAAGAAAACTGAAGATACCCCAGAACCCCTCCTTCACTTAGGTGTTATCCTTGCCATGACCATGGATATAGAAAATCACCTTCTCAAGAAATAGTGTGTGTGTATATATATATATATATATATATAATAATAATACACACACATTAGAAATAAGTGTGTTTGTGTGATGAATAATTGACAAGTTCTAGCTAGCATGTGGAATAAATAATGTTATTTTTTTTGTAAATGTTTAAATCT…
>chr04:2905506|2949369
ATCTAACAATAAGTGAATTAGGTTCTTCAACATTTGCTGCTTGCTTTTGCTGACTCAATTTTCTCAATATAAGTGTTGTAAATCTGCAACAAGGCAAACTACCAATTGAGAGGAATTATTAGCTTGGAAGTAAACAAAAAGGTATAATATAATGTTTTTCTAGTTTTCTTTTTTTCTATTTCATTTTACATGTATTTTTGTGATTCACTTGATTTGATAGAAACATACATAATAAGAATTAGAAAAATGATTTATATTTTTTACTTGATAATTATAGAATATGTGTGTTGGATATATAGAATGATCTGATAATTTAGGATCAGTCTCCAACCCTCTTCCCTTTCCTTTTTACACTGTTTTTCAACTTTTTTCATTCAATTTTCTCATGTTTAGTAAGTA…
CCTCATCAAATTGGTATGTCATTAAAAAGCTAAGAATGGATCTGAGATTCCTAAAAACATTTGTCCTGTTTGGGGATTCAAGTTTGGATGACTTTTATGAGAGGATGTCCAACAAAATAAACAAGTTCAGTGTTATGACTCGGGGACTACTTAATGATGAAGTAATTCTAGAGAAATACAACATGGATGGTGTTGTCCCTCTGCTGCTGGAAGAGATGCAAAGTTATTTGAGTTTGAAGAATGATAATTATGTAGCAATGATAACAGAGGAGAAAATGTTTGAATACCTCTTCACAAACCTTCATGATCTAACAAACATTACTTCTTACAGGCCGATGTCCACGAAAATAAACATTCTTCGCCAAGTATTCCGTCGTCTGACAGATTTCTATCCTATCC…
>chr04:3196477|3242333
CTGGAATAGTGCTCTTTCTTATTGTTGAGAAGCTTGTGAGGTATGTTGAAGATTTTTCTGGAGGAGTCAATGAACGGAGTCATGGTCACCACCATCATCATCATATGCACTACACAAAATTGAAGGATGATAATGATGCTGATGAGAATCTCCAGGAACTGTCTCAGGAGAAGGATGGAATTTTATCAGAAAAGGCAGCTGGAGGGAGTGGAGTGGATGGAGTGTCTGCTGACTCTCCCAATGGGGATAAACCAAATGGAGGAGCTATTCTACGGAAGGTAGAATCAATACATTCCCCATAATTTGCTGTTCCATATTTTACCATGCTGAGATTCAGTAAAGTGTATTTCTTGTCAGGATTACTAAAACAAATACTGGAAAATAATAATTTCATTCAGA…
>chr04:59015666|59015836
GGTAGTGTGGGTCCTTGGGTGGTGATGGCGACTTGTAAACAGGAGTTGGAGGTGGTGGAGACTTGTAAACGGGATGATGATGGTGTGGAGGAGGAGACTTATAAACTGGGGTGTGTGGAGGGTAGTGTGGTGTCTTAGGTGGTGGTGGCGACTTGTAAATAGGAGTTGGA
>chr04:62107553|62107696
ATGGAGACGACAAAGATGAGAATGGAAATGAAGGATTTGAGGAGGGCGAAGAAGAGTATTCTGATGAAGGAGTTCATGGAAACAATCCCAACAAAAGCAAAGGAAATGCCAAGAAAAGCAATGGAGAAGGTGAGGAGAATGGA
>chr04:67384974|67385149
TGACGAGATTCTTCGTCTTTGGAATCCGGAGAGGTATTTTCTTGCTGTGGAGGGGAGCTCATTGTCTCATTGTAACAGTCACCGGAATTCCTCAGTTCGGGTAATCCTTTGTTCGTAATTGTTATAAAAGGAGGCGTATGTTAGAGAAAAGGTGGCGGCGGCGGTGGCGCTGATG
>chr04:70547904|70548049
AATAGTTTTGAACTATCTGATGATTTGGCAAGAGTTCAAGTGAGATCTACAGTTCAATTCATCAATGGAGGGCTATGTGTGGGCTATCGCCGCTGGACTCAACGCTGCCCTTGCAGCCATCTCTGCCAAATTCTTCACCTCCCAG
>chr05:1622266|1622424
ACACTGGTGGTGGTACAGGTGCTGGTGATGGTGGCGTTTGTGCCGGAGCTATCTGAGGTGGAGAAGCAACTGGAGCGGGTGGTGGTTGTGATGGACTTGAGATGGGTGGAATTGGTGGTGGGGTTGTTGGAGCAGAGACGGGGGCAACTTTAGGCGGA
>chr05:6559740|6564227
TGATTGTAGAGGATAATTTTGTTTGAAAAAATGCCGTCGCACGCGGATGTAGATCGGCAGATCGAGCAATTGATGGAGTGCAAGCCGTTATCGGAGGCGGAGGTGAAGACGTTGTGTGAACAAGCAAGGGCGATACTAGTGGAGGAATGGAATGTGCAACCGGTGAAATGTCCGGTGACGGTGTGCGGTGATATCCACGGACAGTTTTACGATCTGATTGAGCTTTTTCGAATCGGCGGCAACGCTCCTGATACTAATTATCTCTTCATGGGAGATTATGTTGACCGTGGATACTATTCTGTCGAGACTGTCTCACTATTGGTTGCTCTGAAGGTCCGTTATAGAGATAGAATCACAATTCTTAGGGGAAACCACGAAAGCCGACAGATCACTCAAGTG…
>chr05:7412164|7528856
TGCTTAAATAGAGCTTGCATGATTGAAGATCCTCAAAGAGATTTGAATCCTGATGGATCAGCTTTAAATCCATGGAATCTCTCTAGTTTGGAACAAGTTGAATCATTGAAGGCTATTGTTAGAGTACTTCCTATGTGGTCCACTGGTTTTATGATCTATGTGACCATGAATCAATTCTCATTTTCTGTACTTCAAGCAAAGACCATGGATAGACATGTCATCCCTCAATTCGAATTACCAGCAGCATCATTCAGTGTGTTCTTGATTATTGCTTTAACAATCTGGATAACTTTCTATGACCGTGTTTTGGTCCCTTTGCTATCAAAATATACTGGACGGCCAAGAGGGCTAAGTCCTGTTACCCGAATGGGAATTGGCTTATTAGTCTCGTGTATGTCT…
>chr06:40607060|40607226
TGTGTTTGGGTCCAATTGAGGTGGGGTGAATCCTGCTGGAGCGGGTTTCTCTTCGGTGGCAGCTGGGGCTTCTTCGGCCATGGCCCGGATGGGTCGGGTTACTGAGACGGTAGATTTGAGTTGCTTAGGAGTAGAGAAGGATAGGAGGGATTGTTTCCATGGAGCG
>chr06:46700834|46797501
GATGGTCGGAGCAAAAGTTGATGAGTGCACAAGTAGTGTTGTATCTAGACAGATTTGTGAGCAGGGGAAGCACTTCTCTGTTAGTCATTGATCTGGCTAATCTGGATTCGTGCTGAATAGAGTTACTAAAGGGGTAAAGCGTTTTCTCCAAAAGGTTCTCTTGCATTCACAAGTCTCCAACCCAAGATATCAGGAAAGCGCTACCATATTAATGAGGAGATTTTAAAGATGATGAACTCTCCTCCTCTGCCACAATCGTCATCTCCTCCTCCTCCATCGTCACCACCATCACTTTCGCCGGCTCTTTCTCCGTCTTGTTTGCTTCACTTTCTATCAAAAAATTAAAGTGTCTTTATTCATCTCCTCCAGACTATATTTTAGAATTTTTAGTGTCTTTAT…
AACAAGCAAAGTGCTAGATTTTGGAACTCTGCTCATATAACATTCGAACTGAGCTCGTATGTGCAGCTAGAGCTAGGGTCAAGAAACACTTTCAAAGTGTGTGTTTGTGTCTATTACTTTGCCTGCGTAGATCTGATGGGTCAACATTGTGGAATATTGGGATCGCTTCCTGACCCTTCTTTTCAACACAATCCATAATTTTGGTGAGCTCCTCCAAGCACCATTTGGACGAAGCATAGTTCTCGGAGAAGACGATTATTGCAATTCTGGATTCTTCAATGGCTTTTAGTAGTTCTGCAGAAATGGGTCTTCCTCTTTCAAGTTTCTCATAGTCTTTGAATACGTTGAATCCTCTCTCTTCCAAGCGTTTGTAGAGATGGGAAACAAAGAGTATCTTCA…
>chr06:54799584|54799735
GTATTATTTTTGAGACACAAAAGAGTAATTGTTGGTGATGATCTGAAATCAAGTACTATTGTATTTGCTTAGACGCACTTTCCTTTCCATGCGATATCTTTTAAGATCTCTAGTACATGTCCGGCGAATAAAATTGGTAACACAGGGTATT
>chr06:57961801|57979830
ACAACGGTGATAGGTCCCTGGGAGCTATGCACAGCCAAAATAGGTCTAAGTCATGATTCTGGAAGCATGATTCCGTATCACAAAAACCTCACAGCTCGGGGATATCGGGCACTCATATACAGGTTCAATAGATTACTAAGTCTCTAACTGCTCTCTATGCATTTTTTTTCTTTCTTTTGAATTACTCATGTAATATTATGTAAAACACCTACAGAGAGAAAACTGGTTGTCCTGTGCATTTCATGTATATTCTGTTGTCTAAATGCCTAAAGCACATACTTATTGGGATTATAAAACTACTTGGTTTCTCGAATACGATAGCCCCCCATGTTAAGTACACACTACTCATGAAATAAAAACAATGGTTGAAGTTTTGCAACTATCTCTTACCAGATAGCA…
>chr07:36104303|36238324
GAAAGCAAAGGAATTACCAAGATCACAAATTTAGATATATAAGAATGGCCATCTCCATGTCCGCGGTTGTAGAAACTATTGAAGACTGATTCAGAGTATGACCTGGTCAATTAAGTTTGTTAGTAGTGTCCTATATTCTAGGGCTAGTTGTTAGCAAATATTCTGATCATGGTGCAGTACTTTCTAGTTGTGTTTTGGTTAGTAATTAGTTGTTTAGTTAATGGAAATAGTGGTCATTTAGTGACTTAGTAGTTTGTTATTTTTAAGTCTATATAAAACTGTACTTTCCTGTGATTTCATATACTGAAAAATAGAAAAGACTTCAGCATACAATTCTCTGTGTCTTCTTAAAGTTTTCCTGCCTATTTACTCCAACATCTTTGGCATCAGAGCCATGGC…
>chr07:41144264|41144444
GTGGTGGTATTACCACCGGAGGATTGGGGACAAAAGGTGGAGAAACAATAGGTGGTGTTGGAATGATTGGAGGTGACACAATAGGTGGTGTTGGTGTGATTGGTGGATAAACAATAGGGGGTGAAACAATAGGTGGTGTTGGTGATGGTGGTTTTGGAGTGATTGGTGGATGGACAATAG
>chr07:41144589|41144843
TGGTGTTGGTGATGGTGGTTTTGGAGTGAATGGTGGTGTTGTTGGTGGTTTAGGGGTGGAAGGTGGAGAGACAATGGGAGGAGGATGCACTATAGGAGGTCTTGGTACATGTGGAGGTTTTACAATTGGTGGCTTAGGGCCATGATGAGATGGAGGAGGGCATGGTTTTTGTGGGGGGTGTTTAGGGGTAGAAGGTGGTTTAACATGTGGAGGGTATTTAGGGTGTTTAGGGGTAGTAGGTGGTTTCACATATG
>chr07:51920645|51948377
AGAAATTGGTAGGCGATTTGTGCAGCATAAATGGACGATTGGGACAACGTGACTTCAAGGTGAAACGGAAAACAGAAACGATTGGTAACATACGACAGATTAAGAAGGAGGATGATCAGGACAAAGCTAAGAGAGACAAAATAGAAATAGAAAAAATTATGAAGGCAGCTCAAATACAAGTAGTTGTAGCTACTCTCCTAATGACAGTCACTTTCGCAGCTGGTTTCACATTGCCAGGAGGTTTATACAACGATGACGGTCCTAATAAAGGGATGGCAATTCAATTAAGAAAAACAGTGTTTCGTGCATTTGTTATTACAGATGTCCTGGCATTTTCATTCTCAGCTGGTGCTATATTCATCTACTTCTTCATGGCAGATAGCGATGTAGACGACGATG…
>chr07:52595416|52648248
TTTTTGCCAACAAAGAGGAACAGAAGAATGAAGGAAATAAAAAAGGATGTTCGGTCCTCAATTAGAGGTATTATTGATAAAAGATTGAAGGCAATGGAAGCAGGGAACGCCGATAATGAGGATCTATTGGGCATATTGCTGGAATCGAATTTTAAAGAAATTGAACTGCACGGAAACAAGGACTTTGGAATGAGTATCGAAGAAGTCATTGAAGAATGCAAGCTATTCTATTTTGCTGGTACAGAAACTACATCAGTGTGGATTCTGTGGACTCTGGTGTTGTTGAGCAGATGTCCAGATTGGCAGGCACGGGCCAGAGAGGAAGTCTTGCAAGTGCTTGGGAGTCGGAAACCAGATTTTGATGGATTAAATCATCTAAAAGTTGTAAGTATTCTTGTT…
TAGAGTATGTTAAAAGAAAAATAAGTCCCTTTGTGGAATAGTTGTTTAGTAATTTTAGGTACTTTTGAGAAAACTGAAGATCTTATAAGAAAACGTTAGATCATGCTCTAAAGTTTTGTACATTAATGCAAATGTTAGAAGTCAATTTCATGTTTTGTCTGTAAGATTAGGTAATTTATAAGCAAAACATGTATGGAGTGTACTCAAAGATGCTTCTTAGGTAGAGGACGGGAAGTATTTGTTCAAGAGTTGAAGATATATTTTAGTAAATAAAAACTGTGCTTTCTTTAATACCTTAAACTTTTAGATGGGTTGGTCACTCACAACATGATGTACGAGTAGGTAGAGGTTGTTACAGTGTCTAGTGGGTCAAAGTCCCACATTGGTTGGGGAATGGAC…
ACTTTCCCCTTTTTAACTTTAGACTGTGTTGTTAAATTATTAAATGTAATTAACTTTTCAACTTTTAAATTAAGAGTAATTAAGACTGTAAAATAATTAGCAATTTATTTACTAATATTTAATTACTTTGATTATAATTTAGTATAGGGGCAAAATGGTAATCTAACTTTTGCCTAACATTCTTCCCACTTTTAGTATAAACTGATGGAGGAGCATAATTTTTTTGCAGGTAACGATGATATTGTACGAGTTATTAAGGCTATATTCCCCTACAACAGTACTTATCCGACGGGTTTATGAAGACATTACACTAGGAGAAGTTTCTCTACCAGCTGGTGTGCTAGTCTCATTGCCAATGATCTTATTGCATCATGAGATAAAGATATATGGGGTGAAGAT…
>chr08:2460596|2465557
AAAATCCCTATAGGTTTCTTGAAGTATTTAAAGGGACTCAACCATATTAAACATGCAATACTGAGAAGTAGGGGTAAAAAGTGGCTGGTGAAGGTGAACGGCTGGTGATTACAAGAGGGTTGGGGAAAGTTTGCTAAGGAGAATGATTTGCGATTGGGAGATTTGTTGATTTTCAAACATGAAGGAGACATGGAATTTGAAGTTTCCATCTTTGATTCAAGTCATTGCAACAGAGAGTATGCAGAGTATCTGCAGGAAGAAGAGGGCAATAATGTTGAAGAGACTTCGAAGAAAGTGGAAAAAGGTAACATCTTTAGAGTCCCTTAATCTTAACATAAGTTTCAAATAGTTTAGATTAATATCTTAAATAGATGTCTGGGGTGGTTGTTTAGATTAACA…
>chr08:40869057|40869287
TGATCTTGGTGGTGAAGTTGCCGCAGGTTGACGCCTCCGTGGTGAAATGGGGCTACCTGGGACTGACACTTGTGGTTGCGGTGGTGCAGTAACTACTGCAACAGGAGGTGCAGTAACTACTGCAACAGGAGGAGCAGTAGGCACTGGAGGTTGAGGGGGCTGACGAGCAGTAACTGCTGGTGAGGCAGGCCTAAATGGGGTGGTAGGTCGAAACATCGGTTGTGGGGATG
>chr09:12788602|12788769
GATGAAGTTCTTGCTGAGTTCTAGGTTGTTGGTTCAGTTCAGGTTGCAAAGGAGATTGTGGAAGCTGTTGTGATGTATGCTGAGATTGTAATGAAGATTCTTGGGGTTGCTGCGGTTGAGGCTGAGTGGATGGTTGGGGTCGGGATTGATGATGAAGTTGTGATTGAGGTTGTTGGTGTGGATGAGGCTGAGGTTGGGGCTGGAACTGGGCTTGGGTTGGGTGTTGAAATTGAGGATGAAACTGAGGTTGGCCTTGGTGTTGATATTGAGGATGAAACTGGGGTGGTAACTGATGCTGGGGTTGGGGTTGGGGCTGAGCCCAAGGAGCTACATAACTGTTAAAGCTCTGATCTTGATACCCAATATAAGCTTGAGATGCGTATGGATTCCCATGTGTGG…
>chr09:51059204|51059731
GGAACTAATGAAGAAATTGGAAAGAAAGCTATTTTAAAGTTGATGGATGCTGTAGATGAATACATTCCAGATCCAGTGCGTCAGCTTGATAAACCATTCTTAATGCCAGTAGAAGATGTATTCTCAATTCAGGGACGTGGAACTGTTGCTACTGGCCGTATTGAACAGGGAACAATAAAAGTTGGAGAAGATGTGGAGATTTTAGGGCTGATGCA
>chr09:54479993|54496860
AGAAGAGATGTATTTATAGGGGGAATTAGAGTGAAAAACGGATAGGAACAAAGGTCAAAAACGAAATTTCCTCTGATTTCAAAATTCAAAATCTGGAATAGGGAGCAGCTGGGTTTGCACGAGATTTTCTCCAAAATCCCAGAAAATCCGAGGCAGCAGGGCTGCTGCGTACAGCTGTTGTTGACATTTTGGACTGCTGCTGCTATTGTTGAAATTATAAGGGAAAAAGAGGGGGTGGGGCCGGCTGGTGTACGTTGTTTTGTTGTTATATGTATTGTGAGTTTGGGGAATTAAAAGGGTGGGCTATTGTTTGAATTGAATAAAAAGGGAGAAAAAATAATGGCTGCTACAATTTGTAAATAGGCCCCAAAATTTGACATTTTAAGAGTTGAAATTAGG…
>chr09:61318325|61318570
GGGAGGTGATTTTACGGGTGGGGGAGGTGAGCTGTAGTAGTATGGAGGAGGAGGAGACTTCACAGGTGGAGGAGGAGAGTGGTAGTAGTAGGGAGGTGGTGGTGATGGAGATGGGGGTGGTGGTGATTTGTAGTAGTATGGTGGAGGAGGAGACGGTGATGGTGGTGGTGGGGACTTGTAGTAGTATGGTGGAGGAGGAGATGGCGATGGTGGTGGAGGAGACTTGTAGTAGTAGGGAGGTGGAG
>chr09:61318325|61318612
GGGAGGTGATTTTACGGGTGGGGGAGGTGAGCTGTAGTAGTATGGAGGAGGAGGAGACTTCACAGGTGGAGGAGGAGAGTGGTAGTAGTAGGGAGGTGGTGGTGATGGAGATGGGGGTGGTGGTGATTTGTAGTAGTATGGTGGAGGAGGAGACGGTGATGGTGGTGGTGGGGACTTGTAGTAGTATGGTGGAGGAGGAGATGGCGATGGTGGTGGAGGAGACTTGTAGTAGTAGGGAGGTGGAGGTGACGGGGATGGTGGTGGTGGTGATTTGTAGTAGTATGGAG
>chr09:61318352|61318492
TGAGCTGTAGTAGTATGGAGGAGGAGGAGACTTCACAGGTGGAGGAGGAGAGTGGTAGTAGTAGGGAGGTGGTGGTGATGGAGATGGGGGTGGTGGTGATTTGTAGTAGTATGGTGGAGGAGGAGACGGTGATGGTGGTG
>chr09:61318376|61318564
AGGAGACTTCACAGGTGGAGGAGGAGAGTGGTAGTAGTAGGGAGGTGGTGGTGATGGAGATGGGGGTGGTGGTGATTTGTAGTAGTATGGTGGAGGAGGAGACGGTGATGGTGGTGGTGGGGACTTGTAGTAGTATGGTGGAGGAGGAGATGGCGATGGTGGTGGAGGAGACTTGTAGTAGTAGGGAG
>chr09:61319278|61319706
AGATGGGTCTGGTGGTGGTGGAGACTTGTAGTAGTATGGTGGAGGAGGAGATGGTGATGGTGGAGGAGGAGACTTGTAATAGTAGGGAGGTGGGGGTGATGGAGATGGTGGTGGAGGAGACTTGTAATAGTATGGTGGAGGAGGAGATGGCGATGGTGGTGGTGGAGACTTGTAATAGTAGGGAGGTGGAGGTGATGGTGATGGTGGTGGAGGAGATTTGTAGTAGTATGGAGGTGGTGGTGATGGAGATGGTGGTGGAGGAGACTTGTAATAGTATGGTGGTGGTGGTGGGGACTTGTAGACGTACTTAGGTGATGGTGGTGGTGGGGACTTGTAGACGTACTTAGGTGAGGGAGGTGGTGGAGACTTGTACACGTATTTAGGTGATGGAGGAGGTGG…
>chr09:61319419|61319595
AGGAGATGGCGATGGTGGTGGTGGAGACTTGTAATAGTAGGGAGGTGGAGGTGATGGTGATGGTGGTGGAGGAGATTTGTAGTAGTATGGAGGTGGTGGTGATGGAGATGGTGGTGGAGGAGACTTGTAATAGTATGGTGGTGGTGGTGGGGACTTGTAGACGTACTTAGGTGATG
>chr09:61319464|61319625
TGGAGGTGATGGTGATGGTGGTGGAGGAGATTTGTAGTAGTATGGAGGTGGTGGTGATGGAGATGGTGGTGGAGGAGACTTGTAATAGTATGGTGGTGGTGGTGGGGACTTGTAGACGTACTTAGGTGATGGTGGTGGTGGGGACTTGTAGACGTACTTAG
>chr09:61319512|61319733
TGGTGGTGATGGAGATGGTGGTGGAGGAGACTTGTAATAGTATGGTGGTGGTGGTGGGGACTTGTAGACGTACTTAGGTGATGGTGGTGGTGGGGACTTGTAGACGTACTTAGGTGAGGGAGGTGGTGGAGACTTGTACACGTATTTAGGTGATGGAGGAGGTGGTGATTTGTACACGTACTTCGGTGATGGAGGTGGTGGTGACTTGTACACGTATTTAG
>chr09:61321617|61321781
ATAGTAAGAAGTAGGTGGTGGAGGGGAAGTGTAGTAGTATGGTGAAGGAGGTGACTTAACTGGTGGTGGAGGGGAAGAGTAGTAGTATGGGGGTGGTGGTGACTTAACTGGTGGTGGTGGAGAACTGTAGTAGTATGGTGGAGGAGGTGACTTCTTGGGTGGTG
>chr10:444980|476695
GATGAGAATCAAGAAGGAAAAGATGGTTCATACATAGAATGTTACATGAAGGAAAACAAAGATGCTTCCATTGAATTGGCAAGAGAACATGTGATTAAGCTAATAGAAGATGAATGGAAGAAACTCAACAAGGAACATTTACATCTAATGAGTCCATCTTCAAGATCATTTTCAAAAGCTTCACTTAATTCTGCAAGAATGGTTCCTCTCATGTATAGTTATGATGATAACCAATCCCTTCCTATCCTTCAAGAATATATTAAGTCTATGTTGTATGGTGATTTATCAATGTGAGAAAACCTGAGATCGAATCTCACTGCTACCCATATAAAAAGAGAATTTCCATATGCTTGGCTCACGAAAGAAAATCAGACCCCCAAATTTATTAAGCAATTTGTA…
>chr10:12148904|12149095
TAAAGCTCCAAGACTCGGGGCTAGTGCTGGTGCTCCAGCGGGAGGACTAAATCCTAAAGGAGATGGTGCTGGAGAAGTCAATTTCTTTGCAGGAGCTGGAGCAGGAGTTGATGGAAGTGGCGCAGGAGAAGGTGCTGCCGGAGGAGGTGGAGAGTTCACTGGTGGAGGAGGAGAAGCAGTAGGAGTAGGAG
>chr10:12149000|12149353
TGGAGCAGGAGTTGATGGAAGTGGCGCAGGAGAAGGTGCTGCCGGAGGAGGTGGAGAGTTCACTGGTGGAGGAGGAGAAGCAGTAGGAGTAGGAGGTGCTGGTGGTGGAGAAGTTACAACAGGAGGTGGGGATGAAACTGTGGGGGGTGGTGAAGCAGTTGGTGGTGGCTGAGCCGGTGGTGTTTGGTTGTTAACTGGTGGAGGAGAACCAGTGGGTGTAGGTGGAGCTTGGGTAGCTGGTGTTGGAGGCGCTTGGGTAGTGGGTGTAGGTGGTGCTTGGTTAGTGGGTGTTGGAGGAGCCTGGTTAGTGGGTGTTGGTGGAGTCTGTGTAGGTGGTGCTTGATTAGTAGGGG
>chr10:12149006|12149500
AGGAGTTGATGGAAGTGGCGCAGGAGAAGGTGCTGCCGGAGGAGGTGGAGAGTTCACTGGTGGAGGAGGAGAAGCAGTAGGAGTAGGAGGTGCTGGTGGTGGAGAAGTTACAACAGGAGGTGGGGATGAAACTGTGGGGGGTGGTGAAGCAGTTGGTGGTGGCTGAGCCGGTGGTGTTTGGTTGTTAACTGGTGGAGGAGAACCAGTGGGTGTAGGTGGAGCTTGGGTAGCTGGTGTTGGAGGCGCTTGGGTAGTGGGTGTAGGTGGTGCTTGGTTAGTGGGTGTTGGAGGAGCCTGGTTAGTGGGTGTTGGTGGAGTCTGTGTAGGTGGTGCTTGATTAGTAGGGGGTGCCTGTGTTGGTGGTGCCTGTGTAGGTGGTGCTTGGGTAGGGGGTGCCTG…
>chr10:12149030|12149269
AGAAGGTGCTGCCGGAGGAGGTGGAGAGTTCACTGGTGGAGGAGGAGAAGCAGTAGGAGTAGGAGGTGCTGGTGGTGGAGAAGTTACAACAGGAGGTGGGGATGAAACTGTGGGGGGTGGTGAAGCAGTTGGTGGTGGCTGAGCCGGTGGTGTTTGGTTGTTAACTGGTGGAGGAGAACCAGTGGGTGTAGGTGGAGCTTGGGTAGCTGGTGTTGGAGGCGCTTGGGTAGTGGGTGTAG
>chr10:12149036|12149335
TGCTGCCGGAGGAGGTGGAGAGTTCACTGGTGGAGGAGGAGAAGCAGTAGGAGTAGGAGGTGCTGGTGGTGGAGAAGTTACAACAGGAGGTGGGGATGAAACTGTGGGGGGTGGTGAAGCAGTTGGTGGTGGCTGAGCCGGTGGTGTTTGGTTGTTAACTGGTGGAGGAGAACCAGTGGGTGTAGGTGGAGCTTGGGTAGCTGGTGTTGGAGGCGCTTGGGTAGTGGGTGTAGGTGGTGCTTGGTTAGTGGGTGTTGGAGGAGCCTGGTTAGTGGGTGTTGGTGGAGTCTGTGTAGGTG
>chr10:12149036|12149383
TGCTGCCGGAGGAGGTGGAGAGTTCACTGGTGGAGGAGGAGAAGCAGTAGGAGTAGGAGGTGCTGGTGGTGGAGAAGTTACAACAGGAGGTGGGGATGAAACTGTGGGGGGTGGTGAAGCAGTTGGTGGTGGCTGAGCCGGTGGTGTTTGGTTGTTAACTGGTGGAGGAGAACCAGTGGGTGTAGGTGGAGCTTGGGTAGCTGGTGTTGGAGGCGCTTGGGTAGTGGGTGTAGGTGGTGCTTGGTTAGTGGGTGTTGGAGGAGCCTGGTTAGTGGGTGTTGGTGGAGTCTGTGTAGGTGGTGCTTGATTAGTAGGGGGTGCCTGTGTTGGTGGTGCCTGTGTAGGTG
>chr10:12149048|12149500
AGGTGGAGAGTTCACTGGTGGAGGAGGAGAAGCAGTAGGAGTAGGAGGTGCTGGTGGTGGAGAAGTTACAACAGGAGGTGGGGATGAAACTGTGGGGGGTGGTGAAGCAGTTGGTGGTGGCTGAGCCGGTGGTGTTTGGTTGTTAACTGGTGGAGGAGAACCAGTGGGTGTAGGTGGAGCTTGGGTAGCTGGTGTTGGAGGCGCTTGGGTAGTGGGTGTAGGTGGTGCTTGGTTAGTGGGTGTTGGAGGAGCCTGGTTAGTGGGTGTTGGTGGAGTCTGTGTAGGTGGTGCTTGATTAGTAGGGGGTGCCTGTGTTGGTGGTGCCTGTGTAGGTGGTGCTTGGGTAGGGGGTGCCTGTGTTGGTGGTGCCTGCGTAGGTGGTGCTTGGTTAGTAGGGGG…
>chr10:12149051|12149269
TGGAGAGTTCACTGGTGGAGGAGGAGAAGCAGTAGGAGTAGGAGGTGCTGGTGGTGGAGAAGTTACAACAGGAGGTGGGGATGAAACTGTGGGGGGTGGTGAAGCAGTTGGTGGTGGCTGAGCCGGTGGTGTTTGGTTGTTAACTGGTGGAGGAGAACCAGTGGGTGTAGGTGGAGCTTGGGTAGCTGGTGTTGGAGGCGCTTGGGTAGTGGGTGTAG
>chr10:12149051|12149307
TGGAGAGTTCACTGGTGGAGGAGGAGAAGCAGTAGGAGTAGGAGGTGCTGGTGGTGGAGAAGTTACAACAGGAGGTGGGGATGAAACTGTGGGGGGTGGTGAAGCAGTTGGTGGTGGCTGAGCCGGTGGTGTTTGGTTGTTAACTGGTGGAGGAGAACCAGTGGGTGTAGGTGGAGCTTGGGTAGCTGGTGTTGGAGGCGCTTGGGTAGTGGGTGTAGGTGGTGCTTGGTTAGTGGGTGTTGGAGGAGCCTGGTTA
>chr10:12149051|12149353
TGGAGAGTTCACTGGTGGAGGAGGAGAAGCAGTAGGAGTAGGAGGTGCTGGTGGTGGAGAAGTTACAACAGGAGGTGGGGATGAAACTGTGGGGGGTGGTGAAGCAGTTGGTGGTGGCTGAGCCGGTGGTGTTTGGTTGTTAACTGGTGGAGGAGAACCAGTGGGTGTAGGTGGAGCTTGGGTAGCTGGTGTTGGAGGCGCTTGGGTAGTGGGTGTAGGTGGTGCTTGGTTAGTGGGTGTTGGAGGAGCCTGGTTAGTGGGTGTTGGTGGAGTCTGTGTAGGTGGTGCTTGATTAGTAGGGG
>chr10:12149051|12149368
TGGAGAGTTCACTGGTGGAGGAGGAGAAGCAGTAGGAGTAGGAGGTGCTGGTGGTGGAGAAGTTACAACAGGAGGTGGGGATGAAACTGTGGGGGGTGGTGAAGCAGTTGGTGGTGGCTGAGCCGGTGGTGTTTGGTTGTTAACTGGTGGAGGAGAACCAGTGGGTGTAGGTGGAGCTTGGGTAGCTGGTGTTGGAGGCGCTTGGGTAGTGGGTGTAGGTGGTGCTTGGTTAGTGGGTGTTGGAGGAGCCTGGTTAGTGGGTGTTGGTGGAGTCTGTGTAGGTGGTGCTTGATTAGTAGGGGGTGCCTGTGTTGGTG
>chr10:12149051|12149398
TGGAGAGTTCACTGGTGGAGGAGGAGAAGCAGTAGGAGTAGGAGGTGCTGGTGGTGGAGAAGTTACAACAGGAGGTGGGGATGAAACTGTGGGGGGTGGTGAAGCAGTTGGTGGTGGCTGAGCCGGTGGTGTTTGGTTGTTAACTGGTGGAGGAGAACCAGTGGGTGTAGGTGGAGCTTGGGTAGCTGGTGTTGGAGGCGCTTGGGTAGTGGGTGTAGGTGGTGCTTGGTTAGTGGGTGTTGGAGGAGCCTGGTTAGTGGGTGTTGGTGGAGTCTGTGTAGGTGGTGCTTGATTAGTAGGGGGTGCCTGTGTTGGTGGTGCCTGTGTAGGTGGTGCTTGGGTAGGGG
>chr10:12149051|12149413
TGGAGAGTTCACTGGTGGAGGAGGAGAAGCAGTAGGAGTAGGAGGTGCTGGTGGTGGAGAAGTTACAACAGGAGGTGGGGATGAAACTGTGGGGGGTGGTGAAGCAGTTGGTGGTGGCTGAGCCGGTGGTGTTTGGTTGTTAACTGGTGGAGGAGAACCAGTGGGTGTAGGTGGAGCTTGGGTAGCTGGTGTTGGAGGCGCTTGGGTAGTGGGTGTAGGTGGTGCTTGGTTAGTGGGTGTTGGAGGAGCCTGGTTAGTGGGTGTTGGTGGAGTCTGTGTAGGTGGTGCTTGATTAGTAGGGGGTGCCTGTGTTGGTGGTGCCTGTGTAGGTGGTGCTTGGGTAGGGGGTGCCTGTGTTGGTG
>chr10:12149126|12149317
TGGGGATGAAACTGTGGGGGGTGGTGAAGCAGTTGGTGGTGGCTGAGCCGGTGGTGTTTGGTTGTTAACTGGTGGAGGAGAACCAGTGGGTGTAGGTGGAGCTTGGGTAGCTGGTGTTGGAGGCGCTTGGGTAGTGGGTGTAGGTGGTGCTTGGTTAGTGGGTGTTGGAGGAGCCTGGTTAGTGGGTGTTG
>chr10:12149126|12149353
TGGGGATGAAACTGTGGGGGGTGGTGAAGCAGTTGGTGGTGGCTGAGCCGGTGGTGTTTGGTTGTTAACTGGTGGAGGAGAACCAGTGGGTGTAGGTGGAGCTTGGGTAGCTGGTGTTGGAGGCGCTTGGGTAGTGGGTGTAGGTGGTGCTTGGTTAGTGGGTGTTGGAGGAGCCTGGTTAGTGGGTGTTGGTGGAGTCTGTGTAGGTGGTGCTTGATTAGTAGGGG
>chr10:12149126|12149383
TGGGGATGAAACTGTGGGGGGTGGTGAAGCAGTTGGTGGTGGCTGAGCCGGTGGTGTTTGGTTGTTAACTGGTGGAGGAGAACCAGTGGGTGTAGGTGGAGCTTGGGTAGCTGGTGTTGGAGGCGCTTGGGTAGTGGGTGTAGGTGGTGCTTGGTTAGTGGGTGTTGGAGGAGCCTGGTTAGTGGGTGTTGGTGGAGTCTGTGTAGGTGGTGCTTGATTAGTAGGGGGTGCCTGTGTTGGTGGTGCCTGTGTAGGTG
>chr10:12149309|12149473
GGGTGTTGGTGGAGTCTGTGTAGGTGGTGCTTGATTAGTAGGGGGTGCCTGTGTTGGTGGTGCCTGTGTAGGTGGTGCTTGGGTAGGGGGTGCCTGTGTTGGTGGTGCCTGCGTAGGTGGTGCTTGGTTAGTAGGGGGTGTCTGTGTTGGTGGTGCCTGTGTAG
>chr11:5836798|5849740
GTACTTCTTCTTAAGCTCTCAATAAACATCGGAAAGCAGACAAGATGCAGCACTACGTAAATAGTGCATGATGTAAATAATGCAGCCACAAACGATTGTCAACTATATATAACATCTATGTATATATATATATATACATACATATAACCTTTAAACGAAATGTGTGTGTGTGAGAGACTGTCTCTGTAGACTGAATGTGCCTGCTTGCCTGCTGAGGGTAGTTGAGTCATTTAAGCTGATTTCTTTTTTCTCATTGGTTCAGATTATTGCAGCTTTGTTTTCCTTGTAGCTGTAAAGACATTTTTAAGCCATATTGCACTGCCCAGTGAGGGATCCACTTATGTTGACTAACATGCCACCCTTTTTAACTATTGAAACTTCTGGAGTAATATATTTTAC…
>chr11:9715945|9736917
TATCCAAGGGAGGAGTTGATTCCAGCAGTGGTTCCATTGTGGATGTTTGCTTTCGCTTTGGTATTCAGAACTAATGTAGGCTTTAGTTTAAGACGTTTAGATGTCAAGTAAATCATCTGTGTTTTCTTGATAATGATGCCAGTGCATGAGATTGTACTCTATATGTTCCTGTTAGTACTGTGTCTTTGAAAAAGAATCTAATGTGGAGTTAACCTTTTAGATGCAAGTTAGAATTTGCTATGAATGGTAGATGTTTCTTGATTGGGTTACAAATTTCTCATGGTATTATCCTATCTTTCTCTGTTTTGGTAACTTTTTGCCAGGTTTTAAGTGCATATCTTACAATTTCCAATCTCACTAGTCACACATACATGCCTCTTTTACTTTCAAAATTCACTT…
>chr11:42750269|42880099
AAAATAGATTTCCTTCATTGGCACCCTCATCAGTCATCTGTCTGCGAAACAGAGAAATCAACGGTTTCAAAATTCTCTAGAACCCATTTTCATGAGCTTCAAGCCTTCAATTCTGATGACACAAAAGACATCAACAGAGTAGAAGAATTCAACCCAAGTTTTCAATTCCTGCTTCACCTGATGGGAAAGTTTCATTTTCGATGCTTCCAAGTTTCAGCAGTCCTGATTCCTAAAGTTTTCCGGGTGAGCATAGTTGATGAATGTCGATCGTATGATTACATGGATTCACAACTAGATATCAATGTCAGGATTTCAGAAATGGAGATTGGCTTAGCAGTTGGTGGTGCATTTCTCTCTTCAGCTTTGAATGTTCTGTTTGATAGGCTTGCTCCTCATGGT…
ATGGGCTTGTCTTGAATGAAAGTAGCCCAACCTATTTTATAAGATTGGGCCCATGTAAAAACTTGGCCCATTACAAACATACCAGCAATAACGTACGAATAGCCCATCGAATAATAATACAAGATAAATAATAATTATTAAATTATATGGTGCACGTGCATCTTAATTTTACTTTTGTTTTTAAAAACAGAATTGCAAACTCGTCATATAAAATGAAATAGATAAAGTGATATTATTGCCATTCATAAGGGTAAAATTCTCAAATAACTATTTTTTGGTCCTTGTAACTGAAAAATAATCACGAGTGAAATCTCACACTATTATCATAGAGTTTTACCTATAAAATTTAAAATTTCGTAATAGTAAATATCTTTTAGAAGATAAACATTATTTGTACCT…
>chr11:43019996|43029659
TGAAGCTGTTTATGTAGATGACATTCCTTCACCACCAAATTGCCTGCATGGAGCATTTATATATAGTACAAAACCATTAGCAGGTGTAAAGGGAGTCCAGCTTGAGTCGAATCGATCAACAGATGGAGTCACCACCATTATTACTTTTAAAGATATTCCAAGTGGAGGGGAAAATGTAGGAGTTATTGCAATGTCTGATCCCGAGCCCTTATTTGCAGATGATCTCGCCCGATGCGCTGGTGACAGAATTGCTGTTGTGGTTGCTGACAGTCAGAGGTCTGCTGATGTGGCTGCAAGAACAGCCCTCGTTGAATATGACACTGAAAATATATATTCTCCCATTTTAACCGTTGAGGAAGCTGTTGAGAAATCTAGCTTTTTCCAAATCCCGCCATATAT…
>chr12:7033697|7182241
GGATTCCTGGTGTTCCATGAAACCCCTCAGTTGTCCCACAGAAGCGAAATGTAAGAGTTACAGCCTATAAAAGGACCTCAGGGGTTATGTCTGGATCATTTACCACTGAACCAACTCTTGGAGTGGCAGCCTGTGGACTTTTTAAGTACAAAAGCATAACTTTGAAGTTGAGAGATAATTTCACAACCCTTACTTATGTTACGTTCTTTATGTAAATTGCAGATCATTCGCTATTCATAAACTGTGGAGGAGGTAGAATTACATTTGAGGGAAATGATTATGAGGAGGACTTGACCACTAGGGGTCCATCATATTTTTTTTCATCCTCTGATAGATGGGCATTCAGCAGTTCGGGAGTGTACGTAGGTCTTGCAAATGTTAGTTATATTGCAACAAATA…
>chr12:10592982|10619348
GTTTTTTGTCCCAACTTGGAAAAGCTACGTATCTCGATGGCTCAAAGCATAAGTGATCTATGCTCTTACCAACTTCCAACTCCTTATTTCAGCAAACTTGTAGCATTAAAAGTAGATAATTGCAGTAAATTGAGAAACTTGATGTCTCAATCAGTGGCTATAGGTCTTCTGAATCTCCGGAGACTAGAGATTAAAGACTGCCATTCAATGGAAGAAGTGATCACAGAAGAGGAACAACAAGGAGAAGGAATCATGACCTTATTTCCCCTGTTGGAAGAGCTGAAGCTTCAAGCACTGCCTAAGTTGGGGCATTTCTTTCTGACAGAGCATGCTCTTAAATTTCCATTTCTTGAGAGATTGACGATTTATCACTGCCCTGAAATAAAGACGTTTGTCCAA…
>chr12:59896655|59926114
TGGTCAAAAATCGCGCAACATTTGCCAGGAAGAACAGATAACGAGATAAAAAATTACTGGAGAACCCGAGTCCAAAAACATGCAAAACAACTAAAATGTGATGTCAATAGCAAACAATTCCAAGACACATTACGTTATCTTTGGATTCCAAGACTAGTTGAGAGAATTCAAGCATCCAAAATTTCCAATAATAATGCTAGTAGTGAAACTCAACAACCCGTTCTGAGAACAGGTATTACTGAGCTCATTCCAATTCAACTGACGAACAACAACAATAATAGTATTTTAATCACGAGTGTTAAACCGGAGAATTCTAGCGTGGTAACTTCATCAGAAAACTCAATTGGCACACAAGTTTCACCTAATCAAGATTATTATCAAGTTAATCAAAGTGATCAA…
>chr00:3809638|3809871
ATTGTGGATGATGTTGCACATTTATTTGCGGCTGGAGTTGTGAATGAGGTTGTGGTTGCACAGGAGGATGTGGTTGGGCTTGAGAAGATGGAGGGGGATGAACCTGGGCGGGAGGCTGCTGATACTGTGGCACTTGCACATATTGTTGTGAATGAGGCTGCATTGGATAGGTCTGTGAATATGGTGGATGAGCACCAGAAGCTGGATATATTTGTGATGGAATTTGGGCATGA
>chr01:1043124|1045650
GTTGTCTCTGTTGCATTTGTAGATGGTGGTGAGGCTGGAAATGTAATCCCTGAAAGTGTGAAATTTGGTGGAACGTTCCGGTTCATGACGTTTGAGGGTCATTCCTATCTTAAGCAAAGGATCAAAGAGGTATGCACTAGAGTTTCGATGATTAACACTACTCGTAGATCATCGAGACACAAGCAAGTGTACATCAGTGTTCAGCCACTGTTGATTTCGCGGAGGACTTACTGAGGCCATATCCACCAACTGTAAACGACCCCACAATGTACGAGCATGCTAAGAAAGTTGGAGAAGTCTTGCTCGGTGAGCAAAACGTGCAGTATGCCTCAATTACAATGGGTGCAGAGGACTTCAGCTTCTATTCCCAGAAGATGCCTGCTGCTTTTTTTATCATCG…
>chr01:5389109|5389261
ATCCCGAAGAGGAAGACGAAGAAGGCGGTGACGATGAGGAGGAAGAAGAAGAAATGCCCGGATCTGGAAATGACGCCGTAGAGGATGATAATGAGAAGTCGGTTAATGAACAGGAACAAGTTAATGGAGGCGCTGAGGTGAAGATGGAGGAA
>chr01:62868107|62879840
ATGGGAGGGTGTGAAGAAGAACCTGATACTTGCACGAGCAAGTCATGCAAGGGCCATGAAGTTGACCTTATGCATTTCTCAATAGGAACGGCAATTCCTGGAAGACTCTATGGAGGGAACCTGCTAGATAACAGTGAGGGAAATGGGGGTGACAGGTTTGGTCATTTGGTTGATCTGTATTGTTGGAACCCACACTGCCGTTATTTGGATGGCTATGGTCCATCAGTAAATGATACTAGTGCACAGAATGATTGGAAAGGAACATGGTGGCACAGTAGCTTGACTCACTCAGGTTTTATTAAGGATGACAGCCCATATTCGTCCAGCAACCAATCCGGTACATATTATTTTGAATTTTCCAGGCCGCTGAGAACAATGGATCACCTTCAACAGGATGCT…
>chr01:68297728|68315386
CTACATCATTTCTTTATCCAAGTCCATAAGCAGTAAAAGGTACAAGTACAAAAATGGAGCAGCAGCCCACGCTACAGAATCAATCTCATCTCTTGCTTTCTTGTACAGTTCAAGCCTCTTGGCACATTGCATTCTTCTCTCCATCAATGCAGGATCTTCATCTAACAATTCTGAAAGTGCCTTGCCCTCTTTCTTCCCAATCTGAGTGTAGAAGTAGTTCAACAAAGATTGTTTGGCCTCCTTAACTTGACAATAAACCACTGCTTTGGGGAGTGTGTTCCTCAATGTATCAGACACCATATTTACATATGATGATACATTTGAACCTATCCGACGAAAGTGACCCTCTCCATACCGGTCTACGGCAGCAGAAGCTTCTGGCTTTCCCCCCTTACTTAC…
>chr01:75560554|75602300
TAGGAATATCATCAGGGGCTTCAGCTGCTGCTGCAGTAAAAGTAGCAAAAAGGCCAGAAAATGCTGGGAAACTTATTGTGGTAAGTTAATTCTATTCAGTAATTAAGCTGATAACATTTTTTCTCCGTCTCAATAAAACATTTTTGAACACTGGCCTAAAATTATGTATGCAGATTATTATCGCTAGTTCTGGAGAGCGTTATCTTTCCACCGTGATGTTTGATTCCATTCGAGAAGAGGTGGAAAACATGACTTTTGAGTAACTTTATGCTTCTTTGGATTGAGAGATAGGAAGTTATATGTAAAAACAACTGAATTGTAAGCTCCTAAATTGGTCTAAATGGGATATCCCAGCATATATTAATTTGGGATGAATTAATTTATATTTTCAATCAATCA…
AAACTGATTAAATATACATATATACAGTGTTATTTTTCAACGAAGTGGGTTCATATGAACCCACTTGAACCACTGTAGGTCCGCCCCTGATTTGTATAGTATGGTACTTGTCCGCCTCGTTCAAACTTGGAGTGTGACAGTTTACAAGATAGAAGAATGTGGGTAATTATGATATTATCAATTCATATTATAGGGGTAATTAATTCATCTTAGAATGTAAAATATGTGTCGTTCTTCTTTAACACAGATTAGAGACCTACTTGATTTTCTCACTTCTTTGCCAATTCGACCATTGAGTATTGCCTAACCTTACGTTTTAGAATGGTCCACCTATAAGTACTGCAATGTCTACTTATTTATAACACGTTTGATTTGAATATAAGTTATGACACATGAGAT…
>chr01:76973938|77003950
TCCTAATTCCGAGAGCAGGATTCCATCACTCATGAGCTTAGACATATACGTGCCAAGGGACGAACGATTTGGTCATGTGAAGATGTCAGACTTCTTGACATTTTTTTTAAAATCCATTATGCAGACCTTACTCCCTGGGTTTGAGGGTTTGTTCGATAACATGCCTAATGAGTTTGATAACTTTGAGGATGTACTTAAACTCTATGAAGGAGGAATCAAGTTGCCTGTAGGCCCTTGGTTGAAAGCCATTATTGATAGCATTCCTTCGGAGATACTAAAAGACATCCTTCAAACTGATGGTCAAGGCCTACTTAAGTACCCAACTCCTCAGGTTATTCAAGAGGATAAATTTGCATGGAGGACGGATGAAGAATTTGGGAGAGAAACGTTGGCGGGAAC…
>chr01:77965287|77965466
AGATGGAGGTTTCTGGGTATGCATTAGGTGAGGGTGTGATTGCAGAGAAGTTAGGGGAGGTTTTTGATAATTATGATCCAAGGGCGAATGCGAGGTGGAGGTCTGTAACGAGGCTCGCGACAAGGTTTAATAACAAGCAACACATGAAATCTGCTGCATTATGCTTTAGTGTTGCCAAG
>chr01:79363865|79387770
CACCTGGGGAGAAATCAGTTCTCAGGTGAGATTCCAGATCAGCTATTCAGCTCAAATATGACTCTCAAACATTTGTAAGTTCCACTAAACTGGAAGTGTGTTTATATTTTGACAATTATTCGATGGATCAACTTCATTATTGTCCCACTCCTACGCTATGGTGCTAGCTCTGACACTTGGCACTACTTCCGTTTGGTTAATGGTTTCTTCTGTTTGGGTCTTGTAATTGCACAGGCTGCTTGAGCAAAACCAGCTTACTGGAAAAATACCCCTTTCATTAGGACTTGTGCAGACTCTGGAGGTGGTGATGTTCTGATTGGAACTCTATTCTGCTAAGAAAATGCATCAATCTTGATGTTGTGATATTACAGATTATGTCTTTCGATTACTTTAATTTGA…
TATACTTTAAAAAAATAAATTAGGATGGACTATTTTTTCATCTTAGAAGAGACAAAATCATTCTAAGAGTACTGTACAAGTTATTTATATGGGGTCCAATTAATGCATGATGTAAGTTGAAACATAACCTTACATAAAGGGAACTGTGTTTTTTAGCCCCTACAAGGGTGTCTCTGTTTTCGTGGACTTAGAATGTTCACTACTTACTACAGTAGTAGTATTTAGAATGATTATGTTATCACGTCGTTCGATTGGAAACAAGGTATTTTATAATTATTAATTCCAGAATAAATTATTTCATTATTACGTATATGGAATAATTTATCTTATTACTAAGATATAAATTGTGAGATAAATAATCTCAGGACTGTCTAATACCTCCAATTAAACGCACAGTAA…
>chr01:81976640|81981839
GGCAGGATACTTTATGTGGGAGGACCATCGGATCCGCTCATACAAAGGTACTAATGGTGGAATAGCAATCTCTATCAGTGCCTGTGACGACCATCAAAACTCTGGAGATACAACGGCTTTCACAGGCTTTCCAACAGGTGCCCTGACTTATAGTTTCATCCAAACATTGGAGCAAGAGACTAAATTGACTTATGGACGCTTACTCATGAGTATGCAGAAGAAGATTCATGAAGCACAGAAAGGCCTAGGCCTTAATGGTGAAAATGAAACTCAGGAGCCCCAGCTATCCTCATCTGAGCAGTTTGATATTCACTCGAAGATGGTGGCTATATAGGAACTTAAAGTATCCAACTCCAGCCCGAGTACAACTTCCCTGGCATAATAATCTTGTTGTACTAA…
>chr02:6751758|6811874
TCAAAATTCATTTCATCGCCAAATTAAGAGATACAGGATGCATTGTTGGCTCAACCATTGGTGCAGCTCCTCATCAATTTTGTCTAGGTCTCTCTCTCTCTACTCTCGAACACAATCACTGCTCTGTGAGTTGTCTGGATGAACAGTTTACGTGGATTTTTTTAGTTCTTCCCATGTTTTCCTAGAAAGATCTCCTCACTCTGTCCTGATAATAAAAGTTACTCTGCTCCACCATTAACTTAACTGATTATCCCTTTATATTCTTATTTTGATGTCTTTGATCAGGTTTGGAAAAAGTGTCAAAGGGATTGAACATTGGCATTGAAGGTAACCATTTCGTGGACTGAAACTATTTTCTTTATATCTTAAGCATTCTATAATGCGTGGCTAAGCTATAAC…
>chr02:32337140|32356988
TTGTTGCTGGGCGTTTTCTGCGGTTGGATCACTAGAAGGAGCCTACAAAATTGCAACAGGCAACTTGGTGGAATTCTCTGAACAAGAACTTCTCGATTGCACCACCACCAACAATTATGGCTGCAATGGAGGTTTCATGACGAATGCATTCGATTTCATCATAGAAAATGGTGGAATTTCAATTGAATCAGATTATGAATACCAAGGTCAACAATACTCATGCAGAAGCCAAGAGAAAACAGCAGCAGTGCAAATAAGTAGTTATCAAGTCGTGCCTGCAGATGAAACATCACTATTACAAGCCGTAACTAAACAACCAGTGTCAATTGGAATTGCTGCTAGCCAAGAATTACAATTTTACGCCGGAGGAACTTATCAGGGAAGCTGTGCCGATCAAAT…
>chr02:33086088|33101500
CAAATGAGGGAAAGAGATGATGCATTGTCACGAGAGGTGGAGAGCCTGAAAAGCAAAATTCAAGAGCTTGAACAGTTGGCAAGGGGACGAGGACTAGCTGGAGTGTTCAATTTCAGACCTTCTCAAGTCGAAGAAGGCAAAGTACCAACACTAGCATGATCTATTGTGTGATGTTTTGGCAGCAAAATGATCAGATATTTTCTCATTCTTTGGAGCCAAGAATCATACGCCTTCTGTAAACCAGAAGCCTAGGCTCCTTGCTGAAAATGAAGTTGAATCTTATGAAAATTTCCATTGATGTTATCAATATTGTGAGTTCCATTGCCTGAGTTTTTTGCTGTGTCCTCCTTTGATTTATGGCACTATACTGATTTTACTTATGTCTAACACCACATGCTT…
>chr02:38979559|38980171
ATACAGCCCCTCCCTTGCATATTCGCCAACCAGCCCGAAGCTGTCTCCTTCTAGTCCATACAGCCCGTCATCTCCAAGTTACAGTCCCACATCACCATCGTACTCTCCAACATCTCCATCATATTCTCCTTCAAGCCCAACCTATAGTCCCAGCAGCCCATACAACAACTCA
>chr02:41566854|41588083
TGCAGCTGCTGTACCAATTTCAGGTGCGAGGGGAGGAAAATGATGGCCAAGGCAATGAACTTGACCCAGCTTATAATGTTCAGCCTAGTAACATTCCGGTGAGTTATAATGACTATCAGAACTACATGTGCAAAACCTTCATCGTGATTGACAGTAGCGTGCTGTTTATCTAGGCTATTTTTTTGGTGTTGTTCATCTTAAAAAAACTATGAGGTGATTTAAACTTCATAAAGCCGTACTTGTACTTCCTGCAAAATGCTTCCTCTATATATTTTATATTACTCGATTACTACTTAGAGTGTCAAACTGATTTTTTCCTCTGTACCTATTTTGAATCCTTAAAACTGTTGTAATTTTAATTTCTTGGAGTACTACCTTATTTGTTGTCTCAAAATAATG…
>chr02:45630773|45631063
TGGCTACAATTCTGCTGGAGGAAGTGGCTATGGTAGCAGTAGTGGCTATACCTATGGTGGGGAAGGTGGAAATGTTGCAGGTTCTGGAGGTTACCCAACCAACAATTACGGTGGTGGAGGGACTGAATTTTCTAGTGGTAACAGTTCTGCTGGAGGATACAGTAGCTATGGAGGTGGTAGTAGCAACTATGGGAACAACAGTTCCCCTGTTGAGGGTGGTAACTACGGAAGCAGCACTCCAAACATCAATCATTCTGGTCAAGGCAGTAGTTTTTCAGGTGGTTATGGCG
>chr02:48155806|48155944
TGTCACCTGAAGTTCTTGCTTTGGCATCAAGAGTGGGAGAAGCTAATCGAACAGGTGGGAGTAGCAGACCAGCAGATGAAAAGTTGTGATTAACAGATAGTATGGAAACTGGATTGAATAGATTAGTGGTTCTTGGAG
>chr03:3133660|3133932
GTTGATGAGGAAGATGGAAGCGATGAGGAAGAAGAGGATGATGACTGAAGTGCTAATGGAGGAGTAAATTGGTGGGGAAGCTGTGTAATACCTTAGATATTTCTCTATATGATGACTCCTTACTTTTCCCCGTTAAATACTTGCTCTTTTTTTGGTTTATTTTGGGGTTTCTTA
>chr03:38778798|38793247
TTCTATGTGGACGGAACGCCCATTAGAGAATACAAGAATAGTGAATCAATGGGAGTTTCATATCCGAAGAACCAACCAATGAGGATTTACTCAAGTCTTTGGAATGCAGATGATTGGGCTACAAGAGGAGGACTTGTCAAGACTGATTGGAGCCAAGCACCCTTTAGTGCTTCTTACAGAAACTTCAGTGCTAATGCTTGTATTCCCAGTTCTTCATCTTCTTGCAATTCCAATACTACAACTTCAACAAGCAATTCATGGTTGAATGAAGAGTTAGATAGCACAAGCCAAGAGAGGCTTAAATGGGTGCAGAAGAATTACATGGTCTATAATTACTGCACTGATTCTAAGCGATTTCCACAAGGATTTCCAGTAGATTGTGTTCAGAATAACTGAATT…
>chr03:38785347|38793247
TTCTATGTGGACGGAACGCCGATTAGAGAATACAAGAACAGTGAATCGATGGGAGTTTCATATCCGAAGAACCAAGCAATGAGGATATACTCGAGTCTTTGGAATGCAGATGATTGGGCTACAAGAGGAGGACTTGTCAAGACTGATTGGAGCCAAGCACCCTTTAGTGCTTCTTACAGAAACTTCAGTGCTAATGCATGTATTCCCAGTTCTTCATCTTCTTGCAGTTCCAATACTACAACTTCAACAAGCAATTCATGGTTGAATGAAGAGTTAGATAACACAAGTCAAGAGAGGCTCAAATGGGTGCAGAAGAATTACATGGTTTATAATTACTGCACTGATTCTAAACGATTTTCACAAGGATTTCCAGCAGATTGTGTTCAGAACAGCTAAGCA…
>chr03:46357544|46377533
AATATGGCCAGAAAGTGAAGCATTCAATGACAAAGGCCTAGGACCAATCCCTTCGAGATGGAAGGGCCGTTGTGAGTCTGGTGAAAGATTTGATCCAGCTAAGGCATGTAACAGGAAACACTAATTGGAGCAAAATACTTTATGAAGGGTTATGAAGCATTTCATGGAGGGAAATTTGATCATAAAATTGAGTTTGAATCACCAAGGGATAGAAGTGGACATGGCACACACACGTCAAGCACTGCCGGTGGCTCCTTCTCACCAAATGTGAGCTACCATGGACTTGCTTATGGTACAGTCAGGGGTGGTGCACCCAAGGCTCGGATTGCTATGTATAAAGTGTGCTATAATGGTGGTGGATGCAATTATGCCAATGTAATAATGGCCATCGATCAAGCA…
>chr03:51577743|51594215
AAAAGAAAAAAGGGAGAACTATGGGTCATGATGAAGCTTCAATATTGTCAAAGAAGATTGGTGAAGTAAAGAAACGTAAAGCACGTGGTCTTGGATCCGACCATTGCACAGGTTGTATCATGTACGGGTTTATTGCTGCTTCTTTAGATTCTTCGCAGAATCAGGAAGAGATAGATTCAGAAATAGATTCATTGCGAATACAAGTACAAGAATTGTTGAAAAAGCAAAAAGCAGACCGTTCAAGACTTGATGGACTGGAGAATCTAGTGGTTCAGCTCATAGATAATTGCCGATCTGAAGAGTCTGACGATGATAAGTCTGATGGAGAGAATTAGTTTGTTGTGCTTGTGATGTTGGAACATTTACTTGTTTGATTTCGTTGGATATTACCTGAATGGT…
>chr03:52609230|52635320
CTCCTCTGCACCCTTTGAGCCAATGGAGTCTTCCCATATCTGCAACTCTTCTAAGCTTCCATTCACCTTAAGTGCTGAAGCAAGAACAGAAGCTCCAACCGGATCTGAAGTGACACTCACATTGATCTCATAAATATAAATATATACAAGATGAGGTACTATTGATATTTCATATATATATCTAAATCTAGACAGATATGTCACACACAAAAAAAGACAAATCAATATTATAAAAAGGATATTTTAGTGGGCAAGTGTTGCACCTAGAGAAGAAGCGTCGTTTAATTGGAGATACCATGAGAGGGATGTAGAGAAGAAGCCTCTAATTTTTTAATAAAATGGAAAGACGAGCATCCCAGTCCATTAATAATCACTTTGTAATGATTTAAAGCTGCGGTC…
>chr03:58436137|58441654
ATTTCAAGTTCTGTAGTTCTCAAGATTTAACCTTAACTGGAGCTAACTTTCAAGTATGACCACAAGCACCATCTATGATTTTGTTAGTTATTTGCAAGACTCAACTTTTACCTAGAAGACATTGTTATGGAACTAATAAGAAATTTCTGTTGTTTGCAAGGAATAGACAAAGCCAGCAAGGAAACAGTAGAACAGACCCGAAGATGAGTTGACAGTTTAATTTTTGGGATTCCATACTAGTCCAAATAATTTGCCAGCTGCTCGCTGCGAAGACTTGCTTTGCTTAATTATTCCATATCTTCCTTTGGCTGCTCAAAATCGTAATTTAACATCTCCCTTACTCTGTTCAATAGTGTAAATGTTTTTAATAAACTCGATCTATTTGGTTGTTTTGGGCAG…
>chr04:5820929|5887074
AAATATCCCTCTCTGGAGGCAGATACCAGAACTGCCTTAGGGAAATTCGAGCCCGTGCTAATGATATTGAGGATGAGAAGAAGGGTATCAAGATCACAAAAAAGGATTGGGAGAATCTGCATGTGCATGTTGCCTCTTATAATAATTTTCCTACTGCTGCAGGATTGGCTTCCTCAGCTGCTGGTTTTGCCTGCCTAGGTGTTTATTCTCTTGCGAAGTTAATGAATGTGCAAGAGGACAACGGGAGGCTTTCTGCAATAGCAAGGCAAGGTTCAGGAAGTGCATGTCGAAGCTTATATGGAGGATTTGTCAAGTGGGTAATGGGAAAAGAGGAAAATGGAAGTGATAGTATTGCTGTTCCACTTGTTGATGAGAAGCACTGGGATGAGCTTGTTATCA…
>chr04:59098464|59098729
GTGTTCCTTCTTATTCCTCTGGTCCTGCATGGATTGAATAATCTATGGATTAGATGAAAGAAAAAGATGGTTTTCATTAATCAAATATTATAGTCAATGTGCTTAGTAGGATATATAGAAAAATAATGCAAAAATTGTGACAAATATATTACCTTGTTCGATAGTGTGAAACTAGTAGTGGCTAGGAGGAGGTGGAGAAGTGTAATAGTAAGGGGCTGGAGACTTGTGAACTGGGGGTGGGGGTGATTTGTATTTGTAAACGGGT
>chr04:64205644|64205787
CAAGAGCACCGCCGGCGGAAGGAGCAGACGCCGGAGTGTCAGGGGTTGGTGGAGCTGGTGGAGATGAAACTGGAGAATCAGAAGGTGAACTAGCAGCAGGAGATACTGAAGGAGCAGATACTGGTGTAACAACAGGAGTTGGA
>chr05:1688543|1699389
AGAAGATAGAAAAGTCCCTCAAGGAAGTTTACCATATCGTCCATCACAAAAAGAACCAATATGCAAGAAGAATATAATTGGCAAATGTATTGCCAATAAGAAACCGCCACGTATTGAAAAACCCTGCAAGAGTTTAACCAACTGTCATAAAATGAAACCATAAAAAAGAGGTAGTGTACTAAAAATAAAATATGAGTATGTGTGTTTTTTAACCGTAGTTTTGAAGCAATAGAAAAATTATCTTCGTGTAATCTATAAGTTATGAATTTGAATAGTAATTAAAATTAGTCATTAATATTTGTATTAGCGTAAGTGCTATGGGTGTGGACGTGTGGTCATTCTCCAAGTCCTGCTCATATGAGATGTTTTATGTAGTGGACTATTTTTTTCTATATGTAT…
>chr05:1982518|1982680
TAAATAATCCGGTTAACGGTGGCCGGAAGTAAGTCGGCGAGGTAAATCCGAGCGTAATTTAAGGGTTGATCAAGTGCACGGCGGATTGAGGAGGAGATTAAGTGACGGACTAAATTAGGGTTAAAGTTGTAGAGGTTGAAATTGAGGTAAGGGAAAGTTGAG
>chr05:45264867|45266928
TTAATACAATATCAGAAATCTCAAGCAAATCAATGCAATGGATTTTGAAAGTTCGTGTTATTCGAATGTTGATAGTGCCGGATAAACACAAGTCAAAATTACCTTTTTCTTTAGAGTTGATTTTGCAAGATGAAAAGGTAACACTTTTATAATTGCTTTACCTATTTAACAATATTCAATCTCTCGACATATTATTATTACTTTAATGCTATGCATATTATATATCAACATAACTAAGAAATTTGTTTCAATTTAGGGCGATCGTATACATGCATCAATTGGAAAGTTTATAATTAAGTGTTTCAAGGATAAGATTCAGGAACTTGGTTTATATCAGATGGAATACTTTGTTGTAGCTGCAAATTGCGCAAAATTAAAGAGTTCAAAACACAAGCACAG…
>chr05:48930944|49011869
ATGTTTGTTGAGGAAGTTATGGAGCTTGTGGAGCTAACTCCCTTAAGATCAGCCTTAGTCGGATTGCCTGGAGTCAATGGTCTATCAACCGAGCAACGCAAAAGGCTGACCATTGCAGTTGAACTGGTAGCAAACCCCTCTATTATTTTCATGGATGAACCAACTTCGGGGTTGGATGCAAGAGCTGCTGCCATTGTAATGAGAGCTGTTAGGAACACTGTCGATACAGGTAGAACTGTCGTCTGTACCATTCATCAGCCTAGCATCGACATTTTTGAATCCTTTGATGAGGTGAGATTATTAACCTTCCAAGCATATTGTTTCCACTTTCTCTTTGCCGCCTGTATTAAAAGTGAAACACGGCTTTGCAGCTATTTCTAATGAAACGAGGAGGACAGG…
>chr05:49418097|49429399
ATTTGGTACTCTCAAATAGGCTAATCCTGTATGATCTTGAAAACCAGGCCATTGGTTGGACTGAATATAATTGCTCATCAAACATTTTATTAAAAGATGAAATTACTGGATTAGTTCATTTAGTAGGTGCTCACACTCTGTCAAGAGGTTCTCGTTTGACAGCGCAAATGGCTGTAACATTCTTGTTGTTAGCAGCTCTGCTGCACAATCTATTCAACTGGTAAATCTGGTAAGTATTAGCTTCTTTGGTACCTGAGACAAGAAGCGTTCGTTCGACTGTGAAAAAAATACTTAAAAAGTGTTGATACAGCAGCTTGTAGCTCTGTGTATGTGTGTGTGTATGCATATTTGAAATATAGAACAGATTAACAAAGAATTCCATTTTGTATGTAGCTGACT…
>chr06:2967794|2998823
GCTCCCAAGCCATCCTCTGGGCCACACAAGTCAAGGAGTGATTGCCATTGGTCATTATCATGCGAAACAGGTTGAAGTATGCTCTCACGTATCGAGAGGTGATCTCAATTCTGATGCAATGACAAGTTATGGTTGATAGGAAAGTTAGGACAGATAAGACATATCCTGTTGGTTTCATGGGTAAATGTTCTTTATCTACTTCTTCTATTTTCATTATCTTTTCTAATGCACCATCTATTGATGTGTTGCGAAATCGTGGCACATTTGATGCTTAATAACTATGAACTAATACTGGAATTAAGTGATATTTTGGGATTATTTGATGGGTTTGTTAAATGTGTAGGCAGAATCCGGGTTGTACAGAAAAAGAAGCAGAACTGATGTTGGCCCAAGTGAAGT…
>chr06:49091268|49101650
GGAGAAAATGATTCGGGATCAGCAGTGCAATTTAAATCAAGCAAGAGAACAGAATTGGTTAAAGCTGGATATAGAATTGTTGGTAATATTGGAGATCAATGGACTGATTTGATCGGAGAAAACGTTGGAGCTCGTACATTCAAAGTCCCTGACCCTATGTATTACATTAGTTGATTCTAAGCAAATTTTAATCATCAAGCAAGCTAATTAATTAACAAAGGGGGGTAGCTTTTTTATTTCATGTTTTATGTCTTTCGACTTTTCCTATTCACCCTCACTTTGCTATAATAACGACTTGCTTCAACATTTTAATTGTTTTCTTCTTGGCAATTTTGTTCCTTTATCTTAAAAAAACACGCACATCTCTATTCATTTAATTTCTCATTGTAGCCTAGACTC…
>chr06:57088189|57088395
AAACGGAGCGGTTAATTGGGTCATCTGATGAAATGGGTTTTTGAAGGGACCTTGTTGAAGAACAGGGAGATTGAATTGAAGGGTTATGGTGAGTTCGGGTGTTGATGATTTTTTGTTTATTGGATGAGAAAATACGTTTGATGTAAGACCATGAAGAGGAAATAACGTTGGTGGTTGAGGATTTGAGACGAGTAGACGGTGGTGGG
>chr06:57966239|57979830
ACAACGGTGATAGGTCCCTGGGAGCTATGCACAGCCAAAATAGGTCTAAGTCATGATTCTGGAAGCATGATTCCGTATCACAAAAACCTCACAGCTCGGGGATATCGGGCACTCATATACAGGTTCAATAGATTACTAAGTCTCTAACTGCTCTCTATGCATTTTTTTTCTTTCTTTTGAATTACTCATGTAATATTATGTAAAACACCTACAGAGAGAAAACTGGTTGTCCTGTGCATTTCATGTATATTCTGTTGTCTAAATGCCTAAAGCACATACTTATTGGGATTATAAAACTACTTGGTTTCTCGAATACGATAGCCCCCCATGTTAAGTACACACTACTCATGAAATAAAAACAATGGTTGAAGTTTTGCAACTATCTCTTACCAGATAGCA…
>chr06:57978493|57984978
GGAGCTGGACACACCGTGCCAGAGTACAAACCACAAGAGGCGTTGGCGTTCTACACCCGCTGGCTAGAGGGCAAGAAGATATGATAATATGAATAATGAAGATTGAATTGGAAGACATGCCCGGTGGCTTGAGGGCAAGAATAATATGAATTTGTAGACATTAAGTCCAATTATTTCTGAGATAATATTGGATTTTTATCATGTATTTCAGTCTGCAATAAGAAATAAGTATTTGTATGTTATCCAATGTACCTTGTGACTGTTGAGGCATGCATGCTCATATTAATTAGTATTTCACTCCAGTATTCATCTCCCACACTTACTTAAGCTCATCAACAACTATTTGAACACATCGTTAATCGAAAACAACATTTCTACCCATAAAAATTACAGAGGAAA…
>chr06:58245803|58249091
TTTATGACACTGCTGGAGCATATATTTACTTGGCTGGACGTGGTTATTTCTGGATACCTACAGTCTTTTTGGCAGAAATGGTTCAAACGTTCATCTTGGCAGATTTCTGTTATTATTATGTAAAAAGGTGAGCCATTTAGCCCATGACTAATTCAAGTACGGCTATTCATGTGAATCCAACTTTCATTTACATGACTTTTAAACAAATCATCTTTTTTGATTTGCAGTGTCATGAGCGGCCAGTTGATCGTTCGCCTGCCAACGCCGGTTTAATACACCAAGAGACTGTAACATTTTGTTAATTCTTAAGTTATTATGTGGAATTTCTCCATCTTTTTCTTTGACAAAGAAGCAAAAGTTTTTGTTGTGGATATTGGATAGAGACCGTGACTGGAACAA…
>chr07:41144706|41144846
TTTTACAATTGGTGGCTTAGGGCCATGATGAGATGGAGGAGGGCATGGTTTTTGTGGGGGGTGTTTAGGGGTAGAAGGTGGTTTAACATGTGGAGGGTATTTAGGGTGTTTAGGGGTAGTAGGTGGTTTCACATATGGTG
>chr07:46485947|46556787
TTCTTGCCAACTAAGAGAAACAGAAGGATGAAGGAGATTGAGAGAGAAGTTCAAGCAACAATTAGGGGAATTATTGATAAAAGAGTGAAGGGAATGAAAGCAGGGGAGGCCAATACTGATGACCTATTAGGCATATTGTTGGAATCCAACTTTAAAGAAATCGAGCAACACGGTAACAAGAATTTTGGTATGACTATAAAAGATGTTATTGAGGAGTGTAAGTTGTTCTTTTTTGCTGGACAAGAGACAACCTCTGTATGGCTTGTATGGACTATGATTTTGTTAAGCAGACATCCAGACTGGCAAGTTCGCGCTAGAGAAGAGGTTTTGCAACTTTTTGGAGATGGCATGCCAGAATTTGATGGATTAAATCGCTTGAAAGTTGTAAGTTATTTTAGC…
NNNNNNNNNNNNNNNNNNNNNNNNNNNNNNNNNNNNNNNNNNNNNNNNNNNNNNNNNNNNNNNNNNNNNNNNNNNNNNNNNNNNNNNNNNNNNNNNNNNNNNNNNNNNNNNNNNNNNNNNNNNNNNNNNNNNNNNNNNNNNNNNNNNNNNNNNNNNNNNNNNNNNNNNNNNNNNNNNNNNNNNNNNNNNNNNNNNNNNNNNNNNNNNNNNNNNNNNNNNNNNNNNNNNNNNNNNNNNNNNNNNNNNNNNNNNNNNNNNNNNNNNNNNNNNNNNNNNNNNNNNNNNNNNNNNNNNNNNNNNNNNNNNNNNNNNNNNNNNNNNNNNNNNNNNNNNNNNNNNNNNNNNNNNNNNNNNNNNNNNNNNNNNNNNNNNNNNNNNNNNNNNNNNNNNNNNNNNNNN…
>chr07:48617391|48623729
GGTATCTTGCCTGCAATTGATCTTTTAGGCTGGCATGCTTTGGTTGGGATATTCTACTTCATTGGAGCTGGATTCTTCTGTCTTGAAACACTGATGAGCATATGGGTTATACAGCAAGTCTACATGTATTTCCGGGGAAGTGGAAAGGCTGCAGAGATGAAGAAAGAGGCTGCAAGATCGACTATGATGGCTGCACTATGACGACATTATTGTAGGGTCATTCGAGCATATGCAGTTTTGGTCTTCGGGTTTGTTAAATTCTTTGATTGCTTTCATCAGTACACAACTTAACTGGATATACCTGAATGATGCAAATGTAATTCTGGAGTACATAGTGATATCAATGAGTAACACTTGCCCTTTCTTTTGGACAGTCTGTTGTTATGTGGATATTCATAG…
>chr07:53159117|53159272
AAAACCGAAGTTGATGAGGTTACACTGAAGGAAATGAAGAAAGAGGAGGAGATAGCAAAAAATAAACAGGCTATGGAGAGGAAGCGTAAGTTGGCCGAGAAAGCAGCTGCAAAAGCTGCAAAGAAAGCTCAGCTAGAAGCTGAAAAGAAGCTCAA
>chr07:53616855|53661175
TTGAATTGTTATCAGATTGCCGAGACTTGGAATTTTGAAGTGAATTCAGGCTATAATTAGGGTGAGTTCAGTGTAACATCGTTGTATAGTAATACCAATTTGTAGGGAAAATGAAAAGAAAAATGGAAATCCCAAATTCAGGGGTTTCAATCTCAAAGAGAGACCTGTGAGAAAGAGGATAGCTTCTAGGAATTATGATGAGAATTTGATGGATAATTTCATAGATGAGCAGTTGGGTGGCCCAGTGACGAAGAAAGATTTGGAGAAAGAAACTGAAAAAGAGGCCTTGATAGCTCTTTCTTTGGGCTTCCCAATTGGGGTTGCCAAATGTTGAAAAGGCCAATACTGGTGTGCGTCTTCCCTCCAGCTTTAAGTTCTTCTTTCTGCATACATACCACC…
>chr07:53815164|53819041
TCCAAGCAGAAAAGCTTCACTTGCATGGAAGAATCGCTTTGAAATTTCTGTGGGAATATCTCGAGGTCTTCTTTACCTTCACCAGGACTCAAGATTTAGAATTATTCATAGAGACCTCAAGACCAGCAACATTTTACTAGATGGAGACATGAATGCCAAAATTGCTGATTTTGGCCTTGCCAAAATTTTTGGCGGAGAACAAGTGGAAGGAAATACTAAGAGAGTGATAGGGACATAGTAAGTTCTACAAATCTTTATGATAGACATTCAATCAGTACTTGAACTTAAATTTGATGAGTTGATGCAGTGGATATATGTCACCTGAGTATGCTGTTGATGGGAAATATTCAGTAAAATCCGATGTATTTAGTATCGGCGTTATCATTCTAGAGCTAGTCA…
>chr07:54249887|54258469
TTGTAAATCTAAAGGAAGCTAGGAATTACTCTAGAGGCAAGGAGAACATATATGTGTTCAAAATTACGATTCAGAGGACTGATCACCTAAATGGTCCACTAGAGTTTAACGCTAAATTGCACATCACAGAAGGATTACGAGCGCTTCTTCACTTCATGACAGGATTTTACCTCTATAAACAGAGGAGATGTTAAGCCAAATCAGCAAGTATGACTGACTCCATTGTCATTATTAACTTAATACTATACGAAAAATATTATAAGTTGTTCTTCTTCTCATAGCAAATTGATGAAAAATGGATCTTAAATGTTGGTATAAGTTCACTAGTTTAACTATTGAAAAGCGAAATATGATAAGTATTTTGTGACGGATAAAATATATTGTCATAATATATATTAA…
>chr08:157213|210078
GATATCTTTGCAAGGAATGATCTCTCTTCTAAAAGGCCATATGTAGAGCCTTCACTGCATCTTGGAGATCAAGACTGTAATGCATCTCTGATATCTAATGGGACCATGTTTTATCCCTCTTTACTCTACCAACATCAAATTGATGCTAGTAGACTTCACGTAGCACCTCAGAGAATAAATGGTGTATTTTCTGCTGAGGAGTCAGCAATTGCATCAGGGGAATCAAAGTCGAGACAGTCGAGACAGTCGAGGCATTCACAGCGGAATAGAAGCCTTGCTAATCTTCATGTAGACACTGACATGGGTCCTCAAATTAACATTTGGGGCTTGCCGGCAGAAAGGAGCCCACTTGCTAGTAATTTGACTGAAGATGACATTCTTGAAATGGTTTGTGTTTCC…
>chr08:808346|826108
TTTGCATCATTGGAGTGTGGGGTACGGGAGGAATTGGGAAAACTACATTGATGAAGAATCTGAACAATGAGCTTCTAAAGATTGACGTGTCAAGGCCCAAACTGTGTTTTGGTGTTGTGGTATGGATTACAATGCCCAAACCAGCGGACATAAGTAAGGTTCAAGTATTAATTGCCAAAAGATTAAGCCTAGATGTAGATAAGGAGGAAGGTGAAGAAAGTACTTCCCACAAAATCTATGAAAGGCTCAAGAAAGAAAAGAGTTTCCTTCTCATACTAGATGATGTTTGGGAAGCTATAAATTTGGATCGTGTAGGTGTGCCCAATCCCATCAATCACGCAGGAAGCAACGTTATTATAACTTCTCGTGATTTGGGTGTTTGTAAGAAAATGAAATCAG…
>chr08:964248|977823
GAGGGAAGCCAGGACTGATGGCCAGCGAGGAGGCGGCCGTGGGGGTCCACGTGGAGGAGCTCGCGGACGTGGGCGTGGACATGGGTTTAACCAAGAATTTACTGATGATGGGAATGCTTTTGGCAGCAATAATGGATTCTCTGGGCGGTATAGTGCTCCAGAAGATGGAGAATCAGGAAAGGTTTCTGAAAGGAGAGGTGGATATGGTGGATCTCGTGGGGGGTTCCATGGAGGTCGTCGTGGTGGTTTCAATAACGGGGATGCTGCAGAAGGAGAAGGGGAACGCCCAAGGAGAGTGTTTGATCGACGAAGTGGAACTGGCCGTGGGAATGAGTTTATTAAACGGGAGGGCTCTGGTCGTGGGAATTGGGGAACTACTGCAGATGATATTGCACCGGT…
>chr08:49666948|49707192
TGTATCAGATGCTATGAAGAAATTACAAGAATATGTTGATGACTTGAATGCCAACATTGAAAAACTTGATGGTCGAGGCCCTGTTTCAAAATATGTTCTGCCAGATGAGAACTTAAGGGGAAGGTACGCTATACTCCTCTTTGAAAAGATGAGAAATCAGATGATTACTGGGAATTTTCCATAAAAACTAGAGATCAAGTAATTTCTTCCATAGTTCATCTCACCATTTTTTTCTTCTAACTTTTCATTAGTAATTAATTTTCCACTTTAATCCCCACCAGAATCACTATAAGTTTCGACGAAGCTTCGTCTGGAGTTGCTTGTGATCTCAATTCTCGGGGATTTCATGTACTATGCAAAGCTACCAAAGAGGAAGTTGGGCATGTAAAACCATATTCT…
>chr08:50810729|50840521
GTTAAACAAATGTTGATTGCACTTTTATGCGAGTCTGAGATGAAGTTGGCTGATGAGACCATAGAGAGTATACTTGATAAGACTTTTGTGGAAGCAGACTCAAATCAGGACGGTAAGATTGACAAATCCGAATGGCAGATTTTTGTGAACCAAAACCCATCACTACTAAAGATAATGACACTTCCCTATCTAAGGGATATCACTACTACTTTTCCTAGTTTTGTGTTCCATTCTGAAGTTGATGAAGTTGCTACATAAAAAACATCTTAATTTGTTACGCTAACACTAGCAAAGATCGAAATCCGAAAACAGCCAGCCAGCCACCAACTCTGCCGTTATACCACCAATCGACCGCCTGTACAATGGAGGCGAAGATGACGAATCGCTTGAAACGTTTAT…
>chr09:352020|352215
GAATTTGAAGATTCAAAAGGAGATTGAGTTAACAAAACACCCTTTTGAATGTATTGGCAAGAAAGCATAGGAAGATCAGAAACAGAGAGTTTTAAGGTATTATTAAGAGATTGATGATGATCTGGGTAAATTATGCATTTTGAAACTACAAAAAGTGAAGATGTAGGCATAGTTGCAGGGTGAGATGGAGTTATG
>chr09:2063010|2079882
AGGCAGAGAGACGGAAGAAAGAGGAAGCTGAGCACCAAGCCAAGCTAGATGAGATTGCTGAAAAGCAGAGGCTGCGAATGATAGAACTTGATGAGAAAGAAAGACGGGAAAAAGAAGAGAGCTTGCGTAAGCCCGCTCCCCCACCACCAGCAGCAGCTGCTGCTGCACCTGCTGCACCTGCTGCTGGGAAATACGTTCCTAGGCACTTGCGAGGGAATGTTGATGCTGCAGGCCAGGCTCCACCTCCTGAAACTGACAGGTGGGGTGGCACTGGAAGCAAGCCAGATGATAGACCATCATGGCGCGATGAACGAAAGCCCACATCATTTGGTAGTAGTGGCTCGAGGACCAGTTGGTCATCTTCTAGGCGGACAGAAGGGATGGACTTTAGTGTTGTTA…
>chr09:54479993|54495321
TTTCTTAACTGTGTGTTATTTAACCCTCGAGGATTTCTCGATTATTAAAAAGAAATGCAGCTCATTCCTCTTTAAAGATGATGCATATGGTAATTGTTTTGTTTTTAGCTAGGTATGCTACCAAAAGAACATGAATTGGCGACACATAATTTTCATCGTTAAACAATGAATATTTGTCGTAAGCATGGATTAGCAATGGATTATTTAAAACAATATGTTAGTCACAATCTATCTAGTGACGAAGTTCGTAGAGGCATGCCATTATATTGTTATTTGTATATTTAATTGATATGTTTGTTTAGGATAGACTGTCAACATCACACTCCTTAAAGTGCGGTCCTTCCTCAAATTCTACGTGAACACGAGATGCTTTATGCACTTAGCTACCTTTTTGTAATA…
>chr09:58357929|58361738
TGATAAATCAATGATTAAGAAGAGATATATGCACTTAACAGAGGAAATCTTGAAAGAGAACCCTAACATGTGTGCATACATGGCGCCTTCCCTTGATGCAAGGCAAGACATAGTTGTTGTTGAAGTGCCTAAACTTGGCAAAGAGGCAGCCCAAAAGGCCATAAAAGAATGGGGCCAGCCCAAATCCAAGATAACTCATTTGGTCTTTTGTACAACTAGTGGTGTGGACATGCCCGGGTGCGACTACCAACTCGCTAAGCTCCTCGGGCTTCGCCCATCAGTCAAGCGACTCATGATGTACCAACAAGGTTGCTTTGCCGGGGGAACAGTTCTCCGGCTAGCCAAGGACTTGGCTGAGAACAACAAGGGCGCTAGAGTCCTTGTTGTTTGCTCTGAGAT…
>chr09:61318331|61319517
TGATTTTACGGGTGGGGGAGGTGAGCTGTAGTAGTATGGAGGAGGAGGAGACTTCACAGGTGGAGGAGGAGAGTGGTAGTAGTAGGGAGGTGGTGGTGATGGAGATGGGGGTGGTGGTGATTTGTAGTAGTATGGTGGAGGAGGAGACGGTGATGGTGGTGGTGGGGACTTGTAGTAGTATGGTGGAGGAGGAGATGGCGATGGTGGTGGAGGAGACTTGTAGTAGTAGGGAGGTGGAGGTGACGGGGATGGTGGTGGTGGTGATTTGTAGTAGTATGGAGGTGGGGGTGATGGCGATGGTGGTGGAGGAGACTTGTAGTAGTATGGTGGTGGGGTGGTGGTGGGGATTTGTAGTAGTATGGTGGAGGAGGAGATGGGGAAGGTGGTGGTGGGGATTTG…
>chr09:61318403|61318618
GTGGTAGTAGTAGGGAGGTGGTGGTGATGGAGATGGGGGTGGTGGTGATTTGTAGTAGTATGGTGGAGGAGGAGACGGTGATGGTGGTGGTGGGGACTTGTAGTAGTATGGTGGAGGAGGAGATGGCGATGGTGGTGGAGGAGACTTGTAGTAGTAGGGAGGTGGAGGTGACGGGGATGGTGGTGGTGGTGATTTGTAGTAGTATGGAGGTGGGG
>chr09:61319422|61319922
AGATGGCGATGGTGGTGGTGGAGACTTGTAATAGTAGGGAGGTGGAGGTGATGGTGATGGTGGTGGAGGAGATTTGTAGTAGTATGGAGGTGGTGGTGATGGAGATGGTGGTGGAGGAGACTTGTAATAGTATGGTGGTGGTGGTGGGGACTTGTAGACGTACTTAGGTGATGGTGGTGGTGGGGACTTGTAGACGTACTTAGGTGAGGGAGGTGGTGGAGACTTGTACACGTATTTAGGTGATGGAGGAGGTGGTGATTTGTACACGTACTTCGGTGATGGAGGTGGTGGTGACTTGTACACGTATTTAGGTGATGGAGGAGGTGGTGATTTGTACACGTACTTCGGTGATGGAGGTGGTGGTGACTTGTACACGTATTTAGGTGATGGAGGAGGTGG…
>chr10:12148979|12149500
AGTCAATTTCTTTGCAGGAGCTGGAGCAGGAGTTGATGGAAGTGGCGCAGGAGAAGGTGCTGCCGGAGGAGGTGGAGAGTTCACTGGTGGAGGAGGAGAAGCAGTAGGAGTAGGAGGTGCTGGTGGTGGAGAAGTTACAACAGGAGGTGGGGATGAAACTGTGGGGGGTGGTGAAGCAGTTGGTGGTGGCTGAGCCGGTGGTGTTTGGTTGTTAACTGGTGGAGGAGAACCAGTGGGTGTAGGTGGAGCTTGGGTAGCTGGTGTTGGAGGCGCTTGGGTAGTGGGTGTAGGTGGTGCTTGGTTAGTGGGTGTTGGAGGAGCCTGGTTAGTGGGTGTTGGTGGAGTCTGTGTAGGTGGTGCTTGATTAGTAGGGGGTGCCTGTGTTGGTGGTGCCTGTGT…
>chr10:12149051|12149272
TGGAGAGTTCACTGGTGGAGGAGGAGAAGCAGTAGGAGTAGGAGGTGCTGGTGGTGGAGAAGTTACAACAGGAGGTGGGGATGAAACTGTGGGGGGTGGTGAAGCAGTTGGTGGTGGCTGAGCCGGTGGTGTTTGGTTGTTAACTGGTGGAGGAGAACCAGTGGGTGTAGGTGGAGCTTGGGTAGCTGGTGTTGGAGGCGCTTGGGTAGTGGGTGTAGGTG
>chr10:12149051|12149335
TGGAGAGTTCACTGGTGGAGGAGGAGAAGCAGTAGGAGTAGGAGGTGCTGGTGGTGGAGAAGTTACAACAGGAGGTGGGGATGAAACTGTGGGGGGTGGTGAAGCAGTTGGTGGTGGCTGAGCCGGTGGTGTTTGGTTGTTAACTGGTGGAGGAGAACCAGTGGGTGTAGGTGGAGCTTGGGTAGCTGGTGTTGGAGGCGCTTGGGTAGTGGGTGTAGGTGGTGCTTGGTTAGTGGGTGTTGGAGGAGCCTGGTTAGTGGGTGTTGGTGGAGTCTGTGTAGGTG
>chr10:12149051|12149365
TGGAGAGTTCACTGGTGGAGGAGGAGAAGCAGTAGGAGTAGGAGGTGCTGGTGGTGGAGAAGTTACAACAGGAGGTGGGGATGAAACTGTGGGGGGTGGTGAAGCAGTTGGTGGTGGCTGAGCCGGTGGTGTTTGGTTGTTAACTGGTGGAGGAGAACCAGTGGGTGTAGGTGGAGCTTGGGTAGCTGGTGTTGGAGGCGCTTGGGTAGTGGGTGTAGGTGGTGCTTGGTTAGTGGGTGTTGGAGGAGCCTGGTTAGTGGGTGTTGGTGGAGTCTGTGTAGGTGGTGCTTGATTAGTAGGGGGTGCCTGTGTTG
>chr10:12149204|12149500
AGAACCAGTGGGTGTAGGTGGAGCTTGGGTAGCTGGTGTTGGAGGCGCTTGGGTAGTGGGTGTAGGTGGTGCTTGGTTAGTGGGTGTTGGAGGAGCCTGGTTAGTGGGTGTTGGTGGAGTCTGTGTAGGTGGTGCTTGATTAGTAGGGGGTGCCTGTGTTGGTGGTGCCTGTGTAGGTGGTGCTTGGGTAGGGGGTGCCTGTGTTGGTGGTGCCTGCGTAGGTGGTGCTTGGTTAGTAGGGGGTGTCTGTGTTGGTGGTGCCTGTGTAGGTGGTGCTTGGGTAGGGGGTGTTGGAG
>chr11:4392710|4394107
GCTATTGTTGATGGAAATGAAACAATTGATTACCTTGAGTTCATAACAACTTTATTACGCACATGAATCGCATGGAAAGAGAAGATTGCTTGTACAAGGCCATTGAGTATTTCGACAAGGATAAGAGTGGGTATGAAGCTATCCACCTGCCCCTCCATATTTGGTTAACATTTTATCGTTTTCTAATTTTGTTCCCTTTAGGTATATTACGATGGAAGAATTGGAGCATGCGCTGAAGGAATACAACATTACTGATGAAAAAACAATAAAAGAGATCATTATTGAAGTTGACACAGACATTGTACGGTATCCTTTTCTTTATGCACGTTTATATGATATTTCTATTTACAACATCTAAACGTCTTGTGATTGTGATAATTTCTTGTTTGAGCAACAAGG…
>chr11:5273160|5279496
AAACACTTGAAGAATTAGGGGCATATGTTGTCTCTTTTGATAGACCTGGTTATGGGGAAAGCGATCCACATCCAAAACGAACCATACAAACTACAGCTTTGGATATGGAAGAGCTTGCTGATCAACTCGGACTTGGCCCTAAATTTTATGTTATGGGGTATTCCATGGGTGGTCATTCAGTTTGGGGTTGCCTTAAGTACATCCCTAATCGGTATGTATGGAAATCACTTTTCATGAATGATATGCTTCATGAGATCTTATCCTTAACATTCAACTGACATGTCATCATTATCATAACTTGTCAGACATAAAATGTAAAAGACCTTAGAATTAACAAACGAGGAGGAAGTTTTGATTTATAGCAAAGCATTTTGAACATGAAACCAACTGTTCTACAAA…
>chr11:9018737|9027356
CTCAGCATAAACTGGTTTCAACCATATGAGCCTTCTATAAAGCGAAGTGCAATTCAAAGACTGATCAGTAACCTCCTCCAGAATCTTTCTCTCGAAAAATCTCCCTCTTGTGTGAGTAATAGTTGCTATCCTGAAGGTGGTCTCAAGACAAGCAATGATGATGAAAATACTTTAGAATTAGTATCTGATCAACTTGGTTCATCAAAGAGTTCAGACAATTTACCGCGTTCTCAAGCTATTGAGATAAACCCATTTCCTACTTCCTCTCTCAGGGGTGTTTGTGCTAATGATTCAGGCTTTGGTTTAAATGATTCTTTTGAGTCTGAATCTGATGAAGAACCTTTGCTTGACATGGGTTTTGGTCACGCAGCATCTTTTAACGAATTCAGGAGTTCATTA…
>chr11:42156196|42214787
ATTTTGGTAACAGTATATGTAAGCTGTTACCGCTCTAGCTCAGTTTGTACCAGGAAAGTTCTGCTGCAATTCTCTATTGAATAGACCGTTGCTAGAATGTGGTCTGACAGCAAAGTGTAAGTGAATAAACATAGTTTCGCAGTTTTGTCTCTGACTGTAAACGTTAAGTTTAGAATGATGTATATCTTTGATATTAATGACGTTTAATATTCTTTTCAGAATATAAATTATGTTGTGCTTATCATCAGACTTGCTGCAAATGGGACGTACAACTCTGATGGAACCCAAAGGTACATGATAAAAAAGTTGTTTAAGTAACACACAAGAGAGATATTGACATTATGGTCATAGATCATACGGAAAGATATTATTTTTCATTGTTAGGATTTTGACTAGGCT…
GGTAATTTCTATCCAAGTCAATATTATATTTGTGTAGCAAAGAGGTCATCCAATGGTTATATAGCAAAAATGCATGATTGTTAAATAAACTTTTCATTTCACTCTAAATACATTAGTTGATCACTAATCACTTTCATTATATTCTTTTATTTTTTACAGGAGAAAAATGTACGTGTACATTCTAAAACTTCATACGAAGCTTGCAATGTGATGGGAACGGATGTTTAAAATCTTTGTGGAGATTGAAATTCATCTTTTTATAAAGATGGCCTTCTAACAAGCATAATAAGTAACTACTATATTTTCATGTTTTGACAACTTCTCTTTTTATATTTCCTATTAATGATTGTGACAGCTTTTATAGGATATGTCCTACCTTGGGATTAGATGAGCTTTTGG…
>chr11:42741246|42856628
TTACCAGGGAAAACTTTCGATGACATTCGAGTTGTGATGAAAACAACGTATGAGAGTGCCAAATTATGCTTGGACACTAATTACTATGGTGTTAAGAATGTTACTGAAGCTCTTCTTCCACTGCTGCAAAATTCCCCTTCACCAAGGATTGTTAATGTCTCCTCCCGTAGAGGAGCTTTAAAAGTAAGAAAGACAATCATTCTCGTTGTTTCTGAACATTTCATAATTCTTGTTGATTTTTTGATTCTCACACAGCGAATGCCAAACGAGGAGAGGAGAAAGGAGCTCGGAGATATTGAAAACCTGACAGAAGATAAAATTGATGAGATTCTGCATAAATTTTTATATGATCTGAAACAAGACTCTCTCGAGGTGAACCATTGGCAGATGATGCTACCA…
TTAGAAATAAAAAAAAAAGGGATTACGATTAAAATTATGATCAATTGAGGTTGAAAATTTAACCGGTTGGAAATTGATTTGTGAATTCGGCCAAAAGCTCGACAAGATGAAATTATATAAATTAATTAATGAGCTTCTTAATCTATACAAAATAAAATAACTAACTTGATTACAAAGTAATTGATTTAAATATAAACTAATTAGTTCAAAATTCAAACTATAACTCACACTAAAACCAAATTAATAAACTACTTATTTTAACACTGTAAAAATCATTTGATATGGATTTCAACCATTTATAAAATATACTAAATACATAAATAATTATGTAAAATATATTTATTATTCAAACTACTATAGAAATCTACGAAAATTACTTAAAATAATCTTGAAACCAAT…
AGGCGACCAATTTGCTTTTCCAACCCCTCCAATTTTTTAATAGTGTCTTCCAACTTCTTATTTATGTTAAGAAAGAAATCATCACTCAAGGACAGGTTAAGGTCACTTACTTGCTGGTTGCTTGTTTCTGCAAGATTTTGAAGCTGACCTTCCACTTTAAGTCTCAAAGCTTCATAATTGACTTGTTCTATCAAGTTTTCAGCACCGTCCACAGCAGTCTGAAGCTTATTTAACCACTGGCTCACAAATTGATTTGATGCTTGCTTATTCTCTGCATCACTTAGCACAATTTGAAGACCAAGCAGAATGTCCCCCAGCTTCTCAAAGAGCTGAACATCATCTGTATGCTTCTGAAACATGTTGAGAAGATCACCGTGAGGAGCAAGCCTATCAAAGAGA…
>chr11:43022923|43033511
TGGAGATTAATATTCTGACTGGAGAGACTGCCATTTTGCAGTCGGATATCATTTACGACTGTGGGCAAAGCTTGAATCCAGCCGTTGATTTGGGACAGGTTCTTCCCTTCGTCGTAGATTTTAGATTTTGTAATTAGAATTTGCTTATAGATTGAGAAATACATCATGCATATGATCTGTTCTTCCATATTGTTCATAAATGTGAGATTACTTTTCTTTTCCTTTGCTGCAGATTGAAGGGGCTTTTGTACATGGAATCGGATTTTTCATGCACGAAGAATATCTTACAAACAAAGACGGGTTAATGGTCTCAAATAGCACTTGGACATACAAGATCCCGACTATTGACACTATACCTCAGAATTTCAATGTTCATGTGGTAAACAGTGGACATCACGA…
>chr11:43431950|43606074
ATCCTCGGGATGATCTAGGTGGCATGGATGTAGCAAGAAAGGCTCTCATTCTTGCTCGGCTCCTTGGACGGCGTTTAAACCTAGATAATATGAAGATTGAAAGCTTGTATCCTGAAGAAATGGGACCAGATGTGATGCCTTTGGAAGACTTTCTAGTGAATGGCCTTCCCTTACTTGATCAGAAAATTGAAGATAGGATTAAACAAGCTTCTGCAAATGGGAATGTTCTGCGTTATGTTTGCTTGATTGATGATGCGAGATGTGAAGTTGGCATCCAAGAAGTTTCAAAAGATTCTGCATTGGGAAGATTAAGAGGAAGTGATAATGTGATTTGCTTTTGTCGAAGAATGACTATGATGATTGAACGTCTGCAATTTGTTTGTCTGCAGGTGGAGATAT…
TCGTTAATGCTGCTAAAAGCCTTGGCTACACTGAACCAGGTGATAAGTTACAACCACCGTCTTACTGTTGTAAAATCACCATACAAGTTATGGAGATATGACTCATAAAAACAGAAAAGTGGCTGTTGAAAATATGATATATCATCCATGTATAAATAAGTGTTGAGTCTCATTTTTCCGTCTAGATATTGCCCTTTCTGTGAGTCATTTTCCTCTTAGGCAACTGTTCCTCTGATACAAAAATATTTTCTGGCCGTCTGCTTAGGAAGTTTGTCTAGCACTAATTTGAACGTGAGAGATATCAGAGAAACATGAGAAGCGATTAAGAGAATGTGTGAGACAAATGTCTTACAAGTCAATTCTTCTTTTATATGCTCACTTTACGATGCATCTATTTAC…
>chr11:44111160|44173062
TGTTGAACAGTGTGGATCATCTATTGCCACTGTGTGGAGCGAAGCATTTTCATTCTAATTTTAGATGACTATAAGGTGATACGTTGCAACTAATGTAATCTTTAAACTTGCTCTGAGTCTTCTTTTCCTATCTCCTTTTTTTTTATATTAGCTTGGCTTGTTATAGCTGAGGCTGACACAAGTTCTGTGTATTGTGCAGTTCAACCTTGATTAACATTCAATTGCTCTACCAAGTTCACCGGCTTAAAAATGTTCACTTGAAATGGACTACATCCAGGTTTTCTTCTAACTTTATCAAAGAACGTATTGCTTCTTTTTCCCGTGGGTTGAGGAAGGAGGAGATGGTTTAGACTTTAGAGTAATGCACATGTTCAACTCTTGATTTTTGATATTTCTACG…
TTTCGAATATTTATAAAATACACTAATTATATACATAATTATATAAAAGACATATTATTATTTAAAAATTATAACAAGTGACAAACTATTTGAAACAACTTGCAAATTATTCTTATTTATTTATTTATTTATTTATTCGAAATTTCTAAAATTAATTACTTTAGATCATTTGAAAATTAAGAAGCTCGAAATTAGTTATTATCGGGGAGGGTCAAAATTAGGTGTCAACAATGTTCTCCTCAGTACTGTCCAGCTGATCCTATATATGTTTCTCCTGATCATGATTCCTCTCTAAGGGCTGATATAATTGACTCTTCCCTACCTGATGTATCTGAGTTCACCTCATCAACTGAAGTTGCTCCTATGCTAGTGTCTCCATCTGTTGAACCAGTTAGAAAG…
>chr12:2714478|2714654
GTTTTACTGGTGGAACTGTGACAGGTGGAATTCCAACAGGTGGCAAATCAACGGGCGGTTTTACTATTGGTGGAACTGTGACAGGTGGAATTCCAATAGGTGGCAAATCAACGGGTGGTTTTACGATTGGTGGAACAGTGACGGGTGGAATTCCGATAGGTGGCAAATGGATAGGG
>chr12:2714496|2714630
GTGGAATTCCAACAGGTGGCAAATCAACGGGCGGTTTTACTATTGGTGGAACTGTGACAGGTGGAATTCCAATAGGTGGCAAATCAACGGGTGGTTTTACGATTGGTGGAACAGTGACGGGTGGAATTCCGATA
>chr12:2714518|2714765
GTGATGGTTTAACTACTGGTGGAACTATGACAGGTGGAATTCCAATAGGTGGTAAACCAATTGGCGGTTTCACAATTGGTGGTAAACCGATTGGTGGCAAATCAACTGGAGGTTTTACTGGTGGAACTGTGACAGGTGGAATTCCAACAGGTGGCAAATCAACGGGCGGTTTTACTATTGGTGGAACTGTGACAGGTGGAATTCCAATAGGTGGCAAATCAACGGGTGGTTTTACGATTGGTGGAAC
>chr12:2714526|2714717
GTGGTAAACCAATTGGCGGTTTCACAATTGGTGGTAAACCGATTGGTGGCAAATCAACTGGAGGTTTTACTGGTGGAACTGTGACAGGTGGAATTCCAACAGGTGGCAAATCAACGGGCGGTTTTACTATTGGTGGAACTGTGACAGGTGGAATTCCAATAGGTGGCAAATCAACGGGTGGTTTTACGATT
>chr12:5344884|5347949
GAGGTGACCTGAGAGAAAGTGAGTTATATTGAGGGCCGCGGAAATATGAAGTTTGTTTCTTTAGATTAGTTTCTCAAAGAAGGGTTTAATTTCTAACTGCATTGTAACTGTGCAAGTGTTCTAATGAATGAAATCCCTTCAGATTTTCCTGTTTGCTGAATTCAGGTTTCAAGGACAGAAAATGAACAGGGAAGGAGATTGGATGTGTGCTTCATGCCAGCACGTAAATTTCAAGAAACGGGATGGATGCCAACGATGTAGCTGTCCTAAATATGCAACGTCAGCTGACGTTGCAATGTATGGACTAAACAAAACAGATGTTCTTGCTGGAGATTGGTATTGTAGTGGTATGAACTGTGGTTCTCACAACTATGCAAGCAGAACAAGTTGCTATCGATG…
>chr12:5605378|5625929
GTATATAGAGAGCTTGAAACAGAACACTCAAATCTTGTACAAACTGCATGGGCATTGATGGGATTGATTCACTCTGGCCAGGTTGATAGAGATCCAAGACCCCTCCACTGTGCGGCTAGGCTTTTGATTAATTCTCAAATGGAAGATGGTGACTTCCCACAACAGGAAATAACTGGAGTTGTCATGAAGAATTGCATGTTGCACTATGCAGCATATAAAAATATATTTCCATTGTGGGGTTTGGCTGAATACTGCAAAAATGTCCAAGTACCATTAGTACACAACTAAATATATATTATATTATGTCTTAAGAAATGAACAATGTAGTTTATTGTTTCTTGTGTTAATGTAAGTTATGTAACAGTGTCCAAAATCATTGCCTAAGTTGTTAAATATTTG…
>chr12:11344939|11386681
AAGGTTGGAAAAGTTGCAAGAGCTATTGCAATTATGAGCCACCCAATTCCAAATACCAATGATTCACACTCAGTGCAAATTATTTTACCCCAAAAACAATTGGGCCGTAAATCTGATTTGTAAGTTCTTCTCCAGTATGCTGCAAAATTTTATTCTTTTCCTGCAACTCATGGTAGAGCGAGATGCTAACGAAACGACTTGAAAACAAAGCCTGCTCTTGAGATTAAATTTATCTGTCGTTAAACTTGTTTGAACCTTCTTTCTTGCTGGTGTATTATTGCATGGTGTAAAAATTTGTTCAGTTTCAAAGTCATCACTTTTTACCTTACCCCTGGTTGCAAGAACACTTCTCTTGAAATAACAAAAGATAGGCTTTAAAATATTAACTAGACCAGAATT…
AAATGATTGTAATTTCTTTTTCGTATCTAGTTGTTCATTTGAGTTAATTATTTTTTGTACTATATGTGTTTGCATCTTTATTCCGTTTTTATCTATTTGTATTCCTAAGAATTCTATTTGCTTTTTCATTATATCTGCTTTCTTTTTACTTAGGCTTATACCTGAGTATCTTGTGTTTTAGAGTATAATAATATATCATCAATGTATATACTACACAATTTTCTAGTTGTTTAAAGTAGTTGTCTATAAAGTGTTGATATCTACCTGACAGATGGAGAATTGTCCCAGCAGTGATATGGTGGACCATTTAGAAGGAGAGAAATTCAAGATGTTATGAAAGTATCAGTAATCCTTTGCATAGGATTAAAATGAACTGCATTATCACTTTTTGTTATTGGT…
>chr00:22996958|23019085
AGCACAACCTATTGGAGTATGCTATGGAAAAATTGCCAACAATTTGCCATCAGATCAAGATGTCAAAAACCTATACAATTCTAATGGCATTAAAAAGATGAGAATTTACTATCCAGACACAAATGTCTTCAATGCTCTCAAAGGAAGTGACATTGAAATAATTCTTGATGTCCCAAATCAAGATCTTGAAGCCCTAGCCAAACCTTCAAGTGCCAATGGTTGGGTTCAAGATAATATAANNNNNNNNNNNNNNNNNNNNNNNNNNNNNNNNNNNNNNNNNNNNNNNNNNNNNNNNNNNNNNNNNNNNNNNNNNNNNNNNNNNNNNNNNNNNNNNNNCATAACTTCCATCTCAGGATGATTTAGGAGTATTTCCAGTTATGATTGTGAAGCTTGTGGAAT…
>chr00:26433884|26439825
TAAAACTATCCAGTCATATTCAGAGCAACTATCAAAGTTAGACCAGACAATAAGAAGAATGATTGTGGAGAGCTTAGGTGTTGAAAAGTACATGGATGAGCATATGAATTCGACCAACTATCGTCTTCGATTGATAAAGTATAAAGAACCTCAAAGCAATGAGACTAAAATAGGACTACATGCTCACACAGATAAGAACATTGTTACTATACTATACCAAAATCAGGTGAATGGTCTTGAAATTTTGACCAAAGATGGACAGTGGATCAATGTTGATCCTACACCTGACAATTTCACTATCATGATTGGAGACTCTCTACATGCATGGACAAATGGTCGGATGCATGCACCATTTCATAGAGTGATGGTGAGAGGAAACGAAGCAAGGTATTCAATTGG…
>chr01:3648796|3659600
TGTGGGAGCACTTTGAACGCGGGATAGTGGAGGAGCTGTTCGATCTGAATCTCATGTTGCATAACTGCCATACAATCAATGTACAAAATGAGGTTGCGAGAGTGTTACATGTGGGACTTTTGTGCACTCAAGCGATCCCAACGTTACGTCCATTCATGTCTAAGGCATTAAAAATGCTCGTCAAGAATGACGAAGAGTTGCCTCCTCCTACTAAGCCACCATTTGTGGATGAGAAAACCATGGAACTTCATGACCCTTGGGAGGATTACTCACTTAAACAAGGCAGTTCTTCTTCAATTGCCAACTTATCTCACAGTTCTTTTTACCCCAGATGATGATATCTCAGTCCCCTGAAATTGAAACATAGATTATTGGCATATACATAGACACAGTCTAGTC…
>chr01:18394474|18395152
CAAGGGACCTGCTGAGGACATACCAGCAAAAGTAGATGCCATCTATCCGTAAAACAAACAAAAAAATCATCACATAATTAATCAATATCAACATATATTAGTAAATAACAGCAAGAGTTGGTACAGATTCAGAAATACCAAACAAAGAGATGCCTCCAACTAACCCAAACAGTAAAATGTATGGTTTTCAATTGGCTCGGTTTGCTTAGCTATCTAGATAAGGTTTTACAAGGCAGTCAAACGCACTCCACAAGTGAATCAGTTGACAGACTCAACAGATACTCTTGACCATACAAATCTATAACATCATTGAAACAAAACTAATAACAATCTTAATAATAGCGGACTTATCCTTCGTCACCTGTATACGTATAAGAGAGAATTAATCAAGTGACCATT…
>chr01:62865018|62876328
GATGCTCAGTTCACAATTGGCAAAACAAGTAAGATGTCTGTGGCATTTTGGTACCCCATGGATGGAAAACCGTGGCACGGGTCTGGTCATTTTTCAATTAACTGCGATTGGATACTGTTGGATATCTTGCCAGATAGTTCTGAGCTCACCAAGGTGCCACAGAGAAGTTCTTGGGATGCTGCTACAGCATTCTCCCTTCTCTTTTCAGTAGTGGCTTTTTGTATATCCATCTTTGTTGGGCATAGAGTCTCGAGAACCAAGAACATCCCTTTTACACCCATGAGCAATCTTTAAAACTGGGACAGGTTTCTGCAGACAACTTTTTTGCTTTCGAGTTGACATTGATTAGATCATTCTTGATTCTAGTTCTGTTTTGTGTTAAAATAAAGAACTTTACAC…
>chr01:65516608|65556401
GCTCCATGAAAGATGTTGGTGGAGAAGAACAGGGTCTATCGAATGTCAAAGTGATGTGTAGGTTATGCTTTTCCGGTGAAAATGAAGGAGGTGAAAGAGCAAGGAAAATGATGTCATGCAAAAGTTGCGCGAAGAAGTATCACCGAAACTGCCTGAAAGCTTGGGGTCAACATAGAGGTACTTTTATAGGCCACAAGATTTGTCAGTTTTTAGTGTTGTACTTTTGCTAATATGCCCCTTCCTACAGATCTCTTCCATTGGAGTTCATGGACATGCCCGTCATGCCGGCTTTGTGAGGTAAAACTTTTGATTCATTTCAATAAAATGATAAAACATAGTTGGTTTTGCTTTTTAATAGATGCCCAAAACGTGGCAATTGTACTATGAGTTGCTTTCTTT…
CAATATCTTAAGATATATTATTATAAATTAGAATAAATGACAGAGAACAAGTTCTTAAAAATTCCTCTAGTTCTTGGATAGTCATAGTCCTCTAGTTCTTGTTTACTAAGTAATTTATATTTATCAAACTAATTAGCAAGTATGTACAAAAACTTATCTCATGTAATGTCTGTAACACATTTAATTCCAAGAGTCTTAAGAATTTGTTCTCTATCATTTATTCTAATTTATAATTTATTAACATAAAATTGAAGCACTTGATTAAAGTCTCCCGTGATAAATATATCAAATTATTTATCTATTTAAATGATACTAAATTACTAATTGTAAAGTATACAAAGATATGTCTCTTGGTCGTAATTTGATAATTGATTAAGCAAATATAAATTACTATCTAAT…
>chr01:65540276|65556401
GCTCCATGAAAGATGTTGGTGGAGAAGAACAGGGTCTATCGAATGTCAAAGTGATGTGTAGGCTATGCTTTTCCGGTGAAAATGAAGGAGGTGAAAGTGCAAGGAAATTGATGTCATGCAAATGTTGTGGGAAGAAGTATCACCGAAGCTGCTTGAAAGCGTGGGGTCAACATAGAGGTACTCTCATAGGCCACAATTTGTCAGTTTTTAGTGTTGTACTTTTGCCAATATGCCCTTTCCTACAGATCTCTTCCATTGGAGCTCATGGACATGTCCCTCATGCCGGCTTTGTGAGGTAAAACTTTTGATTCATTTCAAAAATATAATGAAACATAGTTGGTTTTACTTTTTAATAGCTGCCCAAAACATGGCAATTGTACGGTGAGTTGCTTTTTTTTT…
>chr01:67559060|67566438
CTTCTGCCATCAGTATGGAGTGTTTTCACAGAAAAAGGATATGAGGCAAAAAAGGAAGCTCTTGTTCCAGCCGTGCAAAACCTAGAAATCATTGAAGAGCAATTGAAAGAGAAGAAATTTTTTGGTGGAGAAAGTATAGGATATGTGGATCTTGCACTTGGTTGGGTGGCGTATCTGCTTGATGTGTTTGAGGAGGTAATCGATCTGAAGTTGTTTGATGCACACAAATTTCCGCTCTTATCAGGATGGATGAAAAACTTTTGTGATGCTCCGGCAATCAAACAACACTTGCCACCACGAGACAAACTAGTAACCAGATTCCAACTGTTTCATGAAAAATTTCAGACAGCAAATTAAATGGTGAAATTGCTGCAGTATGTGTCTTATTATAGTTTATGG…
>chr01:67777042|67835530
AGAAAGGTAATACAAGAGGCAAAACCTGTTTTAGAAGATGCCATCAACAAGATGTTCAATAATATTATTGGTGACTCGTCATGTTTTAATATGGCAGACTTGGGTTGCTCTTCAGGACTAAACACACTCTTCACAGTATCTAATATCATAAAGTTTGTACAAGTTTTATGCGAAGAAAAGAGTTGCAAAATGCCAGAGTTTCAAGCTTATCTGAATGATCTCCCTGATAATGACTTCAACGCTATTTTCAAATCGATTCCATCCTTCTATCCGAATCTCAAAGAAGCAAATTGTTTCGTATCAGGCATTCCTGGTTCCTTTTATGAGCGGCTATTTCCTAGCAAAAGCTTGCACTTGGTTCACTCATCTTATAGTATTCATTGGCTCTCTCAGGTATCA…
TGTAATAGATTGTTCTAGAGTGAAATTCAAAATAGATAGTCTATTTTTGATGGATTAATGGTAGTGTGTTGTTCCTCTATTAACGATCTCTTTGTTTGGAGGATCATTAGCTATGCAATTATATAAAGACTACCCCAAATCAATTTACTTTAATTTGGTATAACTATTGAAAATTGGAAGACAATATAAATTAAAAGCTATAGAAAAATCAAAATAGTATGACTTAAAATAATAGTTACAAACGTCAAAATTGTATTGCTCTTTTTTTTATTCAGAATTTTATGTTTTAATGGAGAAATCGAGTGACGGAGAAGGACAGAAGAGAGATCATGGGGGCGAGGAACGTGAGATGAGATATTGATGAGAGATATTGTGTTGATTAGGATGAATGTGTTATTG…
>chr01:73337615|73337884
GTGAAAAGAGAAGGAGAGATGATGATTTTAGTGGGCCTGGTAGGAGGGGTGGAGGCCCAATGCAGTCGAATTCGAGGAATGGGGGGAGGTTTGGAAGTGAATTGTCGGGTGGAAGAGGTGCGGGACGAGGTGGAATGCAGTCGAATTCAAGAAATGGAGGGAGGTTTGGAAGTGAATTGTCAGGTGGAAGAGGTGCGGGACGAGGTGGAATGCAGTCGAATTCAAGAAATGGAGGGAGGTTTGGAAATGAAAGGGGGAGTAGAAATGAG
>chr01:76979357|77004552
AATTTCCTCCGAAAAGCAATCTGGATCCTAACATATATGGCAACCAAAACAGTACGATTACCAGAGAGCAGATAGAGGATAAGTTGGATGGACTAACAGTTGATGAGGCAATCAAGGCTAACATGCTATTCATATTGAACCACCATGACATTGTTATGCCATACTTGAGGAGAATTAACACGACAACAAACACAGAAACTTATGCCTCAAGAACTTTGCTTTTCTTGCAAGATAATGGAACTTTGAAGCCACTGGCAATTGAACTAAGTTTGCCACATCCAGATGGAGATCAATTTGGTACTGTTAGCAAAGTGTATACACCATCTGATCAAGGTGTTGAAGGTTCTATCTGGCAGTTGGCCAAAGCCTATGCAGTAGTGAATGACTCGGGCATTCATG…
>chr01:78278944|78288763
CTTGATGCAATTGTAACGGCTGATGCTTTTAGAACTTTGAAGCCTGCTCCTGATATTTTCTTGGCTGAATCACGGATTCTTGATGTTTCCCACTAGATAGCTGTGACAACAACACTATCAGAAGATACTTTAAAAGCAGCGGAGCCATCCCTCATCAGAAAGGAGATAAGCGATATTTCACTTGAAGATATCCTCGATGGTGACTCTGGTAGCCATAGTATGTAGTTAAATTAACATGTTAAGAGCTGCCCATTTTCATGTACCATTGACAAATGTAGAATGCTGAAGCTCTTTTGTGTTATTTATGGAAAAACTTGCGAATAAGCTCATTTTTGTAATGACTCTATAATTTGTTGAAGGATATCCTGTTCACTGCTCCCCTAAGCTGTATGCTTTAGC…
>chr01:81131972|81193310
AATTAGGGGAAAAAACAAGGAAGAAATTGTACAAGCTAGCCAAGGCGATGGAGAGGAGGGCACGTGACCTGGACCAAGTGACGTGCATCAAGGACGAGGTCGACGAAGTATTGGTTTAGGAAACACTCATTAGACGAAGTTGATAGTCATACTTCTATTTACTCTTGAATGAACCGGAGGACATTCTGGTGGGAGATATAGTGCACTCCGAGAGGTTTCACGATTTTGGGTATTGTAGGTGTATAAAGGTTGAAAAGGTTAAGGATGCTATTCGTAGGATTCACAAGGAAGAGCGAACGGTACTGATGAGATTCCGATGGAATTTTGGAAGACGGTGGGTAGGACATGTATGGAGTCTTTGGCTAGGTTGTTTAATATTGTTTTTAAGACCGTGAAAAA…
TACAACCTGATATTTGAAATAAAAATTAAGCTAGAAAATACTTTCTGCAAATTTAAAGTGAAATAATAATATAACAAACTGGATATTGAAATATAAATACAATTTATTTTGAATAAACTTATTCTATGTATTGTATATGTATTCATCGCAATTGTATTTTTAAATATCATTTCGATCTACAACTAATTTGTATTTATATTTTGGTATATACTACACAATTGCCTTTATTTTTGTACTTGAACTAGAATGCCGAAAAGTTGTATTCATCATAAATCAATACCAACAATTTTTGTATTTTAAATTAGTTATACATATCATTAGGTATTCGAATACATTTCGGATGAACACATATTCAAAGAAGTTCAAACATTTAAATATCCAAAACAGAGGGCATTAGAA…
>chr01:82987110|82996025
AAACTTGTGCTGGGCCTAAGAAGAAGCCGGTGCAGTTTTATGATATTTTGAAAGGGAACCTGATGTCGCTTTGAGCTTATACACAATGGTGGAGCTTCTCAGACTCAGACGTTGGTGGTTTGAGAATGCTTATTAAAACTGTAATCTTGAATTATACCTTTCCTTGTTCAATAAAAAGTTGTCTAAGTTTGTATTTCCTTGGGTGGTTTGGTAGGGTGTATAAAAATAGTAGTAATAAAATGGTGTATCAGTAATGCTATGATTAATTACATTAATATTAGTTATGTTGAGATTCTTTCGTATTCACTTTTTGGTTTAGTGTACTAAAAATATCGGCATTGCATAATTATCCATAGACTTCGAGAGCAGCTCTATGTTTAACCATGATAATCCATATAT…
>chr01:85149096|85189535
GATACAGAGCCATATTCATCGACAGGGATAAAAATCCTAAGGTGTGTTATATTCATTTGATCATGGATAATCCTGAATTTACATATCGAGAGATTCTTTCATTCTTGTGCTTATCTTTTCATATATATTCAGTGGGAGCCCTCCAGACTGGAACTAATTAGAGATGATGATGTCGATCGTTACTTCTCTAAGGTAGATGATGAAGATTGGGAAGACCTAAAGCTGCCTCCAAGATCAAATTTGTCTCGGTATTCAATTGCCAAGCTTTAAAATTGACTTCTGAAGATCATGCAATACTCAACAACATGTTGCCCTCTGTTCACTAGATATCATTATGAAGGCGTCAATGATTATTAAATCAGTATTAATATTATTGCGAAATGGTACACCAAATAAATG…
>chr02:11582765|11583362
GTCATGAAGCACAAGATGATTGGTCAGATTAAACGGGAAATATCAACCATGAAACTTATAAGACACCCCAATGTAATCCGAATGTATGA
>chr02:26200610|26200813
AGGGGAAAAGAGAGAAAGAGGAAGGGGAAGATTGAAGGAAAGGGAGGAGAGAGTAAAAAGAGCGGAGAGAGAAGAGGAGAAGGAAGAGAAATGGCAAAGAAGAGGTTTTAGCCGGAGAAGATTTGGTGGGGAGATAGGAAACTCTGTGTTTGGATGGAGTTGGTGTTGGAGTGGAAGGAGGGTAGTTGAAAGAAGGGTAAGGG
>chr02:27802702|27821125
AATATGGACAAGATGGAATAGTCTCCACCAGCTGTGATGTTTATAGTTTAGGCATTGTGATGATGGAGACATTCACAAGAAGGAGACCAAGTGATGAAATATTTACCGGAGGAATGAATATACGATGTTGGATTAATGATTCTTTTCCGAGTGGTATTCATAAGGTGGTGGATTCTAATTTGATACAACCATGGGATGAACAAATCGATGCAAAGATGCATTGTTTGTCATCTATCATGAAATTAGCTTTGAGTTGCACTGTAGTGACACCTGATGCAAGAATTAGCATGACAGATGCTCTTTCAACACTCGAAAAGATCAGACTCCAGTTTGTCAATAGTCTCCGCTAGGTAGAATTAGACTGTTGTGTTTTACTGAGTGTGAAAAATTAAGGTGAAA…
GGACTATTGATAGACCCAAAAATCACGCCAAAACTAATGGCAGTATTCAAAATGCAAGGCCACAAGTAGTGATCAGAAAGACCAAGATTCTTGCACATTTCATTGAAGGCAAAAAACATTTTCCCTGTAGGTCACTAATGCCATTTTCTAGTCTTCACTAAAAGAAGTTGTTGAACTCCAAATTGTCACTCTAAACCAAAAAATACTCCAGTCATCAATTCTTGTTTTAGGAAAAAGAGAAACCTGTCAGTTATAGTTATGGGAAGAAGTTGCGATCTTCTCTTTGCTCTTTCGGTTTTCATTCTGCTCCATACTTCACTATCTATTAGTACTGATGAAGCTGCTCTTCTTGCCTTCAAATCTCACATTTCTTCTTCTAATCCTAACAACATCTTAGCA…
>chr02:30931870|30934895
ACCAAGGAATGAGGTTGTCCAGCCACAAACTCTCTGATTTGAGATCTTGAAGTCCCAGATAGAAACCAACTAGGATCTTGTAGCTGATCTTAATACCAATTTTCCAGACGCGAACTTCACATTTATAAATATATACAGCATTTCATCATTCCTCGGTATGTACTCAAATAACATCATTTTGTGACTTGTAACATGATTGGATTGGCTATTTTTGCTCGTCTTATTTCAGAGCCCATTAATGTGTTGAATCGTCCATGCTGTAAAGTTTTGGAAACGATGCCTGAAGGACAATGTGTTCCTGGAGAAACTCCATGCTTGCGTAGGAAGAATTTATCTTTTCTATGATAATTTTCATCCAACAGAGAGGCCGAGTAAAGTTCATGTGTTTCACCATTTGAT…
>chr02:35734687|35769791
GGTAAGCTTCCAAATAGTCAAGAAGTAGCAGTGAAAAGATTGTCAGCAGATTCTGGCCAAGGTGATCTGGAATTCAAAAATGAGGTCATGTTGGTTGCTAGACTTCAACACAGGAATTTGGTTAGGTTACTGGGATATTGCTTCGATGGAACAGAGAGACTTCTTATCTATGAATTTGTTCCCAATGCAAGCCTTGACCACTTTTTATTTGGTATGTATAACGTATTGCTTAATGTTTTGTCAGTATAATTTATTATGTTGACTGTCGTCTAGCTATCTGCCTTATTATTCTGGAGAACTAATTCCACTTGTTACACGTAGTTACCTATAGTAATAGTGACTTGATGTGAAGCTCAATTCATAATTATATTTTTCATATTGTTCCCAGATCCAGTTAAA…
CCTTATAATTAATTATAGTCATTTCTCTATTACATTTTTCAAGACATTATATTTGTTATATTCAAAGGGTGATATAGTAAAATTATCTTTCTATTTTATAGTTTCTTAATAAATGTGTAAAGTCAATAGTGGACAACTATTATTGGATAGAGGGAGTACTATTAGTTTATCACCGATAATAATTCATGTTGGTGTACACCACGAAATAATATAACGACCCATTAGCTATCCTAAAAAAGACATATGTTGATCAAATTTATGTACAAGTTTTACAAAACACTACTATCTTCAATCGACAATAACTTTTTAACGTGTATGTAACTGTAAAAAGATGGAAGCTACAGTTTCTTAAAAAAGAAGCCGAAAAGCCAAAAACTTTAAGATATGAAATATTTGGCA…
>chr02:47318421|47318603
GTTGGCGGATGCTTGGCGGTGGATAAGTCTGGGATGGTACAAAAGGTGTCTCTTCACGATGATGGCCTACTAGAGGTTGAGGTTGAGGTTGCGAGGGATGAGGGAGATGTGGTTGAGCAGGTGGAGGTGGAGGTGGCTGAGAGTAGATTGGCTGATGGGTGGACTGATGTTGCTGATGTGGA
>chr03:32949811|32949994
TAAACTTGTGAGGTTTTGGAAATTTTCTCCAAATCTGGCAAAAAGGTTTCATGGAATTTGGAGGGCAAGTCTCTGAATTCAGAAATCATGTCATCATCTTCATTTTCTAGCCAGCTGTACTGTGATTTTTTCTGGGTTGTCTCTGGTTTCTTGACTGCAGGGGTTTGGGTTTTAGTAATTGGG
>chr03:36365799|36370321
GATTTGTAGTCTTCTCGAAATGACGAGTCTTATCCTTATTATTCCCAAGTTTAACCTCAACATAAGGATCAAGCCTGCCTGTAAGATGTTTTGTAGGTAAATCTCTAGCCTTCACCACCCGGACAAAAAGATATTGCATTTGCTCAAGCTAATAACCCCTAATCTTCTTGAATGAATTTTCTTTTTTTCTTGTTCAGTTTACACAAAGTCAAAACCTTACTAATACTACATTGATCAATAACCAAAACTAAAAGGATATCAGAAGTTACTAGCAAAGAGGGACAACTCAATACAACGTTAATATTCACAAACCCAAAGACAGGCTTAGACAAGGTAACCAGAAATAAGAAAACAAAAATAAATCTTTAGGCACAAATGGAAGCACTCAAGGGCTAAATA…
>chr03:47520966|47521129
TTTTGGGTCTTCTTCTTGAACACCAACCTCTTTATTTGCAGCTCCTTCCGAAGGAGCTGCAGCAGTGACGGCGGAGGCACTGTCTCCGCCGTTAGCCTTTTTCTCTTCTTCCTCGGCTTTTTTCGCGTCTTTTTCACCTTCCTCTGTTTTCTTCTCTTCTTTA
>chr03:51582873|51589937
AGAAGAAAAAAAGGAGAACTATGACTTATGATGAGGTCTCAAGGGAGAAACATGTGAAAATTAAAAAGAATGGTCATAATACTTTGGTGGAGCCACATGTTGAGAGGAAAAATGTTGGGTATAAAAAAGGCTTGGATGAATGGCGTCAAAGTCAACCTACTTCTGAGGATGATTGCTTAACCCAATCACCAGAAGATGATGAAGCTTCAATATTGTCAAAGAAGATTGGTGGATTAAAGAAAGGTAAAGCACGCGTCCTTGGATCAGAGCATTGCATAGGCTGTGTCACGTACGGATTTGCTTCTGCTTCTTTAAGGTCTGGGCAGAATCAGGAAGAGATAGATTCAGAGATAAAATCATTGCGGATACAAGTACAAGAGCTATTGACAAAGCAAAAAG…
>chr03:57407308|57407444
GGTATTGATTTGATTGCGGGTTAGTTTGAAGATGGACACACTCGTTTCAGGAACAGTATCTGCATTCGGGGCATTTTCTTCTGTTGCCTCGAGAGTGGGAGGTGGCTGGTACTCGACGTGGGGGAACTGAGGCTGA
>chr03:58414224|58414379
GTGGAGCTAACTGTGGGGGCGGCGGAGGTGGCATTCCTCTGAATTGCATTTGATGCTGCGGAATGCCACCTGCAGCTGGTGGTGGCATAGGCTGTCCCTGCCAAGCTTGTGGTGGAGGCATCTGCATTGGTGGGTAGATATTAGGCTGCATAGGT
>chr03:60448959|60465116
TACGAGGTGATGATGCAGATGATCCTACTATTGCGGCATTTGGTGGAACAGTGGCCCATTACACGGTAAAACTTTGTTAACTTGTTTAACTTTATATGTGGTTTAGCCTGAAACTTAACACCCACTGTGGATGTGATGTGATCCAGCCTGTTCCAGCAAAGCTTGTTTTGCAAAAAAAGATAGCTGGAGAGGAAAAATCAAATAATGAAGTCGAACATTTCCCAGATGCTTCGATAGTTACAGTAAGGAAGAGACCAACAGTAACTGCCATTGAAAAAGAAGGGGTAATGAAGCCAAGCCTGCCTCTTGCTTCATTTTTTTTTTTCCTGCATGCCTTTATTTTTGCAACTAAACTGATTATGACATTGTTGGAATCTTTTAGGGGGTTATACAACAGCT…
>chr04:3262780|3266762
GCATGGATGTTATGGAAAGAACAAGATTTATCAACTTTTATCGATCCATTCATATTGAACACGAGCTCGGAAATGGAGATCAGAAAATGCATACAGATTGGTTTACTATGTGTTCAAGAATTTGCTGAAGACAGACCAAGTATTTCATCTGTTCTTGCTATGCTTACCAGTGAAACTACAAGTCTTCCTGCACCATCACAACCTGCTTTTACTGAAAGACATGATTGTATCTTCAAAATGTGCAATGTAACTAATTGTACTTTGAACAATATCAGTATCACAAACATAACTGGTAGATGAATGAGCAACAGCAGCAGCAGAAGAAGAAATTTGCAATATTTTGTTCATATAATTCTTGTTATTCTTCGTTTTATCGATACAGGATTATGCAGTGAAGTG…
>chr04:7041722|7041925
GATTGTTTGGAATCAAGGATTGGTGTTCTGGTTTTGGAATCAGGTATTCTTGAAAAGTTCTGATTTTGGATCTTTACTGAAAAAATTATAGTTTGTATGTGTTTTTCATTTGTGGGGTTGTTTGTTTACTTGAGTTTTTTTTTAATGATACAGATTGTAGGCTTTGTGTGGAATCAAGAATCGGTGTTCTGGTTTTGGAATCA
>chr04:51603576|51603914
TAGAGATTTATAAAATAAAAATAAAAAAAAGAGTTAACAAGCTTTCTACAAATCAAAGAACCAAAAACCAACCTCAGGGATTCAAAAACAGACCCTTCTGGTTGTTTGGACAAAGAAAACAATTTTTTTTTAAAAAGAGAACCTTGATCTCTGTTCTGGATCACCTGGCTTTCAAAAATAAAACACCCAAAAGGGAGTTTGATTTTTCTATAAAATTTCTCAAAGATTTTGAAATTGAAAATCTCTTTTGAAAGACAGACGACAACAGAAAGGGATCTAAAGAAGCGGGATGTTAGAGAGGGGGAAACGAAAATGTAAATACACACTTAATATTTTAG
>chr04:62107520|62107702
GTGGAGATGGAGACGACAAAGATGAGAATGGAAATGAAGGATTTGAGGAGGGCGAAGAAGAGTATTCTGATGAAGGAGTTCATGGAAACAATCCCAACAAAAGCAAAGGAAATGCCAAGAAAAGCAATGGAGAAGGTGAGGAGAATGGAGGTGCAGAAGATGAAGAGGATGGTGGTGAAGAA
>chr04:66440161|66452674
GGCTACATGTCCCCAGAGTATGTAGTCCATGGTGTTTTCTCAGTGAAATCAGATGTATTTAGCTTTGGTGTGTTAGTACTAGAGATAATCAGTGGTCGGAGAAACAGAGGATTTGCCCGTGAAAGTCACAGTATCAACCTACTCGGACATGTATGGAAACTTTACAAAGAAGGTAGACCATTGGAGCTAATTGATGGGGATCTAATGGATTCGAGTTATATTTCTGAATTGCTACGCCTTATCCATGTCGCTCTGTTATGTGTACAACAATGTCCAGAAGACAGGCCAGACATGGCTACAGTAATCTTGATGTTGACTAATGATGCTATTTTGCCTCAAGCTAAGGAACCTGGTTTCTTCACAGAAAGCAAAGTCACTTCTGGATGTTCTACAAGCATG…
>chr05:388948|389118
GTGTGATCTACTACAGTAGGATCGGGGGAATTGTACCTGAGGAATCTCTGGTTCGGGTCTTCGAGGCGTTTGATCTTCGATTTGACTTGTTCAGCTAAGCGATCGTAGATCATGGCGTCTGGGGGAGGTGGGGAGGGTAGGGAGGATGATTGGGAGGGGTTGGTTATGGA
>chr05:1622143|1622358
CAACTGGAGCGGGTGGTGGTTGTGATGGACTTGAGATGGGTGGAATTGGTGGTGGGGTTGTTGGAGCAGAGACGGGGGCAACTTTAGGCGGAGGTACTATTGGAGGTGGTGCTGAAGTTGCTGGTGGCTGTGATGGTGCAACAGGCGTAATGGAAGGCGGGGGTGTTGCTGCAACAGGTGTCGTAGTAGGTGGAGGTGTCGTGGTTGGTGTAGAT
>chr05:1831901|1832097
AATGGGAACTTAGATCAGTCAAAGATCCACCAACAGCAGCAGGTAAACTTGCCGATGTGGTAGGTGGTCGAGGATAGTGAGACTGTATAATAGCTGGGTCGTTATTTATAGGTGGTGTA
>chr05:2494608|2692965
TTCTTGGACAGAGTAGCAATAGTAACAGAGGAGGACAACCTGAAATCTCTCAATCTATGGAAGGTAAACACGGTCTATCGCGTAGAAGAACAAAAATCGACCATAAGAATGGGTCCAATATGGGCATTCTCAGTCCAACAAGCCAAAAAAATGGACATATTCCTTTGGCTGCCTCGACGACTGTCTTGCATCACATTAACAATGCAAGAGCTATAAGGAAATAAAGGGCATTTTATATCAATAACAGATGCAGCAGCACAATGCAACATTAATTAGGATGAGCCAATTTAACAAAAGTTAATAATATTAAAATGATCACAATCACCAACAACTTAGAGTATAAAAACACACGATAATCTCATATTGCACCTAATTAAAGCTAGAATGAACCATAAATAA…
>chr05:46867443|46867686
GGAGGAGATGAAAAAGAAAAAATAATTGAAAAGGAGACTCCATCCCAAGATATCAAGAACAAAGATACCATCACTTCATATGTTTTAAGAGATGATGCACCAGAAATACCAAAGGTGGAACATGAGGA
>chr05:48931879|49012816
ATCGCGCCAAATGGAGCTGAATCACTTGGACATGCAGTAGTAAGATCTCGTGGGTTCTTTCCAGATGCATATTGGTACTGGATTGGTGTTGGGGCACTTATTGGATACATTATAATCTTCAACGTCTGCTACAGTGTTGGACTAGCTTACCTGAACCGTGAGTATCTCTGATGCATTTAAATTCCCCTTGAAAAGAACATAAAATGAACGATGCCATATACTACCGGGAAAACGGGGCTAATACCATATTTCTTAAACATTTTCAGCTTTTGGTAAGCCACAAGCTATATTATCAGAAGATAATGAGAATGTTCAACTCATTGAGGGAAGTGAAACTGAGGGTCAGGGCAAGAAGAGGGGAATGGTTCTTCCATTTGAACCGCATTCCATCACTTTTGA…
>chr06:1148312|1168918
GTCTTGAGAACTTGGAAAGGAAAAGTAGAATCATGGAAAAACGAAAAGATAATGAAGAAGCAAATAACTCATTGGTATGTTATTTGATAGAGTGAACTGTAAAGTGTTGAATTGTAGCTATATGGCTTTAAAATTTTGATATGTATTATTTTGGCAGGTGTCATTTTCTGCTCTTCGCAAGGACGTTGCCAATGTTCTGGATTTCATGGAGAGATTAAAGGATGAAGAAGATCAAAAGGCTGTTGATGTGGATCTAATTGAAAGCCTGAAATTGAAGCTGACATTTATTTGTACATATGTCCAGCTTTCTTATTCCGATTTGGAGCAGTTTGAAGATATAATGACTAGAAAAAGACAAGAGGTTGAGAATCTGCTTCAACCAATTTTGGATGATGATGG…
>chr06:3900546|3955505
AGTATGGACAAGATGGAATAGTATCCACAAGTTGTGATGTTTATAGTTTTGGCATTCTGATGATGGAGACATTCACAAGAAGAAGACCAAGTGATGAAATATTTACCGGAGAATTGAGCATACAACGTTGGATTAGTGATTCCTTCCCAAGTGGAATTCATAAGGTGGTGGATTACTCTTTGGTACAGCCAGGGGATGAACATATTGATGCAAAGATGCAATGTTTGTTATCAATTATAGAAGTAGCTTTGAGTTGCACTTTAGTGACACCTAATGCAAGAACTAGCATGAAAGATGCACTTTCAACACTCCAAAAGATTAGGCTCCAGCTTGTCAATAGTCAACACTAGATTTAATGTAAAACCATGCCTTACCAAATCTACAAAGAAGTCAACAAGA…
>chr06:45288823|45421398
GATTTATTCATTGCTGGGAGTGACACATCGGCCATAACAACAAAATGGGCAATGGCAGAACTTCTTCGAAAACCTGAAGAACTCAACAAAGTACGACAAGAAATAATCGAAGAAATAGGGCTAGAAAGAGCAGTTAAAGAATCAGACATGGACAAACTCCCATATCTTCAAGCAGTCGTAAAAGAAACGATGAGACTTCATCCAGCAGTTTCATTACTCTTACCACACAAAGCCCAAAATGACACACAAGTATTAGGCTTCAACGTGCCTAAGGACAGTCAAGTTTTCGTGAATGCATGGGCAATTGGAAGAGATCCAAAGTCATGGGAAAGGGCACTAGAGTTTCTGCCTCAAAGATTCATTGAATCTAACGTGGATTATAAAGGTAGGAATTTTGAG…
NNNNNNNNNNNNNNNNNNNNNNNNNNNNNNNNNNNNNNNNNNNNNNNNNNNNNNNNNNNNNNNNNNNNNNNNNNNNNNNNNNNNNNNNNNNNNNNNNNNNNNNNNNNNNNNNNNNNNNNNNNNNNNNNNNNNNNNNNNNNNNNNNNNNNNNNNNNNNNNNNNNNNNNNNNNNNNNNNNNNNNNNNNNNNNNNNNNNNNNNNNNNNNNNNNNNNNNNNNNNNNNNNNNNNNNNNNNNNNNNNNNNNNNNNNNNNNNNNNNNNNNNNNNNNNNNNNNNNNNNNNNNNNNNNNNNNNNNNNNNNNNNNNNNNNNNNNNNNNNNNNNNNNNNNNNNNNNNNNNNNNNNNNNNNNNNNNNNNNNNNNNNNNNNNNNNNNNNNNNNNNNNNNNNNNNNNNNNNNN…
NNNNNNNNNNNNNNNNNNNNNNNNNNNNNNNNNNNNNNNNNNNNNNNNNNNNNNNNNNNNNNNNNNNNNNNNNNNNNNNNNNNNNNNNNNNNNNNNNNNNNNNNNNNNNNNNNNNNNNNNNNNNNNNNNNNNNNNNNNNNNNNNNNNNNNNNNNNNNNNNNNNNNNNNNNNNNNNNNNNNNNNNNNNNNNNNNNNNNNNNNNNNNNNNNNNNNNNNNNNNNNNNNNNNNNNNNNNNNNNNNNNNNNNNNNNNNNNNNNNNNNNNNNNNNNNNNNNNNNNNNNNNNNNNNNNNNNNNNNNNNNNNNNNNNNNNNNNNNNNNNNNNNNNNNNNNNNNNNNNNNNNNNNNNNNNNNNNNNNNNNNNNNNNNNNNNNNNNNNNNNNNNNNNNNNNNNNNNNNN…
TCCAAACTTTGATTCGTTTTGGCGATTAAGTAGAGATCTTTCTCTTTCGCTGCACTTAATCCACTTTTTTCACTCATATCCAAATCTTTTGGAGTATTTATTCCACATGGAAGACCCCAGTTAAAGTGGTAGAGGAGCCGCGCTAGAGGTTGTTTAACATTAGCTAAACCAAACTGCATTCCTGGACAAATTCTTTTTCCTGCGCCAAATGGGAGAAACTCATAGTTATTTCCCAAATAGTCAATAGGAGAATTTTCAAATCTCTCTGGTATAAAACTTTCGGGATCATCCCAAACTTCAGGATCTCTTCCCATTGCCCATGTATTGACCAGTACTGTGGCCTTAGCAGGTATTGTATATCCATCAACAATTGTTTCTTCCCGACATTCCCTATGGACT…
ATTTTTTTAGACATTTTTCTAGATTTTTTAGAAAACGTAAAAAAAACGTCTGTTTCTTAGATTTGTAGGAAACAGATCATTTATTGCTCATTATTATTATCTATTATTTTGTCACATTATTACTTTTTCTACCTCTAACATCTCCTTAATTCTCTCTTAATTTTATGTTTTAGTTATGTTTAATTGATAGTAGTAATTACCTTAATAAATGTCAAGAAATATTTCAAGACTTATACATCCACATTTCAACACATAAATCACAATTGCAAGATTTAAATTTTTACTTTTATCTCTTGATTATCAATAGACATAATGTAAAATATTAATATCATTATATATGATTCGTATTTAATAAAGTTTGTATGATTTTTTAACCTTTTCGATTGATAAAAAAACATT…
>chr06:46738438|46927474
AATGAAGCAGAATGTATTGACCAGATTATAAATGAGAAATTTCAAAATTTGCACCACACAGTTTCAGCTGATGAGAAGTATTTAGTGGGAATTGAATCTCGTACTGGTGGAGTGGAATTGTTGTTGAAAGTTGGATTAGGTGGTGTCCGTTTTGTGGGGATATGGGGGATGGGGAAGACAACAGTTGCAAGAAAAATCTTTGACAATATTTCTAACCAGTTTCAAGGGTCATGTTTTCTTGCAAATGTTCGAGAAGATTCAAAGAAGCATGGGATGAAACACTTGCAAATGACACTTCTTTCAAGAATCCTACACGAAAAATCTATGAATATACCAAGTTTCTATGAAGGAGCTGACATGATAAAAAGAAAGCTTTGCCTCAGGAAGGTTTTAATTGTT…
>chr06:46882819|46918187
GTCTTATTTGTCCTTATGATGGACTTCTACAACAACATACCCAGTGTAATCCCACAAGTGGAGTCCACGGAGGGTAGAGTGTAAGTAGACCTTACCCTCTACCTTGGGAGGTAGAGAGGTTGTTTCCAATAGGCCCTCGACTTAAGTAAAAGAATTTCAAAGCAGTTTCGGAAAAAAACGAAAGTGAAGAAGTCATGACAAAATAGTAAAGAAAGCATGTCAAAACATTTTTAACAATGAAAAATAACTACAACAAAATAATACGATAATTGAAGTACAAGAAACATTTAGCAGTAACACAGATCGAATAACAAAAAAACAACAAGACTAGTACTACGACTACTAGTATGGAAGGATAAGTGAGATAACACTCAACTACCTAACCTACCTTCTACCCTA…
>chr07:35468639|35469207
TCCTGAATGCACCTTCTCCAAGGGGAAAGCCACAAAATCCTCTGCCCACCCACCCAATCATTCCAGAAGTTTCACCATCTATTCCACCAGAAAAAAAATAAAGTGTAAATTAGATGTGATCATGAATGCATGAATTTTTACATTATAGAGCTTTCTCTCATTGCATTCAGTCCTTAATGCGCCTTCTCCAAGGGAAAAGCCGCAAAATCCACTGCCCGCCCGGCCAACCAATCCAAAAGTTTCACCATCTATTCCACCA
>chr07:41144337|41144644
TGACACAATAGGTGGTGTTGGTGTGATTGGTGGATAAACAATAGGGGGTGAAACAATAGGTGGTGTTGGTGATGGTGGTTTTGGAGTGATTGGTGGATGGACAATAGGTGGTGTTGGAGTGATTGGTGGATAAACAATAGGGGGTGAAACAATAGGGGGTGTTGGTGATGGTGGTTTTGGAGTGACTGGTGGATGGACAATAGGTGGTGTTGGAGTGATTGGTGGATAAACAATAGGGGGTGAAACAATAGGTGGTGTTGGTGATGGTGGTTTTGGAGTGAATGGTGGTGTTGTTGGTGGTTTAGGG
>chr07:41144424|41144705
GATTGGTGGATGGACAATAGGTGGTGTTGGAGTGATTGGTGGATAAACAATAGGGGGTGAAACAATAGGGGGTGTTGGTGATGGTGGTTTTGGAGTGACTGGTGGATGGACAATAGGTGGTGTTGGAGTGATTGGTGGATAAACAATAGGGGGTGAAACAATAGGTGGTGTTGGTGATGGTGGTTTTGGAGTGAATGGTGGTGTTGTTGGTGGTTTAGGGGTGGAAGGTGGAGAGACAATGGGAGGAGGATGCACTATAGGAGGTCTTGGTACATGTGGAG
>chr07:47453791|47527027
TCGCATCTAAGGAACTGAGAAACAGCAGACTCTTCCTGAAACTTCTTGAAGCAGTTCTAAAAACTGGAAACCGCATGAACGATGGCACCTTCCGTGGTGGTGCGCAGGCATTCAAGCTTGACACACTGTTGAAACTCTCAGATGTGAAAGGAGCTGACGGCAAGACAACACTCTTGAACTTTGTAGTTCAGGAAATTATTCGATCTGAAGGATTAAGAGCAGCACGTAAATTAAGAGAGAACCAAAGTACTACCAGTGTGCAGACAGAAGATCTTGTAGAGGATCCTGCTCAGGAGTCGGCAGATTATCACCGTAACCTTGGTCTTCAGATGGTTTCTGGTTTAAGCAACGAGCTTGAGAATGTAAGAAAAGCTTCACTTATTGATGGCGAGAACTTAA…
>chr07:52591128|52648248
TTTTTGCCAACAAAGAGGAACAGAAGAATGAAGGAAATAAAAAAGGATGTTCGGTCCTCAATTAGAGGTATTATCGATAAAAGATTGAAGGCAATGGAAGCTGGGAACGCGGATAATGAGGATCTATTGGGCATATTGCTGGAATCGAATTTTAAAGAAATTGAACTGCACGGAAATAAGGACTTTGGAATGAGCATTGAAGAAGTCATTGAAGAATGCAAGCTATTCTATTTTGCTGGCGCAGAAACTACATCAGTGTGGATTCTGTGGACTCTGGTGTTGTTGAGCAGATATCCAGATTGGCAGGCACGGGCCAGAGAAGAAGTCTTGCAAGTGTTTGGGAGTCGGAAACCAGATTTTGATGGCTTAAATCATCTAAAAGTTGTAAGTATTCTTGTT…
TTGCTGGAATCGAATTTTAAAGAAATTGAACTGCACGGAAACAAGGACTTTGGAATGAGTATCGAAGAAGTCATTGAAGAATGCAAGCTATTCTATTTTGCTGGTACAGAAACTACATCAGTGTGGATTCTGTGGACTCTGGTGTTGTTGAGCAGATGTCCAGATTGGCAGGCACGGGCCAGAGAGGAAGTCTTGCAAGTGCTTGGGAGTCGGAAACCAGATTTTGATGGATTAAATCATCTAAAAGTTGTAACAATGATCTTGTACGAGTCGTTAAGGCTATATTCCCCAATAACAGTACTTACCCGACGAATTTATGAAGACATTACGCTAGGAGAAGTATCTCTACCAACTGGTGTGCTAGTCTCATTGCCAATTATCTTATTGCATCATGATAAA…
GACCACAAGTATTTATCATGGATCTGAGCTTATAAAAGAAGTATTCTCCAAAATCTATGTGTATCAAAAGCCTGGTACAAATCCATTACGCGCCTTATTGGTACTAGCAACCTATGAGGAAGACAATTGGGCCAAACATAGAAAAATCATCAATCCCTCCTTCCATCTAGAGAAGTTAAAGGTTTGTCATTCAACTTGTGATTGATCAATCAGAAACTATTATGTTGGGCAACGATGGATGAAATGTGTGCTCTTGCTGGCTAAGTCTTTCTATCGCCTCTGATTTGCATTCCTTATCGTTCAATCTGAACGTTTATGTCATATGACTAATTCGAGTAATATCTGCTATCTGACTTGAAGTAGACAACTATATGGTTCTATCTGCGTATGTATTCCACA…
>chr07:52591713|52648719
TAACGATGATCTTGTACGAGTCGTTAAGGCTATATTCCCCAATAACAGTACTTGCCCGACGAATTTATGAAGACATTACGCTAGGAGAAGTATCTCTACCAACTGGTGTGCTAGTCTCATTGCCAATTATCTTATTGCATCATGATAAAGATATATGGGGTGAAGATGCAAACAAGTTCAATCCAGAGAGATTTAGAGAAGGAATATCAAGTGCAACAAAGGGTCAAGTTACATATTTTCCATTTGCTTGGGGTCCAAGAATATGCATTGGACAAAATTTTGCCATGTTAGAGGCAAAGATGACTGTGTGTATGATCCTACAAAGCTTCTTTTTTGAATTGTCTCCATCCTACACACATGCTCCTCAGTCCTTGGTAACCACTCAGCCTCAGTATGGTG…
GAATTGTCTCCATCCTACACACATGCTCCTCAGTCCTTGGTAACCACTCAGCCTCAGTATGGTGCTCCACTTATTTTCCACAAACTATAATTTCATATTCTGTGAAGAGTTCATTCAGACTCTATTCATGGGTTGAGTTACAAATATTAAATATGGGTTCAGAAACAGTTTCTCTATTTCATAAAGATAGGGGATTATGTGGTGTACTCCCCACTCTCCCCTGACCCTCACATTGGGTATGTTGTTTTTGTTGTTCGGACAAACTCAGTAGTTCTGGTTTAAATCTTGCATTTATTTTTGGAAATCCATTAAATATTTTACACAGGAACCCGTGCTAGCACGATCCCAATATATGTTGCTCTCTCAATTTCAATTTATGTGACATAGTTGAAATTTGGA…
AATTTCTTAGATGTATTGACGACCAAATGGATCTGTTTATTCCTGACCTTGCTTCACCTTAATTGTTATATGACCGATCTTTCTTCTGATTTAACCAGCAACTTGTACTAGATGGTGATGCATCAATATATATTTTCCTCTCTGTTCAAGTGTTAGTGTCATTGACATTTTTCCTTGTTCACTATTTTCTCGAACAGCATATGCTTCCAGCTTTTTACTTGAGCTGTAGTGAGATGTTGAGCAAATGGGAAGACGTTGTTCCAGTTGAAGGCTCTCATGAGATAGATGTATGGCCTCACATGCAGCAATTGAGTTGTGATGTGATCTCTCGTATAGCTTTTGGCCGTAGTTATGAAGAAGGTAGAAAGATTTTTGAACTTCAAAAGGAACAAGTTCAGC…
>chr08:1437039|1474086
TCAAAATTTCTCATACCTACGCTGCTCATCCTCTGTCAGAACAACCAATGGTGCACCCTGACCCCCAATTGCTGGTGCAAGATCATTCTCAACCATGGGATCCTTTGGTGGCTGCCCCACCGCATCCTGCATAACTGGAGCTTCTTGCTGCTCTTGGGTCTGAGCCCCCTCTCTAGTCTGAGAGTCTTGTGGTGTGGCGGTCGCACCACCACCCTGGTCCTCTCTGTCATCAATCTGAGGCTCAGGAGAGGCCTCTCTAGTACGACCTCTCACTGGTGCTGCTCCACGGCCACGACCTCCGCTGTCTCTCAGTCCGGGACCCATGGGGGACATATCTGTCCATGCATCCATCGCGGCGCACGATACGTCCCTCGAAATATAATATCCGTCGCGGCACGC…
>chr08:42510235|42591253
GATTGATGAGAACATGGATGACACACTAACAAATGTGGAAGGGGCACAAGGGGCTCTGCTCAAGTACCTCAATAGCATCTCGTCAAATCGGTGGCTAATGATTAAGATATTCTTTGTGTTGATTTTCTTCCTTATGATTTTCCTATTTTTTGTGGCATAGTGAACCAATGGCGACATTCGACAAAGTGTGATGTAGAAAGACAAATAATCGTGTATTTTAGATAAGTTGCTCCGACCCCTGGTAACGCTACTGTAATGTTTCAAAAGTTCGAATTTGGTACCAACTCCATTTTGAGGCATCTTTTTACCCTTGTCTTCCATCAGATGTGGCTTATTGTAGTTATTATACCCTGTAAGGTTGCTGGGACCACTATAAGTTGAAACTTGAAAGCTGTAACG…
>chr08:43333743|43333891
TGCCGAGAAATCCATGGACAGTCCAACTGAAGATGATGAGCAAGCTCCAGCTGAAGAAAAATTATCCATTGCTGCTTGCAAGGATAACAAAGATATTGTTATGCGTGAAGACTTGAAGAGCGTATTCCAAAAATTTGGTACTGTGAAG
>chr08:45957845|45959136
GTAAAGAGGTTGGAAGAGGCTATTGAGGTGGAGGAGGAGGAAAACAAGAAGAAATTGAATGGTGATAAGAAAAGGTCGAGGGTTGATTCTGACTCAATTGGGTCAGTGAAAATGAATGATGTGGAGGAGTATAAGAAAATGAGTGTTAAGGAGTTAAGGGAGGTAGCTACTTCTCGTGGGATTTCAAGTACTGGGTCGAAGAAAGAACTTGTTCAGAGGCTTTGTGCTGCTGCTGATTCAAAGAAAAATGACTCAAAAGATGATCTTGGAGTTGGAGATGAAGGCGAGACAGAGAAATTGGTCACAGCAACAAAGAAAGGTGCAGCTGTTTTGGATCAATACCTGTCAGATGACATCAAAGAACAGTATCATGTCCTGCAACA
>chr09:12788524|12788727
GTTGCAAAGGAGATTGTGGAAGCTGTTGTGATGTATGCTGAGATTGTAATGAAGATTCTTGGGGTTGCTGCGGTTGAGGCTGAGTGGATGGTTGGGGTCGGGATTGATGATGAAGTTGTGATTGAGGTTGTTGGTGTGGATGAGGCTGAGGTTGGGGCTGGAACTGGGCTTGGGTTGGGTGTTGAAATTGAGGATGAAACTGAGGTTGGCCTTGGTGTTGATATTGAGGATGAAACTGGGGTGGTAACTGATGCTGGGGTTGGGGTTGGGGCTGAGCCCAAGGAGCTACATAACTGTTAAAGCTCTGATCTTGATACCCAATATAAGCTTGAGATGCGTATGGATTCCCATGTGTGGTTGAGGCAAGCGGCTCCTGATTATTTTGAGTAGCTGAAGCAG…
>chr09:12788524|12788745
GTTGTTGGTTCAGTTCAGGTTGCAAAGGAGATTGTGGAAGCTGTTGTGATGTATGCTGAGATTGTAATGAAGATTCTTGGGGTTGCTGCGGTTGAGGCTGAGTGGATGGTTGGGGTCGGGATTGATGATGAAGTTGTGATTGAGGTTGTTGGTGTGGATGAGGCTGAGGTTGGGGCTGGAACTGGGCTTGGGTTGGGTGTTGAAATTGAGGATGAAACTGAGGTTGGCCTTGGTGTTGATATTGAGGATGAAACTGGGGTGGTAACTGATGCTGGGGTTGGGGTTGGGGCTGAGCCCAAGGAGCTACATAACTGTTAAAGCTCTGATCTTGATACCCAATATAAGCTTGAGATGCGTATGGATTCCCATGTGTGGTTGAGGCAAGCGGCTCCTGATTAT…
>chr09:49079662|49088614
TGGTCATTCTTGCTGGAATTGCTTCTGCATCCGTTTTCTTATCAATAATTACATATGCTAGGCACAAGGGTCTTGTTGGATCTTAACTCCTACCTTTCAAATTTCCATTATCAACATTAATATCTTATTTCTTTCTGCAAAAATCACTGATTTTGCCAGTTTTTGAAAGTGGGGTTTTCTCAAATTGCATTATTACTATTATTTGTTGTAAGTGTGAAAGATGAAAACAGGGGTATCGAGAAGGTGGATACTTGTAGACAGTAAAGGACAGAGTAGTATATTGGATTTGGATAAGTATGCTATTATGAAAAGAGTTTCAATACATGCTAGAGATCTTCGTATTCTTGATCCTCTGCTTTCTTATCCTTCTGCAATATTTGGCAGAGAAAAGGCTATTGT…
>chr09:53311533|53311693
GTGAAGAAAGATCGAGATCGGGAGAGAGACAGAGAACGTGATAGAGAAAGAGAAAGAGATAGAGAAAGGGATATTAGAGAGAGGGATATTAGAGATAGAGATAGAGATAGGTCAAGTCGGAGTAAAAGAAGAAGAGGTGATAGATTGATGATGCACAGAG
>chr09:55629712|55745969
AAAACTAAGCTGGCCAGAACTTATTGGTGTACCAACAAAGCTTGCTAAGGAAATAATTGAGAAGGAAAATTCACTCATAACTAATGTTCAGATACTACTGAATGGTTCTCCAGTCACAAAGGATTTTAGTTGTAATCGAGTTCGTCTTTTTGATAACATTTTGGGTGATGTTGTAGAAATGCCTGTGGTTAGTTAATTAATGGATTACTGAAGCAATTAAGTAGCCACATGTAAAAAATAATTAGGGTTCATGTATGTTCATTATAATGTCTCCATGTACTCTTACTATATATAATGAAATAAATAAGTGTGGCTTCATTAAATGTAATCTTCTTAATTAAATCCTTTTACATATTGTGCATTACTTTGGTTGTTTCTATTTGTTTGTATGATTTTGAT…
CACTCATTGACCAGCGCGTGAAATAGCTTTTTAGTTAATTTTTAATTATTTCTTCTTCTTCTTCCATTTTTAGCCATCATTTTACCCAAATTAAATTTCATCCATTATAGATGAAGGTTTCAACAAAATGACGAAAAATGTTTTTAAAATCTAAAAATAAATCCATTTACGAAATTTTTCTTGGAAGAATTTAATATTAATTTCTTTAAACTAAGCTAAAAATTTGTTTGAGCTAGTAATGGCGTGCAGATGTGGGGTGGGGTAGTTTCTGCAAAAGGATTGGGGAGGTTTTTATTTTTGAAAATAAAATTTTCAAATGGTGCGCATAGTCGACTGGGGTGGGTTCTTTTATTTGTTTTTTTCAAATTATTTTTTAATTAGTTGGATAAAAATATTATG…
NNNNNNNNNNNNNNNNNNNNNNNNNNNNNNNNNNNNNNNNNNNNNNNNNNNNNNNNNNNNNNNNNNNNNNNNNNNNNNNNNNNNNNNNNNNNNNNNNNNNNNNNNNNNNNNNNNNNNNNNNNNNNNNNNNNNNNNNNNNNNNNNNNNNNNNNNNNNNNNNNNNNNNNNNNNNNNNNNNNNNNNNNNNNNNNNNNNNNNNNNNNNNNNNNNNNNNNNNNNNNNNNNNNNNNNNNNNNNNNNNNNNNNNNNNNNNNNNNNNNNNNNNNNNNNNNNNNNNNNNNNNNNNNNNNNNNNNNNNNNNNNNNNNNNNNNNNNNNNNNNNNNNNNNNNNNNNNNNNNNNNNNNNNNNNNNNNNNNNNNNNNNNNNNNNNNNNNNNNNNNNNNNNNNNNNNNNNNNNN…
TGCAACTTCCAGTGGAAAATGATGGCGAATTTGTATTTTGCCCAGGTAATTAATTTCACAGATGGTCACATAATTATGATTTTTTTTTCACTATTTTCACATAATTATAAGTGGCCCAGTGGTTTGGGCTTGACACTTCCATGTTGGAGGTCTCAAGTTTGAAACCCCTTGCTAGCGAAAGCAAGGGGTTTGCTTTCTGGCTTGAGCACGTCGCACCGGGCTTGCCTAGTGTGGATTACCTCCTCTCCTAGCTATGTGGTTTGTGAGCTATTGCATAGGAGCGGGGGGTTTTACCCTGTGCCCACCCAAAGGGTAGTGGCTACGGGATTCCCTTGTCATCACATAATTATATATTTGTTGTAATTATTGTAGGTAAGCTATCATGGCCTGAACTTGTTG…
>chr09:56141126|56144009
TCCTATCAAACGATAAGTTTGTAAGTGCAAATCATAGAGTTGTAGCGAACAAGATAGGACCAAGGATTTCAGTGGCATGCTTCTTCAATGGTCTTTTAGCACCTTCAAAGATGTATGGTCCAATCAAAGAACTCATATCTGAAGAAAATCCCCCACTATATGAAGATTTTCAAGTAGTTGATTATGTTACCAAGTTTTTCTCGAAACCTCTTGATAAGACTGGTCTTGATCTTCTCAGACTGTGAAGAGAAATAGAGCACCATAAACCATCAGCTATAAGAACAATGTCAGAGTTTGTGATTTGCTGTACAATAAATGTCGTCTTTTTTTTTTTTTTTTCAAATAAAGGGATAATAATGTATGGACTATCATCGTTCATCCTCTTTTAGCAATATCGAA…
>chr09:59384451|59443547
GGTTCTGAAAATGTAGAAATACTGGTGGTAGAACGACAGGCATTAAAGGGTGTGAAGGTGAGCACCAAAGCATTTCAGAAAATGAAATATCTTAGGGTGCTTAAAATTGATGACTTACATATTAGTGGAGATTTTGAGCTATTGTCCAAGGAGCTCAGATGGCTGTCTTGGAAAGGATGTCCTTTAAAATGTATACCGTCAAATTTTCCATCTGAGAAACTTGTATTTCTGAATATGAAAGGGAGCAATATCCAAGAATTTGGTTTGAATTTGCAGGTCCGTTACTCAATTCTGCAATTTTATGTGTAATGTTTAAGAGAAAGAAAATCTTAATTGAAACAATATTTTGTTTACTTTTAGTATTGTAGAAATTTGAAAAAGCTGGATCTCTCTGATTGC…
CGAGTTGCCTTTATGGCCATATTTTATAAGTTAAGTTGTTTTGTAATATTGCATTGCATTGAGTTATTCTGTTGGGTTAGGTTTCCGCTGAGTTAAGAAAGCCAGGCCAAGGGTTCGCTTGGGGCCAGAAATGGTCTCCGGGTGCCGGTCCTGCCCAGGGTGTACGCTCGGGGCGTGACATTACGTTTGCATCATCTCCACAGATGACGTGAAACAACTGGCTGAAGGAGTGCGAGGGAGCATAAGCAATGTTATAGGAACACATATTTTGTCCAAATCTACAGTCATATAAGGAAGAATATCAAATCGAAGAGGGATAAGAGGAAACAAGAAGAGAAGGTCAATCCAATGAGAAACGCCAAGAGGAGGCTGAGGATTGCAGAAAAGCATAAAGCCCAC…
>chr09:61318397|61318564
AGGAGAGTGGTAGTAGTAGGGAGGTGGTGGTGATGGAGATGGGGGTGGTGGTGATTTGTAGTAGTATGGTGGAGGAGGAGACGGTGATGGTGGTGGTGGGGACTTGTAGTAGTATGGTGGAGGAGGAGATGGCGATGGTGGTGGAGGAGACTTGTAGTAGTAGGGAG
>chr09:61321617|61321901
ATAGTAAGAAGTAGGTGGTGGAGGGGAAGTGTAGTAGTATGGTGAAGGAGGTGACTTAACTGGTGGTGGAGGGGAAGAGTAGTAGTATGGGGGTGGTGGTGACTTAACTGGTGGTGGTGGAGAACTGTAGTAGTATGGTGGAGGAGGTGACTTCTTGGGTGGTGGTGGCGAGGAGTAGTAGTATGGTGGTGGTGGTGACTTCTTGGGTGGTGGTGGTGAGGAGTAATAGTATGGTGGAGGAGGAGACTTAACTGGTGGTGGTGGAGAGCTGTAGTAGTATGGAG
>chr10:3379209|3486917
GGTGGTGCAATCCAGTTTTTTGGTACCAAACGACATCATGATAAATGGTTGAAGGACACAGAGGATTACGTGGTTAAAGGTTGCTTCTCGATGACAGAGTTGGGGCATGGAAGTAATGTTCGAAGTATTGAAACAGTCACAACGTATGATTCAAGCACAGGAGAGTTTGTCATAAATACTCCATGTGAATCAGCTCAGAAGTATTGGATTGGGGGTGCAGCTAATCATGCAACACATACCATAGTTTTCTCTCAGCTCATCATTGATGGGGAAAATCAAGGTGTCCATGCTTTTATCGCTCAGATCAGAGATGAAAATGGAGACATTTGTCCAAACATCCGCATAGCTGATTGTGGTCACAAAATTGGCTTAAATGGTGTTGACAATGGCAGAATTTGG…
>chr10:5623624|5623812
TATCCTGATCTCAAGCCTCCAACGTCACCGATACCTTCACAACCTAATGGCAGTGTGGGGAAAGCTGAAACAGTTTCCAAGGTAGAAGTATCTGCCGAGTCTACTCCAGAAATCAGTTCAGCTCCAAAACCAGAAGTAACAGCAGAAGCACTAACTGGAATTACAAGGCCACTTTCTCCATATCCCAA
>chr10:5683169|5781760
TTCTGGTACTACTCAAGGGAAGCCAAAGTTTGTACCTTTCAATGATGAATTGATGAATTCCACCATGCAGATATTCAAGACTTCTTTTGCCTTTAGGAACAAAGAATTTCCAATTGGGAATGGGAAGGCTTTGCAGTTTATTTACAGCAGCAAGCAGTTTAAAACTAAAGGTGGTTTGGCAGCTGGAACAGCCACTACCAATGTGTATAGAAATGCACAATTCAAGAAGACAATGAAGGCAATGTCTACCCCAGTTTGTAGTCCTGATGAAGTGATATTTGGTCCTGATTTTCAACAATCCTTATACTGTCACCTTCTGTGTGGTCTCATTTTCCGCGATGAAGTTCAAGTTGTTTCGTCTACGTTTGCACATAGCATTGTCCATGCTTTTCGAACTTT…
TTATATGTTTTGTACACATATTTTAAGTTGGCAATTATCATGATTTATAGTATTTTTTACATAAATTTTAAATATTTTAAAAATTAAAAACAAGTCAAACAAATTAAAACGGAAGAACCACCGAAAAAGAAAAAATAGTGCAGCTGCCAGGTAGGTATGTCGACCATGACCTGCCTGGTTATTGTCACTTATATATATGTAGTAGATATACATAATTTTGTATAGGAAAAAACCTTTCAACCAGAAAATTTGACCAAAATAGTATTTTACCTATGTTATTTTATCTTTTCGAACATTTTTATCCTTTTAACTTTAATACGTTTTAACTAAAACATGAAAAAAAGATCCGTTTATTTTAAAATAACAAAAGATATTATAGTTTTATAAATTTTTTGGTCA…
>chr10:12148967|12149125
TGGTGCTGGAGAAGTCAATTTCTTTGCAGGAGCTGGAGCAGGAGTTGATGGAAGTGGCGCAGGAGAAGGTGCTGCCGGAGGAGGTGGAGAGTTCACTGGTGGAGGAGGAGAAGCAGTAGGAGTAGGAGGTGCTGGTGGTGGAGAAGTTACAACAGGAG
>chr10:12149036|12149353
TGCTGCCGGAGGAGGTGGAGAGTTCACTGGTGGAGGAGGAGAAGCAGTAGGAGTAGGAGGTGCTGGTGGTGGAGAAGTTACAACAGGAGGTGGGGATGAAACTGTGGGGGGTGGTGAAGCAGTTGGTGGTGGCTGAGCCGGTGGTGTTTGGTTGTTAACTGGTGGAGGAGAACCAGTGGGTGTAGGTGGAGCTTGGGTAGCTGGTGTTGGAGGCGCTTGGGTAGTGGGTGTAGGTGGTGCTTGGTTAGTGGGTGTTGGAGGAGCCTGGTTAGTGGGTGTTGGTGGAGTCTGTGTAGGTGGTGCTTGATTAGTAGGGG
>chr10:12149222|12149365
TGGAGCTTGGGTAGCTGGTGTTGGAGGCGCTTGGGTAGTGGGTGTAGGTGGTGCTTGGTTAGTGGGTGTTGGAGGAGCCTGGTTAGTGGGTGTTGGTGGAGTCTGTGTAGGTGGTGCTTGATTAGTAGGGGGTGCCTGTGTTG
>chr11:365659|370395
TTTGCTCAAAAGGAATCTTACTGTGATATGGCAAAGAATCGTAAATTGCAAGATATAATAAAAAGGTCATTTATCAAACAGTTGTCCCTGCAAAATTTCTCCTTTGTGTCATGATAATTTATTATTCGCATCGTAAAATCATTCGCATTGCAATGCTCTTCTTTTTTACAATAAAAAGAAGTTTTCCAATTTATAATACTCTAAGGGGTCGTTTGGTTGGGAACAAGTTATTATAGGATTAATTATTCCACCATGTATATGGGATAACTTATCCCATCACTAAGGTTTAAATGGTGGAATAAATAATTCCAAGACTGCCTAATACCTCCAACCAAACACCGGATAAAATAATCCTACATTTTATCCCTGGGATTATTATACCTTTTACTTCATGCCAAA…
>chr11:892506|909213
CGTGGAAATTTCACGAAGCTGGAATGCATGTAAAACTGGTGGATGAAACTTTAGATGTCAGTGAATACAACGAACAAGAAGTGAAGAAAATCATAGAGATTGCCTTAATGTGTACACAATCACCTTCAACTTTTGCATGTCGTTGTCTTCTTCGCCGGATAGTTGGCGCAGGAAGAGTATAATCATGACTGTAAAGATGAAGGAGCGTTGGTAAATGACGATGAGGTACGCATGATTATTCCATCGGCGCCTGTAATGACACCTAAGGAAGAACGGGGGCTGGTTTCTGCACCTCCATTCTATCCTTACAAGCACGAACGACTCGATAATGGATTTGTATACCTTATCAAGCAATTGGATGGACAAAAGGAAAAAGATGAAGCGATAAAGTTGAAGCTG…
>chr11:3355199|3541009
CCGAAGCAAATCCACGAGATCAAGGATTTTCTCCTAACAGCAAGGAGGAAGGATGCACGATCTGTCAAGATCAAGAAGAACAAGGATATGGTTAAGTTCAAGGTTCGCTGCTCCAAGTACCTGTACACACTGTGTGTGTCAGACTTTGAGAAGGCTGACAAGTTGAAGCAGTCACTTCCTCCAGGTTTGAGCGTTCAAGACCTTTGAAGATGGAAGAGTTAATGTGTCCCCTCCACCCTAGATTGATTAGAAGATACTCGGGAATTCGAAGAACTTTTGTGTTCCTTCACCATTTTCTTATCCTGTCGAATATTTGAAGTTTTGTTCATTCTAGATATGGTGTTTCTTTTTCAATCTCCACCTTCGACCTTATTTTGTCGAACCCTTGTGGTGTTTGGA…
GTATTGACAATTGATTCCTTGGAGACTAAGGTTTCAACAGTTCTCTCCACATCACTGGAAAATAGTTCTCAGATTAAATTATACTGTCACTTAATATTTAATTTATTTTTATTTATCAACATATAATATTATTTGTAAATTTGAATACGTACAACAAAAATTAAATTAATTTTTTATAATAGATATTTAATATAATTTTTTTCTATTATATAATCTTAATATTTAGAATGCATTGATACTTATATTTTTTTCAGTCTTAAAAGTACTTTTTTTAAAAAGAATTAGTTAAACACATTTAGCTAACCAAAAACACTTATCAAATAATTAGCCAAATATAAAGTACTTTTTCGAAAAAAATTATCTTAAAAAAATACTTCCAAAAATAAGCAGAGAGTCTAA…
>chr11:3380198|3512672
CAAGGAGATGCTCTGATGATGCATACTAACTTGAAAGTCAGAACATATTGGGGAGAAATAGGGGTTGATTTATGGGATGCTGCTACATGGAAACATCAAGTGGACGGCCACGAGGTAGTTGCTATGACTCCGGCTATACTACTTTCTGCTTTGAGGCACAACTTTTTGCAGATAGATATGATTAAAGTTATAATGTTTGATGAGTGCCACAATGCACGAGGCAAACACCCCTATGCAAGCATAATGATGGTATACACATATAGCAGTGAAGCTGTTTTGGCAGAGTATATCCCGTTCTCAAATCCGAACCTGAAGATATATAAACGCGTAGATATTCCTTCCACATTATCTAAAAGTTTAGCTCATGACATGGAAAGCATGAATGTTCGATTTCAAAAT…
NNNNNNNNNNNNNNNNNNNNNNNNNNNNNNNNNNNNNNNNNNNNNNNNNNNNNNNNNNNNNNNNNNNNNNNNNNNNNNNNNNNNNNNNNNNNNNNNNNNNNNNNNNNNNNNNNNNNNNNNNNNNNNNNNNNNNNNNNNNNNNNNNNNNNNNNNNNNNNNNNNNNNNNNNNNNNNNNNNNNNNNNNNNNNNNNNNNNNNNNNNNNNNNNNNNNNNNNNNNNNNNNNNNNNNNNNNNNNNNNNNNNNNNNNNNNNNNNNNNNNNNNNNNNNNNNNNNNNNNNNNNNNNNNNNNNNNNNNNNNNNNNNNNNNNNNNNNNNNNNNNNNNNNNNNNNNNNNNNNNNNNNNNNNNNNNNNNNNNNNNNNNNNNNNNNNNNNNNNNNNNNNNNNNNNNNNNNNNNN…
>chr11:4062399|4086825
TGAAAGAGATAGTGAGGAACTATAACGTCGAGGCTAAATGGTTTATTGAAGGATATATGCCTCCTGTTTCTGAGTATCTAAGCAATGCTTTAGCAACTAGTGCTTCTTACTTGCTCACAACAACATCATATTTGGGCATGAAATCTGCTACTGAGCATGATTTCGAATGGTTGTCAAGGAACCCTCAAATTCTTAAAGCTAATGCAACATTATGTCGCGTTATTGATGACATAGCCACATACGAGGTATATATGAATTGACTGACACTGAGTTTAAGAAAGTAAAGAAGTGTTTTGAGTTTTTGTGGTTATAAACTAAAGATATGCAGAATGTACCAAATTAAAAATTTCTTTCAATTTTGTACTGGTCTGAAACATGTCATGTGGAAAGTTGAAATTA…
>chr11:4062896|4086612
TTGAGAAAAGTAGGGGACAAATTGCAACAGGAATTGAGTGTTACAGGAGAGATTATGGCGTATCAACTGAAGAAGCAATGGTTAAATTTAACGAAATGGCTGAGATAGCATGGAAGGATCTTAACGAAGGAATTCTTAGGCCGAATCATGTATCCATGGAGTTTTTAATGCGTATTCTCAATCTTGCTCGTCTTATTGACATTACATACAAACACAATGAAGATGGATACACACATCCGGAGAAGGTCTTAAAACCTCACATTGTTGCCCTACTTGTGGACTCCATCGAAATTTGATGAGCTACCATATGTTGTTATTTTTATCTTGTTGAATAAAGTTGTTAGGGAGCTTCTTTAGAAGTTGTTTTGTGCACTTCTTAACTAGGACTTCAACTAAACC…
>chr11:4390998|4394107
GCTATTGTTGATGGAAATGAAACAATTGATTACCTTGAGTTCATAACAACTTTATTACGCACATGAATCGCATGGAAAGAGAAGATTGCTTGTACAAGGCCATTGAGTATTTCGACAAGGATAAGAGTGGGTATGAAGCTATCCACCTGCCCCTCCATATTTGGTTAACATTTTATCGTTTTCTAATTTTGTTCCCTTTAGGTATATTACGATGGAAGAATTGGAGCATGCGCTGAAGGAATACAACATTACTGATGAAAAAACAATAAAAGAGATCATTATTGAAGTTGACACAGACATTGTACGGTATCCTTTTCTTTATGCACGTTTATATGATATTTCTATTTACAACATCTAAACGTCTTGTGATTGTGATAATTTCTTGTTTGAGCAACAAGG…
>chr11:39031371|39031508
CGATGAAAGAGAGAAGGGTGAAAGAGAAGCAGGAGGGAAGAGAAAGTATGCGGCCTTCAATGATTAAGAACAAGGAGAAAAGAGCAGTTGTACATGCTAAGTTGAAGCAGCAGAAGAAGGTTGAGAAGAGGAAGAAG
>chr11:42149272|42240724
ATTTGCAAAAGCAAATTAGTGACCTTGGCTTACAGGAACGTTTTGGTTCGACTAAACCACTAACTAGAACTACAACTTGTTTGGTTGATGAATCTGGTATCTTTGGTTTACACAAGGAAAAGAAGGATATGATTGACCGTTTATTGTCTGAAGATGCAAGTGGACGAAACCTGACTGTAGTTCCTATTGTTGGAATTGGCGGCTTGGGTAAGACAACACTAGCGAAAGTGGTTTACAATGATGAGAAGGTGAAGAACCATTTTGGTTTGAGAGCTTGGTATTGTGTTTCTGAGCCATATGATGCTTTGAGAATAACGAAAGGGTTACTTCAAGAAATTGGCTCTGTCTAGTGAAGACTCTTGGGCTTTATTCAAACGACATTCACTAGAAAATAGTGAT…
GGACTGTGATTCTTTGCCAGCACTAGGACAACTTCCTTCTTTGAAATTCCTTTCCATTAGAGGGATGCATGGAATAACAGAGGTGACGGATGAGTTCTATGGCAGTTCATCCTCCAAAAAGCCTTTTAACTGTCTTGAGAAGCTTGAATTTGAAGATATGCCGGAGTGGAAGCAATGGCACGTACTAGGAAGTGGGGAGTTCCCTATACTTGAGTACCTTTCAATTGAAAAATGTCCGAAGTTGATGGGGAAGTTGCCTGAAAATCTATGTTGTCTGACAGAATTGAGAATTTTAAAGACAACTCTTTTTGATGAAGCTCAAATGTTTAGATCCCAATTTGAGGGAATGATGCAGATTGAGGAATTATATATCGACAATTGTGACTCTGTTACCTCCTT…
TGAAGTGGAGTGAAGGTAGTTCTGCCAACGATTCACAAACTGAAAGATCCATACTGGATGGGCTACGGCCATACACAAACATAAAAGCAGTCGAAATCACCGGATATAGAGGGACAAGATTTTCAAATTGGCTGGCTGATCCTTCATTTCTTCAGCTAGTAGATTTGTCTCTTAGCGACTGCAAGGACTGTGATTCTTTGCCAGCACTAGGACAACTTCCTTCTTTGAAATTCCTTTCCATTAGAGGGATGCATGGAATAACAGAGGTGACGGATGAGTTCTATGGCAGTTCATCCTCCAAAAAGCCTTTTAACTGTCTTGAGAAGCTTGAATTTGAAGATATGCCGGAGTGGAAGCAATGGCACGTACTAGGAAGTGGGGAGTTCCCTATACTTGAGT…
>chr11:42745632|42849086
TTTCAGAAATGGAGATTGGCTTAGCAGTTGGTGGTGCATTTCTCTCTTCAGCTTTGAATGTTCTCTTTGATAGGCTTGCTCCTCACGGTGATCTTCTCAACATGTTTCAGAAGCATACAGATGATGTTCAGCTCTTTGAGAAGCTGGGGGACATTCTGCTTGGTCTTCAAATTGTGCTAAGTGATGCAGAGAATAAGCAAGCATCAAATCAATTTGTGAGCCAGTGGTTAAATAAGCTTCAGACTGCTGTGGACGGTGCTGAAAACTTGATAGAACAAGTCAATTATGAAGCTTTGAGACTTAAAGTGGAAGGTCAGCTTCAAAATCTTGCAGAAACAAGCAACCAGCAAGTAAGTGACCTTAACCTGTCCTTGAGTGATGATTTCTTTCTTAACATAA…
CGTTTTCCCAACGTATAAATCCTTAGACTTGCTCATCTCGGGGACTAATCCAATGATCGTCGTGAATGAAAATTGAGCCACTACTTCGAGGCTCGTATATTGCAAGTTTGCTTTCTTTTCCTCCGCTCATCAAAAGTTTCAAGTTCTTCGCGGTCATTAGAGCATGTTTTTGAGCCGAATATCCTTGTTTAAGTTCCTGATAGCAAAGAAGCATTAGAGTTCAATTGAACAATAATAACATACACAGTATAGTCTCACAAGTAGAGACTGTGGAGTGTTTACGCAGACTTTATCCCTACCTTGTCAAGTAAGAACTCAATTGAATAATAGAATCAAAACTCAAGTAATAGATAGCTGCTTCAGGTCCTCTGCCTACTGCTATATTATCAAAATGCCTTC…
TTTAAACCTTTTTGAGCAGTGTGGAATGTCTATTGCTCAAACCACGGCTGCCGACCAAAAACTGCTCATATTTCCACCATAAATGTTCATTGGGAGAACCTCTAATGATTCAAACATGTGGTGCTCCAATAGATGTAAGTTCCTTAGTATCTTTTGATTTTTGGTTACTTCTCTTTGCTTGTTTCTTAATTCTTTTTCTACATTATAGGATAAAGACATGTTTTACTCCTCTCGATATGCAGATATGTTGCAGAGATGAAGTCTCTGTGAGAGTGGTAAGATATCATTTAAAGCATATGGCAATCTAGCTCAGCAAGAGATACATGCTAAAGTATATCCTGTTTGGGATGAATTCAACGTGAGATAACAAAATAATGATTTACTCGTGTTTCAGTTACC…
>chr11:42749555|42821170
GTGGTAAGTCTATTGCTCAAATCATATATGTTCATTGGGAAAACCTGTAATGATTAAAACGAGTGCTGCTCTGATAGATGTAAGTTATTCTATTTCCTTAATATATTTTGATTGTTTGTTAATTCTTTTTGACAAGTGTGTACCATCTATTGCTTCTTTGAAGTCGACGAAATATCTTTAGATCAGGATGAAATCTTTATATTTGTAAAAGAAATCTAGTATAGGTAGGAATTGAGATAATTTGCTCAAGAAAATTGATTGCTTAATATATGTTAGGGTCTAAGAAATGCAACCTCACTCTTCTCAATCAGGTAGCCAAGACCTTGATAAGAGTTACATCAAGCTTCAAATTTCAAGAAAGTGTAAACGACTTTGAATGCCTGCTGCCATTTTTTATGC…
ATCCTTCAAATATGTCTCCCTTAACCACTCTGAACCCGGTGGCTTTCCCATGCAAAGAAAATTGGCTGAATCCCGTGAAATTACTAGCTAGTACCTCTCGACATCTTTGTAAAAGAGTAGAGAAGTCACGATCAAGACAATAGGTGAATCTCGTGAAATTAACTTAAATCTAATATAAAAATAATATAACCTTTAACTTGGCCTCAACTCATATATATGTCCTCCAACTTTGGATGTGCGCAGGTAGAGACTTAAATTTGTATAGAGTTGAATAAATAGACACAAACGACCTAAGTAACATCTTACATGAAAATTTTCATCTTACGTGGTGTCTTGTGTGTATTATGCCACGTAAGGCACATGTGTTTATTTGTTCAATTTTATACAATTTAAAGTGTC…
>chr11:44111010|44127109
TTCAACCTTGATTAACATTCAATTGCTCTACCAAGTTCACCGGCTTAAAAATGTTCACTTAAATGGACTACATCCAGGTTTAATTTTCTTCTAACTTATCAAAGAAACGTATTGTTTCTTTTCCCATGGGTTGAGGAAGGAGGAGATGGTTTAGACTTTAGAGTAATGCACATGTTTAACTCTTGATTTTTGATATTTCTACTGAGAGAGTTCAAACGCACACGAGACAGAAAGCTTGTCTTCCCATAACTTAACATCTAAAAGCCTAAGCACAATCTTAACTTTATTATCTGATCTCAGCTTAACCATCTTTTTTCTTTCTTTCGTCAGTTGTGCCGAAATTCTCTACTGAATAGACAAATATCAGCTCAACTGTGATCTGTCCGCAGAGTGTAGGTG…
>chr11:44126704|44172283
GTAAACATGTTTACTGCGAGATTTCCTTCCGGCAGTATGTCTAAAATGTGCTCCTCTGGCTCAAAGAATGATTATGCTTGAAATGCTAACCTGCATTTAGACCAGCAGTGTTACAAGGCCAAGTTGATATGTCCAGATGGTGTCGTCCACGAGTTTGGTAATACTTCATCCTCGATATTACTCTGTTGTGCGCGAGTTTGAAGCATCAGATGGAATTTTATTTTGTATGTATATATATAGTAAGTGATGTTATTTCAAGTTATGCATATGATCTTAGTTAAGGTGAAGCAGCAAATATTTCTATTTTTTCCTTAAGAATGTTGAGGATTGAGATTATAAGTGTAATTACGAAAGACAAAAATTGGACCTCTTTATAATGACGGATATTTTTTTGGCTGC…
AGGGCTAGACTACACAAAGACTTTTTCTCCTGTTGCTAAGATGGTGACTGTCAGGTCTGTTGTGGCCATTGCTGCAGCTAAGAGGTGGTTTATCTATCAAATGGATGTGCATAATGCATTCCTCCAAGGTGATCTCTTTGAAGAAGTATACATGCAGATTCCTCAAGGGTTTGGCAGCCATAGGGGGAATGATAAAGTGTGTAGACTGCACAAATCCCTTTATGGCCTGAAACAAGCACCTAGGATATTGAGAGGTTATCATTGTCGTGGGGTAAAAGTATTGCTGACAATTCACAAACTGAAAGAGACATATTCGATGAACTACAACCAAACACAAACATAAAAGAACTGGAAATCTCTGGATATAGAGGGACAAAATTTCCAAACTGGCTGGCTGAT…
>chr11:44129519|44174330
TGGCATGTGGGACTCAGATGACATCATTGCATATTTACAACTGCGAGAAGCTGAATTCGCTGCCAGAACATATGCAACAACTCCTTCCATCTCTTAAGGAACTGAAACTGGTTAATTGTTCACAAATAGAGTCCTTTCCTGTAGGAGGATTGCCCTTCAATTTACAACAACTTTGGATCTCCTGTTGTAAGAAACTGGTGAATGGCCGAAAAGAGTGGCATTTACAGAGACTCCCCTGTCTCAGAGATTTAACTATCCACCATGATGGTAGCGACGAAGTGGTTCTTGCTGGTGAAAAATGGGAGTTGCCTTGCTCTATTCGAAGGCTTAGCATATGGAATCTGAAAACATTAAGCAGCCAACTTCTCAAAAGCCTCACCTCTCTTGAGTACCTATTTG…
AAACAAACCACAACAAAACGAATAAGAACGAGTTGCAATATTGATTTACAGTCGACGATGAGTAAATCATACTCTCAAACTTTAACATTTCGAACACTATATGCAGTCCGAGATCCAAACAGTCGCCACGTTAAAATAAAGGAGACATAAATCAAAATGAGTATCACCTTTTCGAGGGCAGCGGCACCGAGACAGAGCGAGCAGAGGGACGGCAACTTCACTACTACAACGAGATTCCGACAAGTTTTTTCAATGGCGAGCACAAAAGAAAAGCCTTTTATCGATTCTCGCTTGAGTATAACTACTGATTGTTCCTTGTATGTATTCTTGTATTTATATTTTATTTTTATTTTATTTTTTTTGAAACTTTCTTCCCTTCTGTTTTTCCAAGCTTCTCCC…
>chr12:1759423|1760817
CGAGTAGTTAAGGTGTTCTGAGGACTAGCCAGTTCTCTGAAATAAATGTCAAATCAGAATTTTCATTTTTTCTGCATAAGGTGGCAGGATGATTGCAAATGGCTTGTAATTTAATTGTATATGATCTTTCGTATAGCCATTTGTCAGTGGTTCTTTAGATACTCCAAATTTTATGTACATACATACATACTGTATAGGCCAGAACACTCTCTGTCACCTTGACACAAGTGTACTCCTCGACCCCAACTTTTGTTGAGTTTATTATTGCTAGACCGTACTACACTTGAATTTGAATTGGACGTTATCAATATACAGCTTGAACTCCTTTATTGAAACTTATTTTTCTAAAGAGATTAGTGTAGGGTCTAATAATGTATGATCACAAATTTTTCTACTTTT…
>chr12:4905523|4905721
TGTTGGTGTAGTTTTGGGCAATTCCATAACTTCAGAGCTGATTAGCAGAACCCCAGGTTCTATTTTCACTCTGTCTGTTAGATCTTTTGAGAAATGCTGTGATGTTGCTAAAGTTTGGTTCTTTTTTGGTTTCTTGAATAGTTATTGGTGTAGTTTTGGGCAATTCCATAACTTCAGAGCTGATTAGCAGAACCCCAG
>chr12:38361224|38361394
TCTGCGATGCTATAAAATGTCTCTCCTCAGGATGATGGATCAATGGAGGTTGAGGTTGTGAGGGATTAACAGATGGAAGAGGCGGATGAGTTTGAGAAGGTGGAGGTGGCTGAGAGTACAATGATGAAGGGGAAGGCTGATACTGTTGATGTGGAGGTGGTGGGATAGAA
>chr12:48737051|48737304
TTCGTCAGATTACAAAGGAGAAGAATGAAGCTGTTCGTGGTCAAGATTTCGAAAAGGCTGGGGAATTACGTGATAGAGAAATGGATCTTAAGGCACAGATCACAGCCCTCATAGACAAAAACAAAGAG
>chr12:50542236|50543686
TGGAAAAGCAAAGCCTTTGAAGGCACCAAAAAGTGAAAAGAAGGAGTATGATGAGAATGACAAGGCTTTTCTTGCAAAGAAGAAGGAAGAAGAAAAGGCCCTGAAGGAGCTCAAGGCAAAGGCTCAGAAAGGGTCCATTG
>chr12:58537294|58544855
TTCGCGGAAGTGGCTAAACTCAAGAAGGTCTATTGGCTTGAAATTCAAGGCAAAATTGATTCTCGAAGACTATCAAAAAGAACTAAATATGTTGTGTATCTAGTGTTCAAATTGGAAAATCAATTCTATGGCCTTGAAACTGTTAATGCAGTTGTAAGATTTGTTGATTCTATGAGTAAAAAAGATGCGGAGAAACGAGCTAGTGTTGTGCATTTTGCAGGACGAGGACCTAGAGAAACGCTACCCTTCGAAAGAGCTGATGGATGGATGGAATTAAAAATGGGAGACTTTTTCAATGATGCAGGAGAAGACGGATATGTTGATGCGCGATTAATGGAAACTAAGAAACTCGATGAAAAAAGTGGCCTCATTGTTCAAGGAGTGGAGTTTCGTCCCGAA…
>chr01:3224450|3224641
GTTTTTTAGGCTGAAGTATAGCCCATACTATGAGGATAGTGAGAAGAGCTAAGAAGAGGAAGATAAGGAATCCAGCACAACAACGTCGAATTAGCTTCTTCTTCTTGCTCTTGTGGTGGCTACACTTTTTATCCGACATGTCGGTGGTGATAGTTGTGATGGTGGAGGGAGGAGGAAAGGTTGTTGAGAGT
>chr01:3224460|3224641
GTTTTTTAGGCTGAAGTATAGCCCATACTATGAGGATAGTGAGAAGAGCTAAGAAGAGGAAGATAAGGAATCCAGCACAACAACGTCGAATTAGCTTCTTCTTCTTGCTCTTGTGGTGGCTACACTTTTTATCCGACATGTCGGTGGTGATAGTTGTGATGGTGGAGGGAGGAGGAAAGGT
>chr01:8451116|8512400
GCTCCTCCTGTGATTGTTTTCTCATCTGCATGTGCAGGGCTAGCAGGTTTGAAATTTACTTCTTCCAAGCGTTTACCTTCGTCTACTCTGTAAAATAACTTGTTTTTTGTTTTACCTATTATTGTTTCTAGATTGTATGTTCCTGACATGAGTAAATCTTGAATGTATTCCACTAATTTTTTCCATTTGACGTTCTTTTCCATGGTTGAAACCTTGCAGGTGGTGTTGTTCCATCATTTGCACAGCTATCATCTTCTTCTTACCACACTGTGGTCTCATTTTTCACGTTACCGTCTACAGCCTCACAAGATGAAAACATGGATCTAGAACTTCTTCAACTTTGTAGCTTAAACACTGAGAGGAAATGCTTTTACTATCAGGAATCTTGTGCCTTCTGCG…
>chr01:55169289|55169448
ATCCATCACATGTAACTAAACAAAGTGAAAGTTTTGCTAAATCATTTGCTACACATGAGGAAAATTTGAAAGATGATGTTGAGAAGGTGTTATGCTGGAGGGATGCATTTCGTCAAGCAGGCAAAATAGCTGGATATGATTTGCCGAAAGGCTACGACG
>chr01:69155482|69171461
GAAAATATGAAGATATGGTTGGAGTTTTAATTATTTATCCAGTCATGTATTTATTTTTAATGTGTCTATGTACTTTGCTTCCACAATATCTTCTCCCGAAATGAAGTCAAGGAAATCACTGAAGCCTCCTTCTTTGTAGGACAAGATATTTTGTTCGTTAACAAGAGCTGATGCAGGTCTAACTTTTTTACCTAAAGTTAGACTATGAAGGCTGACAATTGAAATGCGCTTTTTTTCTGAGTTAACTGTTGCTCGGTGGACAACACTTTTGTATATCCCATTGGTCAGTACTTCCATGTGATCTCCCAGCAGAACAGTGAGAGCTCCCTCAATGAGTGGAACTGAATGCCACTTTTCATCTTGGCCCATGATTTGCAAGCCCTGGTGATTTTGTAGAAT…
>chr01:75772716|75772902
TGTGATGTTGGAGGGTGTGGTTGTTGCTTAGCATTAGAGGAAAACAGAGATGTCCAACCTTTTTTCTTCTTTGGCTGACTTTCGTTGTTTTGAGAGGTCGGATTTGCAGTTGATTGTTGTGTAGAAACAGGGGAAAACATAGGGTTTGTATCGTGTGTTGTTTCTGGGTAGCTTTCTTTCCTTTGA
>chr01:77860772|77860929
GTACAGAAGAGAAATAGAAACCACAAAAAGTTGAAGAAGATCACAAGAAAGAAATCACTTAAGAGACGGCGATTGAGAAGGAAAGCAAGATCTGAAAATGACGAGGAGTTCATAGACGTCGATCCAACCATGAAAGAAAAGAATAAAAAGAATGCAG
>chr01:78075020|78075195
TACAGCAGTGAAGTTGCACAGTGTGTTATGGAGAAGGCGAAACGAGCCTGCGAGGCTTTGAATGGGGTTAAGGTGGAGACGATA
>chr01:78834046|78893785
TGGTGGAAAGATTTGGATTTTGTGACAACGCTTCCATATGCTAGGGATAGAGCAGTGGAATGTTACTTTTGGACGATGGGAGTGTATGCTGAACCTCAATACTCTCAGGCTCGTGTCATCCTTGCAAAGACTATAGCAATGATTTCGATAGTAGATGACACATTCGATGCTTATGGAATAGTAAAAGAACTTGAGGTCTACACCGATGCCATACAAAGGTATGGACTTGCCTCTCCAACAGTTCATGGATTTATTAGACGGGAAACTTACTAAATCTCTTTCTGTTTTATTAGGTGGGATATTAGTCAAATTGATCGACTCCCAGAATACATGAAAGTTAGTTTTAAGGCTCTTTTGGATCTCTATGAAGATTATGAAAAGGAGTTGTCAAAGGATGGC…
ACTTTATCCGTTCAATTTCGACTATTGAGACAACATGGTTACAATATCTCCCCAAGTAGGTCTATTCTACACATGTTTTTCGTTTATTGTTGTATTTATGTTTCTTGCTTACACCAAGGAATTCTTTTTATTGTTTTTTTCACTTTTTCTTACTAAAAGCTAATCTTTTATTTTTGTTCATGATCCAGAACTTTTTATTAGATTCCAAGATGCAAAAGGCAAATTTAAAGAATCTCTTTGTAACGACATCAAGGGTCTTTTGAACTTATACGAAGCCTCACATGTAAGGACTCATGGAGAAGATATTTTGGAAGAGGCACTTGCTTTCTCTACTGCTCATCTTGAATCTGCAGCTCCACATTTGAAGTCACCTCTGAGTAAGCAAGTGACACATGCCCT…
>chr01:83797162|83797395
GTGGAGTTGCGACCGGTGCAGGTGCCGCTGCCGGTGGAGGTGGAGTACTCACAGGTGGAGGAGTAGCTGGTGGTGGAGCACTCACTGGTGGAGGAGTAGCTGGTGGTGGAGCACTCACTGGTGGAGGAGTAGCTGGTGGTGGAGCACTCACTGGTGGAGGAGTAGCTGGTGGTGGAGCACTCACTGGTGGAGGAGTAGCTGGTGGTGGAGCACTCACTGGTGGAGGAGTAGCTGGTGGTGGAGCACTCACTGGTGGAGGAGTAGCTGGTGGTGGAGCACTCACTGGTGGAGGTGGAGAAGCGGCAGGTAGTGGTGAAGTTGCTGGTGGAGAAGATACAGATGGAGGAGGTGAACTTACTGCAGGAGGTGGAGAACCGGTAGGTGCAGGGGTAGTGGATG…
>chr02:22858873|22863838
GAATCTGGAGAAGCTGAAGGGTGCTAAAGGAAGTCAGCTCGATACGAACAAAAAGGCCATGAATATCCAGTGCAAGGTGTGTATGCAGACATTTATGTGCACAACATCAGA
>chr02:30598586|30641844
ATTTTCTCAAATGGAATTTACAAGAGCATAGAGCATAGATCAGTGGTGAGCTCAGAAAAAGAAAGGATTTCAGTAGCAACATTTCATAATTCAAGATTGGATGGTGAATTAGGTCCAGCTAATAGCCTTATTAATGCTCATAATCCACCAAAATTCAAAAAAATTGAAGCCACTGAATTTTATAAAGGATATCTCACACGTGAACTTGTTGGGAAATCATATGTGGACACCATGAGAATTAATTAGTAGTTGTATTATTGGTACCTACATAAAATCCTTCGATTATGAAAGGATTAAAACAAAATAAATAGCCCCCCCCCGCTTGATATAATATGTGATGAATAGATATAATTATAATATGCATTACATTGAAAATGCATAAGTTAAGGTAATTCCGAC…
>chr02:38507170|38507758
GAGTTCAGGAAGACCTACAAGGAGAAGCACCCAAACAACAAATCTGTTGCTGTTGTTGGCAAAGCTGGTGGAGACAAGTGGAAACAGTTGTCAGATGAAGAGAAAGCACCTTACCAAGCCAAGGCTGAGAAGAGGAAGGCTGAGTACCAAAAGAACATGGATGCATATAACAAAAAACTGGCTGCTGGTGATGCTGATGATGAGGAATCTGACAAGTCCAAGTCTGAGGTACATGATGATGATGAGGACGATGATGGAAGTGAAGA
>chr02:45928525|45928998
AAATTGATGCAAAGTTCAGGGAAGAAGCGAGAAGAAAGAGAGCCAGTTCCACAGTGCAAACATCGGAAACTTCAAGAAATTCAAGAAAAGCCCGGAAAGGTCTTCAAGAACCAAGCAATTTCTGCAAAGTTGTTCCAGCAGAG
>chr03:35903069|35903241
GTGCACCCATAAGTACGATCAAGAATGCCGGGCCACAAAACAAGTTCAAATAATCCAAGAAAATCCAATAAAAATGTACCACACCACATACTTTGGCAATCACACTTGCAATTCAACAAAGATTCCAAAACATACATATAATTCACAATTCAATCATGCTATGGTAAAGCAC
>chr03:56839594|56908405
GATTCTGCGGATAAGGTTGTCAGAGAGCATGGCAAGGAGCTCGTTGGCTGCAGAGTAAGGGTTTGGTGGCCACTTGATCAAGTGTATGTGATTTCACTGAATATGTATATATTTTTTTTGAGAATGAGTTGGGGACCCGATGTGGATGGGGGTATATTATGTAGCCAAGCTTCAGATATTCCTGTTAAAAGTTTAAATGTTGACTTGCTCTTTCACTGAGTGAGTCACATTTTTTTCATCCGAATAACACTGAATGAATTGCTTTGTCATAAATTTCTGAATATGAATAATGCATATGCATCAGCCTCAGTTGTGATGTCAATTACAGAAGTAGGCAAGCAATTTGTCAATGGTAGGTAGTAGCAACTAGAATATTGTATAAAAATCATGAAGACGATA…
TTGTGTAGGGCTTTGGGCATATTGTACATGGGTGCTACTATGTATGTGGTCACTGGTTCTCTTAGTTTGTCAAAGGTCAAGCATCCTCTTAGTTTTTTTAATTTTTTTAATTTTATGAAGTAAGTAGATTTATTGTTGGCATGAAGATATTAGTGTACAAAAGAGATGCTGTCAAATTCATTACAATTGTCTATGCTACAAAAAGGTTATACAAAAATATTTAGAATGTTAGCCCAGTCCCCAATGAGGCAAAAGACTATTTTATGTGCAACTTCCTCTTAGGCTTGTATATGTGCTTTAGTATCCTTCAATAACTGAACCCATTGTCTTGGATTTGATCATTAGATATCTCAAGCAGTTCTCGTTATCTATTCATCTTTCTATCATTTACACTCCAAA…
>chr03:61349850|61350062
TGGAAACAAAAATTGGGGGAATTCAGTGAGGGAATTGACACAGGCAATACTAAAATTCGGGGAAGCATATGAACAAACAGAGAGCGCGAAGCTGCAACAAATGGTGGAGATGGAGAAGCAGAGGATGAAATTTGCGAAAGAAATGGAATTGCAGAGAATGCAGTTCTTCATGAATACACAATTGGAAATTTCACAGCTTAAGCACAGGAGAA
>chr04:30427228|30427417
CTACTGACTGGGATGATAGGGAATATATAGAAGATCCAAATGATGACAAACCTGAGGGATATGATTCTATTCCGAGAGAGATTCCGGACCGGAAAGCTAAAAAG
>chr04:59015504|59015698
GTGGTGGTGGCGACTTGTAAATAGGAGTTGGAGGTGGTGGAGACTTGTAAACGGGATGGTGAATATGGTGTGGTGGAGGAGACTTGTAAACTGGGGTGTGTGGAGGGTAGTGTGGCTTCTCAGATGGTGGTGGAGACTTGTAAACGGGATGATGATGGTGTGGTGGAGGAGACTTATACACTGGATGGTGGGGT
>chr04:59098461|59098729
GTGTTCCTTCTTATTCCTCTGGTCCTGCATGGATTGAATAATCTATGGATTAGATGAAAGAAAAAGATGGTTTTCATTAATCAAATATTATAGTCAATGTGCTTAGTAGGATATATAGAAAAATAATGCAAAAATTGTGACAAATATATTACCTTGTTCGATAGTGTGAAACTAGTAGTGGCTAGGAGGAGGTGGAGAAGTGTAATAGTAAGGGGCTGGAGACTTGTGAACTGGGGGTGGGGGTGATTTGTATTTGTAAACGGGTGGT
>chr04:60611580|60611721
GTTGATTATGTGATTGAAAAAATGGTGATGGTGATCGCATTGATGCTGCAGACATTAGTTGGAACCGCGAAGCTGCTGGTGCTGGTGCTGTGGTTGAAATGGCTAATCTTGTTGTGGGCTGTTGTTGTGGTAATAATCGGA
>chr04:62231976|62253560
GATCCAGCTAGGACATTCACACCAAGGATCATATTGAAAGCCATGGGAGGTTCCAAGTGAAGACCAAGATCCTTTTTGGAGATGAAGGTCCCGAGATGGACCGAATTTGGAACTCGCTGGACCAAATTTAATACTGATTGTGACTGCTCAAGTATGTTGATCGCCCAGACATGCAGTTTGGCCAGATATTTTATGTTCCTCAATTGAAGGCACAACTCATGTATCCTCATGCGCTTGCTTATGGTTTTGGCATAGGAACGATTTGAGCTTATAGCTTCGGAATAAATGCAACCTTGTTGTTCTTGTTCAACACCTATGGTTGCGGCTGAAGTAGAGCCAAACTCCTTGTGTTAATCATTCTAACCTGTTGTAGTTTGAGTAATCTAGTAGGTTTCTTCT…
>chr04:62450017|62468479
TCAAGATATAGGTGGGACAGCAAAGGTATCACCAACACCACCTCCGAGTGGTTTGACATCAAATCCGCTGCCAACGACTGAGCAACAAAGAAACTCGGGTGGACATGCAGTTGCACCCGCCATTGCCGGTAAAGCTACCCCTAAACCATCTGCAGCATCACTCCTTGCAGTTTCATGGCATTACACTATGAGTTCTCTTCTATTTTCATTGGTTGTATGGTTGCGTTATCTGATATAGCATTTGTAATTATGTACGTATATGTAAATTCTCATTTCTTCAATCAGATCCTTTTCTCACAAATCATTCAGTCTAGTCAGTTAATTTCATTGGTGTTGTTAGCAAATATAATCCACCACCAAAAAAACACAAAATTAATTTCTCATCCTTTCTCAGCTTTA…
>chr04:66806506|66813689
GGAGATCATGACATGAATGTTACCTTCCTATCAACTCAATCATGGATAAGATCTCTTAACTATTCAATTGTCGATGATTGGCGAGCTTGGACTGTTGACAATCAAGTTGCCGGGTTAGTTCTTGATGAAAGACGTACATTTTAAAATTATCATACGTATATTAGTCATAAACTCTGTCAGTTTATAGATGTTAAACTCTTTTTTTTTTCTTTTTTCGTTTGTTCGATTTCAGTTACACGAGAAGTTATTCAAATCAGATGACATTTGCCACAGTGAAGGCAAGAAAACCTTCTATCAATCTATTTTTTCACTTGGTTAAATTTTTTTGTCAAATTGTTAAAATTGGTTTGTTAATTTTATTATTTAACAGGGAGCAGGGCATACTGCACCAGAGTATAA…
>chr05:1622131|1622406
GTGCTGGTGATGGTGGCGTTTGTGCCGGAGCTATCTGAGGTGGAGAAGCAACTGGAGCGGGTGGTGGTTGTGATGGACTTGAGATGGGTGGAATTGGTGGTGGGGTTGTTGGAGCAGAGACGGGGGCAACTTTAGGCGGAGGTACTATTGGAGGTGGTGCTGAAGTTGCTGGTGGCTGTGATGGTGCAACAGGCGTAATGGAAGGCGGGGGTGTTGCTGCAACAGGTGTCGTAGTAGGTGGAGGTGTCGTGGTTGGTGTAGATGGTGATGCAGCT
>chr05:3714544|3714871
TTTGAACGGAAGCAGAAGAATCGGATACCGAATACTGTAGGTAGAAAAGTGCAGCAGCTAAAGCGAAGAACAGATCGGGAGGAAGCGGGAGAAGAGAAGTTGACTCGGAGATAAGGAGAAAAACAACGAGTATTAGAAACGAGAAAACAACGGCGGCGGCTTGAAGTGAGGTGAAACGGTGCACCGGAGTATGACCTTTGAGGAGAGGATCGGCATCTAAAGAGACGAGCGATTGATGGATCAGAGAAATGAGGAGGCAGAGAAGGAGGAGATAAAGAGGTAGACGGCGGAGATGCGGCTGAGATATGAAGGAGAGAGGGTGGTAGG
>chr05:45258427|45266187
AATCTGCCTATTGGATTGCTGCAAAAATTGTTTGTTTGAAACTTGATCATGGATGGTCATACTTGGCTTGCAACATATGTTTTACACGGGTGGACCAAGAGGGAAATAAATATTATTGTTCAGAATGCAATAAGGAAGTAAAATATGTTATTCACAGGTTTGTATAAACAATTAATAAATTTTAATTTTAATTTCAATTAATATTCTGTAACACAAATATATTATGATTTTCAGGTACAATCTTCAAATGTATGTTATGGATGGAACTGCATTTATATCATTATTTCTTTTGAATAGAGAGGCTTTACAACTAGTAGGAAAGTCCGCAAAAGAATTAAATGAAGGATTACTTGAAGATGTTGAATGCTCTTATCCAAGCGAGCTTGATGATTTAATTGA…
>chr05:48931370|49012302
GAAATAAAAGACCAAGGTTCCACTGAAGATAGATTAGTACTTCTAAAAGGTGTGAGTGGAGCTTTCAGACCAGGTGTTCTCACAGCTTTGATGGGCGTTAGTGGAGCTGGTAAAACAACACTGATGGATGTGTTGGCCGGAAGAAAAACAGGAGGATATATTGATGGTGACATCAAGATTTCTGGATATCCGAAGAAGCAAGCAACATTTGCACGTATTTCTGGATATTGTGAGCAGAATGACATCCATTCGCCTTATATTACAGTTTATGAGTCATTGGTTTACTCAGCTTGGCTGCGTTTATCTCATGATGTTGACAAAAACAAGAGAAAGGTCGGTTCCCCTAAATCATTACTCCATAAAATTGGTTGAACATATTAAAGAAACAGTCGTATACAC…
>chr05:48999328|49018762
TCATTGCCTGGAGTTAGTAAGATAAAAGAGGCTTACAATCCCGCAACTTGGATGTTAGAAGTCACCGCCTCATCTCAAGAAATGATGTTAGGGGTTGATTTTGCTGATTTATACAAGAATTCCGACCTCTACAGGAGGAACAAAGCCTTGATTGCTGAATTAAGTACGCCTCGTCCTGGTACAAAGGATCTACATTTTGAAACTCAATTTTCACAGCCTTTCTGGACCCAATGTATGGCTTGTCTCTGGAAGCAACACTGGTCGTATTGGCGTAATCCATCTTATACTGCTGTTAGATTCATTTTCACAACATTCATTGCACTTGTCTTTGGCACAATGTTTTGGGATCTTGGTACCAAAGTGTAAGTTCAAATCACAATGACAACTAAATATTAACTT…
>chr05:49002901|49014840
GCTTCAGTAACAGAAGGACAGGAAGCCAATATTGTTACAGATTATGTTCTTAAGGTAACATTTGGCAATATCAAAATTATTTCGCTTAATAAGGATTTAATGTATATAGTGCTTTTTAACTTGTTGTAGCAGATAACCTATCTTATGGACGTTACCTATAGTTAGTAATTTGATTTCCGTTTACAGATTTTGGGACTGGATATCTGTGCCGATACTATGGTGGGAGATGAAATGCTAAGGGGTATTTCAGGGGGGCAAAAGAAACGTGTAACGACGGGTGAAATGCTTGTTGGACCATCAAAGGCGCTTTTCATGGATGAAATCTCAACTGGATTGGACAGTTCAACTACTTTCTCCATTGTCAATTCGCTAAGACAATCGGTGCAGCTCTTGAAGGGA…
>chr05:49868395|49868598
TTCTTTAGGCTTCTCCACAACCACCACTTTAGGTTTCTCAGGTACTTTAGGCTTCTCCACAACCACCACTTTGGGTTTCTCAGGTTCTTTAGGCTTTTCCACGATCACTACTTTGGGTTTCTCAGGCTCTTTAGGCTTCTCCACAACCACCACCTTGGGTTTCTCGGGCTCTTTAGGCTTTTCAGGCACTTTGGGCTTTTCGG
>chr06:2728054|2780319
CGGTCATCGACGGCGGCTCTTCTTCTTCCTCCTCTATCCATTTGATGGAAAACGGACCGCCACAGCCGTCAGGTTTGCATAATCTCTCTGTATTTCGATCTTTTCGTTAGCGGGTTTGGTTTTATTTTTGTCAATTGCCCTTTTTTAGATAGTGTTTGGCCTACTTGTCGTGTACCGCGACTAATTTAATGAATAGATTGAAGGAGATCACCTAAAGTTTTTGTTGTTTTGGGATTTGGATTTGGATTTTGATCTCTCGTGGTCAATTTTGAGTTTCATTGTTGTTAGGGCATATGTTTGGGGGTTGTCAAGTGCCAATTATCTGATTAAATTACGTTTATATCCGTGCAAATTTCGATAGTAAACTCATCGAGGGGGCAGAGTTATCTGGTAATTGGG…
>chr06:49904805|49905069
GTGTTTGCTGCCATGGCTGGTAAAGATGCAGATAAGGGAAAAAAGAAAGAAGGCAAGAAAGAGGTAGTTCATGGAAAAAAGAAAGAAGTCAAGAAAGAGACAGGTCTTGGTCTCTCTTACAAGAAAGATGAGAACTTTGGAGAGTGGTATTCTGA
>chr07:2834631|2900253
GCAATAAGATGATGAAGGTGAAGAGGATGAAACATTATAAGTGGAGTTGCCACAGAAAGAAGCACATTGACTTACAATGCTGTCTCTACTACCGGTGTCTAAATCTTTGGCATAAGCATAAATGTCACAACCAATGGCTACTAAGTTGTTCTTGTTGGAAATACTGAAATACTCGTCGCTGTTTGCTTGAAGATAATCATTGTAAATGTTCTTTCCAGATGAGTTGTTGTAGTGGAGAGGAGTAAAAGTAATATAAATAGTGATGGAGTCCATTGATATGTGTTGCACAGACAAATCATTTATAAAAGCAGTGTTGTTATCGCATCTCACTTCAAATGCTTCATTGAAGCAACACTCTTTTCCTATTCCAAATGGAAAAGGAATGGTTACGTTGCCACA…
NNNNNNNNNNNNNNNNNNNNNNNNNNNNNNNNNNNNNNNNNNNNNNNNNNNNNNNNNNNNNNNNNNNNNNNNNNNNNNNNNNNNNNNNNNNNNNNNNNNNNNNNNNNNNNNNNNNNNNNNNNNNNNNNNNNNNNNNNNNNNNNNNNNNNNNNNNNNNNNNNNNNNNNNNNNNNNNNNNNNNNNNNNNNNNNNNNNNNNNNNNNNNNNNNNNNNNNNNNNNNNNNNNNNNNNNNNNNNNNNNNNNNNNNNNNNNNNNNNNNNNNNNNNNNNNNNNNNNNNNNNNNNNNNNNNNNNNNNNNNNNNNNNNNNNNNNNNNNNNNNNNNNNNNNNNNNNNNNNNNNNNNNNNNNNNNNNNNNNNNNNNNNNNNNNNNNNNNNNNNNNNNNNNNNNNNNNNNNNN…
NNNNNNNNNNNNNNNNNNNNNNNNNNNNNNNNNNNNNNNNNNNNNNNNNNNNNNNNNNNNNNNNNNNNNNNNNNNNNNNNNNNNNNNNNNNNNNNNNNNNNNNNNNNNNNNNNNNNNNNNNNNNNNNNNNNNNNNNNNNNNNNNNNNNNNNNNNNNNNNNNNNNNNNNNNNNNNNNNNNNNNNNNNNNNNNNNNNNNNNNNNNNNNNNNNNNNNNNNNNNNNNNNNNNNNNNNNNNNNNNNNNNNNNNNNNNNNNNNNNNNNNNNNNNNNNNNNNNNNNNNNNNNNNNNNNNNNNNNNNNNNNNNNNNNNNNNNNNNNNNNNNNNNNNNNNNNNNNNNNNNNNNNNNNNNNNNNNNNNNNNNNNNNNNNNNNNNNNNNNNNNNNNNNNNNNNNNNNNNN…
NNNNNNNNNNNNNNNNNNNNNNNNNNNNNNNNNNNNNNNNNNNNNNNNNNNNNNNNNNNNNNNNNNNNNNNNNNNNNNNNNNNNNNNNNNNNNNNNNNNNNNNNNNNNNNNNNNNNNNNNNNNNNNNNNNNNNNNNNNNNNNNNNNNNNNNNNNNNNNNNNNNNNNNNNNNNNNNNNNNNNNNNNNNNNNNNNNNNNNNNNNNNNNNNNNNNNNNNNNNNNNNNNNNNNNNNNNNNNNNNNNNNNNNNNNNNNNNNNNNNNNNNNNNNNNNNNNNNNNNNNNNNNNNNNNNNNNNNNNNNNNNNNNNNNNNNNNNNNNNNNNNNNNNNNNNNNNNNNNNNNNNNNNNNNNNNNNNNNNNNNNNNNNNNNNNNNNNNNNNNNNNNNNNNNNNNNNNNNNN…
>chr07:10163234|10163464
TCAAGGATTCATAGCACGGGACATAACATTTGAGAACACAGCAGGACCCGAAAAACACCAAGCAGTTGCATTTCGGTCCGACTCTGACTTATCCGTCTTGTTCCGATGCGCGGTGAGGGGCTACCAAGACACTCTCTACGCTCACTCCATGCGACAATTCTACAGGGACTGTACTATTACTGGCACAGTCGATTTCATTTTCGGAGACGGTACAGCCATTTTCCAAAACT
>chr07:40814781|40992402
TTGCAGACTTTGGGGTTGCTCGTATTGAGGTGCAGACAGAAGGAATGACACCAGAGACTGGAACATACCGCTGGATGGCTCCGTAAGCCTCTAACCCTTTAGCAACCTTGTTAGATGTGATTGTCTTATTTACTGTTACCTTTCTCAAAAAAATAAAAAGTGATTTTCTTAAGTTACCTAATTAAAAAAAAGAAAAGTGATTTTCTTAGTCTAAGCCTGTTCTTCTGGCAAAACCATAATACAGAGCTTTTGCTTTTATTTTTCTTTTCAAAATGTTAAATATCAGCCATAACACAGAGCTACTTCGGCTGTTCCATAGATTCTTTCATGGTTTCAGTTTCCTTCTTTTTGTAAAATTCATACAAATGTTTTGCATACAGTACGTGCCCTATTGTTCGT…
GTTTGATTGGAACAACAAATTTAAGAAAGAAAGGAATAATTTTGAAATTTGTGATCTAAAATCAACTAACACATATTTATATAGTTATAAATTATTTTATTAAAAGTAAAAAATGACATTTAAAAGTTAATATAAAAATATATCATTCTTTTTTAAACGGACTAAAAAAGAAAAATAAGTCAATGTTCTTTAATGGTTCATAATTTGAACAGAAACGTGTTTATAGCAAAAACTACCACTCAACTATCTAAAGGATGTGCGTGAGTTTGTTTGGCCGGTTTTTTTATCTAAATTAATCCGAATCAAATCAAATTAATTGACTTGTTTTGATTTGATACGATTTTTTTAGAAAATAAAGAATATTTTTACATTATGTGGTCTTATAGTAAAGATATGTCA…
TTGTATGACCCTCCATATATGTTTTTTCCCTTGAAGAAGTGGTTGGATGGTTCAATAAGTATCACTGGAACGCCCGAAACTTCTCCTCGATATGCTTTACAGGCAACCCAGTTTCCATCATGATATGAGTTGTAAGTTTTCATCAAGGCTAGCTCATTGATGCAATGCTTTGGAATACATTCATAGAAAGGAATCATAACATCAACTTTGTGGCCACGATTTAAACAGGCACGTCCAAGTCCTGTTACAACATCACCTAGACCCCCGACTTTTGCTATAGGTGCCATTTCAGCAGTCACATGAACAATGTGCAAAAGATCAGAATCCTGCTCCACTCCAGCAGAAGCATCCGAACTGAGGTCCCAAGATGGAAAGTCTCCTTTCCAGAATGGAATTTCA…
ACCTGCTGTAGGAGCTGTATCAGCGGCCAGAAGATATCCAGTCTTGAAATCTTGATTTGAGTTTGCAAATTTGAAGCCCCTAACGCGCTGCATTTTTAACTCCAACCACTGAAGAGCCCTATTAATACTAAGCTCAGTCAACAAAAACTGCTTCAAAGTGAAAAATTCAGTTATCTTTTCAGTACATCATTCCTTATAGAACATATTCACTCTATTATATTCTCCTGCATCCTTTAAAACTTTAACAACTATAGTAAGTTGTAGTTGAATATCTGATGTTAGCCTAAGCAATTCTTTACCCTGCACTTCTGTTATTTCTTCTCATATCCTTTTCCTGCATTTGGAATTTCTTGAGTGATGGTTGCTCATATGATTTTTCTTTGTGGTTTCTACTTATCT…
>chr07:41144688|41144951
TCTTGGTACATGTGGAGGTTTTACAATTGGTGGCTTAGGGCCATGATGAGATGGAGGAGGGCATGGTTTTTGTGGGGGGTGTTTAGGGGTAGAAGGTGGTTTAACATGTGGAGGGTATTTAGGGTGTTTAGGGGTAGTAGGTGGTTTCACATATGGTGGTTGTTTAGGGTGTTTAGGGGTAGAAGGTGGTTTTACATGTGGAGGATCTTTAGGGTGTTTAGGGGTAGAAGGTGGCTTTACATGTGGAGGTTGTGTAGAAGGTG
>chr07:47944917|47986270
TGGTCAGCGATTGCAGTTCACTTGCCAGGAAGATCAGACAACGAGATAAAGAATCATTGGCACACAGCACTGAAGAAGCGAACTAATTATAACTTGAGTGAAGGAAGTAAGAAATGCAATAATAAGAAGAGTGAAAGTAATATTACTAAAAGAAAGAGTAATGTGGAAAATCAAAATGCAAGTGCTAATAATAATATGCATGAAAATATAGTATTGGAAAGTTCAGAATGGTCACCAAAGGAGTCATCAAGTGAAGAATTATCCTCTATTGACTATCAACAAGATATTTTTCAAGAAGAATTAGCTATTTTGGAGGAAATTACTAGTGGAAGTTTTTGGACAGAACCATTTGAAATGGATAGTAAAATTGATTTTGTAGCTCCTTCAATTGATTATTGT…
>chr07:53875674|53881403
CATGGAAACTCTATAAAGAAGGTAGGTCAACAGAACTACTTGATGAATACCTAGGTGATTCTTGTTCAACAACCGAAGTGGAACGATCAATCTGTGTTGGTCTATTATGTGTCCAACAAAGTCCAGAAGACCGTCCAAATATGTCTTCTGCAGTTATGATGTTAAGCAATGAAGGTGAATTGCCACAGGCTAAACGGCCAGGATTTTACATAGAAAGAGATGCACCAGATGGTGAATTATATGCACAGAATACAGTGAGTGAGACCCCCATCACAATATTAGCTGCCCGATAAGAAAATATTTGTCCACTCGCTTCCACAACAAGCTTGCAGTTTTAATAACCTTTTCTTTAATTCTTTGTAGAAATGTGGTGAAAATTTTGTGTATGGCTTTGCCTTA…
>chr08:1437039|1556887
GCGTTATTATCCCTTAGCGTTGCAACGAGACTTGCACAAGAGGATCCAGCATTTGCTTCAATTAAGTCATTGGATTACAAGCAAATGTTGTTGCTCTCATTAGGCACTGGCACTAATTCAGAGTTTGATAAAACATATACAGCACAAGAGGCAGCTAAATGGGGTCCTCTACGATGGATGTTAGCTATACAGCAAATGACTAATGCAGTAAGTTCTTACATGACTGATTATTACATTTCTACTGTTTTTCAAGCTCGTCATTCACAAAACAATTACCTCAGGGTTCAAGAAAATGCATTAACAGGCACAACTACTGAAATGGATGATGCGTCTGAGGCTAATATGGATTTATTAGTACAAGTTGGTGAAACATTATTGAAGAAACCAGTTTCCAAAGAC…
>chr08:4507586|4632446
TTTATCAATGAAACAGTCAGATTGGCAAATATTGCTCCTTTGATTTTCAGGAAAGCACTTAAAGACATCAACTTCAAAGGTATGTAATTAAAAGACATTAAAATTCATTACCACTTAGTTATTGTGAACAAGAAATCAAGATCTACTCAAGGGAGACATATCTTAATATAATAAGGATTTAATTTATAGAGGTATCAAAAGGTGTTAACCGAGGGGAAGGTGTAAGGCACTCCTCAATTTATTCAAGGGAGGCATACACATATATACCATTTTTGTCTAACAAACGATGCATATATATATATATATATATATATATATATTCACTGTCTAATAAATTGTGCATATTTAATGAACTAAAAAATAATAATTCTAAAACGATTTTTAATGCCAAAAATGCCA…
NNNNNNNNNNNNNNNNNNNNNNNNNNNNNNNNNNNNNNNNNNNNNNNNNNNNNNNNNNNNNNNNNNNNNNNNNNNNNNNNNNNNNNNNNNNNNNNNNNNNNNNNNNNNNNNNNNNNNNNNNNNNNNNNNNNNNNNNNNNNNNNNNNNNNNNNNNNNNNNNNNNNNNNNNNNNNNNNNNNNNNNNNNNNNNNNNNNNNNNNNNNNNNNNNNNNNNNNNNNNNNNNNNNNNNNNNNNNNNNNNNNNNNNNNNNNNNNNNNNNNNNNNNNNNNNNNNNNNNNNNNNNNNNNNNNNNNNNNNNNNNNNNNNNNNNNNNNNNNNNNNNNNNNNNNNNNNNNNNNNNNNNNNNNNNNNNNNNNNNNNNNNNNNNNNNNNNNNNNNNNNNNNNNNNNNNNNNNNNN…
NNNNNNNNNNNNNNNNNNNNNNNNNNNNNNNNNNNNNNNNNNNNNNNNNNNNNNNNNNNNNNNNNNNNNNNNNNNNNNNNNNNNNNNNNNNNNNNNNNNNNNNNNNNNNNNNNNNNNNNNNNNNNNNNNNNNNNNNNNNNNNNNNNNNNNNNNNNNNNNNNNNNNNNNNNNNNNNNNNNNNNNNNNNNNNNNNNNNNNNNNNNNNNNNNNNNNNNNNNNNNNNNNNNNNNNNNNNNNNNNNNNNNNNNNNNNNNNNNNNNNNNNNNNNNNNNNNNNNNNNNNNNNNNNNNNNNNNNNNNNNNNNNNNNNNNNNNNNNNNNNNNNNNNNNNNNNNNNNNNNNNNNNNNNNNNNNNNNNNNNNNNNNNNNNNNNNNNNNNNNNNNNNNNNNNNNNNNNNNN…
AAGTAATATCATAGGAACACTTTTTGAAAATTTATAGTTGTAACTCTGTGATTTAAAATTTATAAACATTGATACTAATATTAAGACAAGTAATGTTTGATGAGAGAATATTTAAGGAAATGAAAAAAAGAGTTATAAAAAATCACATATTTTGAAGGAAGAAAAATTCAATATAGAATTCATGCTATTCTCTATATTCCTGTTGTTTTCGTTTGATAAGTAACTATGAATTTAACAACAAGCTCGAAATCTTATTAAGCATATCACATAATTTTAAAAAGTGTTTTTATTTTTCGTGCTGTAGACACATTATTTTTATTATTTATATATATCTAATGTGTTTTATTTGTTTTAAATAAATAAAATAAAATATATTCAGATATTGTAACTAGGATCGTT…
>chr08:18463626|18463816
CCTAGCCAAACCATATCGGCTGCAACCCCAGATCAGTCGGTTACGCAAATGCCAAGGCCTAGCCAAGCCATATCGGCTGCAAACGCAGATCAGTCGGTTATGGAAATGCCAAG
>chr08:38068545|38079549
GTATGCCTCGACATTTAGAGTGAATATAAAGACAGATATCTATAGCTTCGGAGTGGTGCTATTGGAATTAACAACAGGGAGGCAACCCATTCTCAGAGAGGACCAAATGAATCTAGCACAATGGGCTCAACAGCGTTACAGAGATGGGAATTTCATTGTTGCCCTTGATGAAGAAATCATGGAAACAAGTAATGTGGAACAAATGAGAGGTGTTTTTAAACTAGGACTAATGTGTACCGGAGCATCACCATCTAGTAGGCCGTCAATGAAGGAGGTCTGCAACATTCTTCAAAGTCTCAGAGACCCCATATTTTGAGAGAATAGAATGTTTCGCCTTACATAGATAAATGTAGTTGTATTTTTTTTAACAGAATGAGAAAGTCGTGTTGATAACGATTT…
>chr08:43918085|44085256
ATGATTAGTTTCAAGAAGCCAATTGGAAGTGTCACTATTTCTGGCCACAAGTTCCTAGGATGCCCAATGCCTTGTGGTGTCCAAATAACAAGAAAAAGCTACATCAATAATCTCTCAACAAATGTGGAATACATTGCTTCTGTGGATGCCACTATTTCTGGTAGTCGTAACGGTTTAACTCCAATTTTCTTATGGTATAGCTTGAGTGCTAAAGGTCAAATTGGCCTTCAAAAGGATGTTAAAAGATGCCTCGACAATGCCAAATATTTGAAAGATCGTCTTCAACAAGCAGGGATAAGTGTCATGCTGAATGAGCTTAGCATCATAGTTGTACTTGAAAGGCCTCGTGACCATGAATTTGTTCGTCGTTGGCAACTTTCATGTGTCAAAGATATGGCA…
>chr08:43934551|44002379
GAGAGAGCTACTTCCCGAGGGGATATTATATGCATCGAAAGACTCTCATTACTCAGTCTTCAAAGCTGCAAGAATGTACAGAATGGATTCAGAAACAATCAACACATCAGTAAATGGAGAGATGGATTATTCAGATTTAAGAGCAAAGTTACTTCAAAATAAAGACAGACCAGCAATTATAAATGTCACAATTGGGACTACCTTTAAAGGAGCTATTGATGATGTTGATGTTATTCTTGAAACACTCAAAGATTGTGGCTATTCACAAGATAGGTTTTACATCCATTGTGATGCAGCACTATGTGGTCTTATGACCCCTTTTATAAACAATATGATTAGTTTCAAGAAGCCAATTGGAAGTGTCACAATTTCTGGTCACAAGTTCTTAGGATGCCCAAT…
GCACAAACATCTCCACTACTTAAACAACTCACACTTTGTTCATTCCAAAATCTTGTTTGTAATATTATTGAAATAATTATGTCTCCTGATTTTGTACGACCTCCTCTATAGATAAAATATGTTTTTATTTAATTAATTATGTCTTAAATTGGTTTATCATGATTCTTGACAGGATTTTGAGCCATTACCCATGACACCGAGAAGTTTAGCCATGACACCAAGAAGTTTAGCGCGGCGAAGATTGTTCCCGAATGGGGAGAACAAGAAACAAAAGCTGGCACCACCAGGGGCAGGGCCTAGGAAGAACTTGGAACTTGAGGTGATGGAGCCTGGATTGAAGAATGATGATCCCTCTCTGGACACTATCTTGGTCAATTATTTGGACACACTAAAACAACG…
>chr08:43942773|44085256
ATGATTAGTTTCAAGAAGCCAATTGGAAGTGTCACTATTTCTGGCCACAAGTTCCTAGGATGCCCAATGCCTTGTGGTGTCCAAATAACAAGAAAAAGCTACATCAATAATCTCTCAACAAATGTGGAATACATTGCTTCTGTGGATGCCACTATTTCTGGTAGTCGTAACGGTTTAACTCCAATTTTCTTATGGTATAGCTTGAGTGCTAAAGGTCAAATTGGCCTTCAAAAGGATGTTAAAAGATGCCTCGACAATGCCAAATATTTGAAAGATCGTCTTCAACAAGCAGGGATAAGTGTCATGCTGAATGAGCTTAGCATCATAGTTGTACTTGAAAGGCCTCGTGACCATGAATTTGTTCGTCGTTGGCAACTTTCATGTGTCAAAGATATGGCA…
>chr08:44001954|44085256
ATGGTCCATTGGATATATCCCTACGGAGGAAACGACGTTAGCTGTGGTTTGGATTTCTTTACCGAACTTATCTCCGAAATTGTTTGCAAAGAAGTCTCTATTGTCTATAGCATCAGCAGTTGGGAAACCAATTGCTATAATAAAGCTACTCAAATCAAGTCAAGACCTAGCATGACTAGGGTCAAGGTTATACTTGATCTAATGGAAACGTTTCCAAATTGTATAAGGTTGCAGTTTGTGGATGGAAAATCTGGTAAGTTGATTAAGGTTTTTCAGGAGATTGTATATGATAATCTACCTTTGTATTGCAATTATTGTAAGCACCAAGGTCATGATGAAGATAGTTATTGTTTGATCTCGAAAAGAAATCAAAATGACAAACAAATTGATAATACCATT…
>chr08:52093340|52111278
TGATAACAATATTAACCTCATCTGCAGAACTGATGGACCTCATAAAAAATGTGGCGGTGGTTTACCCTGCGGCGGATGTCAGCGGTTCGAGTCCGCTTATCTTGGATATTGTATTCCATTCAAAACCAGCTGGATCATCTAAATCAATGCTTAATGCTTTGCATAGATATGTTCCTGCTATTTGTGAGCAATAACAGGTACTCTAATAGCTCGTCTTACCAGTGCATCCTTAATTCATTGTTAGCCGTTAGCACACTTCATTTTGATCTTTCCTCTTAGTGATTAAATGAAATGTACTCTCATTTTACCGTTAGAAATATCTTGTCAGCAAGCATCAAAAGTAAGTGAAGAAATGCTGACCTCTGCAATAGTAATAGTGGTTACAGTATGATACATGTA…
>chr08:55156552|55160253
GTGGAACAAGAAACAGGTTCCTTTCACTAGAGGCTGCAGTTGCTACGAGTTATCAAGAGACGGAGAAGAACTAGTCATAAGGTAAATTCAAGGTTTTCTAAGCCCATGTATGTTACGTTTAGGCCTATTACTATGTCAGCACAAACATTAAGTGCTCCGGAAATGGAAATTTATGCAGGAAAGCTCAAGTAATTGTTGAATCACCAATCAAACCAGGAAGCATAGCTTTGGTATGAATACCATCAATCTTCTATTTCAGAAAAGTGCAAACTAAACAAGCTAACTTATCAACATATGTTATCTAGCTTTGGTATGAATACCACCAAACTTCTATCTCAGAAAAGCACAAACTAGACAGGCTAATTCACCAACATGATGTTCACTCTTTTCTCCTGATAT…
>chr08:56577190|56577328
GTGATTACTGAGAAGGTGGAGATGACGGTGAGGAAGAGGAGAACACGGCGGAGGAGCTGTTTTCAGAAGCTGGAGGAGATTCCTGAACAAAGAGAAGTTGAAAATGATGAGTCTACTTGTTGCTGCTCGGAGTGTGAA
>chr09:1357172|1363864
GCAAGGCTGCTGAGAGGCATTTCATTTGTTCACGAGACGCATGGCCAGTACAGAACACTTGAAGAGCTGTGGGATGATGAGATCTAAGGTCACAGTATGAGTTAACTGTCAAAGATAGGCAAATCTTAATCCATTTGTCTCAGAGATTCAAGCTTCTTGTGCACTTCCTTTTCCTTTGAACTTTTGGTGATCGATGAATTTTCAAACCATTAGATGTAGGTTTCCTTGCACCCCCTATCCCTCTATTGACTCTATGCTGGAAAACCATTCAACTACGAGACAGTATTCAAAAATTTGATTTGCTGGGATAATACTACCCCTAAACCATCAACTTTTGCAGTCATCTTTTATTGTGGAGTAGTTAAATACTATGCTCCTGGTGAGGCTATGTCTCCTTCC…
>chr09:1959617|1959779
GTTGAGAACTGCTTGTGAGAGGGCGAAGAGGACCCTTTCATCCACTGCTCAGACCACAATTGAGATTGATTCTCTCTATGAGGGTATTGATTTCTATTCCACCATCACCCGTGCTAGATTTGAGGAGCTTAACATGGATCTGTTCAGGAAGTGTATGGAACC
>chr09:2208393|2208545
TGGAGCCATCTGTGGGGGAGGTGGAGGTGGCATTCCTCTGAATTGCATTTGCTGCTGCGGAATGCCAGCTGGACCTGGTTGCATAGGCTGTCCCTGCCAAGCTTGTGGTGGAGGCATCTGCATTGGTGGGTAGACATTAGGCTGCATAGGTG
>chr09:12788524|12788685
ATTGTAATGAAGATTCTTGGGGTTGCTGCGGTTGAGGCTGAGTGGATGGTTGGGGTCGGGATTGATGATGAAGTTGTGATTGAGGTTGTTGGTGTGGATGAGGCTGAGGTTGGGGCTGGAACTGGGCTTGGGTTGGGTGTTGAAATTGAGGATGAAACTGAGGTTGGCCTTGGTGTTGATATTGAGGATGAAACTGGGGTGGTAACTGATGCTGGGGTTGGGGTTGGGGCTGAGCCCAAGGAGCTACATAACTGTTAAAGCTCTGATCTTGATACCCAATATAAGCTTGAGATGCGTATGGATTCCCATGTGTGGTTGAGGCAAGCGGCTCCTGATTATTTTGAGTAGCTGAAGCAGAATTTTGTGATGTTTCGGGATATACACTTGATGACAAGGTGA…
>chr09:19494179|19495442
CTGGCTTGGAGAAAAGAAATAATGAGTTGGTGGATGAAGTGGAGAAGTTGAATTCAAAGAGGGTAATGAATCCTGAAGTTTAATTTTTATGTGCTTCTGTTGTTTCACTTGATCATGGGGGTGTATCATGCCATTGAGTTTTGTTGCATACCTTTTATCTTCATGTATTGTGGCAATATAGTGGTACTTCTCCTTGAGAATTTGCTTGGTTCAAAAACTTTCACTAGAATAACCAGTGTTATAAAAAGCGAGGAAAAGCGCGCTTAAAGTGCAAGGTAAGGCGAAGCGCAGCCCTTGCGCTTTTCTTACCTGAACCAAGGCGACATTCAAAAAGCGATCGCTTCTACAGTTCAAGCGAGAAGCGCAAGAAAAGAAAAAGCTAGAAAAGGCGCGCTTAAT…
>chr09:59385798|59456743
GGTCTTCTACTTAAGGCTTTTCAACAGCTTGATTCAAGGAAAGGGAAAAACATCTATCTGTCTCTTGTGTCTGACCTTAGCGATCAAGAAGATGAAGGCCAGCGCTACTTGGTCATTTCTTATTTGCTTAAGACAATGGGAAAGATTTCCCTTCATGTGGAGGATATGCAGGTGGGTGATTAATTAAGGATATCTCTGTTTGCTCGACTCGCAAAAAATTTCTTAGCCTAGTCATTGCTATGTAATTTACCTTCTCGTTGTTTTCCAAAAAAAATATTTTGTGCCTTACTCTCCCATATATGGTGCTAGGAGTGCCTGTTCTCATGCTGTGGAATGTGCACAATTTTTTGCAGATGAGAATTATCTTCAATTGTTTCAAATCAGTTTCACCAAAGCTTA…
GAAGCTGAGGATTGCAGAAAAGCATAAAGCACACAAGAAGAGGAAAATGATGTCAATGAAGATGGGAAGATGGATGTAGTAGAATGTGTACTATTATAGGGCTACAAAGCCATTATTAGGTATGAACAATTGAGCATCGATCTTCGATGGCAGTAGCTTCTATAGAAAATTTTGTTGTTCGATATAGGCAGTAGCTTCTATAGAAAATTTTGTTTAATTTATGTAACCAAATTTTCCATTGTATAGTGGTAGTATGTTGAGTTGCACTAAGCTTAGTTTAAAAAATTGAATCAACTTTTTCATTGTATAGTGAATATAGTGTCTCTTTGATTAACATGCAATGCCAGGGAACATTGTAAGTGATTGAACTGTGTAATTTATTGATTTTTAGTAATGGAG…
CGAAATCTTGTAGAATTGGAAATGGGAGGCCAATACTTAAAGGCCAAAAGGAGTTTTTCTCAAAGAAGAGTACGCCCCATAGTGTCCTTGTCAAAATTTATTTTGAATCTACGCCTTTCATATTGTGGTTTCTCGGAGGCTGATGTTCCTAGGGATATTGGGAGTTTATCCAACTTATATTTTTTAGATTTGAGCGGCAACAGTTTCCTCTATCTACCCTTTGATTTTTCCAAGTTACCATTGTTGACGTCCTTATATTTGAATGATTGTGAGAACCTTCAAACACTCCCGTCAATATCAAATTTAGAGCACCTTGCAATTGTTGAACTTAGGAATTGCCAAAAACTGGTCAAGATTACAGGGTCGGACTACCTCCCTTCAATAGAGAAGGTGGACATG…
>chr09:59947070|59947211
TAAAGATTGCTTTTTTACACCAATTTTAGCCCATAGAGGTGAATTTTGAGAAGAATTAAGGGTGTTGAGTTGGGGAATAGTGGTTTGAAGGAAATTGGTGAAATGGGTCTGCAGATTCTTGAAGGTTTGTTGGAGCTGTAG
>chr10:12149126|12149335
TGGGGATGAAACTGTGGGGGGTGGTGAAGCAGTTGGTGGTGGCTGAGCCGGTGGTGTTTGGTTGTTAACTGGTGGAGGAGAACCAGTGGGTGTAGGTGGAGCTTGGGTAGCTGGTGTTGGAGGCGCTTGGGTAGTGGGTGTAGGTGGTGCTTGGTTAGTGGGTGTTGGAGGAGCCTGGTTAGTGGGTGTTGGTGGAGTCTGTGTAGGTG
>chr10:53594963|53618371
TTACTAGTTCCAAGGTCATGCTAGAACGTTGCTGTGGTAAATCAAGCCAAACCCCATGAGCGGCAGGCAATTACGTGTAAGTTTTTGTTCAGAATTTATAGGCACTTTGTAATCTACTAGTTTTTATCTTTCTTTTTATTGGGAACCAATTTTTGGAGGTCTATGCTGATGAATACAACATTAATACCTTCCTAAAAAGAAAGTTTAATCATTAAAATTTATGATTTTGCTCATAGGTTACTCGGTTCAAGGTCATGGTAGAATGTCGTTGTGGTATATCAAGTCAAAATCCGTGGGCAGCAATCACATTAGGTATTTTTATTTTAGTTGTTAGAGGAATGCTATAATGAGTTTGTCTAGTTCTTTTTTGCATTGCTTTTCTCTTCTGAAACAGTTTAA…
>chr11:3386754|3541009
CCGAAGCAAATCCACGAGATCAAGGATTTTCTCCTAACAGCAAGGAGGAAGGATGCACGATCTGTCAAGATCAAGAAGAACAAGGATATGGTTAAGTTCAAGGTTCGCTGCTCCAAGTACCTGTACACACTGTGTGTGTCAGACTTTGAGAAGGCTGACAAGTTGAAGCAGTCACTTCCTCCAGGTTTGAGCGTTCAAGACCTTTGAAGATGGAAGAGTTAATGTGTCCCCTCCACCCTAGATTGATTAGAAGATACTCGGGAATTCGAAGAACTTTTGTGTTCCTTCACCATTTTCTTATCCTGTCGAATATTTGAAGTTTTGTTCATTCTAGATATGGTGTTTCTTTTTCAATCTCCACCTTCGACCTTATTTTGTCGAACCCTTGTGGTGTTTGGA…
>chr11:42156196|42213784
ATTTTGGTAACAGTATATGTAAGCTGTTACCGCTCTAGCTCAGTTTGTACCAGGAAAGTTCTGCTGCAATTCTCTATTGAATAGACCGTTGCTAGAATGTGGTCTGACAGCAAAGTGTAAGTGAATAAACATAGTTTCGCAGTTTTGTCTCTGACTGTAAACGTTAAGTTTAGAATGATGTATATCTTTGATATTAATGACGTTTAATATTCTTTTCAGAATATAAATTATGTTGTGCTTATCATCAGACTTGCTGCAAATGGGACGTACAACTCTGATGGAACCCAAAGGTACATGATAAAAAAGTTGTTTAAGTAACACACAAGAGAGATATTGACATTATGGTCATAGATCATACGGAAAGATATTATTTTTCATTGTTAGGATTTTGACTAGGCT…
GGTAATTTCTATCCAAGTCAATATTATATTTGTGTAGCAAAGAGGTCATCCAATGGTTATATAGCAAAAATGCATGATTGTTAAATAAACTTTTCATTTCACTCTAAATACATTAGTTGATCACTAATCACTTTCATTATATTCTTTTATTTTTTACAGGAGAAAAATGTACGTGTACATTCTAAAACTTCATACGAAGCTTGCAATGTGATGGGAACGGATGTTTAAAATCTTTGTGGAGATTGAAATTCATCTTTTTATAAAGATGGCCTTCTAACAAGCATAATAAGTAACTACTATATTTTCATGTTTTGACAACTTCTCTTTTTATATTTCCTATTAATGATTGTGACAGCTTTTATAGGATATGTCCTACCTTGGGATTAGATGAGCTTTTGG…
>chr11:43019996|43062815
TGAAGCTGTTTATGTAGATGACATTCCTTCACCACCAAATTGCCTGCATGGAGCATTTATATATAGTACAAAACCATTAGCAGGTGTAAAGGGAGTCCAGCTTGAGTCGAATCGATCAACAGATGGAGTCACCACCATTATTACTTTTAAAGATATTCCAAGTGGAGGGGAAAATGTAGGAGTTATTGCAATGTCTGATCCCGAGCCCTTATTTGCAGATGATCTCGCCCGATGCGCTGGTGACAGAATTGCTGTTGTGGTTGCTGACAGTCAGAGGTCTGCTGATGTGGCTGCAAGAACAGCCCTCGTTGAATATGACACTGAAAATATATATTCTCCCATTTTAACCGTTGAGGAAGCTGTTGAGAAATCTAGCTTTTTCCAAATCCCGCCATATAT…
NNNNNNNNNNNNNNNNNNNNNNNNNNNNNNNNNNNNNNNNNNNNNNNNNNNNNNNNNNNNNNNNNNNNNNNNNNNNNNNNNNNNNGGGGGGGGGATAGAGTCTCACATTGATTGGTAGTTTGTTTATATGGAAGTGCACAATCTTCCCCTCATGATGAGCTAGCTTTTGGGGGAATGGATGGTGATTAGGCTCAAGTGCCATATCTTTACAATAGTAAAAATGGAGTTTAAGGTTTCACCATATGTAATTGATTTACATACTAAGCTAACTTCAGCAGCTTCGTAGAGTAGAATTACTTTTGTTGTACAATGAAGTACAATGACTAGCTTTTATAGTTTTTCAATGTAGAATGCACGTTAAATGAGATATCATATTCCTTATTTACTGACTTCATTTAG…
>chr11:43034232|43089688
TTGAAGGGGCTTTCGTACAAGGAATTGGATTTTTCATGCACGAAGAATATCTCACCAACGAAGACGGGCTAATGGTCTCGAATAGCACTTGGAAATACAAGATCCCGACAATAGACACTATACCTCAGAATTTCAATGTTCATGTGCTAAACAGTGGACATCATCAAAAACGTGTTCTCTCGTCTAAAGCATCTGGTGAACCGCCACTGCTTCTGGCAGCTTCGGTCCACTGTGCAACAAGAGCAGCTGTTAAAGCAGCACGCGAACAGCTCAAACTATGGGGCAAGCTTGACGGGTCTGTTTCAGAATTCTATCTGGACATCCCCGCCATAATACCCGTTGTGAAGACACAGTGTGGCCTGGATTATGTGGAGAAATATTTGGAAAGTATCTTGGCTC…
GCTATATATGGTCTTAGTTATATAATAAGGTGATTTATTTCTTCTAAAATATTGATATATGATCATTGTAAATATTTCATAACATTTCTGTTGCTATAATAATAAATGATCATTTTATTTTCTGAGCATTTTTTGAAACTTTGATCGAAGCTTTTTTATTGCCTAGAAATCGAAAAAGAATAAAAAGAAAATCAACTAAATCATGTTAACAATGGAAACATGGTTCGCATGTAGATAAAAGTTATGTTGTTTGGATTCTTCAAAAAATATGAGTGTATGTCGGATCCTTCAAAGGCAACACATTCTTGAAAGGTTCCAACGTGAATGAGACAATATTTTTGAAGGATTCAAGCGACAATACTACTAGCTTAACCACATGCACGTGTGTTACACGTGTAT…
>chr11:43366153|43367687
GTTAAAGAAATCTTGACGGACCAAGAATGGAGGAGGAGAAAAATGGCAATGAGGATATCGGAAGAGGAAGGTCGCTTGAAGAAAGATGAGGAAGAAACAAAAGAGTTGTGGAAAAGGAAGCGTGAGCATGAAGAGCAGTGGGAAGGAACTAGAGAAAAGAGGGTGTCCAGTTGGAGAGATTTCATGAAGGGAGGAAAGAA
>chr01:7349023|7352550
TGGACAAAAGAAGTTTATGAAGCAAGTTATTGAAGCCATCGATCCGTACAAAAAGTCAATTTGTTGGAAAGTCATTGAAGGAGACGTGCTAGAGATGTATAGTTCATTTACTATTATAACATCTCATGAACCTCAGTGGACTATATGGACACTTGATTATGAAAAGAAAACTGAAGACATTCCAGAGCCGCTCAGTTTTATGGGTCATATCCTTGACATAATCAAGGATATGGAGGGTCACCTTCTCAAGAATTAGCTGGACAAAAGAAGTTTATAAAGCAAGTTATTGAAGCCATCGATCCGTAAAAAAATCAATTTGTTGGAAAGTCATTGAAGGAGAGGTGCTAGAGATGTATAGTTAATTTACTATTATAACATCTCATGAACCTCAGTGGACTA…
>chr01:65538103|65640836
ATAGGTTCTTTGCATATGGTGTAATGCTTCAAATTGAGGGAAATAATTTGGAGAACTTCACCAAATTTACAAAACTGGCAATTCCATATGGCTATGATGAAATTAATTTTAAGCTTGTTATGCTTTTTCTATCTAAAATATAGGTTTCTAGATTTTATTCAGACCCATAACTGATACTTTTTCTCTATTATATTACAGTTTGCAGATGTCATAACCCCGGAGTAGCTGGACACGGGTGTTTTTGTGTGTACCTCATGCTTGATGCAAAGGTTCAGATTTGTTTGCTTGATACATCAAATATATTATTTCTGTATAGTTACTCTGATATATGTACAACTTCTACAAGGAAAGTTTGTTGCTGAGGCCATGTGCGTAATTGCTGCAAATACAAATGTTCCC…
ACGGTTTTCAAAATTGTTATCTCATCCAGACAAAAGGTTGCGCCATTGAGAAAGATGATTATAGTTTTCCTCTGTGCATTATTATTTCTTCGAGATTTTCATCTATGATTGGTAAGGAATTCATATATAAGTTGCCCTAGGGCTTTAAGTGGTAAGAGAGCATCACGTGATATGTGGATTAAGATCATGTCACGGATGAAACTCTGCTGCCGACAAAAGCCTGATATTTAAGTGAAGAAGGGTAGATGGGTGTGCTCATTATCTCCACTGTTTTGAACCTTATGTCACTGGTCCTCGAGGATTTTTCGGTTATAAAGAAAGGACATATAAGTTGGCTATGGAATATCATTAAATACTGTGATTCTTGGGTTGCTTTTTGTTAGTAGAAGTCATAAGTAT…
AAAAAGAGTTACGTTGAAACAACATGAATAATAGATTTAAAAATAATAAAAAATAAAAATAAAAAGAACGTGTCTAATAAATTTAAACAAGAACAAATTAAAAGAAGAAATGGAATAAAAGGAAAAAATAATGAAAAAGAAGAAAAAGGTCTAAGTCCAAAAGTTTCATTTTCCAAAGCATATTAAAAAGAGGGAAAAAATATGGGATTTGAACCCGTGACCTAGGGGCATATCTTGAACCACTTATCCACTGAGCCAAGCATGTCCTTTGTTTCAGGGGGTTCATTTCAATATATATATATATATATATATATGGAATAAAAGGAAAAAATAATGAAAAAGAAGAAAAAGGTCTAAGTCCAAAAGTTTCATTTTCCAAAGCATATTAAAAAGAGGGAA…
GAAGAGCATTCATATAAATCTGTACCACACTCTCCTTGAGATGTGCTAGTTTGACCTTTCAATTTGTTTTCTTTTTCAGGCATAGAGGGACTGTCGTAGAAGTCTTTGAAGGCTCATCTGTTGTGTCTGTTGCTCTTGATGATGGGAACATGAAGAAGTTGGAACTTGGAAAGCAAGGAATTCGTTTAATATCTTCGAAGCAAAACTGTTGACTGCTATTAAAATTGGTTATTAGATGCAGCGTATGTTGCGACTTTTGATGTCAAGGGCATGAGCAACTGCTGATTCCCAGAGTTGTTCCTCTTTGGTTGACTCAAAGGAAGTAACTGATCGTTGCAGGTTAAAATTTCAAGGTTACTGCACCCTGCATTGTGTGTTTGCTGCTTGTTATCTAACCAT…
>chr01:74467234|74482042
CACTTCCAATATCATCTCTCTTTCCATTTCTTTATTTCATGGTAAGATCTCTAACTATTTTGTTTGTTAATTTTTTACTTTGAGCATGCACAAATAGACACTTAAACTTATATAAAATTGAACAAATAGACACATTAATCCTACATGGCGTCTTACATGACAATTTTGTGTCCTATGTGGCGTTCTACATGTATTATGCCACGTACGACATGTATGTCTATTTGTTCAAATTTATACAAGCTTAAGGGTGTGTTTGGTATGAAGGAAAATGTTTTCCTAGAAAGTGTTTTCTTGGAAACAAGTTGATTTTTGACTTATTTTCTCATGTTTGGTTGGTGAGTAGAAAATATTTTCCGGAAAAGATTTTTAGTGTTTGATTTATGAATAAAAAATGTTTTT…
>chr01:75187828|75194240
GATATGCAAGCACTCATCAACAAAATAAACAAGTCTATTGTGGCACCACTTCCGACAAAATACTCTGGTCCATTGTAAGTCGTTCATCTGATTGAAATTTGTTTAGTCATGGCATATGTTTATATGTTCAAGTGCTGCCTTTTTATTTTGGACTGTGATTTCTTAAGCTGGACTTCTAGAACTGTTAAAGAAAGTTCCTCTTTCGATTTTAAATGATTTGTTCTCTTGGAGAACTATCTTAAATATACAGGTCTATTTTGAACTTATAAACAGGCAATCAACAGATGGGAATAAAATTGTAGCAGCTTAACTTGTCGAGTGTACCTTTGGTTTTAATTTAGTGAGGTTTCAGTATCTAAGCATGCCTTATTTGAAAAGGCCAACATAAGGATTTTAAAG…
>chr01:78834046|78867366
TGGTGGAAAGATTTGGATTTTGTGACAACGCTTCCATATGCTAGGGATAGAGCAGTGGAATGTTACTTTTGGACGATGGGAGTGTATGCTGAACCTCAATACTCTCAGGCTCGTGTCATCCTTGCAAAGACTATAGCAATGATTTCGATAGTAGATGACACATTCGATGCTTATGGAATAGTAAAAGAACTTGAGGTCTACACCGATGCCATACAAAGGTATGGACTTGCCTCTCCAACAGTTCATGGATTTATTAGACGGGAAACTTACTAAATCTCTTTCTGTTTTATTAGGTGGGATATTAGTCAAATTGATCGACTCCCAGAATACATGAAAGTTAGTTTTAAGGCTCTTTTGGATCTCTATGAAGATTATGAAAAGGAGTTGTCAAAGGATGGC…
ACTTTATCCGTTCAATTTCGACTATTGAGACAACATGGTTACAATATCTCCCCAAGTAGGTCTATTCTACACATGTTTTTCGTTTATTGTTGTATTTATGTTTCTTGCTTACACCAAGGAATTCTTTTTATTGTTTTTTTCACTTTTTCTTACTAAAAGCTAATCTTTTATTTTTGTTCATGATCCAGAACTTTTTATTAGATTCCAAGATGCAAAAGGCAAATTTAAAGAATCTCTTTGTAACGACATCAAGGGTCTTTTGAACTTATACGAAGCCTCACATGTAAGGACTCATGGAGAAGATATTTTGGAAGAGGCACTTGCTTTCTCTACTGCTCATCTTGAATCTGCAGCTCCACATTTGAAGTCACCTCTGAGTAAGCAAGTGACACATGCCCT…
>chr01:83402599|83461525
ACCTTGCTATGGACCTCTCGAGAACAGCTACTCTTCAACCAGTAATGCAGAATGCATTAGTTGCTTCTTCTGGTGCGCCACTTGTTGCTCGTATATACCTCAGACTCGGCACTTGGAAGTGGGCACTTTCTCCTGGTTTGGATGATGATTCTATACAAGGTAAAATGTGAAGACACTCCACTTCCCCTCTCTAAAGAAAAGATAATGAGGCTTTATACTTGATTGTGTGACAGCTTGATGATATCACTTCTAACGACTGTTTCTTGGATCATATTGACCTTGTCAGAAATTCTTAGTGCATTTAGAAATGCTACTCACTGTGCAACGAAGTGGGGAAAAGCATGGCATACTTGGGCACTTTTCAATACAGCAGTGATGTCTCATTACACTCTAAGAGGT…
CAAAGAATGATGCTCATATTCAAGAGGGTGAGAGTGGTGCTCAGCATGAGACTGAGTCTGAGAGGATAGAGAGGGAGAAACAGCAAGAAATGGATTGGAAAACAGATGAGGAATTCAAGAAGTTTATGGGGAATCCCTCAATTGAGGCTGCTATAAAACTTGAGAAAAAGAGAGCTGATAGGAAGCTGAAAGAGCTTGATAGTGAAACCACTAGCAACCCACTTGTGGGCTTCTTTAAAAATTTGGTTCGTGTTAGTTTGTCCAAAGAGAAAGAGAGGTTGGAAAAAGCAGAAGAAGCTTTTGTAGCTCTTGATCTTAATAAGGTAATTTTCTGTTTAAATGGTGTAGTCCATTCTTTTCTTCGGACCTTATACGTAGAGGCGAATCCAAATTTTAAAG…
>chr01:85988299|85988563
TGGCAGACGTGAAGGTGGTGGCGGCGGCGGCTACAGTGGAGGTGGTGGCGGCTACGGAGGTGGTCGTCGTGAAGGTGGTTACGGTGGAGGCGGTGGTGGTTATGGTGGAGGTGACCGCTACAGTGATCGCTCTTCAAGAGGTGGTGGAGGTGGTTCTTCCGATGGAAACTGGAGGAGTTAGATTTGTTGTTCGCTTTTAGATTGTTTTTGTTTGAACTTATTTATGGTTTCGAAGTTTGGTTGATGTCCCGTTTATGATTTACC
>chr02:27804781|27830883
GAGAGATACCAGTGGAGCTAGGTAATCTTAAGAAACTACAGATTCTGTCATTATCCGGCTGTAAGCTTACTGGTTCCATCCCCACAAGCATTTTCAACATGTCAGCGCTGCGGGCAGTCGTACTTGACGAAAACATGCTTTCAGGTAATCTACCAGCAGATTTAGGCAGTGGGATCCCCAGCCTAGAAACATTGTTTTGTGCAAACAACTATCTGAGTGGATTTATATCTGCTACTATCTCAAATGCTTCAAGACTCAGTGAGATTGATCTTTCAATCAATAGTTTCACAGGTCCAATTCCTCAATCACTTGGTAACTTAGAAAACCTTGAGGTTTTGGACCTGCAGGTGAACAATTTTGTCAGCGATTCAGCATTGAGCTTCCTGACATCTTTGACAC…
ACGATGTTGGATTAATGATTCTTTTCCGAGTGGTATTCATAAGGTGGTGGATTCTAATTTGATACAACCATGGGATGAACAAATCGATGCAAAGATGCATTGTTTGTCATCTATCATGAAATTAGCTTTGAGTTGCACTGTAGTGACACCTGATGCAAGAATTAGCATGACAGATGCTCTTTCAACACTCGAAAAGATCAGACTCCAGTTTGTCAATAGTCTCCGCTAGTGATAAACATGGATGAAGCTCCAAACAGTTACATGGATGGTGATAATCTTTATTCCTCTACTATACCATGGGCCAATGAATTTGATTTTGGCGAAGAAGTAGAGTTGTCAAAAATATTTGATATGCCTCAAGAGCAGCATTTGAACACCTCAGAATTACCTAAAGTTGTT…
>chr02:29071454|29071693
GAAGCAAGTCAAACAGGCTGAGAAGGTTGCTGAAAACAAGAAAAAACGGGAAGAAGCTTTTGTTCCACCCGAGGAACCAAAAACACATAACCAAGATGTGTCCAACGTGGATGAAGATGATGTCACTGCCATGGCATCGTCATTGAAG
>chr02:33319921|33320280
TAGCTCTGTTCCTGATTGTTGTTGTTGTTGTTTCCGTAATTTGTTGGGTTGGTGTTGTAGTTTTTGGCACTCAATCTTGTTTCAGTCAACTCCTGTTGCGGTTCATAATTATTGTTATAATATGTATTACCAGCGTTGTAGTTCTCCTCCTCGTTGTTATCATTGTTGTTGTACTGTTGGTTGTTGCTGTAAAAACTGTCACCGCTGTAAAACTGTTGCTGCTGGGTGTTGTGGTTTTTAGTACTGAAATCGCTGACGCCGTGGTAGTACTGTTGCTGCTGGTTGTTATTATTGTTACTGCGGTAATTGGTGGGACCACTGTAGAATTGGTTGTTATTCAAGTTGGTGGTGGAAGTGGA
>chr02:35734918|35770033
GTATACACGGGGATGATATTAGCACTGCAGAATCCTTTCAATATGATTTTTCAACAATTAGAGCAGCAACAGATAACTTCTCAAGCGATAACAAATTGGGACAGGGCGGATTTGGTCCTGTGTACAAGGTGATTGCTGATTTAGCCTACTTGATGCATAAAAGGACACTGTGACTGACTGACATCATATAGCTGACTCTTTGTTCAACTCATAATTTTTCAATTTGCGCTTGTCTGATTCAGGGTAAGCTTCCAAATAGTCAAGAAGTAGCAGTGAAAAGATTGTCAGCAGATTCTGGCCAAGGTGATCTGGAATTCAAAAATGAGGTCATGTTGGTTGCTAGACTTCAACACAGGAATTTGGTTAGGTTACTGGGATATTGCTTCGATGGAACAGAGA…
TGGGAACACATCCATGAGTTTGTTGAGATGACTCATCGTTCTAATGTTCCAATTGAAATAACACCAACGCTCTCTGAGACAAGTGTATTAGTTGATTTATTTATCAATTAAATATTTTAGCAATTACTTTCTCCGTCCAATAATAATTGTCCACTATACTAGTATAGTATTTTAAGATATCCAACAATATTTGTCCGCTTTATGAAATCAATAGATAATTTTACACTTAATTCCTATTTTACCCTTATAATTAATTATAGTCATTTCTCTATTACATTTTTCAAGACATTATATTTGTTATATTCAAAGGGTGATATAGTAAAATTATCTTTCTATTTTATAGTTTCTTAATAAATGTGTAAAGTCAATAGTGGACAACTATTATTGGATAGAGGGAGT…
>chr02:45311119|45311276
CATAAGGAAAAAGAAGTTGCCAAGCTATATGGCAGGTGTTTGTGTAACTGTATTTTTGACTAAGGAGAGGGGTTTTTATTTTGCAGAGATGAAGAAGTGGAAGCTGGAGGAACACCAGGAAAACCAGGTATGATCGGTGGGAAGAGTGGAGGGAGAG
>chr02:45311214|45311513
AGTGGAAGCTGGAGGAACACCAGGAAAACCAGGTATGATCGGTGGGAAGAGTGGAGGGAGAGGTGGGAAGAGTGAAGGGGGCGGTGGTGGGGGAGATGGAGTTAAACCAGGTATGAGTGGTGGGATAAACGGAGGGAATAATGAAGGTGGAGAACGTGGAGGTGAAGGGATTATTGGAGGAAATATTGAAGGTGGAGGTGAAGGGAATAAGGGAGGAAATATGGAAGGAGGAGGAGAGGGGATGACAGGAGGAATAATGGAAGGTGGAGGTAGAAATGGGTTTGGAGGAAGGATTGAAG
>chr02:45311223|45311375
TGGAGGAACACCAGGAAAACCAGGTATGATCGGTGGGAAGAGTGGAGGGAGAGGTGGGAAGAGTGAAGGGGGCGGTGGTGGGGGAGATGGAGTTAAACCAGGTATGAGTGGTGGGATAAACGGAGGGAATAATGAAGGTGGAGAACGTGGAG
>chr02:45311229|45311375
AACACCAGGAAAACCAGGTATGATCGGTGGGAAGAGTGGAGGGAGAGGTGGGAAGAGTGAAGGGGGCGGTGGTGGGGGAGATGGAGTTAAACCAGGTATGAGTGGTGGGATAAACGGAGGGAATAATGAAGGTGGAGAACGTGGAG
>chr02:45311671|45311855
AATGGTAAAGGAGGTAGCCTAGGAAGAGGTGGAAGTAAAGTACCCGGCGCTGGTGGATCTTGAATTGGTGGGTAAAATGTAGGATCATTGGGATTTGAAATAGCAGACTTTTGAGGATCTGTTAATTTCTTTTTTGAATTTTGGATGCTTGGCTTTTGGCTACAGAGATCTGGCTGGTTGAGAG
>chr02:45949356|45953040
GTTATGGATCCATTTCTCAGCTGTGTATGTCCTCACGGCAGTTGTTTGCTATCTTCTTTACTTTGAGTATGACTATATTTCATCAAAGAGAATTTCTTACTTTTATTCATCAAAACCTCATCCACATCAGTTTACCATTTTAGTTCGAAGTATTCCAGCTTCATCAGGAAGAAGTTACAGTGAAACAGTTGAAAGTTTTTTTTCAGAGTATTATCCTGCTACATATCTTTCACACTGGGTTGTCCGGCGAGCAAGCAAACTCCAAGATCTCATTAAAAATTCTAAAAGGTTGTACAGAAGGCTTGTGAACTTGAAATCAGCCAACCCTGATCGAGAAAGGTTCGGGCGTGCTGGTTTCATGGGCCTTTTTGGACAGAGAGTTGATCTACTTGATCACTA…
>chr03:57229240|57237843
AATTCAAATATCCACCCAGTTGTAGTTGCAGCACATCCAGAAGATCCAAACCAATTTGCATTAGGTATGTCAGATGGTGGTGTTCATGTTTTCGAACCACTTGAATCTGAAGGCAAATGGGGTGTCCCTCCACCACTTGAAAATGGCTTTGCAGAAGGTGTACCAGCTGCTCCATCTATTGCAGCTTCAGGCTTCGATCAAGCACCAACATAACAAAGAAACCTCTAAGCAAACAGTCTCGTGTCTTGGTTTTTTTGGATCTTACCCAAATTCCAGTCAAACATGAGAGGTGTATGTAACGCCACAAAAAATTGTGTTCTTTGACTTGGTTTTTACACCAATGTTATGCTTTTGTGTGTGGCAATCCATTTGCTACAGAACATAGTTTAGCTCAGTACT…
>chr03:58985156|58985314
TGAGATGGCAGTGGTGGAGCAGAATGACGAGGAAGCTGGGACATATTAGGAACTTGAGAGGTTTGTGGTAAAGAGATTGGTGTGGCTTGAGCACCAATAAGTCCTTTCTGCTGCTGCACTGTCTGCAATGGATGAGATGGCATGGATGTGGATTGAAGGTTCGAGGGTGGAAGAGAAGCGGATGGCACTATTGGAGCAGGTTGATTCTGCTGCTGCTTTCTTGTTTGCTCCTGAATGCCAATATGCCCTGGCAATGATGGAGTGGTCTGAACAATTGGTTGTGGAAGCTGAGATACTGATGGCTGAGTACTCAATGCTCCTGTTGGCTGGATGGTTGGTATCACTTGTGGGGGCTGCACCATCCCAAGCATTATTTGTGCCTGAAAGAGTGTTTTCGTC…
>chr04:4292026|4404424
GTTACCATTGACGAAAGAGGGATGACACAGTACTCCATTGAGATGGCCCAAATAGATGATGACCAAATTCCACTGCTTTTTCAAACTAAAAAAGATGAGGTCTCTCACTCTCTCAACTATACAAAATAGAATAGTTTTTTCCTTTTCTTCAATGTAAATTTAGGTCTACCTCATGGTCCTAACATGTTCACTAACAATGGTTTAATTTATATGTGCTACTAACTACTATGTTACAAAAGGAAAAATGCATAGATAGACACTTAGATTTGGCCTCAATTGTATTGCAAAAAACCCAATGACTCTTTATCTATTACAGATAGAAGAAGGGAGGGAAGTGGATCATGTAATCGAGATAAAGGAAACAAATGATCCATTAGGGTCACGAACAAAGAAATTTGT…
CCCACTTTTCTTTTGGCAATTAAATATAGACTTTTTGAGACTCTTTAATTTTAGGTCTACCTCATAATAATAACATATTTGCTAACCATGGTTTACACCTTTTGGATTTTTAAAATTTGAGTCAGGTCTGAAGGGGTAAAGAAAATGGGCCGGGTGAGGTAAGTTTTAATTGCTTTTAATTTAGGGTAAATTAGCGAAATCACATACTTTTAAGGCAAAATTACAATGTATCCCTTATAAGTTTATAATTACAGTAATCCCTCAAAAATTTAAAAAAATGGATACAATAATGTAAGCGCTGATACATTAAAAAGAGGGTCGGATACATTATTAATTAAGCGGATACATTAGTAAAATGAGAAAAATGATTATTAATTAAGCGGATACATTAGTAAAGAG…
>chr04:59016596|59016740
TAAACATAGTGGGTTGGTGGTGGAGACTTGTAGACTGGAGTTGGTGGTGGTGGAGACTTGTATACTGGTCTAGGATGGTATGGTGTTGGTGAAGGATGGTATGGTTTTACTGGTGGTGGTGGGGACTTGTAAACGGGAGTTGGG
>chr04:59036036|59098577
CACCACCACCACCAGTGAAGCCATACCATCCTGCACCAGTATACAAGTCTCCACCTCCACCGACTCCAGTTTACAAGTCACCACCACCCCCAACATCTGTTTACAAGTCACCACCACCACCAGTGAAGCCATACCATCCTGCACCAGTATACAAGTCTCCACCTCCACCGACTCCAGTTTACAAGTCACCACCACCCCCAACATCTGTTTACAAGTCACCACCACCACCAGTGAAGCCATACCATCCTGCACCAGTATACAAGTCTCCACCACCCCCAACTCCCGTTTACAAGTCTCCACCACCCCACTATATTTACTCCTCTCCCCCTCCTCCCCACCATTACTAAGAAGTGACTTCATTATCTATGAGGTAATTAATATAAACTTAAACTTTCAAAA…
>chr04:59097636|59098508
ACTTGTGAACTGGGGGTGGGGGTGATTTGTATTTGTAAACGGGTGGTGGTGGTGACTTGTATTTGTAAACTGGTGGTGGTGGTGACTTGTACTTGTAAACTGGAGGAGGTGGTGGAGGAGATTTGTACTTGTAAACAGGTGGCGGTGGAGATTTGTACTTGTAGACTGGAGGTGGTGGAGACTTGTACTTGTAGACGGGTGGCGGTGGAGATTTGTACTTGTAGACTGGAGGTGGTGGAGACTTGTACTTGTAGACGGGTGGCGGTGGAGATTTGTACTTGTAGACTGGAGGTGGTGGAGACTTGTATTTGTAAACGGGTGGTGGTGGAGACTTGTACTTGTAGACGGGTGGTGGGGGAGACTTGTACTTATAAACGGGTGGTGGTGGAGATTTGTACT…
>chr04:59098428|59098729
GTGTTCCTTCTTATTCCTCTGGTCCTGCATGGATTGAATAATCTATGGATTAGATGAAAGAAAAAGATGGTTTTCATTAATCAAATATTATAGTCAATGTGCTTAGTAGGATATATAGAAAAATAATGCAAAAATTGTGACAAATATATTACCTTGTTCGATAGTGTGAAACTAGTAGTGGCTAGGAGGAGGTGGAGAAGTGTAATAGTAAGGGGCTGGAGACTTGTGAACTGGGGGTGGGGGTGATTTGTATTTGTAAACGGGTGGTGGTGGTGACTTGTATTTGTAAACTGGTGGTGGT
>chr04:59098434|59098729
GTGTTCCTTCTTATTCCTCTGGTCCTGCATGGATTGAATAATCTATGGATTAGATGAAAGAAAAAGATGGTTTTCATTAATCAAATATTATAGTCAATGTGCTTAGTAGGATATATAGAAAAATAATGCAAAAATTGTGACAAATATATTACCTTGTTCGATAGTGTGAAACTAGTAGTGGCTAGGAGGAGGTGGAGAAGTGTAATAGTAAGGGGCTGGAGACTTGTGAACTGGGGGTGGGGGTGATTTGTATTTGTAAACGGGTGGTGGTGGTGACTTGTATTTGTAAACTGGT
>chr04:59098458|59098729
GTGTTCCTTCTTATTCCTCTGGTCCTGCATGGATTGAATAATCTATGGATTAGATGAAAGAAAAAGATGGTTTTCATTAATCAAATATTATAGTCAATGTGCTTAGTAGGATATATAGAAAAATAATGCAAAAATTGTGACAAATATATTACCTTGTTCGATAGTGTGAAACTAGTAGTGGCTAGGAGGAGGTGGAGAAGTGTAATAGTAAGGGGCTGGAGACTTGTGAACTGGGGGTGGGGGTGATTTGTATTTGTAAACGGGTGGTGGT
>chr04:59098467|59098729
GTGTTCCTTCTTATTCCTCTGGTCCTGCATGGATTGAATAATCTATGGATTAGATGAAAGAAAAAGATGGTTTTCATTAATCAAATATTATAGTCAATGTGCTTAGTAGGATATATAGAAAAATAATGCAAAAATTGTGACAAATATATTACCTTGTTCGATAGTGTGAAACTAGTAGTGGCTAGGAGGAGGTGGAGAAGTGTAATAGTAAGGGGCTGGAGACTTGTGAACTGGGGGTGGGGGTGATTTGTATTTGTAAACG
>chr04:61090878|61091031
GTTGTTAGCAAATGTCTTGTCCATAGTGGAATCTTGGTTTGGGTAGAGACGGTCGGTGAAGGAAGGACAGTGGCTGATACCGATAGTGTGGGCCCCGGACAACGCGACCGCATCGGTCGCATCGAGGCCTTTGGTTGCAAGGAGAGAGAGGAC
>chr04:65044547|65045075
ATATGAGAAGGCAGTTGTGAAAGTTGTAGACATGGATGATTATGCTGCCGATGATGATATTTACGAGGAGAAACTGAAGAAAGAAACAGTTGCATTTTTCATGGTCGCAACCTACGGGGATGGAGAGCCAACTGATAATGCTGCAAGGTTTTACAAGTGGTTCACTGAGGGACAAGAACGGGGTGCATGGCTGCAGAACCTTAGCTATGGCGTTTTTGCCCTGGGTAATCGCCAATATGAACACTTTAACAA
>chr04:69762784|69762985
GTAAAGGAACAAGAATTGGAAGGATCTGAAACTGATGTGTTGGAGAAGGAGAATGAGGAAGAGAAAATAGGAAATGATAAGCAAGAAGAAGAGAAAAAAGTAGTTGAAGTTAAAGAGAATGAGAAAGAAAAAACAGAAAATAATAGTAAACAAGAAGGAGAAGGAGTGGATGGTAAAGAGACTGAGAAAGAGGAAATAGAA
>chr05:11936194|11946705
AACCCTGAAGATATCCCATGGGGGGAAGCTGGTGCTGACTTCGTCGTTGAATCAACCGGTGTCTTCACTGACAAGGACAAGGCTGCTGCTCACTTGAAGGGTGGTGCCAAGAAGGTTGTGATCTCCGCTCCTAGCAAAGATGCCCCCATGTTTGTTGTGGGTGTCAACGAGAATGAATACAAGCCAGAGTTGGACATTGTCTCCAACGCTAGTTGCACTACTAACTGCCTTGCACCTTTGGCTAAGGTCATCAATGACAGGTTTGGCATTGTGGAGGGTCTCATGACCACTGTCCACGCCATGACTGCCACCCAGAAAACTGTTGATGGTCCATCCATGAAGGACTGGAGAGGTGGAAGAGCTGCTTCATTCAACATCATCCCTAGCAGCACTGGAGCA…
>chr05:45225149|45304291
TATTGATAGGGGAATCAAGCCATGGATCAATCTTAAGGTTGGTAATCATACATGTATCTTTTATTTAGGCGAATTTAATTATATGTACATTTTGATGGAAATTAGGTGAATTTAATTATATGTAGATTTTTTATGGAAATTAGTTAAATAAAGCTATCTCATTTTTAATAATTTTATTCAGAGTTGATTTCACATATAATGAACCTTTATTACTTTAATATGATAATAAAAAACTATTTTTGTGACTTTATTATTATAGTGAGTGAAGTTACATAACTTTATGTAAAAATCAACCTGAATTATATAGCTTAATACTAAAAAAGATTTTCTGGTGGAAAAAATATCTGCAACTTTTAGTTATAGTAACAGAAAATTTATTATGCGTTTATGTCCAATAAA…
ATGAACCATTGATTATTGTTTTGCAATTAGTGAAGGCTTTCAAATTTAGAGGTATGATCATTGTAAAATAAATAATTCAGGTTATTATTATTATTCTTATTACGAATAAAACTTGACTGACATGGTTAACAAACAATCAACAGAAAACTACTATGTTCATAGTTGTCGGCAATCCAAACTTTGGATAAATCCTAATCTACCTCAGCCTACTGATTTTAAAAATAGGTTTGACATCATCTTCATATTATGTATCATATAATTTTTTTGCAATTAATTTATACAACTTATATGTTTTGAGTAATTTTGCAGATTAGTTGCATCATCTGGTTCGAAACATGAGAGAATTTTTCAGACAAATTCACAACATATTTCGGATGAGTTGTCGAAAGGAATTGTGCC…
TCTATAGATGTTGTTGGACAGGTTGTCTCTTATAAACCATATAAATTCAGCAAGGAAGAAGATAATGATGATTGTTTTTTTAAAGTTATACTAGAAGATGATAAATGGGTCACAAAATAAGAGAAAACTACTATGTTCATAGTTGTTGGGATGAAACGAAACTTTGGATAAATTCTAATCTGCCTCAGCCTACTGATTTTAAAAACAGATTAGTTGCATCATGTGGTCCAAAATTTGAGAGGATATTTCAGACAAATCCACAACAATATATTTGGGATGAGTTGTCTAAAGGAATTGTGCCTTTTAAATTTCTTAGTGATTTAATTCAATGCACTGAAGAATCTGCCTATTGGATTGCTGCAAAAGTTGTTTATTTGAAACTTGATCATGGATGGTCAT…
CAATTCAAATAGACGAAAAAGCAGAGAACACCCGTTGTAATATGACAGTTGTATTAGAAGATGATAAGTAAGCCTTATAATTAATTATTAATTTCATTTTATCACCACTTCTTTAAATTTATTATGTTCATAATATACTAATTACTAATAATATAATTGACTAACACAGAAAAAATAGGCTTTGCACAACTCTATTTGATGAATTGACAGATCAAATCCGACCTCATCTATGTGGATCTGCAAATGAACCATTGATTATTGTTTTGCAATTAGTGAAGGCTTTCAAATTTAGAGGTATGATCATTGTAAAATAAATAATTCAGGTTATTATTATTATTCTTATTACGAATAAAACTTGACTGACATGGTTAACAAACAATCAACAGAAAACTACTATGT…
CTCATTTTTAATGATTTTATTCATAGTAGATTTCACATATTGATCGATAATGAACTTTTATTACTTTAATATGCTAATAAAAACTAGTTTTGTGACTTTATTATTATAGTGAGTGAAGTTAAATAACTTTATATAAAAATCAACCTGAATTATACATCTTAGTACTAAAAAAAAGATTTTATATATGGTGAAAAGAATATCTGCAACTTTTACTTATTATAGTAAAAAAAATAAACTATTATGCATTTCTGTCCAATAAATTAAATGGTATTTGCAGGGATATATTTTAGGCAATCCAGTAACATTTACTGGTCGTCGAGATTACTATATGTTACCTTTTGCTCATGGGATGGGCCTAATTCCTGATGAACTATACAAGGTATGAGTACTGCGAAATAA…
>chr05:49868441|49868602
GAACCCGAAAAGCCCAAAGTGCCTGAAAAGCCTAAAGAGCCCGAGAAACCCAAGGTGGTGGTTGTGGAGAAGCCTAAAGAGCCTGAGAAACCCAAAGTAGTGATCGTGGAAAAGCCTAAAGAACCTGAGAAACCCAAAGTGGTGGTTGTGGAGAAGCCTAA
>chr07:41144250|41144447
ACTTGGCACGTAGGGTGGTGGTATTACCACCGGAGGATTGGGGACAAAAGGTGGAGAAACAATAGGTGGTGTTGGAATGATTGGAGGTGACACAATAGGTGGTGTTGGTGTGATTGGTGGATAAACAATAGGGGGTGAAACAATAGGTGGTGTTGGTGATGGTGGTTTTGGAGTGATTGGTGGATGGACAATAGGTG
>chr07:41144301|41144588
TGGAGAAACAATAGGTGGTGTTGGAATGATTGGAGGTGACACAATAGGTGGTGTTGGTGTGATTGGTGGATAAACAATAGGGGGTGAAACAATAGGTGGTGTTGGTGATGGTGGTTTTGGAGTGATTGGTGGATGGACAATAGGTGGTGTTGGAGTGATTGGTGGATAAACAATAGGGGGTGAAACAATAGGGGGTGTTGGTGATGGTGGTTTTGGAGTGACTGGTGGATGGACAATAGGTGGTGTTGGAGTGATTGGTGGATAAACAATAGGGGGTGAAACAATAG
>chr07:41144337|41144495
TGACACAATAGGTGGTGTTGGTGTGATTGGTGGATAAACAATAGGGGGTGAAACAATAGGTGGTGTTGGTGATGGTGGTTTTGGAGTGATTGGTGGATGGACAATAGGTGGTGTTGGAGTGATTGGTGGATAAACAATAGGGGGTGAAACAATAGGGG
>chr07:41144337|41144588
TGACACAATAGGTGGTGTTGGTGTGATTGGTGGATAAACAATAGGGGGTGAAACAATAGGTGGTGTTGGTGATGGTGGTTTTGGAGTGATTGGTGGATGGACAATAGGTGGTGTTGGAGTGATTGGTGGATAAACAATAGGGGGTGAAACAATAGGGGGTGTTGGTGATGGTGGTTTTGGAGTGACTGGTGGATGGACAATAGGTGGTGTTGGAGTGATTGGTGGATAAACAATAGGGGGTGAAACAATAG
>chr07:41144337|41144633
TGACACAATAGGTGGTGTTGGTGTGATTGGTGGATAAACAATAGGGGGTGAAACAATAGGTGGTGTTGGTGATGGTGGTTTTGGAGTGATTGGTGGATGGACAATAGGTGGTGTTGGAGTGATTGGTGGATAAACAATAGGGGGTGAAACAATAGGGGGTGTTGGTGATGGTGGTTTTGGAGTGACTGGTGGATGGACAATAGGTGGTGTTGGAGTGATTGGTGGATAAACAATAGGGGGTGAAACAATAGGTGGTGTTGGTGATGGTGGTTTTGGAGTGAATGGTGGTGTTGTTG
>chr07:41144670|41144936
AGGATGCACTATAGGAGGTCTTGGTACATGTGGAGGTTTTACAATTGGTGGCTTAGGGCCATGATGAGATGGAGGAGGGCATGGTTTTTGTGGGGGGTGTTTAGGGGTAGAAGGTGGTTTAACATGTGGAGGGTATTTAGGGTGTTTAGGGGTAGTAGGTGGTTTCACATATGGTGGTTGTTTAGGGTGTTTAGGGGTAGAAGGTGGTTTTACATGTGGAGGATCTTTAGGGTGTTTAGGGGTAGAAGGTGGCTTTACATGTGGAG
>chr07:41144745|41144936
AGGGCATGGTTTTTGTGGGGGGTGTTTAGGGGTAGAAGGTGGTTTAACATGTGGAGGGTATTTAGGGTGTTTAGGGGTAGTAGGTGGTTTCACATATGGTGGTTGTTTAGGGTGTTTAGGGGTAGAAGGTGGTTTTACATGTGGAGGATCTTTAGGGTGTTTAGGGGTAGAAGGTGGCTTTACATGTGGAG
>chr07:53794695|53801210
GCATGGTTACTCTGGAGTGAAGGCAACGCGTTGGAACTGATAGACGAAAGTATCAAAGAATCCTTTTCAGAATCTCAAGTGTTGAGATGCATCCAGGTTGGTTTGTTATGCGTCCAAAAACTCCCCGAGGATAGGCCTACAATGGCATCAGTAGTTTTCTGGTTAGGCAATGAAGGTCTAGTTCTTCCTCAACCAAAGCAACCTGGTTTTTTCATAGAGAGGAATTCAATAGAATCAACAGAGTCATCAACTGATGAAGTATATGTAAGTAGCAGCGTGTCGATAACAGTTCTAGAGCCAAGATAAATGAAAGGCCTATTTTCATTATGCATTTGCTGCCAATTTCTCTTCATTTTACTAACTTCTGCAGCATTAGACACAATCACTACAGATAAATCC…
>chr08:3168600|3185048
TTAGTACTTAGTGCAATCTGTAGGCTTAAAGGACATTTTGTTGGCCTCGAGATCAAATCCAATTAGAAAATTGGCTTGTGCCAAATTTCCAAGTATAGAAATTTGATTTCCTCCTGGCACTATTGTCAAACAAACTATACCTTCCTCCATTTGTGTAAAAATGTTTGAAGTTGACAACTCTAAATCTGCATTTGTAAAATGTGCAACAATCTTTGGAACATCAATAGTACCATTCTCATTAGACTCATAACACAAATCAAGTCCCCCATAAGTACCATCTTTCCTAGTAGCATTGATCGAACGGATCAACAACGATTCCAAATTCAAGTAAAAAACATCAGGCACATATGTTAACGTTGTGCCAGAATCAATTATAATGTTGCCTCGATCATAACCAGG…
>chr08:3170647|3187350
GGAGGAGCATGGTGCAATAATGCCACGACTTGCCTTGAACGTACAAAAACACGATTGGGATCATCTAAGCTAATGGTAAAGACAGTGTCTTTCTCAGGAATTTTGAGCAACAAGGCTAAGTTTAATCCAGACTTTTACAATTGGAACAGAATTAGAATTAGATATTGTGATGGATCATCCTTTACTGGTGATGTTGAAGCAGCCGATCCGAAAACAAAAGTTTTCTACAGAGGAGCCAGGATTTTTTCAGCTGTTATGGAGGATTTCTTGGCTAAAGGAATGAAGAACGCTCAGAATGCTATTCTTGCGGGATGTTCAGCTGGTAGTTTGGCTGCAATTCTACATTGTGACAGATTTAAAGGTCTCCTTCCACCGGGTGCTAAAGTAAAATGTCTCTCA…
>chr08:43934551|44085772
GAGAGAGCTACTTCCTGATGGAATATTATATGCATCAAAAGACTCTCACTACTCGGTCTTCAAAGCTGCAAGAATGTATAGAATGGATTCAGAAACAATCAACACATCAGTAAATGGGGAGATGGATTATTCAGATTTAAGAGAAAAGTTGCTTCAAAATAAGGACAAACCAGCAATTATAAATGTCACAATTGGAACTACGTTCAAGGGAGCTATTGATGATGTTGATGTTATTCTTGAAACACTCAAAGATTGTGGCTATTCACAAGATAGGTTTTACATCCATTGTGATGCTGCACTATGTGGTCTTATGACCCCTTTTATAAACAATATCATTCTTTGTTCAATTTGAACAGATGATTAGTTTCAAGAAGCCAATTGGAAGTGTCACTATTTCTG…
AGAGAAGCATATGCTTCTAAAATATGGGATTGGTTGTTAATTATATGTGGATCCTTCGTTTTTCTTTCGTATTTTGTTAATAGGTCCACTACTATATGAGCCTCCCTCGGAATGATCTTCAGAAATAATCCTTTCAGCCGTAGAAATAGCGATTAGCAATCAGTGTAGATATGTGAATACATGAGGTTATTACTATATAAAGTATTAAGTAGTTCCTGAGAATCAGTTTTTAAGCTTTGTAGTTTCAATACTAGACATATGAATTTAAAATTTAAGTCCTATCAGACCAAAAGCTTTTAAGTTGTCTGAAAGTTGACTTTATTTAGAATAACTTTAGATTTCGTATATCTACAAATTATATTCAATCTTTATTTATTTTTTAAGTTAGACCATATAGGT…
>chr08:43939579|44002379
GAGAGAGCTACTTCCCGAGGGGATATTATATGCATCGAAAGACTCTCATTACTCAGTCTTCAAAGCTGCAAGAATGTACAGAATGGATTCAGAAACAATCAACACATCAGTAAATGGAGAGATGGATTATTCAGATTTAAGAGCAAAGTTACTTCAAAATAAAGACAGACCAGCAATTATAAATGTCACAATTGGGACTACCTTTAAAGGAGCTATTGATGATGTTGATGTTATTCTTGAAACACTCAAAGATTGTGGCTATTCACAAGATAGGTTTTACATCCATTGTGATGCAGCACTATGTGGTCTTATGACCCCTTTTATAAACAATATGATTAGTTTCAAGAAGCCAATTGGAAGTGTCACAATTTCTGGTCACAAGTTCTTAGGATGCCCAAT…
>chr08:53634505|53643701
CTTGGATCAACTCCTCAAACATATACCAGAACTGTGACCAACGTTGGTGACGCAACATCATCTTACGAAGTGGAGGTAGCTTCACCAAAAGGCGTTGTCGTGGAAGTTAAACCCACAGAGCTAAATTTCTCCGAGTTGAACCAGAAGTTATCATACCAAGTGACATTTTCCAAGACAACCAACAACTCAAACTTTGTGATTGTTGGGGGTTTCTTGAAGTGGACTTCTAATAGGCACTCAGTGAGAAGTCCAATTGCAATTGTGTTAGACAAGTGAATGCCTCCCCCGCCTGCTAAGTGGAAAGGAGTTTGTGAGTCCAATTTCATCAACAAGTGTAACAACAAGCTCATTGGAGCGAGGTCTTACCAACTTGGTAATGGTTCCCCGATAGATGGTAAT…
>chr09:443484|443620
GTATAGTAGATCAAATGGAGTGGAGAGGTCATTTTCAGAATCGTGGCAAGACTTGAGGACAAATGGTGATGTAAGAGGTGGTGTTAATAGGAAGGTATTCAGGAGTAACAGCAGTGTTAGCTGGAGAAACTCGACC
>chr09:1018641|1020242
GGGGCAGCAGTGTGGAAAAGTTTCTTTTCGAAAGGAGAGGAACAAGAGAAAGCTAAAGAGGAAGCTTATGAGATGTTGAAAATTCTTGATAATGAGTTCAAGGACAAGAAGTGCTTTGTTGGTGACAAATTTGGATTTGCTGATATTGTTGCAAATGGTGCAGCACTTTATTTGGGAATTCTTGAAGAAGTATCTGGAGTTGTTTTGGTAACAAGTGAAAAATTTCCAAATTTTTGTGCTTGGAGAGATGAATATTGCACACAAAACGAGGAATATTTTCCTTCAAGAGATGAATTGCTTATCCGTTACCGAGCCTACATTCAGCCTGTTGATGCTTCAAAATGAGTATACCTCAAGTGAATTTCAAGATTTTGTGTGGCAATAAAAATTGAGTTTTTG…
>chr09:8994859|9015807
TATTAATGAATGTGCTCATTCAAGTACCAATATGTGTGAACACGAATGCATAGACAAGCCAGGGAGTTACACTTGTACTTGTCCAGAAGGATTCAGTGGTGATGGCAGAAAGGATGATCGTGGTTGTATTGCACCAAACTCGAACTATGAGTTCCCATGGATCAAGTTTTCTATTGGTATGTTTCTCAAAAATTGAACTTAGCTTGTTTATTGAAGTGATTAAAGGAATTCATCTCCTTTAAATTTTGTTGTTATAAATACAGGTATGGGAGTCGGCTTTATATCCCTTGTGGTTGGGACAATTTTGCTCTATTTTTGTATCAAGAAACGAAAACTCATTAAAAATAGGGAGAAGTTCTTCCAACAAAATGGTGGTTTACTCTTGAAACAACAAATCTC…
AGAGAACTTGGCATACAACTCCCTATCTTTCAAAGTCTGAAGAACTATCCTGAGATGACTAGCATGATCTTCTTCATTCCTTGAATAGATTAGTATGTCATGAACTTGGCATACAACTCCTTAACTTTCAAAGTCTGAAGGACTAGTCTGAGATGAGTAGCATGATCTTCTTCATTCCTTGAATAGATTAGTATGTCATCAATGAAAACGATAACAAACACATCTAAATAAGGTTTGAAGACTCTATTCATAAGTTCCATGAAAGCTGTCGGTGCATTGGTCAAATCAAAGGACATGACCAAAAACTCAAAATGACCATATCTGGTTCTGATTGCTGTCTTTGGAATATCACATTCCCTTACTCTTAACTGGTGATAGCCTGCCTGAGGTCAATCTTCG…
>chr09:49791407|49795427
GTGATCAACCATGGAATCCCAGAGAGCGTAACAACTCAAACAATGTCTACCTTTGAAGAGTTTTTCAACAATATGACTGACGAAGAAAAAGTTAATGTGCCAACCAGAAAAGGCTGGATCTTCACAGGGAGTGAGGAAGAAGTTAAAAATGGTGTTCATTTATGGAGGGATAATATAAAACACCCTTGTCACCCTCTTGAGAAATGCATGCAAAGTTGGCCAGATAAACCACCTACCTACAAGTAATTAAACAATACTAATACCCCAAATATATACTTGTTCTACTACTTCTCATTCTATTTTAGTCGTTTGTGCTTAGCTAATTTAATTTTAAAAGCGAGCAATAATTTGTGCTTGACCAAGGTTTTCATAAATAGTTTGGGTGACAAAAAAAAAAAA…
>chr09:58200158|58219380
AATATGGCTATATGATGAAGATAACTGCAAAGAGCGATGTCTACAGCTACGGAGTGGTTGTATTAGAAGTCTTGACAGGTAAGCAGCCAATCGATCCAACAATTCCCGAAGGAGTGCATCTAGTTGATTGGGTAAGACGGAAAAGAGGTGGAATTGAAGTCCTCGATCCAAGTCTACACTCGAGACCAGAATCAGAAATCGAGGAAATGTTACAAGCATTAGGAGTAGCCCTGTTATGTGTCAACTCCACTCCTGATGAAAGGCCTACAATGAAAGATGTAGCAGCAATGCTAAAGGAAATCAAACATGAAAGGGAAGAATACGCCAAAGTCGATGTTTTACTCAAAGGCTCTCCAACAACAACAACTACTACTGATCATAATCAAGAAAACAACAACT…
>chr09:61318331|61318534
TGATTTTACGGGTGGGGGAGGTGAGCTGTAGTAGTATGGAGGAGGAGGAGACTTCACAGGTGGAGGAGGAGAGTGGTAGTAGTAGGGAGGTGGTGGTGATGGAGATGGGGGTGGTGGTGATTTGTAGTAGTATGGTGGAGGAGGAGACGGTGATGGTGGTGGTGGGGACTTGTAGTAGTATGGTGGAGGAGGAGATGGCGATG
>chr09:61318352|61318630
TGAGCTGTAGTAGTATGGAGGAGGAGGAGACTTCACAGGTGGAGGAGGAGAGTGGTAGTAGTAGGGAGGTGGTGGTGATGGAGATGGGGGTGGTGGTGATTTGTAGTAGTATGGTGGAGGAGGAGACGGTGATGGTGGTGGTGGGGACTTGTAGTAGTATGGTGGAGGAGGAGATGGCGATGGTGGTGGAGGAGACTTGTAGTAGTAGGGAGGTGGAGGTGACGGGGATGGTGGTGGTGGTGATTTGTAGTAGTATGGAGGTGGGGGTGATGGCGATG
>chr09:61318357|61318570
TGTAGTAGTATGGAGGAGGAGGAGACTTCACAGGTGGAGGAGGAGAGTGGTAGTAGTAGGGAGGTGGTGGTGATGGAGATGGGGGTGGTGGTGATTTGTAGTAGTATGGTGGAGGAGGAGACGGTGATGGTGGTGGTGGGGACTTGTAGTAGTATGGTGGAGGAGGAGATGGCGATGGTGGTGGAGGAGACTTGTAGTAGTAGGGAGGTGGAG
>chr09:61318379|61318564
AGACTTCACAGGTGGAGGAGGAGAGTGGTAGTAGTAGGGAGGTGGTGGTGATGGAGATGGGGGTGGTGGTGATTTGTAGTAGTATGGTGGAGGAGGAGACGGTGATGGTGGTGGTGGGGACTTGTAGTAGTATGGTGGAGGAGGAGATGGCGATGGTGGTGGAGGAGACTTGTAGTAGTAGGGAG
>chr09:61318391|61318588
TGGAGGAGGAGAGTGGTAGTAGTAGGGAGGTGGTGGTGATGGAGATGGGGGTGGTGGTGATTTGTAGTAGTATGGTGGAGGAGGAGACGGTGATGGTGGTGGTGGGGACTTGTAGTAGTATGGTGGAGGAGGAGATGGCGATGGTGGTGGAGGAGACTTGTAGTAGTAGGGAGGTGGAGGTGACGGGGATGGTGGTG
>chr09:61318400|61318564
AGAGTGGTAGTAGTAGGGAGGTGGTGGTGATGGAGATGGGGGTGGTGGTGATTTGTAGTAGTATGGTGGAGGAGGAGACGGTGATGGTGGTGGTGGGGACTTGTAGTAGTATGGTGGAGGAGGAGATGGCGATGGTGGTGGAGGAGACTTGTAGTAGTAGGGAG
>chr09:61318400|61319562
AGAGTGGTAGTAGTAGGGAGGTGGTGGTGATGGAGATGGGGGTGGTGGTGATTTGTAGTAGTATGGTGGAGGAGGAGACGGTGATGGTGGTGGTGGGGACTTGTAGTAGTATGGTGGAGGAGGAGATGGCGATGGTGGTGGAGGAGACTTGTAGTAGTAGGGAGGTGGAGGTGACGGGGATGGTGGTGGTGGTGATTTGTAGTAGTATGGAGGTGGGGGTGATGGCGATGGTGGTGGAGGAGACTTGTAGTAGTATGGTGGTGGGGTGGTGGTGGGGATTTGTAGTAGTATGGTGGAGGAGGAGATGGGGAAGGTGGTGGTGGGGATTTGTAGTAGTATGGTGGAGGAGGAGATGGGGAAGGTGGTGGTGGAGACTTGTAGTAGTATGGTGGAGGAGGA…
>chr09:61318846|61319388
TGATGGGGATGGTGGTGGTGGGGATTTGTAGTAGTATGGTGGAGGAGGAGATGGGGAAGGTGGTGGTGGGGATTTGTAGTAGTATGGTGGAGGAGGAGATGGGGAAGGTGGTGGTGGGGATTTGTAGTAGTATGGTGGAGGAGGAGATGGGGAAGGTGGTGGTGGGGATTTGTAGTAGTATGGTGGAGGAGGAGATGGGGAAGGTGGTGGTGGGGATTTGTAGTAGTATGGTGGAGGAGGAGATGGGGAAGGTGGTGGTGGGGATTTGTAGTAGTATGGTGGAGGAGGAGATGGCGATGGTGGTGGAGGAGACTTGTAGTAGTAAGGAGGTGGAGGTGATGGAGATGGTGGTGGAGGAGATTTGTAGTAGTATGGAGGTGGCGGTGATGGAGATGGTGG…
>chr09:61319182|61319892
TGATGGAGATGGTGGTGGAGGAGATTTGTAGTAGTATGGAGGTGGCGGTGATGGAGATGGTGGTGGAGGAGATTTGTAATAGTATGGTGGTGGAGGAGATGGGTCTGGTGGTGGTGGAGACTTGTAGTAGTATGGTGGAGGAGGAGATGGTGATGGTGGAGGAGGAGACTTGTAATAGTAGGGAGGTGGGGGTGATGGAGATGGTGGTGGAGGAGACTTGTAATAGTATGGTGGAGGAGGAGATGGCGATGGTGGTGGTGGAGACTTGTAATAGTAGGGAGGTGGAGGTGATGGTGATGGTGGTGGAGGAGATTTGTAGTAGTATGGAGGTGGTGGTGATGGAGATGGTGGTGGAGGAGACTTGTAATAGTATGGTGGTGGTGGTGGGGACTTGTAGAC…
>chr09:61319395|61319778
AGACTTGTAATAGTATGGTGGAGGAGGAGATGGCGATGGTGGTGGTGGAGACTTGTAATAGTAGGGAGGTGGAGGTGATGGTGATGGTGGTGGAGGAGATTTGTAGTAGTATGGAGGTGGTGGTGATGGAGATGGTGGTGGAGGAGACTTGTAATAGTATGGTGGTGGTGGTGGGGACTTGTAGACGTACTTAGGTGATGGTGGTGGTGGGGACTTGTAGACGTACTTAGGTGAGGGAGGTGGTGGAGACTTGTACACGTATTTAGGTGATGGAGGAGGTGGTGATTTGTACACGTACTTCGGTGATGGAGGTGGTGGTGACTTGTACACGTATTTAGGTGATGGAGGAGGTGGTGATTTGTACACGTACTTCGGTGATGGAG
>chr09:61319419|61319778
AGGAGATGGCGATGGTGGTGGTGGAGACTTGTAATAGTAGGGAGGTGGAGGTGATGGTGATGGTGGTGGAGGAGATTTGTAGTAGTATGGAGGTGGTGGTGATGGAGATGGTGGTGGAGGAGACTTGTAATAGTATGGTGGTGGTGGTGGGGACTTGTAGACGTACTTAGGTGATGGTGGTGGTGGGGACTTGTAGACGTACTTAGGTGAGGGAGGTGGTGGAGACTTGTACACGTATTTAGGTGATGGAGGAGGTGGTGATTTGTACACGTACTTCGGTGATGGAGGTGGTGGTGACTTGTACACGTATTTAGGTGATGGAGGAGGTGGTGATTTGTACACGTACTTCGGTGATGGAG
>chr09:61319422|61319634
AGATGGCGATGGTGGTGGTGGAGACTTGTAATAGTAGGGAGGTGGAGGTGATGGTGATGGTGGTGGAGGAGATTTGTAGTAGTATGGAGGTGGTGGTGATGGAGATGGTGGTGGAGGAGACTTGTAATAGTATGGTGGTGGTGGTGGGGACTTGTAGACGTACTTAGGTGATGGTGGTGGTGGGGACTTGTAGACGTACTTAGGTGAGGGAG
>chr09:61319446|61319778
CTTGTAATAGTAGGGAGGTGGAGGTGATGGTGATGGTGGTGGAGGAGATTTGTAGTAGTATGGAGGTGGTGGTGATGGAGATGGTGGTGGAGGAGACTTGTAATAGTATGGTGGTGGTGGTGGGGACTTGTAGACGTACTTAGGTGATGGTGGTGGTGGGGACTTGTAGACGTACTTAGGTGAGGGAGGTGGTGGAGACTTGTACACGTATTTAGGTGATGGAGGAGGTGGTGATTTGTACACGTACTTCGGTGATGGAGGTGGTGGTGACTTGTACACGTATTTAGGTGATGGAGGAGGTGGTGATTTGTACACGTACTTCGGTGATGGAG
>chr09:61319446|61319961
CTTGTAATAGTAGGGAGGTGGAGGTGATGGTGATGGTGGTGGAGGAGATTTGTAGTAGTATGGAGGTGGTGGTGATGGAGATGGTGGTGGAGGAGACTTGTAATAGTATGGTGGTGGTGGTGGGGACTTGTAGACGTACTTAGGTGATGGTGGTGGTGGGGACTTGTAGACGTACTTAGGTGAGGGAGGTGGTGGAGACTTGTACACGTATTTAGGTGATGGAGGAGGTGGTGATTTGTACACGTACTTCGGTGATGGAGGTGGTGGTGACTTGTACACGTATTTAGGTGATGGAGGAGGTGGTGATTTGTACACGTACTTCGGTGATGGAGGTGGTGGTGACTTGTACACGTATTTAGGTGATGGAGGAGGTGGTGACTTGTACACGTACTTTGGTGA…
>chr09:61319460|61319805
GAGGTGGAGGTGATGGTGATGGTGGTGGAGGAGATTTGTAGTAGTATGGAGGTGGTGGTGATGGAGATGGTGGTGGAGGAGACTTGTAATAGTATGGTGGTGGTGGTGGGGACTTGTAGACGTACTTAGGTGATGGTGGTGGTGGGGACTTGTAGACGTACTTAGGTGAGGGAGGTGGTGGAGACTTGTACACGTATTTAGGTGATGGAGGAGGTGGTGATTTGTACACGTACTTCGGTGATGGAGGTGGTGGTGACTTGTACACGTATTTAGGTGATGGAGGAGGTGGTGATTTGTACACGTACTTCGGTGATGGAGGTGGTGGTGACTTGTACACGTATTTAG
>chr09:61319464|61319709
TGGAGGTGATGGTGATGGTGGTGGAGGAGATTTGTAGTAGTATGGAGGTGGTGGTGATGGAGATGGTGGTGGAGGAGACTTGTAATAGTATGGTGGTGGTGGTGGGGACTTGTAGACGTACTTAGGTGATGGTGGTGGTGGGGACTTGTAGACGTACTTAGGTGAGGGAGGTGGTGGAGACTTGTACACGTATTTAGGTGATGGAGGAGGTGGTGATTTGTACACGTACTTCGGTGATGGAGGTG
>chr09:61319464|61319733
TGGAGGTGATGGTGATGGTGGTGGAGGAGATTTGTAGTAGTATGGAGGTGGTGGTGATGGAGATGGTGGTGGAGGAGACTTGTAATAGTATGGTGGTGGTGGTGGGGACTTGTAGACGTACTTAGGTGATGGTGGTGGTGGGGACTTGTAGACGTACTTAGGTGAGGGAGGTGGTGGAGACTTGTACACGTATTTAGGTGATGGAGGAGGTGGTGATTTGTACACGTACTTCGGTGATGGAGGTGGTGGTGACTTGTACACGTATTTAG
>chr09:61319491|61319706
AGATTTGTAGTAGTATGGAGGTGGTGGTGATGGAGATGGTGGTGGAGGAGACTTGTAATAGTATGGTGGTGGTGGTGGGGACTTGTAGACGTACTTAGGTGATGGTGGTGGTGGGGACTTGTAGACGTACTTAGGTGAGGGAGGTGGTGGAGACTTGTACACGTATTTAGGTGATGGAGGAGGTGGTGATTTGTACACGTACTTCGGTGATGGAG
>chr09:61319539|61319706
AGACTTGTAATAGTATGGTGGTGGTGGTGGGGACTTGTAGACGTACTTAGGTGATGGTGGTGGTGGGGACTTGTAGACGTACTTAGGTGAGGGAGGTGGTGGAGACTTGTACACGTATTTAGGTGATGGAGGAGGTGGTGATTTGTACACGTACTTCGGTGATGGAG
>chr09:61319539|61319778
AGACTTGTAATAGTATGGTGGTGGTGGTGGGGACTTGTAGACGTACTTAGGTGATGGTGGTGGTGGGGACTTGTAGACGTACTTAGGTGAGGGAGGTGGTGGAGACTTGTACACGTATTTAGGTGATGGAGGAGGTGGTGATTTGTACACGTACTTCGGTGATGGAGGTGGTGGTGACTTGTACACGTATTTAGGTGATGGAGGAGGTGGTGATTTGTACACGTACTTCGGTGATGGAG
>chr09:61319626|61320036
TGAGGGAGGTGGTGGAGACTTGTACACGTATTTAGGTGATGGAGGAGGTGGTGATTTGTACACGTACTTCGGTGATGGAGGTGGTGGTGACTTGTACACGTATTTAGGTGATGGAGGAGGTGGTGATTTGTACACGTACTTCGGTGATGGAGGTGGTGGTGACTTGTACACGTATTTAGGTGATGGAGGAGGTGGTGACTTGTACACGTACTTTGGTGATGGAGGCGGTGGTGACTTGTATACGTATTTAGGTGATGGAGGAGGTGGTGACTTGTACACGTACTTTGGTGATGGAGGTGGTGGTGATTTGTACACGTATTTAGGTGACGGAGGAGGTGGTGACTTGTACACGTACTTTGGTGATGGAGGTGGTGGTGACTTGTACACGTACTTTGGTGA…
>chr09:61319818|61320170
TGGTGACTTGTACACGTACTTTGGTGATGGAGGCGGTGGTGACTTGTATACGTATTTAGGTGATGGAGGAGGTGGTGACTTGTACACGTACTTTGGTGATGGAGGTGGTGGTGATTTGTACACGTATTTAGGTGACGGAGGAGGTGGTGACTTGTACACGTACTTTGGTGATGGAGGTGGTGGTGACTTGTACACGTACTTTGGTGATGGAGGTGGTGGTGACTTGTACACGTACTTTGGTGATGGAGGTGGTGGTGACTTGTACACGTACTTGGGGGATGGAGGAGGTGGGGACTTGTACACGTATTTTGGTGATGGTGGTGGAGGAGATTTGTAGTAGTAAGGAGTTGGG
>chr09:61321519|61321667
TGCTTCTTGTCATGGGATTTCTTTGGGTATTTCCAGTCATAGCATCTGTAGCAATAGACTTTTCCGACAACCTTAACGATCAAGGGATGATGAGGAGGATAGTAAGAAGTAGGTGGTGGAGGGGAAGTGTAGTAGTATGGTGAAGGAG
>chr09:61321519|61321763
TGCTTCTTGTCATGGGATTTCTTTGGGTATTTCCAGTCATAGCATCTGTAGCAATAGACTTTTCCGACAACCTTAACGATCAAGGGATGATGAGGAGGATAGTAAGAAGTAGGTGGTGGAGGGGAAGTGTAGTAGTATGGTGAAGGAGGTGACTTAACTGGTGGTGGAGGGGAAGAGTAGTAGTATGGGGGTGGTGGTGACTTAACTGGTGGTGGTGGAGAACTGTAGTAGTATGGTGGAGGAG
>chr09:61321668|61321832
TGACTTAACTGGTGGTGGAGGGGAAGAGTAGTAGTATGGGGGTGGTGGTGACTTAACTGGTGGTGGTGGAGAACTGTAGTAGTATGGTGGAGGAGGTGACTTCTTGGGTGGTGGTGGCGAGGAGTAGTAGTATGGTGGTGGTGGTGACTTCTTGGGTGGTGGTG
>chr11:6826546|6850236
TCAGACTCTGAAGGACACAAGATTAGTGTCTAATTCTTCAGGTATTGGCCTTGGATGTGGGAACTTAGGAAGAAGGCTAGCAATGCTCTTGGCTGTTTCAAGATACTTTACATACTTATAAATAATGCCTTGTTTGTTACTATTGGTGCATGATCCTTCTTTTGTGTTATCATGGCAAGTATTACCACCACCTAAGTTCAACTCCTTCATCATTGGTGAGCCACAAAAGTTGCAATTGTGATCCCTTCCACCCATAAGAGCTTCCTTCAAAGCTTTCTTTTTGAAAGTCCAAGCACCACTCTTCCAATTGAAATTGTATAAAGGAAGGAACCTTTGTCCATAAATGGATATGAATTCTAGTGCTGCTAGAATGAACTCAAATTCTTCCTTGGACATGTA…
>chr11:34981721|35067065
CTGCTGCTTCTGTTGTTTCCATGTTTCCAACTGTGAAATGGAGGATCCAATCTGTTATGGAGAAAATGTCGACTCCAAATATTTGTCTGGTTCAATTCTGGGCACCCATCAAGGTCAATGGATCTACTTTCCTGTCCACTGCGGATCAAACATTTGCTTTCTATAACGAACTCGATAAGAGGCTCTCTTCATACAGGAAGCTCTGTCTAGATACTTTGATTCCAATTGACGACTACACCGAAAGTCTATTTGGTCCAATTGAACGAGTTTACACAAGATGCTTGCCAGAATATAACCCCGACGTCCAAAGCTATTCCTCTGCAGAATTTCCACTGCTCGAAACTGCAATTCGCTTGGGAATTCATTCTTATTATGCAGTTCCAGTGGTCAACAACTATG…
AGAACTATTAAGATATTGACTTATCGGTTATTGGTTTATCGGTTTTTGATAGTTATCGGTTCGGTTATCGATTTAACCGTTAAGATTTGACACAAAAAAAATCATTTAAAATCACTTAGAAACAAGGTGACAAACCAAATAAACCATGCACATGAGTTCATAAGTTAGATCTTGTTCAAAAGCAAACACTTTTATATTGTAGAATAATCAAGAGTTTGAGACAACAAAAAATAAAAGTAGGAAATCAAACTCTAAGTCAAGGATTTTATATACAAAATGGTATAAATATAATTATTTAACTTACTATTGGGTTATCGGTTAACCCATTAAGAAAAAACCTTAAACCGTTAAGAACTGATAACCCGATAACAAAAAAATCAAAATCGTTATTAAAATCAT…
NNNNNNNNNNNNNNNNNNNNNNNNNNNNNNNNNNNNNNNNNNNNNNNNNNNNNNNNNNNNNNNNNNNNNNNNNNNNNNNNNNNNNNNNNNNNNNNNNNNNNNNNNNNNNNNNNNNNNNNNNNNNNNNNNNNNNNNNNNNNNNNNNNNNNNNNNNNNNNNNNNNNNNNNNNNNNNNNNNNNNNNNNNNNNNNNNNNNNNNNNNNNNNNNNNNNNNNNNNNNNNNNNNNNNNNNNNNNNNNNNNNNNNNNNNNNNNNNNNNNNNNNNNNNNNNNNNNNNNNNNNNNNNNNNNNNNNNNNNNNNNNNNNNNNNNNNNNNNNNNNNNNNNNNNNNNNNNNNNNNNNNNNNNNNNNNNNNNNNNNNNNNNNNNNNNNNNNNNNNNNNNNNNNNNNNNNNNNNNN…
ATTGTTCTTCCCTGGACAAATGCTGATTGGTTTTTTGCTACTATCAGATTCACTGCTTTCTTCAATCTGCTACAAATCAATTTTGATATGCACTTGTATATGACATTACAACAAGATATTGGTCTAAATTGACTGGCAAATTCAGGTACCTCTATCTTTGGGATGAGTGCAATACTTGTTGAATTGATTTGTCTTAGTAACTTGCTGTTTTGGAAGAATTCCAGCAATGCCGTAGTAACATCTTGCCCCACAATAGACCAAGCTGCTTTGTAAAATCCACTACCAAATCCATCTGGTCCAGGACTTTTATTACTATCAATCTGAAACATTGCTGTCTTCACTGCTGCTGGTTCAAAACTGTGCACTAATTCACCTTGTTGCTCCTCATTAAGCACCACC…
>chr11:42062991|42248217
AAGGAGGTTGTGATTTCCAAGTCGTACAGCTGTCTACTGTGGCTTCCTTGAGATGAAACATGACTTGCTGCAAATGGAATGTCAAGCTCTAATGTACCCAAAGGCCGGATGAGGACAAAACCATGGCTGTTCACGCTTCAACTCAGTTTCCTGAGTATACGCATAGTTTGATTGATGTTGTCTTGGTGTTCCCGAACATAATATCTGTGTGATAACAGGAAGGGCTGAAGGTGGCTTTGGCGGCAAGAAATATGCCAGTGAGTACCCACAAGGATTTTCGTTTAAAGCTACAGATAAAAAAGGCCTTTTTGTTTAAAGTTGTTGCTTGGAAATAGTTTTGCTCCTTTCAGTCTTATGTTTTGTTTAAAATTTTTGTAACCAATCCTTCTTCGCGGGGGT…
NNNNNNNNNNNNNNNNNNNNNNNNNNNNNNNNNNNNNNNNNNNNNNNNNNNNNNNNNNNNNNNNNNNNNNNNNNNNNNNNNNNNNNNNNNNNNNNNNNNNNNNNNNNNNNNNNNNNNNNNNNNNNNNNNNNNNNNNNNNNNNNNNNNNNNNNNNNNNNNNNNNNNNNNNNNNNNNNNNNNNNNNNNNNNNNNNNNNNNNNNNNNNNNNNNNNNNNNNNNNNNNNNNNNNNNNNNNNNNNNNNNNNNNNNNNNNNNNNNNNNNNNNNNNNNNNNNNNNNNNNNNNNNNNNNNNNNNNNNNNNNNNNNNNNNNNNNNNNNNNNNNNNNNNNNNNNNNNNNNNNNNNNNNNNNNNNNNNNNNNNNNNNNNNNNNNNNNNNNNNNNNNNNNNNNNNNNNNNNN…
TTTTCTCTGCTAAGCAAGAGGGTGTTGCATAACATACTTCCAAGACTGACATCCTTAAGGGCATTATCATTGTCTCATTACCATAATAAGGAGTTGCCAAATGACTTGTTTATCAAATTAAAGCTCCTCAGATTTTTGGACCTTTCTGAAACATTGATTGAAAAGTTACCAGATTCCATTTGTGCATTGTATAACTTGGAGACACTTCTCCTGTCATCTTGTAAAAATCTTAAGGAGCTACCGCTGCAGATGGAGAAGTTGATCAACTTGCGTCACCTCGACATAACCAACACTCTTCGCTTGAAGATGCTGCTACATCTGAGCAAGTTGAAAAGCCTCCAAGTCCTAGTGGGAGCCAAGTTTCTTGTAGGTGGTAGCGGTGGTTTGAGAATGGAAGAT…
ATGATTTGGGAAGTGAATTTTTTTTTGTAAGGTCCCTTTGCTTAAGTCGAGAAGGGAAAGTTGTTGAATCTTTATGTGGTAGTTACTCTTATGTTGGATTGAACATCAGGACTATGGACGCTTCTTATGTTGGTAAACATATTTATGATATGGTAGGCCCCTTTTAACGCTATAGTGAGCTGGGTAGAAATCTATCATTTTAATCTCTTTTATTTTTGAGTCCCCCACCCAGTCCCCCTTTCTACATCCCTAATAAATTATCCTTACTCTCTTGCTTCAATTATAGAATTGAGAAAGTTATGAATTTGCTTCAATTTATCATTATCTTCTTGATGTTTGAAAAGTCTTAATTTTGGAAGGAAAAAAAATGACAGTTGGTGGTGCATTTTTCTCTTGAGC…
>chr11:43419902|43569969
AAGGATTATTTCGAGATACCATGGGCGAGCTTAAGAGCAACGGTAGAGCCTTTGTTCGCGGAGAGATCATTGATCCACCACAAAGATTACCTCGCCAATGGGCGTCTCATAGTGTCTGAAGTCACTAATATCACCAACAAAGAAGTCTTGACTGCAGATGGACATCAAGTTACCTATGACTATCTTGTGGTAGCCACCGGTCACTACGATCCCCTGCCTGTAACGAGAACAGACAGATTGGAAGAATATCAAACAGGTATATATATACATATTACATAGCATCAAAGACTTCTTTAATATATCATTCATGTGCTTAATTCGTTGGATTTACCATCTTGTCTGCTTTCCAACGAGCAAATTACTTGTACTTATAATCATATGAAATGTTTATGCTCACTT…
>chr12:2507328|2674380
AAGTGATCTACACAGCCACTCATTAGCTATGTTACTTAGATTTTTCAAAAATGTCAACGAGTATGTGTTGGATTCTTCAAAAGTTGTGTATTTCTTAAGGAACCAACATGGGTGCAACATCATCATATTTAAGGAGAGTCCAAGCAACATAGCTCATTAATACAACAAAATTGGAAAAAACAGTGCAGTAAGCATATAGAGTTTGGTTCATGATTGAAATTAGTTTATATTTGTGAAAATTGATAAATAAGAATACTCAAAACTACAGAAGTGGCTAATAATTTTGTGGTACTTCATCCTTAAATTTTGATCTTCACCAAGTTATTCAAAACATACTAATTAAGCTGGAAGACACATATCAAACAAAATTTTGTATGAAAACCAAATAAAAGCACAAAA…
>chr12:42441738|42441959
TGGACAAAAGGAGAAGAAGAAGGTGTTTGCTTTAGCTCCTATTGCTAAACCCCTTGCTGGAAAAAAACTCAACAAACGCATCTTCAAACTTGTTAGGCGAGCTGCTGAGAAAAAATGCTTGAAGAGGGGCGTTAAAGA
>chr12:60902839|60912862
TTGTCACGTTAGACGAAGAAGAGTACAAGAGACTTAAAGCAAGGCTTACACCAGAGGCTGCAGCTAATTTGGTCTTGTCGAAAAGTACTTGTGTTTCAAAGACATGGCTAGTAGATGATGGATTGTGTGAAGATGAGCAATTGAAAGCACCAAAAGGAACATTATTTATTCCTTATTCACCATTTCCACTAAAGAAAGTTCGTGAGGATTGCTTCTACTTCAGCACACCAGCCATGATTTGTCCAAAACATCTTCAAAATGTAGACTCTTGTGAGAACTGGCTGCCAAGAAGAGTGATGAGTGCATCGAGAATAGCTGGAATTTTGCACGCGTCTGAGGGTTGGAACGAGCACGAGTGTGGTGACATGATGTTTGATGTTGACAAAGTATGGAAAGCTA…
>chr01:61318998|61319150
AGTAGGAAATGATGAGGAAAGCACCAGAAAAAAGTACAAGAATGAATATTAGAAGATCAAGGGTAGCTGAAGGGGAGTGATTACAGAGGTTATGGTGGGAAGAAGGGCAATTTGGGGAATTTGTGGGGTTTGAATTAGGGTTTGAGTTTGAG
>chr01:75293127|75311027
TACATATTGCTGGTGTTGGTGATTATAGTTTAGCCGGTATAACAGCATTACCTGATCCATGCCCTCTACCATCTGCTGCCAAGAAGAAGGGACTTAGGGACAAGGAAAAGCTGTTTTATGCCCCCATGTCTGGATTGGGCGATCTTCTTTACGATAAGGATGCTGTGTATACAAACATAAATGATCACTTTGTCTAGTTCTCTAAGGTTGATGAAACAGCTGCTGTTGGGGGTCGCAGAGGGAAGGTCAATGATGTCGGAGAGGCTTTAGTTAAATCACTTCAGAACACGAAATATTCAATCGATGAGAAGTTAGAAAATAGTTTTATTTCTCTTTTCGGGAAAAAAACATAATCCATCCTCATCAAATCATGCTAAAGCTGATCAAACTAATGATTTG…
>chr01:75557712|75619338
TAGGAATATCATCAGGTGCTGCAGCTGCTGCAGCAATACAAGTAGCAAAAAAGCCCGAAAATGCTGGGAAACTTATTGCGGTAAGTTAGATCTACTTCATTAAGCTTATTGATATCTACTTCATCTCTTTATCAGTTGTTTAACTTGGGAATCCTTGATAAGCTCATGGGCCTAAAATTCTCTTTCAATTTTCTGTGCAGGTCATCTTCCCTAGTTTTGGGGAGCGTTATCTTTCCACTGTGCTGTTTGATTCTATTAGAGAAGAGGTGGTGGACATGACTTTTGAGTAACTAACTTTATGCTTCTTTGAACTGAGGGATACATGTTACTCCTATTTGTTGTAACTTGAGGTAGAATAGGAAAGATGCACTCGAAGTGTAACCTCCTAATAAATCAGTG…
TAATTCGATCATTCTTATAAGCTTTTTGTCTTAATTTTTATTATATTTTTGCAACTAGTTACTCATAATTTAGCAATTCCATTTATGTTTATTTTTACTTTTTTGGAAGTCCTCCTAATTGAGCACTAATCTAATAGTAATAAAGCATCTTCCAATAACATAAGCAGTCTTATTAGTCTCAAACTCCATTGCAAAACAACACAAAAACTCCAATTTCCATCCTCAGGAACATCCTCCATCTCTCCAAAAGAAAGAAATTTAACGTTTATGCATTTTTATAATGTTTATTGTTATTATTTTTTTCGGGAAAAATGGCCAAAAATACCCCTAACCTATTGGAAATGGCTATATCTTCCTTCCACCTTTGGTATAAAAATACCCTCCAACTTTGTTTTTGGT…
>chr01:82457357|82567671
ATGGAGGTAAATGCAATAGATGAGCTTCCAGATTATATGAAAGCATGTTATCTTGCACTCTTCAACACTACCACTGAAATTGCCTACGAAGTTCTCAAAGAGCAAGGGATCAACGTCATGCCCTACCTTACAAAATCAGTAAAAATACTTACTTCTTTATACTTTGACGAATCTCTAAACTATGCAAAATAGACCACCTATATCCTCTATTATATTTTGGGATAAAAAATGCCTCCACCGTTATCTTTAAGAGATCACAAATACCTTCGAGAGTTAACAACAATGATGTGACAGTCACATCACATGACACTAATTCTGACACCTAAAATTGCCTATTAGGATACCCACTAAATTCATTATAATCTAAATTCTAATCATTCTTCCTGGATCCGACCCACT…
TTACATATAAATAATTAACTATGTCATTATTGAGTGTATTTAAAATATGAAAATTCACCAAGTGCTATTATAGAGGATATTATTGGGAAAAAAAATTCTTGCGCCAAGTTGTCAGATTCATTTGTTGTTATAAACTGAAAAGATGAATAGCCGAACAACAACCAAGTTGCTCTTTACAAGGGGAAAATAGGTTAAATATTTGACCAATTTAAAGAATACGTCTATTTAAAGGCGATATGGCACCCATAACCTTTGAATCTTGGATCCGCCTCTGCTAGCAGGCTTGGGCGTTGCAAATGTATCGGAGCCACTCTTGTGTCAGTCTTGTCGATGTGGACCGTTTAACTGAGTTTAGACAAATCCCGTTAAAACGAGACAAACTTATTAGATACATTCAAC…
TATAAAATGCTAATTGTAAATAATGCAGTCATATACATATTTCATAGTGTACGAAAATGGAACAAAAGTTGGTAACCTACTTTTAGTTAAAGTAACCTTCTTGCAACCAATTTATCCACCAATTGTATATACTAATAAAGTTGAAACCTATTTGAATAACAACTGCATAAAATAAATACTTTTCTATTGACATTCATCTTTGAAGCTATAGACACTTTATATATCATATTACTGCTATTTGTTTTTATCAAATATACTTTTCTATTGACATTCATCTTTGAAGCTATGAACACTTTATATATCATATTACTGCTATTTGTTTTTAGGAACACTTAATATATGAGTCCGAAGTCAAAAGGGTCATTTTTTTCCTCTAAAAACACAAAAGCAGCACATCAA…
ACACCTATTAAGAAATCAATAATTGACATAGTTTGTTTACCATTTTACCCCTATTAATTATGAAGTGGATGAATTAAAAACTTAAGATTTTCACACTTTTAAATTGGCACACCTATTAAGAAATCAATAATTGACATAGTTTGTTTACCATTTTACCCCTATTAATTATGAAGTGGATGAATTAAAAATTTAAGATTTTCAAGAAATTCTACCTTTTTCAAAGTAATTAATTGAGGGTATAATACGTAAAAAAAATTGTTCTTTCTCAATTTGTCAAAATGAACAAGTAATTAAGGACAACTAAAAAAGAAAATGTGGATAAGTAATTAGAGACGGAACAGTAATATAAATGAATGTAACGTACAAGTCTCTTTTTATCTCCTCTATAGACTATAAGTG…
>chr01:85593708|85602232
CTTGGCGTTGCAACTTTGGGTACTAATGATCACTCTAGGTTTCAATGCTGCAATCAGGTTTACAAAAATTACTTTTTTGTGCTATCTATTTTATATTCTTCTTTGACACTTTGAATTCCATGGTTTCAGTGTTCGTGTTTCCAATGAGCTAGGAGCAGGTCGTCCAAAAGCTGCAAAGTTCTCAATAGTAGTTGCTGTAATTACATCAACTCTAGTCGGAGTTGTATTTACAGTTGCTGTAATTGCTACTAAGAACTATTACCCGAGATTGTTTTCTGATAAACCTGAAGTCATACATGAGACATCTAAGTTGGCATACTTCTTAGCTGCTACTATCTTTCTAATGAGCATCCAACCTATACTTCATGGTAATCAAAATTCATCCCAAATGTTGAAAAA…
>chr02:21948963|21985165
TTGCAGATGACATGGTACCACCATGGTTAGTTACACAAATTCTAGTGGGCATAGCAAAATTTCTTCCAAAGCAAAAGCTAGTTCCACAGCAGGATCTAGCAGAGTTAGCATTCAGAGATGTGAAGAAGAGAGAGCAGGCTGCTTATAATGTCATTGCTTACAAGCACAAACCCCGTCTACAAACTGCAGTGGAGTTATTGAATACCACCCAAGAATTAGAGAAACAACTAGATAAGGTCTATCTGCCATTGCTAATATTGCATGGAGAGAATGATAGAGTGACTGATCCATCCATCAGCAAAGCATTGTACGAGAAGGCAAGTAGTTCGGACAAGAAACTGATCCTTTATAAGGATTCTTATCATTCTTTGCTCGAGGGTGAGCCGGATGAGATGATAC…
AAAAAGATCTGCTGGACAGAGGAAAAGTAAACAAAAAGGAAAATAATACAATTAAATAAAATTTCTTGAAATCCTATTATAATGTCATGGCATTGAACCAGCAAGTTTTCCAGGAGGCATTCATTTGATGGTATTCTCAAGATTTGATTTTTATTTGTTGTAGCATTGAAAACCAATTGTGTAAGGAGTGAGAAAGCAGCAATGGGGAAGTCAGTGAAGTTTGAAGGTATAAGTGAGGAATTGCAGAAGATAATAGATGCTAATATGGACAAAGTGGAAGCAAGGCGTCTTGCTAGGGATGCTTTTAAGGATATTCAATTGTCAATTGATCATTGTCTCTTTAAGGTACTGCTTAGTTGATTGAAGAATTAACCTAAAATAGATGTATAATATGTGTAT…
>chr02:33319738|33319920
GTATCAATATTGTGCTTGGTTGAGATTTCATTGTTGTTGTCATTGAAACTATTTTCATTTGTATTGTCCTCAGCAACAGTTACATAAGAAACAGGGTTATAATTTTTGGGAAGGTATTTGCTGTTGGGAAAATTGTTGACATTGGGATTATTGGTGTGAGTGGTAGTAGTTGTTGTAGAAGG
>chr02:35726743|35768633
GCATGGACGAACTGGCAAGAAGGAACAGCTACAAATTTGATTGACCCCATGTTTAGGGGAAGTTCAGGACTGGTTCGTGACATAATGCGATACATCCACATTGCTTTATTGTGTGTTCAAGAAAATATTGGTGATAGACCAACTATGGCATCAGTAATCCTCATGCTCAGTAGCCTCTTTCTGAGTCTTCCCGTGCCTTCAGGGCCTGCATACTATACACACGATGATATTAGCCCAGAGATTTCACTTATTAAAGAGTACAATTCAAGATCGTCAGAACCTAGAGAATTAGACCAAAAGTAAATCTATTTCTTCATCACGTAATGAGGCATCGATAACTGAGTTATACCCTCGTTAACATTCTTAGGAATAATACCCTACTTTTCTGAGCTACTTTGT…
AGTTGTCAGTTACGATATTCAAACGAATCCATCATAGGCACCGTGTTAATAATAAACCCACCAAACATTTTGTATAGCACGGCAAATGCCTCGAATCTTAATGAATTTATGGAAGATGTAAGAACCTTGTTAGAAAGTTTACGAAGGGAAGCTTCACGGGGTGGGAAGCGGAAGTATGCTAGTAATAGTACTGCGGGCCGCCTTGTTTTCCAGACTATATATGCACTTGTACAGTGCACTGCGGATTTATCAGCTGAAAGTTGCAGTAATTGTTTAACCGCTGGCTATCAAACTTTACCTAACTGTGAATGTTATGGTACGATTGGTCTCAGATATAGAGTGCCCAGCTGCAAATTTCAGTATGAAACTAGCTCCTTTTTCAACCAGCTACCGACAGAA…
>chr02:38980088|38980477
CCCAACATCACCTAGCTACAGCCCTACTTCTCCGGCATACAGCCCCACTTCTCCGGCCTACAGCCCCACTTCTCCGGCATACAGCCCCACTTCGCCATCTTACAGCCCCACTTCACCTTCTTACAGCCCCACATCACCTTCATATAGCCCCACCTCACCCTCTTATAGTCCGACTTCTCCATCATATAGTCCAACTTCTCCTGCATACAGTCCTACCTCCCCTGGTTACAGCCCAACATCTCCCAGCTATAGCCCAACATCACCATCCTACAGTCCTACATCACCAAGTTACAATCCCTCGGCGAGATACAGCCCCTCCCTTGCATATTCGCCAACCAGCCCGAAGCTGTCTCCTTCTAGTCCATACAGCCCGTCATCTCCAAGTTACA
>chr02:45311095|45311375
AGGTTTATTGGAGAAGTACAGAGGCATAAGGAAAAAGAAGTTGCCAAGCTATATGGCAGGTGTTTGTGTAACTGTATTTTTGACTAAGGAGAGGGGTTTTTATTTTGCAGAGATGAAGAAGTGGAAGCTGGAGGAACACCAGGAAAACCAGGTATGATCGGTGGGAAGAGTGGAGGGAGAGGTGGGAAGAGTGAAGGGGGCGGTGGTGGGGGAGATGGAGTTAAACCAGGTATGAGTGGTGGGATAAACGGAGGGAATAATGAAGGTGGAGAACGTGGAG
>chr02:46852392|46871130
CATCCTTGGAGCAACGATAATTGCTATTGGATTCTATACGGTAATGTGGGGAAAGGCAAAAGAGATGCCTGAATATAATGATTCTAGTGATCTCGAGTCGTCTCCAGATCAAAAGTTCCCATTGTTACACAATTTCAAAAATGAAGGCATCTCAAACAAGTAAACAATTAGTTTGAAGGCAGAAAGGGATGTCACACAAAAGGCTGTAACTGCAAATCACGCCATATTTTATGAACAAAAATCGAGTATGGGGTTGTATAGGAAGAAACAAGATGCTGCTATGGGAAAAGAAGGAGCAGCAAATTGTTGGCATATATATATCCATCCTTTGTTCTGTACAGCTATTCTGGAAAAAGACTTGTTTACTACTGACATTTTATCATTTGGCTCCAAAGTACT…
>chr03:44789206|44789841
GTGGAAGATTTTCCAGCCCTAGCCTGCTCCAGTTCTGGCTTTCCTTTTCTGCTTCAGCCAAAATCTTTTTCTCAAGGTCAAAATCAAAGTTGAATGTGCTTCGGGGAATTTCTCCCACTTGTGTTGACAATTGAGGCGGAGGTGTAATCCGATATTCAGGTTTTATAGCAACTCTGATGCCAATTCCAGTGTTTGAAGATGGAGGAGGGATGTGATGGAAAGGAGGGTTCCGAACACCAGAGTGTTGACCAGGCCTAGGATAGAGTCCGGGAGCTTGTCCGTACATTGGGTGTGGCTGTGGGTTCGGATGTGGA
>chr03:51572349|51597172
TACACAGAGTCGAAATGTTGGAGAGATTGGAACGCTGGATGCTTCGTGGAGGCTGATTATCGCTCCTGTTGAGATTGGGTACACAATAGTACTTTTGTTAGTTTTTAGTTATTCAATATATATTTTTACATATGTTAAATTTAATGCAGGTTTTCCCCCTTCAGCCAATCTTTAACTGTGATTATGGATTCCATTAAATCATTTTATCGTGACGCTTGGAGTTCCTGGGGAGAGATACCTGTCTTTGACAGAGAACAAATGTGGAATCACTTTAAGGTACAATAAATTAGTTCATTACATTATTTATCAAATTACTTTGTTCATCTAATGTTATAAATTTTTTGTAGACGAAGTGCGTATGGTATACCGAACATGATTATCAAATATTTTATAATTTTG…
>chr04:2897171|2949369
ATCTAACAATAAGTGAATTAGGTTCTTCAACATTTGCTGCTTGCTTTTGCTGACTCAATTTTCTCAATATAAGTGTTGTAAATCTGCAACAAGGCAAACTACCAATTGAGAGGAATTATTAGCTTGGAAGTAAACAAAAAGGTATAATATAATGTTTTTCTAGTTTTCTTTTTTTCTATTTCATTTTACATGTATTTTTGTGATTCACTTGATTTGATAGAAACATACATAATAAGAATTAGAAAAATGATTTATATTTTTTACTTGATAATTATAGAATATGTGTGTTGGATATATAGAATGATCTGATAATTTAGGATCAGTCTCCAACCCTCTTCCCTTTCCTTTTTACACTGTTTTTCAACTTTTTTCATTCAATTTTCTCATGTTTAGTAAGTA…
CCTCATATTGAAGGCTGGTTCGAGGTTGGAGATTCAATGGAAAAAGAAGGAAAGCCATCGGAGGTGCCACTTGAGGAAAAAAGAAGAAGAATCAGGAATCTTATTGATGATTTATTGAATGGGTTGAAGAAAATTCAGAATGAAGAAGAAGAAGAATTCCTTGATTCAAAATGGTATGACATTGAAAAGCTAAGAATGGAAGTGAGATTCTTAAGAACATTTGTCCTGTTTGGGAATTCAAGTTTGGGCAAGGACTTTTATGAGAGGATGTCCAACAAAATAAACAAGTTCAGTGTTATGACTCAGTCACTACTTAATGATGAAGTAATTCTAGAGAAATACAACATGGATGGTGTTGTCCCTCTGCTGCTGGAAGAGATGCAAAGTTATTTGAGTTTA…
AAATATATTTGCAAGTGAATAGCAGAATAAGCATTATCAGTTGACATTTCCCGGATTAATTTAGGATGCATTTCATCGTAGATTTACACTAACATTTAAATAAAATAAATAAATAATTTTTATTACCAAATGGGTCCTTTATTTTATTGGCAGATCCATTGTCTGTTTAGTTGACTAATAATGGAGAGATTTTTAGGAATATGGGGCTGTTTCACCTTAAACAGAGAGTTCGAAATAAAGAAGATTTTGTTGGGAGCGTCAAACCCAAATGAGCTTTTGCAGTGTTGCGCAATGCTCCAATATAGACTCCGGACACCGGGTGAAAAACCCATAAAAAAGAGAGATTTTTAGGAATGTGAACAATTGTTATCTAAAAATTCTTGATAGAACTAACTATTA…
>chr04:9458824|9461780
GTGCAAAGCTACATAGATTAGAGCAAGAAAAGGGGATCGCTGTGCATTTCATGATAGGCTACATGTATGATCTGCATTGTTCTATATCTTCTTCATGCCAAACATATAGATGCTCATTCATCAATGAGTTTCTACTGGAGTCTCATATTGTTTCTTGCCAAAAGAGTGATAATATGCTTCCTGTTCTTTGTTTTAAATATCCTCTGCTTCACTTAGAAGTTGAATGTATGATTAGCTTTTCAAGAGATATACGAAGGAAATTATCATTTAGAAGCTTTGTTAAGAGTTAGTAATTCACTACTAAAGATGGACTGGAAAGATTTAAGACAAGATATAGAGAACTGCAAGTGAGTGATTACAGAATCATTCATCTGTAATCTACCAGTCTGGCACCTTTTT…
>chr04:55641301|55682334
AGAGGTGAAACATGTGGTGAATCCTTTCAATCGGGAGGAAATATGATTCCTCATAATTTCAAAAGTTCCCTGGAGATGCACCTCAAGCAAACAATATTTGGCTAAGCTACAGAAGGAGGTGAAACTTTAAGGAGTTGCCTACCAGATATCGAGGATCTTATTAAGAAGAGAGGTCATCGTTGAGGCCTCATAGTATGCAGCTAATCTGGAAACCGTAAAGATGAAAAAATGCTCTTCTTGATCAGATGAAAATGAAAGAGGTTCGAGTGACACTGTTATAAAGATATGCATTTTGCAAAATTAGGATTCAATTGAATATTCTACAAAATGAAAGCCACCATCAATAAGCTAATTTTTTGCCGCATGATTTAGTTTCTCCTAGGGTTGGGAGGAAAATTT…
GATACGGGGCCTATATTTGAGGGAGCAGGAAACACTGGCCTATACTACATACTGTATGTTGAAGATAATGAATCAATGAAGATATTTTTTTCAGCTTCTCTCGATCATTTTTTTTATCTTTGATTAGTTGAAATTCACTATGAGATATGCATTTTCTTATGAGCAATTAAACCAAGCCCCCTCGACTAGGCAACAAGCTTTTACTCGACTTTCTCGTTCTCAAGGACTTTCTGACATTTTGGTTCTACAGAGACTTTGAACGCAGAGGACAAACTTTTCTCCTATAAAAGTTGCAGGTATATGTACATGATTTTGCTTTAATACTCTATAACTGTAAGCTTTTGGTTTCTCTTTGTTGATGAAAATGATCAGAAATCTTCTCTTCATTTTCCAGGCTAA…
>chr04:59015512|59015785
GTGGTGGAGACTTGTAAACGGGATGATGATGGTGTGGAGGAGGAGACTTATAAACTGGGGTGTGTGGAGGGTAGTGTGGTGTCTTAGGTGGTGGTGGCGACTTGTAAATAGGAGTTGGAGGTGGTGGAGACTTGTAAACGGGATGGTGAATATGGTGTGGTGGAGGAGACTTGTAAACTGGGGTGTGTGGAGGGTAGTGTGGCTTCTCAGATGGTGGTGGAGACTTGTAAACGGGATGATGATGGTGTGGTGGAGGAGACTTATACACTGGAT
>chr04:59015753|59036198
TTAGTAATGGTAGGGAGGAGGGGGAGAGGTGTAAAGATAATGGGGTGGTGGTGGAGACTTGTAGACTGGAGTTGGTGGAGGTGGCGACTTGTAGGTTGGAGTATGTGGAGGGTAATATGGTTCCTTGGGTGGTGGTGGTGACTTGTAGGTTGGGGTGTGTGGAGGATAGTATGGCTCCTTGGGTGGTGGTGGCGACTTGTAGACTGGAGTTGGTGGTGGTGGAGAGTTGTAAATGGGAGTTGGTGGAGGTGGCGACTTGTAGGCCGGGGTGTGTGGAGGATAGTATGGCTCCTTGGGTGGTGGTGGCGACTTGTAGACTGGAGTTGGTGGAGGTGGTGAGTTGTAAACGGGAGTTGGTGGAGGTGGTGACTTATAGATTGGGGTGTGTGGAGGGTAGTA…
>chr04:59015755|59053924
TGATCTCATAATTAATCTCTGCATTTTGCAAGGAGATTGAAACTGAGCAAACATACACAAAGACATAAAAGTAAAAATACAAATATAAATAATAGAGTACAAAAACAATATCACTAACTTAGATAACATGGAGCTACAAAAGAACTTCGCTTTCTGTGGGGCTTATTGTTTACTATAATTTAATGGAAAATGGAAAAATGCCTTCCTTTCAGCTCAACATTTGCTGTTCCTGCATAAGAATATAATATTGTGAATGAGAACATATAGTAGAAGCTAACCAAATAAGAAGTAGACAACATAAGTTTTTATATTGATGTTTTGTATGAAGAAATTGTGTAACTTATTATTACATTGCATTTTAGTCATATGTTTTTGAAAGTTTAAGTTTATATTAATTAC…
AATCTTAGTATTTTACCATATATAGTATATGAAGATGATCATGACTACTTTAGGAATAATTTATTTACTGATTGATTGCTATATGCTACGTACGTATACTTTGCCATTGTCAATTTTGAAATTTGTCTAATTTTATTGGTCACTCTAGCATACGTGTTGACATCGTGTGAGTAACCTTTTTTTATTGTATTGTTGTCCATTTGTATTGTATCATATTATGACTTTAGATATAATATTTATGTTGATTGTTACTTCTTCTTTCTTAAAAAATAATTTGTGGGAAATGAAGGACGGGATTGGGGATTCAAATCCTCACTAACAAGGTGATCGTTCAGGTTATCAACCAATTGGTATTAAGATTCCTCTGTAAATTGTTTGTGAGGTTCTATGGTATCTTAA…
>chr04:59015786|59015944
ACTTGTATACTGGGGTATGTGGTGGGTAGTGTGGCTCTTTGGGTGGTGGTGGAGACTTGTAAACCGGAGTTGGTGGTGGTGGTGACTTGTAAACTGGGGTGTGTGGAGGGTAGTGTGGGTCCTTGGGTGGTGATGGCGACTTGTAAACAGGAGTTGGA
>chr04:59015786|59016004
GATGGTATGGCCTCTTGGGTGGTGGTGGCGACTTGTACACTGGAGTTGGTGGTGGTGGAGACTTGTATACTGGGGTATGTGGTGGGTAGTGTGGCTCTTTGGGTGGTGGTGGAGACTTGTAAACCGGAGTTGGTGGTGGTGGTGACTTGTAAACTGGGGTGTGTGGAGGGTAGTGTGGGTCCTTGGGTGGTGATGGCGACTTGTAAACAGGAGTTGGA
>chr04:59015915|59036090
TTAGTAATGGTAGGGAGGAGGGGGAGAGGTGTAAAGATAATGGGGTGGTGGTGGAGACTTGTAGACTGGAGTTGGTGGAGGTGGCGACTTGTAGGTTGGAGTATGTGGAGGGTAATATGGTTCCTTGGGTGGTGGTGGTGACTTGTAGGTTGGGGTGTGTGGAGGATAGTATGGCTCCTTGGGTGGTGGTGGCGACTTGTAGACTGGAGTTGGTGGTGGTGGAGAGTTGTAAATGGGAGTTGGTGGAGGTGGCGACTTGTAGGCCGGGGTGTGTGGAGGATAGTATGGCTCCTTGGGTGGTGGTGGCGACTTGTAGACTGGAGTTGGTGGAGGTGGTGAGTTGTAAACGGGAGTTGGTGGAGGTGGTGACTTATAGATTGGGGTGTGTGGAGGGTAGTA…
>chr04:59016001|59016751
GGGGAGAGGAGTAAACATAGTGGGTTGGTGGTGGAGACTTGTAGACTGGAGTTGGTGGTGGTGGAGACTTGTATACTGGTCTAGGATGGTATGGTGTTGGTGAAGGATGGTATGGTTTTACTGGTGGTGGTGGGGACTTGTAAACGGGAGTTGGGGGTGGTGGAGACTTGTATACTGGTGTAGGGTGGTATGGTGTTGGTGAGGGATGGTATGGCTTCACTGGTGGTGGTGGGGACTTGTAAACGGGAGTTGGGGGTGGTGGAGACTTGTATACTGGTGTAGGGTGGTATGGTGTTGGTGAGGGATGGTATGGCTTCACTGGTGGTGGTGGGGACTTGTAAACGGGAGTTGGGGGTGGTGGAGACTTGTATACTGGTGTAGGGTGGTATGGTGTTGGTG…
>chr04:59016056|59016667
GATGGTATGGTGTTGGTGAAGGATGGTATGGTTTTACTGGTGGTGGTGGGGACTTGTAAACGGGAGTTGGGGGTGGTGGAGACTTGTATACTGGTGTAGGGTGGTATGGTGTTGGTGAGGGATGGTATGGCTTCACTGGTGGTGGTGGGGACTTGTAAACGGGAGTTGGGGGTGGTGGAGACTTGTATACTGGTGTAGGGTGGTATGGTGTTGGTGAGGGATGGTATGGCTTCACTGGTGGTGGTGGGGACTTGTAAACGGGAGTTGGGGGTGGTGGAGACTTGTATACTGGTGTAGGGTGGTATGGTGTTGGTGAGGGATGGTATGGCTTCACTGGTGGTGGTGGGGACTTGTAAACGGGAGTTGGGGGTGGTGGAGACTTGTATACTGGTGTAGGGT…
>chr04:59016200|59016740
TAAACATAGTGGGTTGGTGGTGGAGACTTGTAGACTGGAGTTGGTGGTGGTGGAGACTTGTATACTGGTCTAGGATGGTATGGTGTTGGTGAAGGATGGTATGGTTTTACTGGTGGTGGTGGGGACTTGTAAACGGGAGTTGGGGGTGGTGGAGACTTGTATACTGGTGTAGGGTGGTATGGTGTTGGTGAGGGATGGTATGGCTTCACTGGTGGTGGTGGGGACTTGTAAACGGGAGTTGGGGGTGGTGGAGACTTGTATACTGGTGTAGGGTGGTATGGTGTTGGTGAGGGATGGTATGGCTTCACTGGTGGTGGTGGGGACTTGTAAACGGGAGTTGGGGGTGGTGGAGACTTGTATACTGGTGTAGGGTGGTATGGTGTTGGTGAGGGATGGTAT…
>chr04:59035488|59085454
TTAGTAATGGTAGGGAGGAGGGGGAGAGGTGTAAAGATAATGGGGTGGTGGTGGAGACTTGTAGACTGGAGTTGGTGGTAGTGGAGAGTTATAAACGGGACTTGGTGGAGGTAGTGACTTGTAGGTTGGGGTATGTGGAGGGTAGTATGGCTCCTTGGGTGGTGGTGGCGATTTGTAGGTCGGGGTGTGTGAAGGGTAGCCTAGCTCCTTGGGTGGTGGTGGCGACTTGTAGACTGGAGTTGGTGGAGGTGCTGACTTGTAGGTTGGGGTATGTGGAGGGTAGTATGGCTCCTTGGGTGGTGGTGGTGACTTGTAAACGGGAGTTGGTGGAGGTGGCGGCTTGTAGACTGGAGTGTGTGGAGGATAGTATGGCTCATTTGGTGGTGGTGGTGACTTGTA…
>chr04:59098128|59098729
GTGTTCCTTCTTATTCCTCTGGTCCTGCATGGATTGAATAATCTATGGATTAGATGAAAGAAAAAGATGGTTTTCATTAATCAAATATTATAGTCAATGTGCTTAGTAGGATATATAGAAAAATAATGCAAAAATTGTGACAAATATATTACCTTGTTCGATAGTGTGAAACTAGTAGTGGCTAGGAGGAGGTGGAGAAGTGTAATAGTAAGGGGCTGGAGACTTGTGAACTGGGGGTGGGGGTGATTTGTATTTGTAAACGGGTGGTGGTGGTGACTTGTATTTGTAAACTGGTGGTGGTGGTGACTTGTACTTGTAAACTGGAGGAGGTGGTGGAGGAGATTTGTACTTGTAAACAGGTGGCGGTGGAGATTTGTACTTGTAGACTGGAGGTGGTGG…
>chr04:59098188|59098538
GTGGAGAAGTGTAATAGTAAGGGGCTGGAGACTTGTGAACTGGGGGTGGGGGTGATTTGTATTTGTAAACGGGTGGTGGTGGTGACTTGTATTTGTAAACTGGTGGTGGTGGTGACTTGTACTTGTAAACTGGAGGAGGTGGTGGAGGAGATTTGTACTTGTAAACAGGTGGCGGTGGAGATTTGTACTTGTAGACTGGAGGTGGTGGAGACTTGTACTTGTAGACGGGTGGCGGTGGAGATTTGTACTTGTAGACTGGAGGTGGTGGAGACTTGTACTTGTAGACGGGTGGCGGTGGAGATTTGTACTTGTAGACTGGAGGTGGTGGAGACTTGTATTTGTAAACGGGT
>chr04:59098431|59098729
GTGTTCCTTCTTATTCCTCTGGTCCTGCATGGATTGAATAATCTATGGATTAGATGAAAGAAAAAGATGGTTTTCATTAATCAAATATTATAGTCAATGTGCTTAGTAGGATATATAGAAAAATAATGCAAAAATTGTGACAAATATATTACCTTGTTCGATAGTGTGAAACTAGTAGTGGCTAGGAGGAGGTGGAGAAGTGTAATAGTAAGGGGCTGGAGACTTGTGAACTGGGGGTGGGGGTGATTTGTATTTGTAAACGGGTGGTGGTGGTGACTTGTATTTGTAAACTGGTGGT
>chr04:60139159|60193905
ATGAGAAGCACAAGGCAAAGAAGGACCCAGAGAATGCACACAAGCACAAGATAGAGGAAGAGATTGCAGCAGTAGCTGCAGTTGGTGCTGGTGGATTTGCATTCCATGAACATCATCAGAAAAAAGATTCCAAGAAAGAGAAAAAAGAAGCTGAGGGAGGACACCACTACTAATCAAATTTAACTATTTTAGGCACCTATGGACTCCATGTTGTCTAATATAAATAAAACATATTACTATGTGTATTTGTTTCCCTTCAGAGTGCTTGATTTTGTGTTTCTATGTTAATCTCACCATGTAATACTTTGTCTATGGATTAATTTGCTTTTTGAGTGTAATTTTTTATATTTCGTTTGGTGTATTATTTTATTACGGTACTGTCTGCCTATCAACGTTTTA…
>chr04:66383197|66393163
GGTTACATGTCCCCTGAATATGCAGTAGATGGGAAGTTCTCAGTAAAATCAGATGTGTTTAGCTTTGGCGTATTGGTGTTAGAGATTGTGAGTGGCAAGAAAAATAGAGGATTTGTTCATCAAGATCACAACCTTAACCTTCTCGGTCATGTAAGCACTGTTTAACCTGTATTACACAGAACTCATTTGTTTTTCTTTACAAAAATAGAATTTGTCATGATTCATAAGATCAAAACTCAAACAGGCATGGAAGCTTTACAAAGAGGATAGGTCGTTGGAACTAGCTGCTGAGCAGCTGGCTGACTCTTGCAACACTTCTCAAGTTTTGAGGTCAATCCATGTGGGTTTGTTATGCGTGCAACAACATCCGGATGATAGACCAAGCATGTTTTCTGTGGT…
>chr04:66385306|66392098
ATCTGAGGCAGGTTCAAAAAGAAAGAAGGCAGTGAGTTTCTCATTGTTGATGGCAATGATTCTGCTAATCCTGATTTTGTTGTGGTACAAATGGAAAAAGAAGAATTAAACTGAAATTCAGAGAAGATTTTGAGCTGCCACTGTTCCCATTGTCGACAATAACAAGAGCCACAAATAACTTTTCGGTCAACAACAAGATTGGAGAGGGTGGATTTGGACCCGTATACAACAAGGTATTCACTGCAAATTTGTTGGAGTAGTAAACAGTTTATGCACAAGATTAGTGTATCAGAGATGATCTTCATTCTGTAATAATCTTGTCTTTGTAAAATTTATGCTCTCTTCATGTACTTTTGTCATTTCTAGGGGGTCCTGGAAGAGGGACAAGAAATGGCCGTG…
>chr04:71953963|71954119
AAGAAGAGAGTGAAGAAAATGGCGTTGGTTAGGTAGAGAGGGAGAGGAAGAGCATCGGAAGCTTTAGGGGCAGGGGAAGGAGATCGACGAATGGCGGCGGAAGAAGATTTTTGAGGTTGTTTTAGAAGATGGTGATTCCGGTGAGAGGGCTTGGGA
>chr05:3993402|3993624
GTTGTTGTTGTTGATGTTGCATAGCATGCCTGTTTTGAAAATTCATTAGCATTTGTGATGGATTGAACTGTTGTTGTTGTTGGCCTCCATTGTTCATGTTCATTAGCATTGAGGCAGATGATGGATGATGATGACCACCAGTTGATAAAGATCCCGGTATAGCATTGTTTTGATGACCTTGAAATCCATTCGCATTCAAGAATGCAGCAACGTTGTTGTTGT
>chr05:49000321|49012302
GAAATAAAAGACCAAGGTTCCACTGAAGATAGATTAGTACTTCTAAAAGGTGTGAGTGGAGCTTTCAGACCAGGTGTTCTCACAGCTTTGATGGGCGTTAGTGGAGCTGGTAAAACAACACTGATGGATGTGTTGGCCGGAAGAAAAACAGGAGGATATATTGATGGTGACATCAAGATTTCTGGATATCCGAAGAAGCAAGCAACATTTGCACGTATTTCTGGATATTGTGAGCAGAATGACATCCATTCGCCTTATATTACAGTTTATGAGTCATTGGTTTACTCAGCTTGGCTGCGTTTATCTCATGATGTTGACAAAAACAAGAGAAAGGTCGGTTCCCCTAAATCATTACTCCATAAAATTGGTTGAACATATTAAAGAAACAGTCGTATACAC…
>chr06:31681109|31716347
TGGACAGAAAGCCATCAAAGTGTGTGGTGTTTGAGGACGACCCTAGGGGCATAACTGCTGCTCACAACTGTACAATGATGGCTGTGGCACTTATTGGTGCTCACCCAGCGTATGTATTACTGTTTTCTGGTTTTTCCCCGTATTGTTGAAGCTCTTGATTTGAACTGTCTTATTGTATCATGTTTGGACACAAAATGTTCTTTGCTGCCAAAAAGGTGTCCCAGACCCTTCCTCCCTCTAGGGGGTGGGTTTAGGACTAGGTGCTTTCTTCAATATCTGTTTGAAGTGTTGATATATTGACAGAAGTTTTGGATTTTCTTGCTTTTTTTATTTTCTTCAAATGCAGAAAGCATGTCACTGCTTCTGCTTGCAAATTTTTATTTAGGAGTTTGAAACTTG…
AAGCCTGATGAAGCTTATGGCCTCATTTTCTCTTGGGATAATGTGGTGGTAAGACCTGAATCTTTGACCATCTGGTCTAATTTAGGAGAGGTTACCTGATTCGTGAACTGTTACTTTATTTGTGATCAACTGTATAAGTGACGTGGTCTCTGAAGCCTGGCTGGCAATTGATTATGTCCATATAAAAGGAATTGATCTTCTATTGTTGGTTTGCCCTATGTTTGTGCTTCTTATTCGTGTCTAAAATTGCATGCTTATAAGGAATTCTTGAAGGGTGCTGGTTTTGTTACATTCAGGCCCAATGTCTGAATCTTTGATGACCTTGCCTTACAAACTCAAAGTCTTTGTTTGTGCATCTTTATTCCTGCTCTCCAATTTGGTTCTTATATGGGAGACCTT…
>chr06:55998368|56005836
CGAGCTCAGTAGGGTTGACCTTAGCATTTGGAGGTTGGACAAACAATCTTATTGTGTATCTGATTAAGGAATTTGATGTGGAGAGTATTGATGCTGCTCAAATATCAAATTTGGTTAATGGTGCTGGAAGCTTAATTCCTGTTGTTGCTGCAATTATTGCCGACTCATTTCTTGGTTGCTTCTCTACCATTTGGATTTCATCCATCATCTCATTATTGGGCACTATCCTTTTAGCTTTAACAGCTACAGTTGATTCTTTAAGGCCTAAACCGTGTGAAGTTGATTCAACCTCATGTACCCCTAAACCGAAAGTTCAATATGTAGTTCTCTATGCAGCAATAGTTCTGGCTACTCTGGGTAGTGGTGGTACCCGATCAACCCTTTCGACGATTGGAGCGG…
>chr06:57088784|57088932
GTACCGACACGTGTCCCCTCCAACTGGTAGGTTGCATGGAAATTCCGTCCATCTTATGTGAGAATCCACTTTTTATAATTCCACATACACTACAATACTGTTGAGTACATATGCTGGAATTACCATTTTGTCCTAGCTCACAAATGAA
>chr06:58401472|58430646
GTGCTGGGAGATAAAGAATTTATGGAAGGGGTAGTATCAAGAACACCTCTTAAGCGTCCTGGAGAAGTTGAAGAAGTTTCATCAATGGTAGCTTATCTTTGTCTTCCTGCTGCTTCTTATGTTACTGGCCAAGTTATTGCAGTTGATGGAGGATTCACTGTCTATGGCTTCCAACAGCCTGGCTATTAATTATTAATAGCCGGACAGAAAAAAATTGCAGTCAGTTTGATAATAATGATCGAGTGATATTACTTCTTCAGCTCGAACTTAAGGACTTGTTTGAAAATGGTAGTGTAGAATTTCTAGCTACCTAGTACCTTTGTAATAATGTTGTATTTAATTTGGTCATGTTTTGTGTTTTCATTGAACGGAAACAATCTCTCTGCCTTCACAAGGTAG…
>chr07:41144250|41144480
ACTTGGCACGTAGGGTGGTGGTATTACCACCGGAGGATTGGGGACAAAAGGTGGAGAAACAATAGGTGGTGTTGGAATGATTGGAGGTGACACAATAGGTGGTGTTGGTGTGATTGGTGGATAAACAATAGGGGGTGAAACAATAGGTGGTGTTGGTGATGGTGGTTTTGGAGTGATTGGTGGATGGACAATAGGTGGTGTTGGAGTGATTGGTGGATAAACAATAGGGG
>chr07:41144301|41144644
TGGAGAAACAATAGGTGGTGTTGGAATGATTGGAGGTGACACAATAGGTGGTGTTGGTGTGATTGGTGGATAAACAATAGGGGGTGAAACAATAGGTGGTGTTGGTGATGGTGGTTTTGGAGTGATTGGTGGATGGACAATAGGTGGTGTTGGAGTGATTGGTGGATAAACAATAGGGGGTGAAACAATAGGGGGTGTTGGTGATGGTGGTTTTGGAGTGACTGGTGGATGGACAATAGGTGGTGTTGGAGTGATTGGTGGATAAACAATAGGGGGTGAAACAATAGGTGGTGTTGGTGATGGTGGTTTTGGAGTGAATGGTGGTGTTGTTGGTGGTTTAGGG
>chr07:41144445|41144651
TGGTGTTGGAGTGATTGGTGGATAAACAATAGGGGGTGAAACAATAGGGGGTGTTGGTGATGGTGGTTTTGGAGTGACTGGTGGATGGACAATAGGTGGTGTTGGAGTGATTGGTGGATAAACAATAGGGGGTGAAACAATAGGTGGTGTTGGTGATGGTGGTTTTGGAGTGAATGGTGGTGTTGTTGGTGGTTTAGGGGTGGAAG
>chr08:43934261|44002090
GGACTACCTTTAAAGGAGCTATTGATGATGTTGATGTTATTCTTGAAACACTCAAAGATTGTGGCTATTCACAAGATAGGTTTTACATCCATTGTGATGCAGCACTATGTGGTCTTATGACCCCTTTTATAAACAATATGATTAGTTTCAAGAAGCCAATTGGAAGTGTCACAATTTCTGGTCACAAGTTCTTAGGATGCCCAATGCCTTGTGGTGTCCAAATAACAAGAAAAAGCTACATCAATAATCTCTCAACAAATGTGGAGTACATTGCTTCTGTGGATGCCACTATTTCTGGTAGCCGTAACGGTTTAACTCCAATTTTCTTGTGGTATAGCTTGAGCGCAAAAGGACAAATTGGCCTGCAAAAGGATGTTAAAAAATGTCTTGACAATGCCA…
CACCGAGAAGTTTAGCCATGACACCAAGAAGTTTAGCGCGGCGAAGATTGTTCCCGAATGGGGAGAACAAGAAACAAAAGCTGGCACCACCAGGGGCAGGGCCTAGGAAGAACTTGGAACTTGAGGTGATGGAGCCTGGATTGAAGAATGATGATCCCTCTCTGGACACTATCTTGGTCAATTATTTGGACACACTAAAACAACGAGTCAATTATCATCTAGGTTATCCAGTGAACATATGTTATGATCACTATGCAACTTTAGCACCACTTTTGCAGTTTCACCTAAACAATTGTGGTGATCCTTTCCTTCAAAACACTGTCGATTTCCATTCTAAAGACTTCGAAGTAGCAGTTTTGGATTGGTTTGCACAACTGTGGGAAATTGAAAAGGACCAAT…
>chr08:43939579|44085772
GAGAGAGCTACTTCCTGATGGAATATTATATGCATCAAAAGACTCTCACTACTCGGTCTTCAAAGCTGCAAGAATGTATAGAATGGATTCAGAAACAATCAACACATCAGTAAATGGGGAGATGGATTATTCAGATTTAAGAGAAAAGTTGCTTCAAAATAAGGACAAACCAGCAATTATAAATGTCACAATTGGAACTACGTTCAAGGGAGCTATTGATGATGTTGATGTTATTCTTGAAACACTCAAAGATTGTGGCTATTCACAAGATAGGTTTTACATCCATTGTGATGCTGCACTATGTGGTCTTATGACCCCTTTTATAAACAATATCATTCTTTGTTCAATTTGAACAGATGATTAGTTTCAAGAAGCCAATTGGAAGTGTCACTATTTCTG…
>chr08:53629475|53643701
CTTGGATCAACTCCTCAAACATATACCAGAACTGTGACCAACGTTGGTGACGCAACATCATCTTACGAAGTGGAGGTAGCTTCACCAAAAGGCGTTGTCGTGGAAGTTAAACCCACAGAGCTAAATTTCTCCGAGTTGAACCAGAAGTTAACATACCAAGTGACATTTTCCAAGACAACCAACAACTCAAACTTTGTGATTGTTGGGGGTTTCTTGAAGTGGACTTCTAATAGGCACTCAGTGAGAAGTCCAATTGCAATTGTGTTAGACAAGTGAATGCCTCCCCCGCCTGCTAAGTGGAAAGGAGTTTGTGAGTCCAATTTCATCAACAAGTGTAACAACAAGCTCATTGGAGCGAGGTCTTACCAACTTGGTAATGGTTCCCCGATAGATGGTAAT…
>chr09:5882413|5945470
CCCCTGGAAAACCTGACACATCTAAATCTCAGTCATTGTCAACGACTAAAGCGGACTCCTGATTTTTCAAGGGCGATAAGTCTTGAGACAATATTGTTTACAGGTTGCTCCGAGTTGGGTGAGATTGATTCATCAATAAAATACTGGGTGAAACTTGTTTACTTAAATCTGAAAGACTGTGTAAGCCTCGTGTATCTACCAAGCAGCATTTGCAAGCTAGAATCACTTCAACATCTAAATATAACAACTGCCTGCTGAATTGGGAGACTTGAAAAAGCTAAGAAGCTTATCATTACAAGGATGCAACAGAAGTTTAAAGGCTCAATCTTGGCTGACTTCTATTTTATCTTATGTACCATGGGCAGGAAGTAGTTCATCGTGTCCAGAGAGGTTGTTGCC…
TGGAAAAATTGTTGTTTTGTTTTTTGAGTCGCCACCTAAATTTTAAGGAAAATATTAGGAAAACCATTTTTTTAAAATATGTAAATGTAAACTCTGTTTTGATTTGCGAAACCAGTGAGATTCTGGGTAAGGGTTTTGGTTACTCGAGGGGAATGTGTTAAGCACCCCCCATAGCCTATCCGAAGATAGTCCTTAAACTCAATTTAGAAAAATATGATTAGGAAAACTTGTTTATTTATTTGCTTTTAATAATTAAATGATAAGTTAGTTGGTTAGTTTAAGAAAAGAGTAAAATACAAGGTACGACGGTATGACATATAGATGTCTTATAAAATAGATTTAATAGTAGTACTTTTATCATATTGTAAAATAAATAAATAAATATACTTAAAAGGTATG…
>chr09:12788524|12788751
TTCTAGGTTGTTGGTTCAGTTCAGGTTGCAAAGGAGATTGTGGAAGCTGTTGTGATGTATGCTGAGATTGTAATGAAGATTCTTGGGGTTGCTGCGGTTGAGGCTGAGTGGATGGTTGGGGTCGGGATTGATGATGAAGTTGTGATTGAGGTTGTTGGTGTGGATGAGGCTGAGGTTGGGGCTGGAACTGGGCTTGGGTTGGGTGTTGAAATTGAGGATGAAACTGAGGTTGGCCTTGGTGTTGATATTGAGGATGAAACTGGGGTGGTAACTGATGCTGGGGTTGGGGTTGGGGCTGAGCCCAAGGAGCTACATAACTGTTAAAGCTCTGATCTTGATACCCAATATAAGCTTGAGATGCGTATGGATTCCCATGTGTGGTTGAGGCAAGCGGCTCCT…
>chr09:52524639|52526190
GTGATATGGCTGGAATGATGGGTGGAATGGGAGGTGATATGGGGGATGACCTTGATGAGAGTGACGATGAAGAGCAAGAAGTGATAAAGCCTTCTGCTAAAGCTGCTGA
>chr09:61318325|61319223
GGGAGGTGATTTTACGGGTGGGGGAGGTGAGCTGTAGTAGTATGGAGGAGGAGGAGACTTCACAGGTGGAGGAGGAGAGTGGTAGTAGTAGGGAGGTGGTGGTGATGGAGATGGGGGTGGTGGTGATTTGTAGTAGTATGGTGGAGGAGGAGACGGTGATGGTGGTGGTGGGGACTTGTAGTAGTATGGTGGAGGAGGAGATGGCGATGGTGGTGGAGGAGACTTGTAGTAGTAGGGAGGTGGAGGTGACGGGGATGGTGGTGGTGGTGATTTGTAGTAGTATGGAGGTGGGGGTGATGGCGATGGTGGTGGAGGAGACTTGTAGTAGTATGGTGGTGGGGTGGTGGTGGGGATTTGTAGTAGTATGGTGGAGGAGGAGATGGGGAAGGTGGTGGTGGG…
>chr09:61318331|61318857
TGATTTTACGGGTGGGGGAGGTGAGCTGTAGTAGTATGGAGGAGGAGGAGACTTCACAGGTGGAGGAGGAGAGTGGTAGTAGTAGGGAGGTGGTGGTGATGGAGATGGGGGTGGTGGTGATTTGTAGTAGTATGGTGGAGGAGGAGACGGTGATGGTGGTGGTGGGGACTTGTAGTAGTATGGTGGAGGAGGAGATGGCGATGGTGGTGGAGGAGACTTGTAGTAGTAGGGAGGTGGAGGTGACGGGGATGGTGGTGGTGGTGATTTGTAGTAGTATGGAGGTGGGGGTGATGGCGATGGTGGTGGAGGAGACTTGTAGTAGTATGGTGGTGGGGTGGTGGTGGGGATTTGTAGTAGTATGGTGGAGGAGGAGATGGGGAAGGTGGTGGTGGGGATTTG…
>chr09:61318331|61320000
TGATTTTACGGGTGGGGGAGGTGAGCTGTAGTAGTATGGAGGAGGAGGAGACTTCACAGGTGGAGGAGGAGAGTGGTAGTAGTAGGGAGGTGGTGGTGATGGAGATGGGGGTGGTGGTGATTTGTAGTAGTATGGTGGAGGAGGAGACGGTGATGGTGGTGGTGGGGACTTGTAGTAGTATGGTGGAGGAGGAGATGGCGATGGTGGTGGAGGAGACTTGTAGTAGTAGGGAGGTGGAGGTGACGGGGATGGTGGTGGTGGTGATTTGTAGTAGTATGGAGGTGGGGGTGATGGCGATGGTGGTGGAGGAGACTTGTAGTAGTATGGTGGTGGGGTGGTGGTGGGGATTTGTAGTAGTATGGTGGAGGAGGAGATGGGGAAGGTGGTGGTGGGGATTTG…
>chr09:61318352|61318489
TGAGCTGTAGTAGTATGGAGGAGGAGGAGACTTCACAGGTGGAGGAGGAGAGTGGTAGTAGTAGGGAGGTGGTGGTGATGGAGATGGGGGTGGTGGTGATTTGTAGTAGTATGGTGGAGGAGGAGACGGTGATGGTG
>chr09:61318352|61318582
TGAGCTGTAGTAGTATGGAGGAGGAGGAGACTTCACAGGTGGAGGAGGAGAGTGGTAGTAGTAGGGAGGTGGTGGTGATGGAGATGGGGGTGGTGGTGATTTGTAGTAGTATGGTGGAGGAGGAGACGGTGATGGTGGTGGTGGGGACTTGTAGTAGTATGGTGGAGGAGGAGATGGCGATGGTGGTGGAGGAGACTTGTAGTAGTAGGGAGGTGGAGGTGACGGGGATG
>chr09:61318352|61318585
TGAGCTGTAGTAGTATGGAGGAGGAGGAGACTTCACAGGTGGAGGAGGAGAGTGGTAGTAGTAGGGAGGTGGTGGTGATGGAGATGGGGGTGGTGGTGATTTGTAGTAGTATGGTGGAGGAGGAGACGGTGATGGTGGTGGTGGGGACTTGTAGTAGTATGGTGGAGGAGGAGATGGCGATGGTGGTGGAGGAGACTTGTAGTAGTAGGGAGGTGGAGGTGACGGGGATGGTG
>chr09:61318400|61318585
AGAGTGGTAGTAGTAGGGAGGTGGTGGTGATGGAGATGGGGGTGGTGGTGATTTGTAGTAGTATGGTGGAGGAGGAGACGGTGATGGTGGTGGTGGGGACTTGTAGTAGTATGGTGGAGGAGGAGATGGCGATGGTGGTGGAGGAGACTTGTAGTAGTAGGGAGGTGGAGGTGACGGGGATGGTG
>chr09:61318846|61319337
TGATGGGGATGGTGGTGGTGGGGATTTGTAGTAGTATGGTGGAGGAGGAGATGGGGAAGGTGGTGGTGGGGATTTGTAGTAGTATGGTGGAGGAGGAGATGGGGAAGGTGGTGGTGGGGATTTGTAGTAGTATGGTGGAGGAGGAGATGGGGAAGGTGGTGGTGGGGATTTGTAGTAGTATGGTGGAGGAGGAGATGGGGAAGGTGGTGGTGGGGATTTGTAGTAGTATGGTGGAGGAGGAGATGGGGAAGGTGGTGGTGGGGATTTGTAGTAGTATGGTGGAGGAGGAGATGGCGATGGTGGTGGAGGAGACTTGTAGTAGTAAGGAGGTGGAGGTGATGGAGATGGTGGTGGAGGAGATTTGTAGTAGTATGGAGGTGGCGGTGATGGAGATGGTGG…
>chr09:61319203|61319778
AGATTTGTAGTAGTATGGAGGTGGCGGTGATGGAGATGGTGGTGGAGGAGATTTGTAATAGTATGGTGGTGGAGGAGATGGGTCTGGTGGTGGTGGAGACTTGTAGTAGTATGGTGGAGGAGGAGATGGTGATGGTGGAGGAGGAGACTTGTAATAGTAGGGAGGTGGGGGTGATGGAGATGGTGGTGGAGGAGACTTGTAATAGTATGGTGGAGGAGGAGATGGCGATGGTGGTGGTGGAGACTTGTAATAGTAGGGAGGTGGAGGTGATGGTGATGGTGGTGGAGGAGATTTGTAGTAGTATGGAGGTGGTGGTGATGGAGATGGTGGTGGAGGAGACTTGTAATAGTATGGTGGTGGTGGTGGGGACTTGTAGACGTACTTAGGTGATGGTGGTGG…
>chr09:61319323|61319595
AGGAGATGGTGATGGTGGAGGAGGAGACTTGTAATAGTAGGGAGGTGGGGGTGATGGAGATGGTGGTGGAGGAGACTTGTAATAGTATGGTGGAGGAGGAGATGGCGATGGTGGTGGTGGAGACTTGTAATAGTAGGGAGGTGGAGGTGATGGTGATGGTGGTGGAGGAGATTTGTAGTAGTATGGAGGTGGTGGTGATGGAGATGGTGGTGGAGGAGACTTGTAATAGTATGGTGGTGGTGGTGGGGACTTGTAGACGTACTTAGGTGATG
>chr09:61319326|61319634
AGATGGTGATGGTGGAGGAGGAGACTTGTAATAGTAGGGAGGTGGGGGTGATGGAGATGGTGGTGGAGGAGACTTGTAATAGTATGGTGGAGGAGGAGATGGCGATGGTGGTGGTGGAGACTTGTAATAGTAGGGAGGTGGAGGTGATGGTGATGGTGGTGGAGGAGATTTGTAGTAGTATGGAGGTGGTGGTGATGGAGATGGTGGTGGAGGAGACTTGTAATAGTATGGTGGTGGTGGTGGGGACTTGTAGACGTACTTAGGTGATGGTGGTGGTGGGGACTTGTAGACGTACTTAGGTGAGGGAG
>chr09:61319344|61319778
AGGAGACTTGTAATAGTAGGGAGGTGGGGGTGATGGAGATGGTGGTGGAGGAGACTTGTAATAGTATGGTGGAGGAGGAGATGGCGATGGTGGTGGTGGAGACTTGTAATAGTAGGGAGGTGGAGGTGATGGTGATGGTGGTGGAGGAGATTTGTAGTAGTATGGAGGTGGTGGTGATGGAGATGGTGGTGGAGGAGACTTGTAATAGTATGGTGGTGGTGGTGGGGACTTGTAGACGTACTTAGGTGATGGTGGTGGTGGGGACTTGTAGACGTACTTAGGTGAGGGAGGTGGTGGAGACTTGTACACGTATTTAGGTGATGGAGGAGGTGGTGATTTGTACACGTACTTCGGTGATGGAGGTGGTGGTGACTTGTACACGTATTTAGGTGATGGAGG…
>chr09:61319368|61319781
TGGGGGTGATGGAGATGGTGGTGGAGGAGACTTGTAATAGTATGGTGGAGGAGGAGATGGCGATGGTGGTGGTGGAGACTTGTAATAGTAGGGAGGTGGAGGTGATGGTGATGGTGGTGGAGGAGATTTGTAGTAGTATGGAGGTGGTGGTGATGGAGATGGTGGTGGAGGAGACTTGTAATAGTATGGTGGTGGTGGTGGGGACTTGTAGACGTACTTAGGTGATGGTGGTGGTGGGGACTTGTAGACGTACTTAGGTGAGGGAGGTGGTGGAGACTTGTACACGTATTTAGGTGATGGAGGAGGTGGTGATTTGTACACGTACTTCGGTGATGGAGGTGGTGGTGACTTGTACACGTATTTAGGTGATGGAGGAGGTGGTGATTTGTACACGTACTT…
>chr09:61319422|61319706
AGATGGCGATGGTGGTGGTGGAGACTTGTAATAGTAGGGAGGTGGAGGTGATGGTGATGGTGGTGGAGGAGATTTGTAGTAGTATGGAGGTGGTGGTGATGGAGATGGTGGTGGAGGAGACTTGTAATAGTATGGTGGTGGTGGTGGGGACTTGTAGACGTACTTAGGTGATGGTGGTGGTGGGGACTTGTAGACGTACTTAGGTGAGGGAGGTGGTGGAGACTTGTACACGTATTTAGGTGATGGAGGAGGTGGTGATTTGTACACGTACTTCGGTGATGGAG
>chr09:61319460|61319625
GAGGTGGAGGTGATGGTGATGGTGGTGGAGGAGATTTGTAGTAGTATGGAGGTGGTGGTGATGGAGATGGTGGTGGAGGAGACTTGTAATAGTATGGTGGTGGTGGTGGGGACTTGTAGACGTACTTAGGTGATGGTGGTGGTGGGGACTTGTAGACGTACTTAG
>chr09:61319464|61319661
TGGAGGTGATGGTGATGGTGGTGGAGGAGATTTGTAGTAGTATGGAGGTGGTGGTGATGGAGATGGTGGTGGAGGAGACTTGTAATAGTATGGTGGTGGTGGTGGGGACTTGTAGACGTACTTAGGTGATGGTGGTGGTGGGGACTTGTAGACGTACTTAGGTGAGGGAGGTGGTGGAGACTTGTACACGTATTTAG
>chr09:61319470|61319856
TGATGGTGATGGTGGTGGAGGAGATTTGTAGTAGTATGGAGGTGGTGGTGATGGAGATGGTGGTGGAGGAGACTTGTAATAGTATGGTGGTGGTGGTGGGGACTTGTAGACGTACTTAGGTGATGGTGGTGGTGGGGACTTGTAGACGTACTTAGGTGAGGGAGGTGGTGGAGACTTGTACACGTATTTAGGTGATGGAGGAGGTGGTGATTTGTACACGTACTTCGGTGATGGAGGTGGTGGTGACTTGTACACGTATTTAGGTGATGGAGGAGGTGGTGATTTGTACACGTACTTCGGTGATGGAGGTGGTGGTGACTTGTACACGTATTTAGGTGATGGAGGAGGTGGTGACTTGTACACGTACTTTGGTGATGGAGGCGGTG
>chr09:61319590|61319820
TGATGGTGGTGGTGGGGACTTGTAGACGTACTTAGGTGAGGGAGGTGGTGGAGACTTGTACACGTATTTAGGTGATGGAGGAGGTGGTGATTTGTACACGTACTTCGGTGATGGAGGTGGTGGTGACTTGTACACGTATTTAGGTGATGGAGGAGGTGGTGATTTGTACACGTACTTCGGTGATGGAGGTGGTGGTGACTTGTACACGTATTTAGGTGATGGAGGAGGTG
>chr10:3103207|3113982
ATCATGAAAAGTTTGGAAGGTGCATGACAAGTTGCAATGAGAACTATTGTATTAATGACAATGATAATAATATTGCTCTACCAAAAGCTTAACAAGAAGCATTAATTTTGACCACAAAGTATATATATATTGTGTCATCTATGACACTATGCTAATTAAATACTTTTGTGGTTGTAATTTTCTAAATTATGTAATCGTTATGTGTGTTGGTATTTGAATAAAAGTCTAGTGTTTCCTATTAATTATTATTATACAATTCCTAACCGATGTTTTTCATTTAAACTATAAATATATCCTATGACATACACAAATTAAAGTGATAATAGATTAAGGGACGTACATAATAGATCGACTCCTACCACATTCATTAATATACAACAAACGAAGTAAATAGGAGAT…
>chr10:12149051|12149380
TGGAGAGTTCACTGGTGGAGGAGGAGAAGCAGTAGGAGTAGGAGGTGCTGGTGGTGGAGAAGTTACAACAGGAGGTGGGGATGAAACTGTGGGGGGTGGTGAAGCAGTTGGTGGTGGCTGAGCCGGTGGTGTTTGGTTGTTAACTGGTGGAGGAGAACCAGTGGGTGTAGGTGGAGCTTGGGTAGCTGGTGTTGGAGGCGCTTGGGTAGTGGGTGTAGGTGGTGCTTGGTTAGTGGGTGTTGGAGGAGCCTGGTTAGTGGGTGTTGGTGGAGTCTGTGTAGGTGGTGCTTGATTAGTAGGGGGTGCCTGTGTTGGTGGTGCCTGTGTAG
>chr10:58387044|58387215
TGGTTACGGACCCGAATGAGGGGTTTTCGGATCTAGAAATGGATCGTTTTTTTTTGGATTTGAAGAGCTTTTTGGGGAGATTGGTGATGAGCTTCATGGTGATGGAATTTGGAGAGTAAAAAGGAAGAGAAGAGAGAATGATGATGAAGAAGGAGAGAGGAAGGAGAGGAG
>chr11:6021294|6045689
AATAGGGAAGCATATTGTACAACAATGTCAAGGGTTACCTCTCTCGGTTATTGTCGTTGCGGGACTTCTTGGAAAAATGGACCCAACGTATGATAATTGGAAGAAAGTTGAGGAAAATCTGAACTCATTCTTTGGTACAGTATCCGAACGGTGCCAATCAATTCTTACTTTGAGCTACAGTTACTTGCCCCAATATTTGAGGGCTTGTTTTCTCTATGTTGGAGGTTTTCCTGAAGATAAAGAAATTAATGTTTCCAAGTTGATTAGGCTATGGATTGCTGAGCACTTTGTAAGAGCAAGAAGCAATATAAGGTTAGAAGTGGTGGCAGAGGAATATCTAGAAGAGTTAATTGATAGAAGTATAATTTTGACTTGTAAACAAAGGGCTAACGGAAGGAT…
>chr11:35455331|35455471
TGATCCCATTAGGGCAAGAATTTTGTTAGAAAATGACTTACTATGGTTATAATCATTCCAAAGGGGTGCAATAGGTGGTGGTAATGTTGGGACTTTGGATGCTGAGTTTGGGAGGTAGTTCAATAGAGTGAGGGCTTGAG
>chr11:42043436|42152439
GTGGAATGTCTTTTGCTCAATCCACACCGAAAATTGCTCATACTTCCACCATAAATGTTGATTGGGAGAACCTGTAATGATTATCACAAGTGGTGCTCCGATAGATAGATGTAAGTTATTCTATTTCCTTAGTATCTTTCCATTTTTGGTTAAATTCTTTTTCTTTGTTACATCTTTTTGACCAGTGTGTAGCATCTATTGCTTCCGTGAAGTCGAGGAAATAGCTATAGATCAGGATAAACTCTTTATATTTGCATTGAGACATTGTAAAAGAAAATCATATATTGCTATAAGTGGGAACAAAAAAGTTAAAAGTTGATTTACGATTTTACCCCTACTATAAATTAAAAGAATATTAGGAAAAAGTTAGATTAATCGTTTTACCCCTACATTAAATTA…
NNNNNNNNNNNNNNNNNNNNNNNNNNNNNNNNNNNNNNNNNNNNNNNNNNNNNNNNNNNNNNNNNNNNNNNNNNNNNNNNNNNNNNNNNNNNNNNNNNNNNNNNNNNNNNNNNNNNNNNNNNNNNNNNNNNNNNNNNNNNNNNNNNNNNNNNNNNNNNNNNNNNNNNNNNNNNNNNNNNNNNNNNNNNNNNNNNNNNNNNNNNNNNNNNNNNNNNNNNNNNNNNNNNNNNNNNNNNNNNNNNNNNNNNNNNNNNNNNNNNNNNNNNNNNNNNNNNNNNNNNNNNNNNNNNNNNNNNNNNNNNNNNNNNNNNNNNNNNNNNNNNNNNNNNNNNNNNNNNNNNNNNNNNNNNNNNNNNNNNNNNNNNNNNNNNNNNNNNNNNNNNNNNNNNNNNNNNNNNN…
TGATGCCAGTTGGCCTGCATCTTATGACGATGCAGACACAGGTACCCCGGATCAGCATCCTATACGCCGTTGATTCAGCTGAGCACTCCAGAGTCAGTGGTGAGCCTCNNNNNNNNNNNNNNNNNNNNNNNNNNNNNNNNNNNNNNNNNNNNNNNNNNNNNNNNNNNNNNNNNNNNNNNNNNNNNNNNNNNNNNNNNNNNNNNNNNNNNNNNNNNNNNNNNNNNNNNNNNNNNNNNNNNNNNNNNNNNNNNNNNNNNNNNNNNNNNNNNNNNNNNNNNNNNNNNNNNNNNNNNNNNNNNNNNNNNNNNNNNNNNNNNNNNNNNNNNNNNNNNNNNNNNNNNNNNNNNNNNNNNNNNNNNNNNNNNNNNNNNNNNNNNNNNNNNNNNNNNNNNNNNNNNN…
TGGTTTGTGCCTTCTTCTCCGTGTAGTTCTGGCGCCCAAATTGCTTACTGTCCGGCTTGTGAGAGTCGTGCTGCCTAGAGTGTGCTTGCTGCTCCTTGCCTCGGCCATGATCTTCCCCACCTTTGGCATGACTACTTCTTTCATCCTTGCAATTTGCCTTGTCATGCCGTTCATGTTTAAAGTCGGTTAAGGACTCAACTTGCGTGATGGCTTCATCAATGGTCTTGACTTGTCGCCGCTCCAACTCCGTCTTGGCCCAATTTTGCAATCCATCCATGAAATGGAACATCATGTCTTCGTCTGTGAGGTTGGGAATCTGAATTGTTAGAGTTGTGAACTTTTTCACGTATGCCTGAATGCTTCCTGTTTGTTTTAGTTCCCTAAACTTGCGTTTAACCT…
>chr11:42803716|42821170
ATGAACGTCGATCGTATGATTACATGGATTCACAACCAGATATCAACGTCAGGGTCAGAGCTAGAAAATTTTCTGGAAGGCTGAACTACTTGAAAAAAATGAAAGTTACATTACTGCACACAGATGCGAGATCAAGAGAAACTTTTTAGATCTGTTGTCGATATTCTTAGCAGTGTAACTCATGTGCACATTCTACAGCAAAAAGTACAGTAAGTAGAAGAACTCAATTTTTAGCAATGAAATGGCACCATTTTCTCACACTCAAAATGATCTTAAATTTCATGAATGAAACAAAACCAATACTTTCTTGAGTTGAGATCAAGATCATTGTTCGAAAGGGTCCCAGAGTCTGAATGGAAACCGGAGGGATTCTTAATGCATGACCTTGTCAATGATTTG…
>chr12:5421376|5436227
GTATTGAGTATGCTTGCTTGTTGGGTTGAGGATCCCAATGGCGATCATTTCAAAAAACATCTTGCTAGGATCCCAGATTATTTATGGGTAGCTGAAGATGGAATGAAAATGCAGGGTTGTGGTAGTCAATCATGGGATGCTAGTTTAGCTATTCAAGCACTATTGGCCAGTGAGATGAATGATGAGATATCAGATACTCTTAGAAAGGGACATGACTTTATAAAACAATCTCAGGTGAAGGACAATCCTTCTGGTGATTTTAAAGGTATGTATCGGCATATCTCAAAAGGATCATGGGCTTTTGCAGATCAAGATCATGGATGGCAAGTATCTGATTGCACTGCCGAAGCATTAACGTGCTGCCTTCTCTTCTCTACAATGCCTCCTGAATTAGTTGGT…
>chr12:5423893|5473121
GTTATGTGTATGTATATCACTGGCCATGTTAATACTGTATTCCCCGCTGAACATCGAAAGGAAATTCTTCGGTATATATACTGTCACCAGGTATATGACTTAATGCCACAATGACTTTTTTTTCTTCAAATTCTTAGAATTTATGTTTAATTTACTGGTATAATACATAAACGTGCTCTTTTAGCTTGGTTTTAGCTGACCTTAGTGCCCTCCAACTTTGGATGTGTGCAAGTATGTAGTTAAATTTGTATGAAGTTGAATAAGTACACATATGTCAATTTTCAGCTGAATCCCTCTCAAAGTGAGAGAGTCTTTCCATTATATAGAGAAAATAAAGATTACACATCCCTAAAGATCCGCCATTCCTATCCCTAAAGATCATCTATTCTATCTATACAA…
GTTATTGAGCATGAGCATGTTGAGTGCACTAGCTCGGCAATCCAAGCACTTGTTCGTTTTAAGAAGATATACCCTGGACACCGAACTACGGAGGTTGACAATTTTATTAATAATGGTGTTAAATATATTGAAGATGTACAGAAGCCTGACGGTTCATGGTATGGTAACTGGGGTGTGTGCTTCATATATGCTTCCTGGTTTGCTCTTGGAGGGCTTGCTGCTGTAGGCTTGTCGTACAGAAACTGTGCAGCTGTTCGTAAAGGCGTAGAATTTCTTCTAAGAACACAAAGGTCTGATGGTGGTTGGGGAGAAAGCTACCGTTCTTGTCCTGACAAGGTATATAGAGAGCTTGAAACAGAACACTCGAATCTTGTACAAACTGCATGGGCATTGATGGGA…
>chr12:54378788|54398695
TAGAAGGATGGTATAATAGATTGCAAAGGGATGAAGTGGTTGCAGAATGGAAGAAAGTTAAAGGGAAGATGTCCCTTCATGTTCATTGTCACATTAGTGGAGACCATTTCTTGTTAGACTTTGTTGCTAGGCTCAGATACTATATTTTCTGCAAGGAACTCCCAGTGGTAAGTTTTTATAGCAAGTCTGATATGTATGGTTAAAGTAAAACATAATACATAAACGTGTCCTTTAACTTGATCTCAGCTGACATCTACGTCCTTCAACTTTGAGTGTGCATAAGTAAACACTTAAACTTGTATAAAGTTGAACAAGTAAACACATGTGTCCTATATGTGGCAATTCACTATGACACCCTAAGTATATTATACCATCGTAGGACATGTGTATCTACTTGTT…
AATTAAAAATTTATATATATTCAACAGTTTTCTTGAAACAAATATAGAATTTTAATCAAAGTTATTAAGTTAGGCTGATTCTGTAATTTATGTACTAGCACCGCTTCATTAATTACAAGCTTTTGTGACTGCCATTTAATTCACTTGATGACCAAAAATAATAACAACAAAAAATAAATTAATCATCAATGTTTTTAGTTAAGCACGACTATGGTCAATAATCCTTTTTTATTAAGTCCTTTAATATCATCTTAATGAAAGGTTAGCTGATCGACTAAAACAAATGTCGAGAGGATTAAGATCTTGTAAATTTGAGAGGATTAACTAATGGTAACTTAATCTATCTGATTAACGATCTCATGAATTATGTTTATATGCACAACAACAAATTATTAGTTA…
>chr12:59896655|59911980
TGGTCAAAAATCGCGCAACATTTGCCAGGAAGAACAGATAACGAGATAAAAAATTACTGGAGAACCCGAGTCCAAAAACATGCAAAACAACTAAAATGTGATGTCAATAGCAAACAATTCCAAGACACATTACGTTATCTTTGGATTCCAAGACTAGTTGAGAGAATTCAAGCATCCAAAATTTCCAATAATAATGCTAGTAGTGAAACTCAACAACCCGTTCTGAGAACAGGTATTACTGAGCTCATTCCAATTCAACTGACGAACAACAACAATAATAGTATTTTAATCACGAGTGTTAAACCGGAGAATTCTAGCGTGGTAACTTCATCAGAAAACTCAATTGGCACACAAGTTTCACCTAATCAAGATTATTATCAAGTTAATCAAAGTGATCAA…
>chr00:20825979|20887015
TGATGTACGTATCAGTAATCAGCAGCGAGTTTGGGGACACTGCCTAAGAAGGGAACATGTACGTACAATTTGGGTTGGCAAAAATTCATTCTTTTTATATTTCATTTCAAAATATAATCACATTTTCCATTTCCTGACAAATACATAAATTGCAGAAGCTTTGGAATCCAGTGGAGCTCAAATAATTTCTCCCCAACCATCAAGTTCTATTTTAATAAGTGCAGGAAACACATTTTATTAATCATCTCTGAAATTAATATAATCTAATTAGCAAAGAAACACTACTATATAATTGGACCCCTCCCTATCCTCATTTCTTGTTCAATGTATTGCCAATGTCGAGCACGAAACGATATTTCACATCCGATTTCAGAAGACGTTCCAACGCTGTGTTCACAT…
>chr01:3734669|3740153
[truncated: 2,856 more rows]
