# Supplementary material for: Transcriptome-Wide Identification and Characterization of Potato Circular RNAs in Response to Pectobacterium carotovorum Subspecies brasiliense Infection
Source: Int J Mol Sci. 2017 Dec 27;19(1):71. doi: 10.3390/ijms19010071 (PMC5796021; doi:10.3390/ijms19010071)
Supplement: Supplementary file 1 [file ijms-19-00071-s001.zip › Table S3 Multiple circRNA isoforms from the same region.xlsx]

## Sheet: Exonic
mRNA	circRNA
PGSC0003DMG400026854	chr00:21408417|21415971;chr00:21408417|21420460
PGSC0003DMG400024011	chr01:18394471|18395148;chr01:18394474|18395152
PGSC0003DMG400016420	chr01:3224450|3224641;chr01:3224460|3224641;chr01:3224463|3224641;chr01:3224463|3224708
PGSC0003DMG401022797	chr01:491089|500647;chr01:495255|500221
PGSC0003DMG400022692	chr01:5389109|5389261;chr01:5389109|5389288
PGSC0003DMG400000149	chr01:71706959|71710122;chr01:71707336|71710521
PGSC0003DMG402028564	chr01:76144456|76154870;chr01:76145477|76155058
PGSC0003DMG400028581	chr01:76432685|76432862;chr01:76432685|76432904;chr01:76432836|76433013
PGSC0003DMG400025757	chr01:83797048|83798878;chr01:83797129|83797395;chr01:83797162|83797395
PGSC0003DMG400001631	chr01:87212504|87213055;chr01:87212630|87213055
PGSC0003DMG400010727	chr02:32873460|32875043;chr02:32874011|32875462
PGSC0003DMG400031775	chr02:33319738|33319920;chr02:33319921|33320280;chr02:33320230|33320490
PGSC0003DMG400029700	chr02:33817738|33817879;chr02:33817738|33817882
PGSC0003DMG400022342	chr02:35170103|35184184;chr02:35171864|35184517
PGSC0003DMG400001567	chr02:38507170|38507435;chr02:38507170|38507758;chr02:38507209|38507393
PGSC0003DMG400003590	chr02:38979519|38979820;chr02:38979519|38980165;chr02:38979559|38980171;chr02:38979749|38980108;chr02:38980088|38980351;chr02:38980088|38980372;chr02:38980088|38980393;chr02:38980088|38980477;chr02:38980262|38980416;chr02:38980262|38980471
PGSC0003DMG400001380	chr02:45311095|45311375;chr02:45311095|45311411;chr02:45311109|45311375;chr02:45311119|45311276;chr02:45311119|45311375;chr02:45311214|45311405;chr02:45311214|45311513;chr02:45311223|45311375;chr02:45311229|45311375;chr02:45311229|45311411;chr02:45311316|45311483;chr02:45311361|45311516;chr02:45311361|45311525;chr02:45311671|45311855
PGSC0003DMG400012598	chr02:47318409|47318603;chr02:47318421|47318603
PGSC0003DMG400023187	chr03:32949811|32949994;chr03:32949824|32950084
PGSC0003DMG400017777	chr03:4380260|4382011;chr03:4381962|4382156
PGSC0003DMG400009067	chr03:44789152|44789491;chr03:44789206|44789841
PGSC0003DMG401005635	chr03:58984811|58984963;chr03:58984954|58985112;chr03:58985087|58985235;chr03:58985156|58985314;chr03:58985217|58985355
PGSC0003DMG400005361	chr04:30427228|30427417;chr04:30428236|30428506;chr04:30428342|30428506;chr04:30428507|30429358
PGSC0003DMG400000776	chr04:59015480|59015875;chr04:59015504|59015698;chr04:59015512|59015671;chr04:59015512|59015698;chr04:59015512|59015785;chr04:59015512|59015791;chr04:59015537|59015785;chr04:59015542|59015698;chr04:59015542|59015716;chr04:59015542|59015785;chr04:59015604|59015794;chr04:59015663|59015836;chr04:59015666|59015836;chr04:59015666|59016094;chr04:59015786|59015944;chr04:59015786|59016004;chr04:59015786|…
PGSC0003DMG400000777	chr04:59023344|59023527;chr04:59024752|59024895
PGSC0003DMG400000794	chr04:59085311|59085460;chr04:59085383|59085592
PGSC0003DMG400000783	chr04:59097435|59098400;chr04:59097570|59098508;chr04:59097636|59098508;chr04:59097996|59098538;chr04:59098128|59098729;chr04:59098188|59098538;chr04:59098188|59098729;chr04:59098278|59098508;chr04:59098278|59098532;chr04:59098338|59098508;chr04:59098365|59098508;chr04:59098428|59098729;chr04:59098431|59098729;chr04:59098434|59098729;chr04:59098458|59098729;chr04:59098461|59098729;chr04:59098464|…
PGSC0003DMG400027543	chr04:62107520|62107702;chr04:62107553|62107690;chr04:62107553|62107696
PGSC0003DMG400021512	chr04:67280830|67281337;chr04:67281010|67281238;chr04:67281338|67281497
PGSC0003DMG400009968	chr04:71448773|71448950;chr04:71448773|71448968
PGSC0003DMG400007462	chr04:962726|1016899;chr04:964294|1019877
PGSC0003DMG400025104	chr05:1622131|1622367;chr05:1622131|1622406;chr05:1622143|1622358;chr05:1622266|1622424
PGSC0003DMG402028385	chr05:265199|274066;chr05:266526|275904
PGSC0003DMG402030099	chr05:46865384|46866965;chr05:46866078|46866348;chr05:46866285|46866965;chr05:46866285|46867483;chr05:46866285|46868774;chr05:46867109|46867483;chr05:46867443|46867686
PGSC0003DMG400008441	chr05:49868026|49868223;chr05:49868395|49868598;chr05:49868441|49868602
PGSC0003DMG400023400	chr05:50877335|50877745;chr05:50877360|50877910
PGSC0003DMG400022604	chr05:6559630|6564227;chr05:6559740|6564227
PGSC0003DMG400030979	chr05:8260264|8309431;chr05:8266818|8309431;chr05:8309678|8344383
PGSC0003DMG400003403	chr06:2279440|2368779;chr06:2281246|2285816;chr06:2284357|2368779
PGSC0003DMG400022036	chr06:2302058|2375059;chr06:2313834|2376928
PGSC0003DMG400020555	chr06:3052648|3095373;chr06:3076954|3096639
PGSC0003DMG400002108	chr06:44775366|44775527;chr06:44775495|44775791;chr06:44775573|44775791;chr06:44775639|44775791
PGSC0003DMG402004870	chr06:48289140|48297649;chr06:48291303|48298033
PGSC0003DMG401030350	chr06:57088189|57088395;chr06:57088784|57088932
PGSC0003DMG402030469	chr06:57646209|57652616;chr06:57646248|57653408
PGSC0003DMG401027687	chr06:57978493|58047381;chr06:57985213|58047505
PGSC0003DMG400027888	chr07:38918322|38960963;chr07:38919047|38964161
PGSC0003DMG400013537	chr07:41144250|41144447;chr07:41144250|41144480;chr07:41144250|41144576;chr07:41144264|41144444;chr07:41144264|41144540;chr07:41144301|41144588;chr07:41144301|41144603;chr07:41144301|41144633;chr07:41144301|41144644;chr07:41144316|41144462;chr07:41144337|41144495;chr07:41144337|41144507;chr07:41144337|41144543;chr07:41144337|41144588;chr07:41144337|41144633;chr07:41144337|41144644;chr07:41144337|…
PGSC0003DMG400017376	chr07:43509554|43509722;chr07:43509554|43509762
PGSC0003DMG400022159	chr07:55809725|55809863;chr07:55810794|55811231
PGSC0003DMG400014104	chr08:1435929|1555779;chr08:1437039|1474086
PGSC0003DMG400029046	chr08:44001954|44085256;chr08:44002487|44085772
PGSC0003DMG400001152	chr08:4446811|4447005;chr08:4446924|4447148
PGSC0003DMG401030070	chr08:45954607|45959136;chr08:45957845|45959136
PGSC0003DMG400012278	chr08:56023999|56024161;chr08:56026514|56026752
PGSC0003DMG401017032	chr09:12788464|12788745;chr09:12788524|12788685;chr09:12788524|12788727;chr09:12788524|12788745;chr09:12788524|12788751;chr09:12788578|12788727;chr09:12788578|12788745;chr09:12788578|12788751;chr09:12788578|12788769;chr09:12788578|12788796;chr09:12788602|12788751;chr09:12788602|12788769;chr09:12788638|12788893
PGSC0003DMG400008917	chr09:1958960|1959231;chr09:1959617|1959779;chr09:1959780|1959921
PGSC0003DMG402019343	chr09:48436844|48450153;chr09:48451827|48468398;chr09:48451827|48468411
PGSC0003DMG400031808	chr09:53311533|53311669;chr09:53311533|53311693
PGSC0003DMG404006439	chr09:54479104|54484735;chr09:54479104|54492264;chr09:54479604|54485922;chr09:54479604|54493369;chr09:54479993|54495318;chr09:54479993|54495321
PGSC0003DMG400021603	chr09:61318325|61318570;chr09:61318325|61318612;chr09:61318325|61319193;chr09:61318325|61319223;chr09:61318325|61319511;chr09:61318331|61318480;chr09:61318331|61318513;chr09:61318331|61318534;chr09:61318331|61318537;chr09:61318331|61318582;chr09:61318331|61318618;chr09:61318331|61318857;chr09:61318331|61319331;chr09:61318331|61319517;chr09:61318331|61319784;chr09:61318331|61320000;chr09:61318352|…
PGSC0003DMG400009783	chr10:12148904|12149095;chr10:12148967|12149125;chr10:12148979|12149500;chr10:12149000|12149353;chr10:12149006|12149500;chr10:12149030|12149269;chr10:12149033|12149272;chr10:12149033|12149500;chr10:12149036|12149272;chr10:12149036|12149335;chr10:12149036|12149353;chr10:12149036|12149383;chr10:12149036|12149398;chr10:12149048|12149500;chr10:12149051|12149269;chr10:12149051|12149272;chr10:12149051|…
PGSC0003DMG400021855	chr10:3399480|3478495;chr10:3400070|3483359;chr10:3401512|3484833
PGSC0003DMG400008269	chr10:43731501|43731674;chr10:43731501|43732185
PGSC0003DMG400019208	chr10:51360371|51360745;chr10:51361340|51361502
PGSC0003DMG400028197	chr10:56885436|56885679;chr10:56886105|56886260
PGSC0003DMG400008684	chr10:848694|850441;chr10:850373|850508
PGSC0003DMG400007426	chr11:3572512|3572658;chr11:3572512|3572793
PGSC0003DMG400013291	chr11:363910|369316;chr11:364290|369316;chr11:364578|369316;chr11:365659|369713;chr11:365659|370395
PGSC0003DMG400000409	chr11:39031371|39031508;chr11:39031414|39032535
PGSC0003DMG400000413	chr11:39114892|39119507;chr11:39114892|39119674
PGSC0003DMG402007403	chr11:40150268|40158594;chr11:40150472|40158333;chr11:40151022|40159197;chr11:40153326|40159525;chr11:40155367|40161863
PGSC0003DMG400002984	chr11:43366153|43367540;chr11:43366153|43367687
PGSC0003DMG402030235	chr11:44173269|44215017;chr11:44173269|44215025
PGSC0003DMG400002880	chr12:2714430|2714570;chr12:2714478|2714654;chr12:2714496|2714630;chr12:2714518|2714765;chr12:2714526|2714717
PGSC0003DMG400001072	chr12:4839522|4839669;chr12:4839532|4839669
PGSC0003DMG400001069	chr12:4905392|4905579;chr12:4905392|4905721;chr12:4905523|4905721
PGSC0003DMG402018962	chr12:5421376|5436227;chr12:5423217|5468834;chr12:5423893|5441412;chr12:5423893|5473121
PGSC0003DMG400029408	chr12:57456136|57456309;chr12:57457285|57457509

## Sheet: Intronic
mRNA	circRNA
PGSC0003DMG400026871	chr00:25779546|25799639;chr00:25779546|25800028
PGSC0003DMG400009049	chr01:62865018|62876328;chr01:62867648|62878782;chr01:62868107|62879840;chr01:62869337|62880727
PGSC0003DMG400019447	chr01:75187335|75194240;chr01:75187828|75194240;chr01:75187847|75194240
PGSC0003DMG401019442	chr01:75293127|75311027;chr01:75294413|75327119
PGSC0003DMG402002797	chr01:78274173|78285357;chr01:78278081|78288763;chr01:78278944|78288763
PGSC0003DMG400021187	chr02:29071435|29071693;chr02:29071454|29071693
PGSC0003DMG400001342	chr02:45949320|45953040;chr02:45949356|45953040
PGSC0003DMG400012815	chr03:1835854|1859718;chr03:1836914|1862084
PGSC0003DMG400018685	chr03:3133660|3133932;chr03:3133764|3133961
PGSC0003DMG400013437	chr03:322727|331100;chr03:325586|331836
PGSC0003DMG400011933	chr03:35073138|35090023;chr03:35076672|35090023
PGSC0003DMG402015159	chr03:51483422|51489059;chr03:51483422|51489102
PGSC0003DMG400015225	chr03:51582566|51587094;chr03:51582566|51587136;chr03:51582873|51589937
PGSC0003DMG400005661	chr03:58557572|58561318;chr03:58557763|58561512;chr03:58558426|58562186
PGSC0003DMG401002548	chr03:60094883|60106126;chr03:60094883|60106154;chr03:60094926|60106126;chr03:60094926|60106154
PGSC0003DMG400010625	chr04:66787801|66813073;chr04:66788224|66813483;chr04:66793506|66811854;chr04:66795022|66813689;chr04:66795254|66813893;chr04:66806506|66813689;chr04:66806739|66813893
PGSC0003DMG400003691	chr04:69910019|69956684;chr04:69910681|69954443
PGSC0003DMG400007030	chr05:45258427|45266187;chr05:45258427|45268891;chr05:45264867|45266928
PGSC0003DMG402013112	chr05:48998359|49010360;chr05:48999328|49011331;chr05:49000321|49012302;chr05:49002901|49014840
PGSC0003DMG400023335	chr05:51723223|51723698;chr05:51725070|51725265
PGSC0003DMG400014627	chr06:544976|548388;chr06:545514|548908
PGSC0003DMG401027687	chr06:57961801|57979830;chr06:57962819|57976581;chr06:57963204|57981806;chr06:57966239|57979830;chr06:57967678|57976769;chr06:57967678|57981583
PGSC0003DMG402027687	chr06:57978493|57984978;chr06:57981362|57986990
PGSC0003DMG400024045	chr06:59318011|59319263;chr06:59319174|59320700
PGSC0003DMG400030719	chr07:3442201|3442344;chr07:3442216|3442486
PGSC0003DMG400019888	chr07:4775473|4776245;chr07:4775473|4776249
PGSC0003DMG400017307	chr07:51299487|51302768;chr07:51299487|51302944;chr07:51299487|51312100
PGSC0003DMG400007074	chr07:52590014|52594157;chr07:52595935|52609306
PGSC0003DMG401019261	chr07:54249618|54257074;chr07:54249887|54258469
PGSC0003DMG400010959	chr08:18463626|18463816;chr08:18463626|18463964
PGSC0003DMG400001958	chr08:47331138|47357450;chr08:47340576|47357450
PGSC0003DMG400020488	chr08:964248|977823;chr08:964726|979262;chr08:965515|973309
PGSC0003DMG400004043	chr09:19493668|19493982;chr09:19494179|19495442
PGSC0003DMG400011426	chr10:59065734|59066150;chr10:59065734|59066192
PGSC0003DMG401018708	chr11:43034232|43089688;chr11:43034853|43074042
PGSC0003DMG401027402	chr11:43424337|43478849;chr11:43427285|43477722;chr11:43427285|43478663
PGSC0003DMG403027324	chr11:4390998|4394107;chr11:4392710|4394107
PGSC0003DMG400020034	chr12:5605378|5625929;chr12:5606010|5630042

## Sheet: lincRNA
lincRNA	circRNA
LincRNA1847	chr12:2037682|2099021;chr12:2044534|2082466
LincRNA1296	chr11:44111010|44172536;chr11:44111010|44172863;chr11:44111160|44173062;chr11:44111176|44173062;chr11:44111176|44173065;chr11:44111537|44215202;chr11:44126704|44172283;chr11:44126714|44172283;chr11:44129519|44174330;chr11:44129519|44281315;chr11:44129695|44174330;chr11:44134719|44187346;chr11:44134719|44187349;chr11:44135446|44224119;chr11:44135446|44224421;chr11:44151227|44219128;chr11:44153382|…
LincRNA1836	chr11:43898829|43982035;chr11:43900117|43983389;chr11:43902620|43985475;chr11:43908028|43991051
LincRNA1293	chr11:43681217|43717899;chr11:43688623|43717899;chr11:43701081|43717899;chr11:43703501|43717899;chr11:43704512|43717899
LincRNA1832	chr11:42749555|42821170;chr11:42750070|42821170
LincRNA1288	chr11:42046197|42156312;chr11:42046332|42156486;chr11:42062991|42248217;chr11:42064960|42202874;chr11:42069414|42156312;chr11:42069414|42215391
LincRNA1209	chr10:53505382|53604618;chr10:53557195|53614911;chr10:53594963|53618371;chr10:53595374|53604618;chr10:53595393|53604618
LincRNA1205	chr10:53489227|53514870;chr10:53504311|53603227;chr10:53504558|53603556;chr10:53504751|53603556;chr10:53504751|53603792;chr10:53505382|53604618
LincRNA12	chr09:59673390|59734299;chr09:59674080|59681661;chr09:59674080|59689059;chr09:59674080|59697777;chr09:59674080|59721765
LincRNA1758	chr09:56102798|56144009;chr09:56104889|56144009;chr09:56128259|56144009
LincRNA1750	chr09:48946544|48998653;chr09:48949194|48998653
LincRNA992	chr08:9613847|9811099;chr08:9614021|9681318
LincRNA905	chr07:9307386|9438603;chr07:9307386|9443919
LincRNA1675	chr07:46285469|46332525;chr07:46310354|46366945
LincRNA695	chr06:973722|1147118;chr06:973722|1147286;chr06:986438|1168761
LincRNA757	chr06:47056540|47107321;chr06:47056540|47122075;chr06:47056540|47127417
LincRNA34	chr06:46738438|46938028;chr06:46879934|46908236;chr06:46882819|46918187
LincRNA735	chr06:37230905|37255415;chr06:37231691|37256486
LincRNA711	chr06:2728054|2780319;chr06:2758582|2791627
LincRNA689	chr05:9557934|9569962;chr05:9558111|9569962
LincRNA678	chr05:5068751|5219204;chr05:5167336|5343062;chr05:5191649|5300720
LincRNA669	chr05:49500089|49690085;chr05:49574807|49682247
LincRNA1550	chr04:59015512|59097503;chr04:59016056|59085768;chr04:59016056|59085843;chr04:59035533|59085843;chr04:59036036|59098577
LincRNA541	chr04:5082309|5108300;chr04:5084821|5146050;chr04:5084836|5146050;chr04:5093762|5123892
LincRNA536	chr04:45991782|46050732;chr04:45991782|46177644;chr04:45992987|46143005;chr04:45992987|46178487;chr04:46045932|46110696;chr04:46050655|46177311
LincRNA532	chr04:4292026|4404424;chr04:4345377|4348417;chr04:4345377|4470527
LincRNA425	chr03:51483422|51489059;chr03:51483422|51489102
LincRNA41	chr03:2797807|2862899;chr03:2856113|2864977;chr03:2859047|2867686
LincRNA366	chr03:2788826|2856028;chr03:2797807|2862899
LincRNA353	chr03:1835201|1852403;chr03:1835854|1859718;chr03:1836914|1862084;chr03:1840713|1865697
LincRNA13	chr02:35255024|35264889;chr02:35255024|35305613
LincRNA222	chr01:85259041|85314467;chr01:85283596|85316504
LincRNA221	chr01:85259041|85277337;chr01:85259041|85314467
LincRNA220	chr01:85065316|85079434;chr01:85068104|85191559
LincRNA215	chr01:8451116|8498986;chr01:8451116|8512400
LincRNA205	chr01:82455835|82577836;chr01:82457357|82567671
LincRNA193	chr01:79341682|79370264;chr01:79343261|79371681;chr01:79346365|79355934
LincRNA1393	chr01:76144456|76154870;chr01:76145477|76155058
LincRNA22	chr01:75555297|75569287;chr01:75557712|75571689;chr01:75557712|75580753;chr01:75557712|75596208;chr01:75557712|75602300;chr01:75557712|75619338
LincRNA161	chr01:67776515|67831813;chr01:67777042|67832276;chr01:67777042|67835530
LincRNA157	chr01:65516608|65556401;chr01:65518945|65540571;chr01:65523946|65545336
LincRNA102	chr01:3625884|3677500;chr01:3658419|3677130
