# Supplementary material for: Transcriptome-Wide Identification and Characterization of Potato Circular RNAs in Response to Pectobacterium carotovorum Subspecies brasiliense Infection
Source: Int J Mol Sci. 2017 Dec 27;19(1):71. doi: 10.3390/ijms19010071 (PMC5796021; doi:10.3390/ijms19010071)
Supplement: Supplementary file 1 [file ijms-19-00071-s001.zip › Table S4 Significant DE circRNAs detected among pair-wised comparisons.xlsx]

## Sheet: BP 6hpi vs 0hpi
Significant_DE_circRNA	BC	B6	foldchang	type
chr01:3617267|3667024	0.103969	0.0255178	-2.02657	down
chr01:14641174|14695368	0.11242	0	#NAME?	down
chr01:58444121|58526248	0.539805	0.258273	-1.06354	down
chr01:65694028|65712542	0.608942	0	#NAME?	down
chr01:75294413|75327119	0.113643	0.0468126	-1.27954	down
chr01:75594986|75600917	0.11242	0.051929	-1.11429	down
chr01:85259041|85277337	0.140525	0	#NAME?	down
chr02:38979519|38979820	0.14236	0	#NAME?	down
chr02:43771198|43779307	0.583895	0.119977	-2.28296	down
chr03:55378797|55392564	0.292559	0.0605838	-2.27172	down
chr04:30972272|30994726	0.122706	0.0255178	-2.26562	down
chr04:59015666|59016094	0.39347	0	#NAME?	down
chr04:59023324|59079340	0.196735	0	#NAME?	down
chr05:48998359|49010360	0.6284	0.168871	-1.89576	down
chr06:998337|1056725	0.330644	0.145792	-1.18136	down
chr06:1518075|1559419	0.103969	0	#NAME?	down
chr06:2758582|2791627	0.170465	0.0778935	-1.1299	down
chr06:37231691|37256486	0.123317	0.0198672	-2.63392	down
chr06:46889410|46921692	0.468417	0	#NAME?	down
chr06:47056540|47122075	0.114866	0	#NAME?	down
chr06:48291303|48298033	0.309155	0	#NAME?	down
chr06:51402713|51407441	0.491129	0.236473	-1.05443	down
chr06:57646209|57652616	0.196735	0	#NAME?	down
chr07:43509554|43509762	0.216084	0.0425297	-2.34505	down
chr07:50569729|50599647	0.113949	0.0397343	-1.51993	down
chr08:157213|192559	0.159262	0	#NAME?	down
chr08:816181|873761	0.75436	0.273352	-1.46449	down
chr08:846226|873761	0.197652	0.0346193	-2.51332	down
chr08:42484134|42557826	0.142665	0.0510357	-1.48306	down
chr08:49670150|49707744	0.132686	0.0595416	-1.15604	down
chr09:12788578|12788751	0.104581	0	#NAME?	down
chr09:55629221|55671333	0.272294	0.0638245	-2.09298	down
chr09:59945533|59949500	0.577584	0.263508	-1.13219	down
chr09:61318352|61318588	0.28105	0	#NAME?	down
chr11:5836798|5891819	0.143277	0.0346193	-2.04916	down
chr11:9720571|9741794	0.340929	0.102071	-1.7399	down
chr11:40151022|40159197	0.322498	0.14609	-1.14244	down
chr11:42742670|42886413	1.00589	0.299941	-1.74571	down
chr11:43065802|43088661	1.23562	0.550211	-1.16718	down
chr11:43424337|43573404	0.113337	0.045385	-1.32034	down
chr11:44173269|44215025	0.114255	0.0432742	-1.40067	down
chr12:57798617|57804736	0.421575	0	#NAME?	down
chr01:84430013|84448485	0.105804	0.0255178	-2.05181	down
chr01:86374066|86378139	0.153257	0.0173097	-3.1463	down
chr02:30646721|30654903	0.25478	0.110577	-1.2042	down
chr04:10172160|10200861	0.174134	0.0432742	-2.00862	down
chr05:5191649|5300720	0.123012	0.0605838	-1.02179	down
chr08:53011557|53122493	0.948062	0	#NAME?	down
chr10:12149036|12149272	0.179222	0.0794686	-1.17329	down
chr11:2093953|2099925	0.104581	0.0259645	-2.01	down
chr11:42069414|42156312	0.104581	0	#NAME?	down
chr12:2037682|2099021	0.154786	0	#NAME?	down
chr12:2067703|2099021	0.125763	0	#NAME?	down
chr09:61318325|61318570	0.393471	0	#NAME?	down
chr09:61318352|61318492	0.496523	0	#NAME?	down
chr01:75557712|75602300	0.131157	0.454745	1.79377	up
chr01:79950130|79954313	0.19857	0.662964	1.73929	up
chr02:18130719|18204754	0.028105	0.147456	2.39139	up
chr02:27055117|27065934	0.14236	0.369149	1.37466	up
chr02:35847545|35898921	0.0374733	0.136095	1.86068	up
chr02:43604462|43622094	0.160791	0.74598	2.21395	up
chr04:2919085|2966898	0.197958	0.486776	1.29806	up
chr04:66787801|66813073	0.0749467	0.229335	1.61352	up
chr04:69910681|69954443	0.122706	0.286617	1.22392	up
chr07:46310354|46366945	0.179527	0.388361	1.1132	up
chr08:50816222|50840521	0.0468417	0.108377	1.2102	up
chr11:2034488|2036872	0.0374733	0.110577	1.56112	up
chr11:42742533|42841170	0.0374733	0.119143	1.66876	up
chr11:42861276|42885109	0.0374733	0.112065	1.5804	up
chr03:57229240|57237230	0.135437	0.299644	1.14562	up
chr06:57963204|57981806	0.0386964	0.100704	1.37984	up
chr06:58096948|58113174	0.0386964	0.114177	1.561	up
chr09:15890843|15907865	0.24694	0.547719	1.14927	up
chr10:1145583|1172198	0.0193482	0.101299	2.38835	up
chr10:57193091|57203491	0.0290223	0.149628	2.36615	up
chr02:18130719|18179139	0.0281051	0.171132	2.60621	up
chr06:46013632|46017728	0.0468418	0.106354	1.18301	up
chr07:41144264|41144444	0.0749468	0.16206	1.11259	up
chr10:444980|476695	0.0187367	0.171072	3.19067	up
chr10:12149036|12149335	0.0843152	0.169853	1.01042	up
chr11:9715945|9736917	0.0187367	0.108377	2.53213	up
chr12:59896655|59926114	0.0281051	0.120274	2.09743	up
chr02:33086088|33101500	0	0.109954	inf	up
chr02:38317667|38327430	0	0.13217	inf	up
chr03:51577743|51594215	0	0.263804	inf	up
chr03:58436137|58441654	0	0.114624	inf	up
chr03:59205920|59207902	0	0.100704	inf	up
chr07:53159117|53159272	0	0.109269	inf	up
chr08:157213|210078	0	0.126221	inf	up
chr08:49666948|49707192	0	1.26552	inf	up
chr09:59657609|59663065	0	1.48379	inf	up
chr09:60167398|60171944	0	0.129136	inf	up
chr09:61318403|61318618	0	0.153526	inf	up
chr10:12149204|12149500	0	0.298007	inf	up
chr11:43431950|43606074	0	0.257174	inf	up
chr12:5344884|5347949	0	0.149004	inf	up
chr07:41144337|41144644	0	0.119083	inf	up

## Sheet: BP 12hpi vs 6hpi
Significant_DE_circRNA	B6	B12	foldchang	type
chr01:62869337|62880727	0.13336	0.0607571	-1.1342	down
chr01:75557712|75602300	0.454745	0.147723	-1.62216	down
chr01:76140248|76150168	0.121464	0.0346187	-1.81091	down
chr01:86410980|86415961	0.164528	0.0346187	-2.24871	down
chr02:18130719|18204754	0.147456	0	#NAME?	down
chr02:31160143|31211083	0.174402	0.0611087	-1.51297	down
chr03:47453107|47457781	0.144601	0.0436491	-1.72806	down
chr04:2919085|2966898	0.486776	0	#NAME?	down
chr04:69910681|69954443	0.286617	0.113037	-1.34233	down
chr06:44057729|44060179	0.319868	0.0956328	-1.7419	down
chr06:46724203|46889785	0.330783	0.121383	-1.44631	down
chr07:46310354|46366945	0.388361	0.16552	-1.2304	down
chr07:52595935|52648719	0.133597	0	#NAME?	down
chr08:816181|873761	0.273352	0.0260948	-3.38892	down
chr08:50816222|50840521	0.108377	0.0348562	-1.63658	down
chr09:56104889|56144009	1.26192	0.452011	-1.48119	down
chr10:53628686|53639123	4.14975	1.93841	-1.09815	down
chr10:54539613|54568029	0.253844	0.0954194	-1.41159	down
chr11:363910|369316	0.109269	0.0261894	-2.06083	down
chr11:1577378|1602736	1.14281	0.557699	-1.03502	down
chr11:40151022|40159197	0.14609	0.0346187	-2.07723	down
chr11:42742533|42841170	0.119143	0.025964	-2.19811	down
chr11:43065802|43088661	0.550211	0.147949	-1.89489	down
chr11:43424337|43478849	0.421851	0.139362	-1.5979	down
chr12:56131865|56177227	0.107099	0.0260948	-2.0371	down
chr02:30646721|30654903	0.110577	0.051928	-1.09047	down
chr02:45949320|45953040	0.108229	0.0434914	-1.31528	down
chr05:5214241|5300720	0.101001	0.025964	-1.95979	down
chr05:45292491|45308297	0.360227	0.138954	-1.3743	down
chr06:58096948|58113174	0.114177	0.025964	-2.13669	down
chr10:1145583|1172198	0.101299	0	#NAME?	down
chr02:18130719|18179139	0.171132	0	#NAME?	down
chr06:46700834|46797501	0.127649	0	#NAME?	down
chr10:444980|476695	0.171072	0	#NAME?	down
chr10:12149048|12149500	0.158937	0	#NAME?	down
chr11:9715945|9736917	0.108377	0	#NAME?	down
chr02:33086088|33101500	0.109954	0.0173093	-2.66728	down
chr02:38317667|38327430	0.13217	0.0173093	-2.93277	down
chr03:58436137|58441654	0.114624	0.0173093	-2.72728	down
chr03:59205920|59207902	0.100704	0	#NAME?	down
chr08:157213|210078	0.126221	0.0261894	-2.2689	down
chr08:49666948|49707192	1.26552	0	#NAME?	down
chr09:59657609|59663065	1.48379	0	#NAME?	down
chr09:60167398|60171944	0.129136	0	#NAME?	down
chr09:61318403|61318618	0.153526	0	#NAME?	down
chr10:12149204|12149500	0.298007	0	#NAME?	down
chr11:43431950|43606074	0.257174	0.0956811	-1.42644	down
chr12:5344884|5347949	0.149004	0	#NAME?	down
chr07:41144337|41144644	0.119083	0	#NAME?	down
chr02:34587815|34591663	0	0.191362	inf	up
chr02:43604462|43622094	0.74598	2.1038	1.49579	up
chr02:43771198|43779307	0.119977	0.286974	1.25816	up
chr03:58558426|58562186	0.138031	0.408587	1.56565	up
chr04:64398462|64433843	0.171906	0.40882	1.24985	up
chr05:48998359|49017596	0.0921976	0.269657	1.54832	up
chr06:2758582|2791627	0.0778935	0.286847	1.88071	up
chr06:46889410|46921692	0	0.199057	inf	up
chr06:48291303|48298033	0	0.104758	inf	up
chr06:57646209|57652616	0	1.24836	inf	up
chr07:52590014|52594157	0.0692387	0.33101	2.25723	up
chr07:54338152|54349081	0.162181	0.677674	2.06299	up
chr08:42484134|42557826	0.0510357	0.13933	1.44893	up
chr09:58210300|58211066	0.208933	0.49581	1.24674	up
chr09:61319422|61319778	0.0346193	0.16533	2.2557	up
chr10:3400070|3483359	0	0.113037	inf	up
chr12:654104|732904	0.239774	3.56307	3.89338	up
chr02:47380539|47381519	0.0298007	0.104513	1.81026	up
chr02:47446058|47446258	0.0397343	0.139187	1.80857	up
chr08:33313048|33365148	0	0.112998	inf	up
chr11:35581671|35611654	0.0170119	0.104363	2.61699	up
chr04:59015666|59015836	0	0.497599	inf	up
chr07:41144264|41144444	0.16206	0.547517	1.75638	up
chr09:61318325|61318570	0	1.68485	inf	up
chr09:61318325|61318612	0	3.09774	inf	up
chr09:61318352|61318492	0	1.38303	inf	up
chr01:81976640|81981839	0.0496679	0.165267	1.73442	up
chr03:38778798|38793247	0.0371768	0.182228	2.29327	up
chr09:61318397|61318564	0.0602861	0.286879	2.25055	up
chr04:59098461|59098729	0.0173097	0.321265	4.21411	up
chr08:43934551|44002379	0.051929	0.130382	1.32814	up
chr08:43942773|44085256	0.0432742	0.139001	1.68352	up
chr04:59097636|59098508	0	2.5138	inf	up
chr04:59098434|59098729	0	0.104224	inf	up
chr05:11936194|11946705	0	0.121776	inf	up
chr07:41144250|41144447	0	0.261485	inf	up
chr07:41144301|41144588	0	2.39726	inf	up
chr07:41144337|41144495	0	0.765449	inf	up
chr07:41144745|41144936	0	0.148155	inf	up
chr08:3168600|3185048	0	4.78745	inf	up
chr08:43939579|44002379	0	0.435009	inf	up
chr09:61318391|61318588	0	0.147871	inf	up
chr09:61318400|61319562	0	0.75675	inf	up
chr09:61319464|61319709	0	0.27034	inf	up
chr09:61319491|61319706	0	0.148123	inf	up
chr09:61319539|61319706	0	0.19945	inf	up
chr09:61321519|61321667	0	0.182485	inf	up
chr09:61321668|61321832	0	0.209232	inf	up
chr02:35847545|35871787	0	0.244435	inf	up
chr04:9458824|9461780	0	0.192056	inf	up
chr04:59015753|59036198	0	0.113488	inf	up
chr04:59015786|59015944	0	0.148407	inf	up
chr04:59015786|59016004	0	0.541249	inf	up
chr04:59015915|59036090	0	0.209516	inf	up
chr04:59016056|59016667	0	0.234954	inf	up
chr04:59098188|59098538	0	0.296814	inf	up
chr09:61318352|61318489	0	1.64994	inf	up
chr09:61318352|61318585	0	1.1698	inf	up
chr09:61318400|61318585	0	0.986469	inf	up
chr01:3734669|3740153	0	0.12982	inf	up
chr06:57936393|57938790	0	0.147129	inf	up
chr07:43236775|43248083	0	0.51928	inf	up
chr08:50934898|50937994	0	0.199057	inf	up
chr09:61318352|61318537	0	1.67035	inf	up
chr09:61318400|61318660	0	0.752956	inf	up

## Sheet: BP 24hpi vs 12hpi
Significant_DE_circRNA	B12	B24	foldchang	type
chr01:79950130|79954313	0.782195	0.378519	-1.04716	down
chr02:31133759|31207866	0.242811	0.0536299	-2.17872	down
chr02:34587815|34591663	0.191362	0	#NAME?	down
chr02:43604462|43622094	2.1038	0.900471	-1.22425	down
chr03:58558426|58562186	0.408587	0.0328981	-3.63457	down
chr04:64398462|64433843	0.40882	0.195943	-1.06103	down
chr06:46889410|46921692	0.199057	0	#NAME?	down
chr06:57646209|57652616	1.24836	0	#NAME?	down
chr07:46310354|46366945	0.16552	0	#NAME?	down
chr07:52590014|52594157	0.33101	0.0548301	-2.59384	down
chr07:54338152|54349081	0.677674	0.0424819	-3.99567	down
chr09:58210300|58211066	0.49581	0.171492	-1.53165	down
chr09:61319422|61319778	0.16533	0.0326527	-2.34008	down
chr11:562019|585162	0.225021	0	#NAME?	down
chr11:2034488|2036872	0.121941	0	#NAME?	down
chr12:654104|732904	3.56307	0.215174	-4.04955	down
chr02:47380539|47381519	0.104513	0	#NAME?	down
chr03:322727|331100	0.192056	0	#NAME?	down
chr05:5191649|5300720	0.104256	0	#NAME?	down
chr09:12788578|12788769	0.104663	0	#NAME?	down
chr10:59065734|59066192	0.147731	0.0435369	-1.76266	down
chr11:35581671|35611654	0.104363	0	#NAME?	down
chr07:41144264|41144444	0.547517	0.163263	-1.7457	down
chr09:61318325|61318570	1.68485	0	#NAME?	down
chr09:61318325|61318612	3.09774	0	#NAME?	down
chr01:81976640|81981839	0.165267	0	#NAME?	down
chr03:38778798|38793247	0.182228	0	#NAME?	down
chr07:53159117|53159272	0.147129	0	#NAME?	down
chr09:61318397|61318564	0.286879	0.0531024	-2.43359	down
chr08:43918085|44085256	0.104537	0.0217684	-2.2637	down
chr08:43934551|44002379	0.130382	0.0326527	-1.99748	down
chr04:59097636|59098508	2.5138	0	#NAME?	down
chr07:41144250|41144447	0.261485	0	#NAME?	down
chr07:41144337|41144495	0.765449	0	#NAME?	down
chr07:41144745|41144936	0.148155	0	#NAME?	down
chr08:3168600|3185048	4.78745	0	#NAME?	down
chr08:43939579|44002379	0.435009	0.0326527	-3.73577	down
chr09:61318391|61318588	0.147871	0	#NAME?	down
chr09:61318400|61319562	0.75675	0	#NAME?	down
chr09:61319464|61319709	0.27034	0	#NAME?	down
chr09:61319491|61319706	0.148123	0	#NAME?	down
chr09:61319539|61319706	0.19945	0.0743433	-1.42375	down
chr09:61321668|61321832	0.209232	0	#NAME?	down
chr04:9458824|9461780	0.192056	0	#NAME?	down
chr04:59015753|59036198	0.113488	0	#NAME?	down
chr04:59015786|59015944	0.148407	0	#NAME?	down
chr04:59015786|59016004	0.541249	0	#NAME?	down
chr04:59015915|59036090	0.209516	0	#NAME?	down
chr04:59016056|59016667	0.234954	0	#NAME?	down
chr09:61318352|61318489	1.64994	0	#NAME?	down
chr09:61318352|61318585	1.1698	0	#NAME?	down
chr01:3734669|3740153	0.12982	0	#NAME?	down
chr06:57936393|57938790	0.147129	0	#NAME?	down
chr08:50934898|50937994	0.199057	0.0849638	-1.22826	down
chr09:61318352|61318537	1.67035	0	#NAME?	down
chr09:61318400|61318660	0.752956	0	#NAME?	down
chr01:491089|500647	0.0781537	0.16329	1.06305	up
chr01:62869337|62880727	0.0607571	0.214519	1.81998	up
chr01:67311627|67385859	0.0695379	0.17271	1.31248	up
chr01:75557712|75602300	0.147723	0.336082	1.18592	up
chr01:85259041|85277337	0	0.284135	inf	up
chr01:86410980|86415961	0.0346187	0.118653	1.77713	up
chr02:31160143|31211083	0.0611087	0.140503	1.20115	up
chr03:47453107|47457781	0.0436491	0.171774	1.97649	up
chr04:2919085|2966898	0	0.22514	inf	up
chr06:44057729|44060179	0.0956328	0.227177	1.24824	up
chr06:46724203|46889785	0.121383	0.443687	1.86997	up
chr06:46724203|46922255	0.0697755	0.193242	1.46962	up
chr07:53424114|53454196	0.191341	0.45238	1.24139	up
chr08:816181|873761	0.0260948	1.02322	5.29321	up
chr08:846226|873761	0	0.358442	inf	up
chr09:7083816|7099933	0.122217	0.248109	1.02152	up
chr09:55629221|55671333	0.0522843	0.234178	2.16316	up
chr09:56104889|56144009	0.452011	1.84215	2.02696	up
chr10:53628686|53639123	1.93841	4.71152	1.28132	up
chr10:54539613|54568029	0.0954194	0.737051	2.94941	up
chr11:363910|369316	0.0261894	0.109415	2.06275	up
chr11:1576436|1600702	0.36415	1.16193	1.67391	up
chr11:1577378|1602736	0.557699	1.93774	1.79682	up
chr11:5836798|5891819	0.0436491	0.10966	1.32902	up
chr11:9720571|9741794	0.113078	0.389203	1.78321	up
chr11:40151022|40159197	0.0346187	0.195452	2.49719	up
chr11:43065802|43088661	0.147949	0.587819	1.99027	up
chr12:833776|920164	0.0785053	0.161926	1.04448	up
chr12:56131865|56164742	0.0174596	0.119244	2.77182	up
chr02:30646721|30654903	0.051928	0.139649	1.42722	up
chr02:45949320|45953040	0.0434914	0.172874	1.99092	up
chr03:3133764|3133961	0.12982	0.302211	1.21904	up
chr06:46705986|46760063	0.0347931	0.130938	1.91201	up
chr06:47056540|47107321	0	0.10966	inf	up
chr07:46285469|46332525	0	0.13021	inf	up
chr09:61318331|61318618	0	0.238198	inf	up
chr09:61318331|61319331	0.0521897	0.163263	1.64536	up
chr09:61319491|61319778	0.0174596	0.152379	3.12557	up
chr12:5419019|5433859	0.0696131	0.161908	1.21774	up
chr10:444980|476695	0	0.109169	inf	up
chr11:42750269|42880099	0.0261894	0.108296	2.04793	up
chr09:61318403|61318618	0	0.300829	inf	up
chr06:45288823|45421398	0.0434914	0.15076	1.79345	up
chr09:55629712|55745969	0	0.106896	inf	up
chr11:43034232|43089688	0	0.10966	inf	up
chr01:3658419|3677130	0.0521897	0.150797	1.53077	up
chr05:655807|662671	0.0347931	0.141194	2.02081	up
chr09:61319419|61319778	0.0434914	0.119726	1.46094	up
chr09:61319539|61319778	0.0697755	0.17362	1.31514	up
chr04:66793506|66811854	0.0778921	0.186422	1.25903	up
chr04:60206101|60206262	0	0.10966	inf	up
chr04:61552141|61564931	0	0.140485	inf	up
chr11:43898829|43982035	0	0.216693	inf	up
chr00:21286882|21420227	0	0.152379	inf	up
chr04:59098338|59098508	0	1.77413	inf	up
chr08:39186971|39215566	0	0.152379	inf	up
chr11:9720885|9746300	0	0.106205	inf	up

## Sheet: BP 72hpi vs 24hpi
Significant_DE_circRNA	B24	B72	foldchang	type
chr01:491089|500647	0.16329	0	#NAME?	down
chr01:62869337|62880727	0.214519	0.0896549	-1.25865	down
chr01:67311627|67385859	0.17271	0.0445331	-1.95541	down
chr01:75187847|75194240	0.292801	0.0892211	-1.71446	down
chr01:85259041|85277337	0.284135	0	#NAME?	down
chr01:86410980|86415961	0.118653	0	#NAME?	down
chr02:31160143|31211083	0.140503	0.0538397	-1.38386	down
chr02:43604462|43622094	0.900471	0.328607	-1.45432	down
chr05:9557934|9569962	0.173665	0	#NAME?	down
chr06:2758582|2791627	0.216165	0.0974888	-1.14883	down
chr07:53424114|53454196	0.45238	0.204734	-1.14379	down
chr08:816181|873761	1.02322	0.505452	-1.01747	down
chr08:846226|873761	0.358442	0.0800384	-2.16297	down
chr08:42484134|42557826	0.20559	0.0439747	-2.22502	down
chr10:724587|740261	0.130147	0.0179621	-2.85711	down
chr11:9720571|9741794	0.389203	0.186183	-1.0638	down
chr11:43581968|43603868	0.108296	0	#NAME?	down
chr02:45949320|45953040	0.172874	0.035862	-2.26919	down
chr02:47446058|47446258	0.141194	0.017931	-2.97716	down
chr03:3133764|3133961	0.302211	0	#NAME?	down
chr07:46285469|46332525	0.13021	0.053328	-1.28788	down
chr09:61319491|61319778	0.152379	0.0175899	-3.11485	down
chr10:444980|476695	0.109169	0.0538864	-1.01858	down
chr11:42750269|42880099	0.108296	0.0351798	-1.62217	down
chr12:59896655|59926114	0.261221	0	#NAME?	down
chr09:61318403|61318618	0.300829	0	#NAME?	down
chr06:45288823|45421398	0.15076	0.0527696	-1.51447	down
chr11:43034232|43089688	0.10966	0	#NAME?	down
chr01:3658419|3677130	0.150797	0	#NAME?	down
chr04:59098458|59098729	0.129537	0	#NAME?	down
chr07:41144301|41144588	1.40387	0	#NAME?	down
chr09:61319419|61319778	0.119726	0.0175899	-2.76692	down
chr09:61319539|61319778	0.17362	0.0175899	-3.30312	down
chr04:59098188|59098538	0.43194	0.17931	-1.26838	down
chr04:66793506|66811854	0.186422	0.0449053	-2.05362	down
chr07:43236775|43248083	0.488542	0	#NAME?	down
chr04:60206101|60206262	0.10966	0	#NAME?	down
chr00:21286882|21420227	0.152379	0	#NAME?	down
chr04:59098338|59098508	1.77413	0	#NAME?	down
chr11:9720885|9746300	0.106205	0	#NAME?	down
chr01:58444823|58555059	0.181603	0.472909	1.38077	up
chr02:26264160|26270421	0.0328981	0.186865	2.50592	up
chr02:31133759|31207866	0.0536299	0.142502	1.40988	up
chr03:58558426|58562186	0.0328981	0.195908	2.5741	up
chr04:66787801|66813073	0.0653053	0.159984	1.29265	up
chr06:57646209|57652616	0	0.957869	inf	up
chr06:58089151|58105827	0.021932	0.115606	2.3981	up
chr07:52590014|52594157	0.0548301	0.125595	1.19574	up
chr07:52595935|52648719	0	0.125083	inf	up
chr07:54338152|54349081	0.0424819	0.618619	3.86413	up
chr09:1360947|1367399	0.0536299	0.142657	1.41145	up
chr09:55629221|55671333	0.234178	1.52485	2.70299	up
chr09:58210300|58211066	0.171492	0.469714	1.45364	up
chr09:61318352|61318588	0	4.94444	inf	up
chr11:2034488|2036872	0	0.124959	inf	up
chr11:42742533|42841170	0	0.107028	inf	up
chr11:42861429|42886102	0.0326527	0.124246	1.92793	up
chr11:43023496|43074042	0.0644139	0.177651	1.4636	up
chr11:43424337|43478849	0.169928	0.720563	2.0842	up
chr11:44111010|44127493	0.0326527	0.142022	2.12084	up
chr12:849235|920164	0.108033	0.249468	1.20739	up
chr12:57798617|57804736	0	0.307823	inf	up
chr02:30646721|30654903	0.139649	0.348121	1.31779	up
chr03:322727|331100	0	0.116009	inf	up
chr03:2788826|2856028	0	0.123982	inf	up
chr05:1622131|1622367	0.0326527	0.196063	2.58605	up
chr05:45292491|45308297	0.097958	0.410646	2.06766	up
chr08:53011557|53122493	0	2.46468	inf	up
chr09:15890843|15907865	0.327754	0.803253	1.29324	up
chr10:12149036|12149272	0	0.185624	inf	up
chr10:59065734|59066192	0.0435369	0.224324	2.36527	up
chr11:2093953|2099925	0.0318614	0.107137	1.74957	up
chr12:2037682|2099021	0	0.269245	inf	up
chr01:1179544|1238541	0.021932	0.13394	2.61048	up
chr04:59015666|59015836	0.806496	1.6627	1.04379	up
chr05:50829050|50834734	0	0.107664	inf	up
chr06:46700834|46797501	0	0.107695	inf	up
chr09:61318325|61318612	0	4.43404	inf	up
chr09:61318352|61318492	0.785915	1.82055	1.21193	up
chr09:61319512|61319733	0	0.188571	inf	up
chr10:12149048|12149500	0	0.167104	inf	up
chr10:12149051|12149353	0.086346	0.177698	1.04122	up
chr10:12149309|12149473	0	0.105539	inf	up
chr04:59098464|59098729	0	0.41274	inf	up
chr07:46485947|46556787	0.0328981	0.115699	1.8143	up
chr10:12149051|12149272	0	0.160542	inf	up
chr01:82987110|82996025	0.0424819	0.16062	1.91873	up
chr08:1437039|1474086	0.0438641	0.3938	3.16635	up
chr09:61318397|61318564	0.0531024	0.107773	1.02114	up
chr04:59015504|59015698	0	0.475171	inf	up
chr07:41144337|41144495	0	0.350261	inf	up
chr08:3168600|3185048	0	4.15509	inf	up
chr09:61319491|61319706	0	0.18702	inf	up
chr09:61319539|61319706	0.0743433	0.159798	1.10397	up
chr02:35847545|35871787	0.175456	0.452294	1.36615	up
chr02:46852392|46871130	0.0326527	0.197381	2.59571	up
chr09:61319326|61319634	0.0761896	0.195024	1.35598	up
chr01:63594749|63632495	0	0.197241	inf	up
chr04:59015915|59035982	0	0.304827	inf	up
chr04:59016056|59064230	0	0.152413	inf	up
chr04:59035494|59085460	0	0.160837	inf	up
chr09:1358690|1365605	0	0.107586	inf	up
chr09:61318403|61318612	0	0.125517	inf	up
chr09:61319326|61319706	0	0.125517	inf	up
chr10:47653351|47724817	0	0.161535	inf	up
chr11:43908028|43991051	0	1.41375	inf	up
chr03:1021637|1041686	0	0.215545	inf	up
chr04:59015542|59015785	0	0.152678	inf	up
chr04:59016056|59085768	0	0.107773	inf	up
chr04:59035481|59085460	0	0.133227	inf	up
chr04:59097570|59098508	0	1.08671	inf	up
chr04:60194335|60197914	0	0.179621	inf	up
chr09:54479104|54492264	0	0.213498	inf	up
chr09:61318400|61318863	0	0.898106	inf	up
chr09:61319182|61319532	0	0.125735	inf	up
chr09:61321668|61321829	0	0.188602	inf	up
chr04:59016056|59085843	0	0.149514	inf	up

## Sheet: Valor 6hpi vs 0hpi
Significant_DE_circRNA	VC	V6	foldchang	type
chr01:3633614|3648467	0.155654	0.0712116	-1.12816	down
chr01:75557712|75602300	0.216152	0	#NAME?	down
chr01:86374066|86377383	0.110616	0.0177724	-2.63784	down
chr01:86374066|86378139	0.332722	0.100066	-1.73337	down
chr02:31213700|31227806	0.225014	0.0800572	-1.49091	down
chr02:43604462|43618486	0.13853	0	#NAME?	down
chr02:43771198|43779307	0.221626	0.101224	-1.13057	down
chr03:41101625|41116425	0.360834	0.134513	-1.42359	down
chr03:43683912|43720001	0.151789	0	#NAME?	down
chr03:51582566|51587136	0.245222	0	#NAME?	down
chr04:59015666|59016094	0.178575	0	#NAME?	down
chr04:66782042|66806196	0.110474	0.0444717	-1.31275	down
chr04:69910019|69956684	0.574388	0.047277	-3.60282	down
chr05:8386736|8411079	0.145314	0.0461386	-1.65513	down
chr05:9557934|9569962	0.275679	0.106756	-1.36867	down
chr05:45405759|45408887	0.388413	0	#NAME?	down
chr06:46889410|46921692	0.446438	0	#NAME?	down
chr06:47056540|47107321	0.137261	0	#NAME?	down
chr06:48291303|48298033	0.348379	0.0799759	-2.12302	down
chr07:4775473|4776245	0.136866	0.047277	-1.53355	down
chr08:157213|192559	0.110362	0.0534392	-1.04628	down
chr08:49666948|49707192	0.375008	0	#NAME?	down
chr10:43731501|43732185	0.721821	0.351482	-1.03819	down
chr10:53504558|53603556	0.218636	0.0267196	-3.03256	down
chr10:53504751|53603556	0.136922	0.0355449	-1.94564	down
chr11:5836798|5891819	0.463239	0.133293	-1.79715	down
chr11:43019996|43029659	0.107145	0.0533173	-1.00689	down
chr11:44111010|44172863	0.119291	0.0266586	-2.16181	down
chr12:932693|940614	0.110418	0	#NAME?	down
chr12:56132046|56168835	0.128671	0.063911	-1.00955	down
chr12:56136412|56164917	0.205012	0.0979109	-1.06617	down
chr01:1043880|1046571	0.150084	0	#NAME?	down
chr01:75557712|75571689	0.13251	0	#NAME?	down
chr02:41564442|41583544	0.151439	0	#NAME?	down
chr03:322727|331100	0.104115	0	#NAME?	down
chr03:42797875|42808893	0.189299	0	#NAME?	down
chr05:8309678|8344383	0.123045	0	#NAME?	down
chr06:545514|548908	11.5378	0	#NAME?	down
chr06:57646209|57652616	0.217694	0	#NAME?	down
chr06:58249011|58256598	0.221399	0.0900818	-1.29734	down
chr07:53011279|53020553	0.103437	0.0189108	-2.45147	down
chr08:964726|979262	0.388064	0	#NAME?	down
chr09:3190168|3193651	0.102759	0	#NAME?	down
chr11:17344257|17401815	0.111208	0	#NAME?	down
chr11:43023496|43074042	0.121012	0	#NAME?	down
chr11:43898829|43982035	0.150084	0	#NAME?	down
chr11:44134719|44153461	0.158872	0	#NAME?	down
chr11:44173269|44215025	0.271435	0.0623457	-2.12224	down
chr12:56131552|56176496	0.225126	0.109623	-1.03819	down
chr12:57798617|57804736	0.265019	0	#NAME?	down
chr02:18130719|18204754	0.0178575	0.116883	2.71046	up
chr02:33086088|33101500	0.0267863	0.11731	2.13076	up
chr02:43604462|43622094	0.0634883	0.466288	2.87666	up
chr02:43610650|43622094	0.0267863	0.382107	3.83441	up
chr04:45992987|46143005	0.0825036	0.308087	1.90081	up
chr05:48930944|49011869	0.0178575	0.142362	2.99496	up
chr10:53505382|53604618	0.0892876	0.266871	1.57961	up
chr10:57193091|57203491	0.312128	0.733992	1.23363	up
chr11:42861276|42885109	0.0830399	0.16792	1.0159	up
chr12:4905392|4905579	0.054645	0.10948	1.00251	up
chr01:82987110|82996025	0.0567898	0.145696	1.35926	up
chr02:34587815|34591663	0.0851847	0.275693	1.6944	up
chr03:255267|255559	0.359669	1.13765	1.66132	up
chr03:58558426|58562186	0.0757197	0.281388	1.89382	up
chr06:46724203|46889785	0.0757197	0.227603	1.58778	up
chr06:51402713|51407441	0.121689	0.363092	1.57713	up
chr08:973007|979262	0.425923	0.906394	1.08954	up
chr10:858378|877119	0.0283949	0.129021	2.18391	up
chr11:1577378|1602736	0.0378599	0.136891	1.85429	up
chr01:8451116|8498986	0.054757	0.118529	1.11413	up
chr03:47453107|47457781	0.0456308	0.173066	1.92324	up
chr04:30427228|30427417	0.0273785	0.117371	2.09996	up
chr06:46724203|46922255	0.0365046	0.118977	1.70453	up
chr07:50569729|50631841	0.0456308	0.115683	1.3421	up
chr12:654104|732904	0.0821354	0.308026	1.90698	up
chr12:59896655|59926114	0.0182523	0.104009	2.51056	up
chr01:58444121|58526248	0	0.416037	inf	up
chr03:3133764|3133961	0	0.559216	inf	up
chr03:22255879|22352796	0	0.127395	inf	up
chr04:62107553|62107690	0	0.108911	inf	up
chr04:66788224|66813483	0	0.108972	inf	up
chr06:36635869|36671317	0	0.24584	inf	up
chr06:41520549|41522392	0	0.145127	inf	up
chr07:41144589|41144918	0	0.237607	inf	up
chr07:52591713|52618940	0	0.11733	inf	up
chr08:43919394|44085772	0	0.119505	inf	up
chr08:43942773|44085256	0	0.11735	inf	up
chr09:48436844|48450153	0	0.136139	inf	up
chr09:61318325|61318570	0	0.170197	inf	up
chr10:53557195|53614911	0	0.121822	inf	up
chr03:1021637|1041686	0	0.186611	inf	up
chr03:48878529|48903638	0	0.177927	inf	up
chr04:2904052|2947280	0	0.2577	inf	up
chr04:66787801|66813073	0	0.311322	inf	up
chr05:50832866|50852843	0	0.533864	inf	up
chr09:61318352|61319148	0	0.337676	inf	up
chr11:882335|891540	0	0.186611	inf	up
chr11:42741246|42856628	0	0.151167	inf	up
chr12:7036470|7182987	0	0.106635	inf	up
chr12:11342910|11384937	0	0.168838	inf	up

## Sheet: Valor 12hpi vs 6hpi
Significant_DE_circRNA	V6	V12	foldchang	type
chr01:3617267|3667024	0.235209	0.100645	-1.22466	down
chr01:86374066|86378139	0.100066	0	#NAME?	down
chr02:31136703|31211083	0.67724	0.0485579	-3.80189	down
chr02:31249653|31281485	2.05236	1.01246	-1.01942	down
chr02:33086088|33101500	0.11731	0	#NAME?	down
chr02:43610650|43622094	0.382107	0.0507618	-2.91216	down
chr03:45827890|45833388	0.917815	0.317635	-1.53083	down
chr05:45292491|45308297	0.291921	0.0945335	-1.62668	down
chr05:48930944|49011869	0.142362	0.0210074	-2.76059	down
chr06:37231691|37256486	0.109582	0.0507618	-1.1102	down
chr06:44057729|44060179	0.126785	0	#NAME?	down
chr09:1360947|1367399	0.151286	0.0612655	-1.30413	down
chr09:53311533|53311669	0.111818	0.0498834	-1.16452	down
chr11:42742670|42886413	0.48817	0.219663	-1.15209	down
chr11:43431950|43606074	0.24922	0	#NAME?	down
chr06:51402713|51407441	0.363092	0.0603871	-2.58802	down
chr08:973007|979262	0.906394	0.394638	-1.19961	down
chr10:54539613|54568029	0.41043	0.155231	-1.40272	down
chr11:42069414|42156312	0.218961	0	#NAME?	down
chr07:50569729|50631841	0.115683	0	#NAME?	down
chr12:654104|732904	0.308026	0	#NAME?	down
chr01:58444121|58526248	0.416037	0	#NAME?	down
chr03:3133764|3133961	0.559216	0.211757	-1.401	down
chr03:22255879|22352796	0.127395	0.0420149	-1.60034	down
chr04:62107553|62107690	0.108911	0	#NAME?	down
chr04:66788224|66813483	0.108972	0.0498834	-1.12733	down
chr06:36635869|36671317	0.24584	0.0945335	-1.37882	down
chr06:41520549|41522392	0.145127	0	#NAME?	down
chr07:41144589|41144918	0.237607	0	#NAME?	down
chr08:43919394|44085772	0.119505	0.0242789	-2.2993	down
chr08:43942773|44085256	0.11735	0	#NAME?	down
chr09:61318325|61318570	0.170197	0	#NAME?	down
chr10:53557195|53614911	0.121822	0	#NAME?	down
chr03:1021637|1041686	0.186611	0	#NAME?	down
chr04:2904052|2947280	0.2577	0	#NAME?	down
chr04:66787801|66813073	0.311322	0	#NAME?	down
chr09:61318352|61319148	0.337676	0	#NAME?	down
chr11:42741246|42856628	0.151167	0.0525186	-1.52525	down
chr12:7036470|7182987	0.106635	0	#NAME?	down
chr12:11342910|11384937	0.168838	0	#NAME?	down
chr01:60695016|60722300	0.0811143	0.200722	1.30717	up
chr01:72457912|72472455	0.0445327	0.105673	1.24668	up
chr03:41101139|41116425	0.0733664	0.362617	2.30525	up
chr03:41101625|41116425	0.134513	0.426291	1.6641	up
chr03:51483422|51489059	0.287977	0.627445	1.12353	up
chr03:51483422|51489102	0.044492	0.107635	1.27453	up
chr03:57229240|57237230	0.0888621	0.188378	1.08399	up
chr04:45992987|46143005	0.308087	0.765955	1.31392	up
chr04:69910019|69956684	0.047277	0.101076	1.09624	up
chr05:8386736|8411079	0.0461386	0.120963	1.39052	up
chr05:9557934|9569962	0.106756	0.345775	1.69551	up
chr05:12308352|12310103	0.119505	0.259784	1.12024	up
chr05:45405759|45408887	0	0.43022	inf	up
chr05:49574807|49682247	0.0550248	0.129521	1.23503	up
chr06:50006568|50052854	0.0556346	0.11442	1.04029	up
chr06:53690405|53707292	0.270774	0.61713	1.18849	up
chr07:46310354|46366945	0.0890653	0.327261	1.8775	up
chr07:47490975|47510285	0.0533579	0.128317	1.26593	up
chr08:49666948|49707192	0	0.412742	inf	up
chr09:59768597|59841470	0.0889841	0.244184	1.45635	up
chr10:53504558|53603556	0.0267196	0.10631	1.9923	up
chr10:53505382|53604618	0.266871	0.871386	1.70717	up
chr11:42861429|42886102	0.0622035	0.126045	1.01887	up
chr11:44111010|44172863	0.0266586	0.124924	2.22838	up
chr12:932693|940614	0	0.105552	inf	up
chr12:4905392|4905721	0.0266586	0.125802	2.23849	up
chr01:83402599|83461525	0.0178131	0.119896	2.75077	up
chr02:22858873|22863838	0	0.108188	inf	up
chr02:31187035|31209440	0.0623457	0.140903	1.17634	up
chr02:35255024|35264889	0	0.125992	inf	up
chr03:322727|331100	0	0.1865	inf	up
chr03:2859047|2867686	0.0189108	0.101713	2.42722	up
chr03:41101136|41116425	0	0.116056	inf	up
chr06:59085555|59100155	0.0979109	0.297528	1.60348	up
chr08:964726|979262	0	0.462164	inf	up
chr09:7083816|7099933	0.0556346	0.171725	1.62605	up
chr11:43065802|43088661	0.169224	0.418559	1.3065	up
chr11:43427285|43478663	0	0.130952	inf	up
chr11:43898829|43982035	0	0.156867	inf	up
chr01:491089|500647	0.0366832	0.11857	1.69255	up
chr05:50832866|50837370	0.0550248	0.119017	1.11302	up
chr06:58096948|58113174	0.0355449	0.114852	1.69206	up
chr02:18130719|18176923	0.0283662	0.11857	2.0635	up
chr09:61318325|61319511	0.0189108	0.115504	2.61066	up
chr02:47446058|47446258	0.0266586	0.128196	2.26567	up
chr02:35597559|35597723	0	0.137942	inf	up
chr04:10172160|10200861	0	0.108067	inf	up
chr04:59098464|59098729	0	0.30507	inf	up
chr06:1071950|1168761	0	0.249038	inf	up
chr06:4064493|4064855	0	0.318209	inf	up
chr07:41144250|41144480	0	0.191649	inf	up
chr07:41144264|41144444	0	0.224796	inf	up
chr07:41144397|41144918	0	0.121395	inf	up
chr07:41144745|41144936	0	0.132588	inf	up
chr12:7033548|7182019	0	0.339905	inf	up
ChrUn:69652885|69653091	0	0.452464	inf	up
chr01:63594749|63632495	0	0.336886	inf	up
chr03:51577743|51594215	0	0.327261	inf	up
chr07:41144264|41144540	0	0.105878	inf	up
chr08:53011557|53122493	0	0.375387	inf	up
chr09:59767453|59840434	0	0.259883	inf	up
chr09:61318352|61318492	0	0.490891	inf	up
chr09:61318391|61318657	0	0.394638	inf	up
chr07:41144250|41144447	0	0.136548	inf	up
chr08:1474434|1651581	0	0.483171	inf	up
chr09:61318352|61318585	0	0.430653	inf	up

## Sheet: Valor 24hpi vs 12hpi
Significant_DE_circRNA	VC	V6	V12	V24	V72	foldchang	type
chr01:72457912|72472455	0.0625013	0.0445327	0.105673	0.0525609	0.129964	-1.00755	down
chr01:79949288|79954313	0.274238	0.190188	0.346964	0.131263	0.129094	-1.40232	down
chr01:79950130|79954313	0.165712	0.273539	0.235626	0.0360119	0.0948197	-2.70995	down
chr03:41101139|41116425	0.101151	0.0733664	0.362617	0.0194556	0.0668692	-4.22019	down
chr04:45992987|46143005	0.0825036	0.308087	0.765955	0.159574	0.32637	-2.26303	down
chr05:12308352|12310103	0.101434	0.119505	0.259784	0.0967012	0.0351443	-1.42571	down
chr05:49574807|49682247	0.035715	0.0550248	0.129521	0.0389113	0.0635703	-1.73493	down
chr06:53690405|53707292	0.225193	0.270774	0.61713	0.266586	0.362089	-1.21098	down
chr07:46310354|46366945	0.151789	0.0890653	0.327261	0	0	#NAME?	down
chr07:47490975|47510285	0.0736309	0.0533579	0.128317	0.0180059	0.0289678	-2.83316	down
chr08:49666948|49707192	0.375008	0	0.412742	0	0	#NAME?	down
chr09:59768597|59841470	0.0892876	0.0889841	0.244184	0.0583669	0	-2.06474	down
chr10:53505382|53604618	0.0892876	0.266871	0.871386	0.428927	0.263582	-1.02258	down
chr11:42861429|42886102	0.0267863	0.0622035	0.126045	0	0.0772476	#NAME?	down
chr11:43424337|43573404	0.267145	0.224124	0.29808	0.0936539	0.0473767	-1.67029	down
chr11:44111010|44172863	0.119291	0.0266586	0.124924	0.0540178	0.166126	-1.20954	down
chr12:932693|940614	0.110418	0	0.105552	0.0360119	0	-1.55141	down
chr12:4905392|4905721	0.099993	0.0266586	0.125802	0.0270089	0.0379013	-2.21965	down
chr01:3658419|3677130	0.141297	0.11798	0.164493	0.0551754	0	-1.57593	down
chr01:83402599|83461525	0.0283949	0.0178131	0.119896	0.0220702	0.064982	-2.44161	down
chr02:22858873|22863838	0.0283949	0	0.108188	0	0	#NAME?	down
chr02:35255024|35264889	0.0750421	0	0.125992	0.0389113	0.0755078	-1.69507	down
chr03:2859047|2867686	0.0283949	0.0189108	0.101713	0	0	#NAME?	down
chr03:41101136|41116425	0.0473248	0	0.116056	0	0	#NAME?	down
chr03:58558426|58562186	0.0757197	0.281388	0.561908	0.157683	0.603984	-1.83331	down
chr06:2758582|2791627	0.0473248	0.0889434	0.113852	0.0331052	0.0579357	-1.78203	down
chr09:7083816|7099933	0.0757197	0.0556346	0.171725	0.0220702	0.0744242	-2.95993	down
chr12:56131552|56176496	0.225126	0.109623	0.204993	0	0.280043	#NAME?	down
chr01:8451116|8498986	0.054757	0.118529	0.177322	0.0450148	0.133919	-1.9779	down
chr12:59896655|59926114	0.0182523	0.104009	0.169952	0	0	#NAME?	down
chr02:18130719|18176923	0	0.0283662	0.11857	0	0	#NAME?	down
chr09:61318325|61319511	0	0.0189108	0.115504	0	0	#NAME?	down
chr03:48878529|48903638	0	0.177927	0.247644	0.0659202	0.0926856	-1.90948	down
chr02:35597559|35597723	0	0	0.137942	0.0220702	0.0263582	-2.64389	down
chr04:10172160|10200861	0	0	0.108067	0.0270089	0	-2.00041	down
chr04:59098464|59098729	0	0	0.30507	0.0194556	0	-3.97088	down
chr06:1071950|1168761	0	0	0.249038	0	0.0615025	#NAME?	down
chr06:4064493|4064855	0	0	0.318209	0.0220702	0.0263582	-3.84981	down
chr07:41144250|41144480	0	0	0.191649	0	0	#NAME?	down
chr07:41144264|41144444	0	0	0.224796	0.0990326	0	-1.18264	down
chr07:41144397|41144918	0	0	0.121395	0	0	#NAME?	down
chr07:41144745|41144936	0	0	0.132588	0	0	#NAME?	down
ChrUn:69652885|69653091	0	0	0.452464	0	0	#NAME?	down
chr01:63594749|63632495	0	0	0.336886	0	0	#NAME?	down
chr03:51577743|51594215	0	0	0.327261	0	0	#NAME?	down
chr07:41144264|41144540	0	0	0.105878	0	0	#NAME?	down
chr08:53011557|53122493	0	0	0.375387	0	0	#NAME?	down
chr09:61318352|61318492	0	0	0.490891	0	4.07481	#NAME?	down
chr09:61318391|61318657	0	0	0.394638	0	4.72176	#NAME?	down
chr08:1474434|1651581	0	0	0.483171	0	0	#NAME?	down
chr09:61318352|61318585	0	0	0.430653	0.0540178	0	-2.99502	down
chr01:1179544|1238541	0.0539673	0.0355449	0.0364184	0.256715	0.242979	2.81743	up
chr01:75557712|75602300	0.216152	0	0.0242789	0.106579	0.154549	2.13414	up
chr01:86374066|86378139	0.332722	0.100066	0	0.183379	0.0439304	inf	up
chr01:86410980|86415961	0.158223	0.120643	0.0679296	0.175831	0.249188	1.37208	up
chr02:31136703|31211083	0.861818	0.67724	0.0485579	0.209668	0	2.11033	up
chr02:43771198|43779307	0.221626	0.101224	0.0612655	0.131263	0.0965595	1.09932	up
chr03:45827890|45833388	0.685743	0.917815	0.317635	1.06621	0.822645	1.74704	up
chr03:51582566|51587136	0.245222	0	0	0.200665	0.0351443	inf	up
chr03:57229240|57237230	0.107145	0.0888621	0.188378	0.439524	0	1.22231	up
chr04:9965459|9972095	0.0535725	0	0.0945335	0.321766	0.132574	1.76712	up
chr05:45292491|45308297	0.378948	0.291921	0.0945335	0.297518	0.085278	1.65408	up
chr05:48998359|49010360	0.737707	0.605273	0.378134	0.778415	0	1.04164	up
chr06:44057729|44060179	0.22061	0.126785	0	0.140551	0.0189507	inf	up
chr06:45288823|45421398	0.151789	0.195497	0.177648	0.644095	0.653798	1.85826	up
chr06:48291303|48298033	0.348379	0.0799759	0	0.117039	0	inf	up
chr06:57978493|58047381	0.128332	0.0989883	0.0364184	0.145497	0.04654	1.99825	up
chr07:4775473|4776245	0.136866	0.047277	0.073526	0.150279	0.0289678	1.03132	up
chr07:46285469|46332525	0.0367874	0.0533173	0.0192506	0.104831	0	2.44509	up
chr08:33313048|33365148	0.0557174	0.0712523	0	0.136189	0	inf	up
chr09:1360947|1367399	0.205548	0.151286	0.0612655	0.170467	0.151103	1.47634	up
chr10:444980|476695	0.0267863	0.0356261	0.0385013	0.215482	0	2.48459	up
chr11:5836798|5891819	0.463239	0.133293	0.209159	0.498034	0.266514	1.25164	up
chr11:34981721|35067065	0.090472	0.0455694	0.0288759	0.103814	0.0723564	1.84607	up
chr11:43424337|43478849	0.477164	0.258005	0.154005	0.667498	0.376082	2.11579	up
chr11:43431950|43606074	0.217449	0.24922	0	0.120663	0.0263582	inf	up
chr01:62869337|62880727	0.0662548	0	0.0627802	0.192537	0.118355	1.61675	up
chr01:85259041|85277337	0.0757197	0	0	0.121386	0.125527	inf	up
chr03:255267|255559	0.359669	1.13765	0.754656	1.54652	1.23736	1.03513	up
chr03:43683912|43691394	0.0473248	0	0	0.227389	0.0965595	inf	up
chr05:655807|662671	0.0936332	0	0.0210074	0.137212	0.0635703	2.70743	up
chr06:51402713|51407441	0.121689	0.363092	0.0603871	0.350952	0.355732	2.53896	up
chr06:57646209|57652616	0.217694	0	0	0.342113	0.875259	inf	up
chr08:973007|979262	0.425923	0.906394	0.394638	0.903178	0.56852	1.19448	up
chr09:3190168|3193651	0.102759	0	0	0.134305	0.0892393	inf	up
chr10:54539613|54568029	0.320115	0.41043	0.155231	0.367367	0.0382626	1.24281	up
chr11:42069414|42156312	0.194699	0.218961	0	0.100482	0.143394	inf	up
chr11:43023156|43034069	0.0473248	0.0267196	0.0385013	0.132131	0.0932274	1.77899	up
chr02:30259664|30267242	0.0912616	0.0533173	0	0.243196	0.0675916	inf	up
chr07:50569729|50631841	0.0456308	0.115683	0	0.145917	0.151605	inf	up
chr12:654104|732904	0.0821354	0.308026	0	0.106429	0	inf	up
chr06:36635869|36671317	0	0.24584	0.0945335	0.594594	0.350587	2.65301	up
chr09:48436844|48450153	0	0.136139	0.206371	0.57619	0	1.4813	up
chr10:45766615|45851975	0	0.0818054	0.0210074	0.108753	0	2.37209	up
chr11:42741246|42856628	0	0.151167	0.0525186	0.132131	0.0720284	1.33106	up
chr02:35847545|35898921	0	0	0	0.252083	0.0193119	inf	up
chr03:35088231|35178788	0	0	0	0.216071	0	inf	up
chr04:59015537|59015785	0	0	0	0.675223	0	inf	up
chr04:59015540|59023527	0	0	0	0.15305	0	inf	up
chr04:59015786|59016094	0	0	0	2.35878	0	inf	up
chr04:59098188|59098538	0	0	0	0.297098	0	inf	up
chr04:59098278|59098532	0	0	0	0.279092	0	inf	up
chr04:59098338|59098508	0	0	0	0.81927	0	inf	up
chr09:61318325|61318612	0	0	0	1.05739	1.78857	inf	up
chr09:61318352|61318489	0	0	0	1.41347	0	inf	up
chr09:61318352|61318537	0	0	0	0.234077	0	inf	up
chr09:61318403|61318618	0	0	0	0.297098	0.237224	inf	up
chr09:61318436|61319223	0	0	0	0.108036	0.347614	inf	up
chr09:61319470|61319625	0	0	0	0.180059	0	inf	up
chr10:2989455|3090550	0	0	0	0.3119	0.028426	inf	up
chr10:47653351|47724817	0	0	0	0.225494	0	inf	up
chr01:83263774|83268052	0	0	0	0.187596	0	inf	up
chr08:1473330|1649928	0	0	0	0.419333	0.0615025	inf	up
chr08:53001498|53122493	0	0	0	0.154491	0	inf	up
chr09:59657609|59663065	0	0	0	0.584859	0	inf	up
chr10:41296304|41413254	0	0	0	0.209666	0	inf	up

## Sheet: Valor 72hpi vs 24hpi
Significant_DE_circRNA	V24	V72	foldchang	type
chr01:60695016|60722300	0.148532	0.0554735	-1.4209	down
chr01:86374066|86378139	0.183379	0.0439304	-2.06154	down
chr02:18130719|18204754	0.164796	0	#NAME?	down
chr02:31136703|31211083	0.209668	0	#NAME?	down
chr02:31249653|31281485	1.91141	0.659476	-1.53525	down
chr02:41564758|41583998	0.1012	0.0189507	-2.41689	down
chr03:51582566|51587136	0.200665	0.0351443	-2.51343	down
chr03:57229240|57237230	0.439524	0	#NAME?	down
chr04:2919085|2966898	0.217222	0.100782	-1.10792	down
chr04:9965459|9972095	0.321766	0.132574	-1.27922	down
chr04:66793506|66811854	0.304635	0	#NAME?	down
chr05:45292491|45308297	0.297518	0.085278	-1.80273	down
chr05:48998359|49010360	0.778415	0	#NAME?	down
chr06:44057729|44060179	0.140551	0.0189507	-2.89077	down
chr06:48291303|48298033	0.117039	0	#NAME?	down
chr06:57978493|58047381	0.145497	0.04654	-1.64445	down
chr07:4775473|4776245	0.150279	0.0289678	-2.37512	down
chr07:46285469|46332525	0.104831	0	#NAME?	down
chr08:33313048|33365148	0.136189	0	#NAME?	down
chr10:444980|476695	0.215482	0	#NAME?	down
chr11:1576436|1600702	0.146215	0.0175722	-3.05673	down
chr11:42742670|42886413	0.38273	0.144839	-1.40187	down
chr11:43431950|43606074	0.120663	0.0263582	-2.19466	down
chr02:31160143|31211083	0.175405	0	#NAME?	down
chr02:34587815|34591663	0.286189	0.106215	-1.42998	down
chr03:43683912|43691394	0.227389	0.0965595	-1.23568	down
chr05:655807|662671	0.137212	0.0635703	-1.10998	down
chr06:973722|1147286	0.129806	0.0473767	-1.45411	down
chr10:54539613|54568029	0.367367	0.0382626	-3.26322	down
chr11:43427285|43478663	0.242775	0.104229	-1.21987	down
chr11:43898829|43982035	0.102222	0	#NAME?	down
chr11:44173269|44215025	0.190207	0	#NAME?	down
chr02:30259664|30267242	0.243196	0.0675916	-1.8472	down
chr03:47453107|47457781	0.351961	0.0579357	-2.60289	down
chr12:654104|732904	0.106429	0	#NAME?	down
chr03:3133764|3133961	0.126042	0	#NAME?	down
chr09:48436844|48450153	0.57619	0	#NAME?	down
chr10:45766615|45851975	0.108753	0	#NAME?	down
chr02:47446058|47446258	0.111368	0	#NAME?	down
chr05:50832866|50852843	0.635121	0	#NAME?	down
chr12:7033548|7182019	0.187016	0	#NAME?	down
chr09:59767453|59840434	0.364004	0	#NAME?	down
chr07:41144250|41144447	0.108036	0	#NAME?	down
chr02:35847545|35898921	0.252083	0.0193119	-3.70634	down
chr03:35088231|35178788	0.216071	0	#NAME?	down
chr04:59015537|59015785	0.675223	0	#NAME?	down
chr04:59015540|59023527	0.15305	0	#NAME?	down
chr04:59015786|59016094	2.35878	0	#NAME?	down
chr04:59098188|59098538	0.297098	0	#NAME?	down
chr04:59098278|59098532	0.279092	0	#NAME?	down
chr04:59098338|59098508	0.81927	0	#NAME?	down
chr09:61318352|61318489	1.41347	0	#NAME?	down
chr09:61318352|61318537	0.234077	0	#NAME?	down
chr09:61319470|61319625	0.180059	0	#NAME?	down
chr10:2989455|3090550	0.3119	0.028426	-3.4558	down
chr10:47653351|47724817	0.225494	0	#NAME?	down
chr01:83263774|83268052	0.187596	0	#NAME?	down
chr08:1473330|1649928	0.419333	0.0615025	-2.76938	down
chr08:53001498|53122493	0.154491	0	#NAME?	down
chr09:59657609|59663065	0.584859	0	#NAME?	down
chr10:41296304|41413254	0.209666	0	#NAME?	down
chr01:72457912|72472455	0.0525609	0.129964	1.30605	up
chr02:30646721|30654903	0.0569172	0.146994	1.36882	up
chr02:43604462|43622094	0.130681	0.422902	1.69428	up
chr02:43610650|43622094	0.0891551	0.404608	2.18213	up
chr04:45992987|46143005	0.159574	0.32637	1.03228	up
chr05:48930944|49011869	0	0.108912	inf	up
chr06:46889410|46921692	0	0.210866	inf	up
chr08:157213|192559	0.0441403	0.192779	2.12678	up
chr11:44111010|44172863	0.0540178	0.166126	1.62077	up
chr12:49084508|49170693	1.87205	3.9329	1.07098	up
chr01:3648796|3659600	0.0486391	0.103064	1.08335	up
chr02:31133759|31207866	0.190788	0.428416	1.16704	up
chr02:31187035|31209440	0.0749232	0.158324	1.07939	up
chr02:35847545|35871787	0.121386	0.549561	2.17868	up
chr03:58558426|58562186	0.157683	0.603984	1.93749	up
chr04:39372226|39378864	0.0291835	0.100093	1.77812	up
chr06:57646209|57652616	0.342113	0.875259	1.35524	up
chr08:964726|979262	0.353122	1.66151	2.23426	up
chr09:61319512|61319661	0	0.149276	inf	up
chr11:40151022|40159197	0.110351	0.451027	2.03112	up
chr11:43023496|43074042	0.0810267	0.170556	1.07378	up
chr12:56131552|56176496	0	0.280043	inf	up
chr01:8451116|8498986	0.0450148	0.133919	1.57289	up
chr04:57718077|57722251	0.0389113	0.108879	1.48447	up
chr01:58444121|58526248	0	0.877926	inf	up
chr03:22255879|22352796	0.0471894	0.109568	1.2153	up
chr05:50832658|50837085	0	0.121178	inf	up
chr07:52591713|52618940	0.0415258	0.117665	1.50261	up
chr08:43919394|44085772	0	0.104476	inf	up
chr09:61318325|61318570	0	1.83463	inf	up
chr04:66787801|66813073	0	0.480805	inf	up
chr06:58402592|58432688	0	0.103606	inf	up
chr09:59674080|59689059	0.0551754	0.114219	1.04971	up
chr12:11342910|11384937	0	0.525659	inf	up
chr02:32337140|32356988	0.0291835	0.177013	2.60063	up
chr12:10880646|10904457	0.0331052	0.103392	1.64299	up
chr01:86575996|86582118	0	0.143394	inf	up
chr09:61319326|61319634	0	0.211347	inf	up
chr09:61318352|61318492	0	4.07481	inf	up
chr09:61318391|61318657	0	4.72176	inf	up
chr11:44173269|44215017	0.0389113	0.111522	1.51907	up
chr09:61319422|61319634	0	0.102161	inf	up
chr09:61319539|61319706	0	0.202775	inf	up
chr04:33657154|33664017	0.0360119	0.119438	1.72972	up
chr04:59035481|59085460	0.0711492	0.244899	1.78327	up
chr04:59035494|59085460	0.0450148	0.16205	1.84797	up
chr09:61318436|61319223	0.108036	0.347614	1.68598	up
chr09:61319460|61319625	0.0775377	0.196653	1.34268	up
chr04:4292026|4404424	0.0220702	0.174731	2.98497	up
chr09:61319470|61319676	0.0551754	0.131791	1.25616	up
ChrUn:52405008|52405157	0	0.103606	inf	up
chr04:59098278|59098508	0	2.55135	inf	up
chr04:59098458|59098729	0	0.108551	inf	up
chr09:61318352|61318588	0	1.39142	inf	up
chr09:61319491|61319634	0	0.102736	inf	up
ChrUn:52404708|52405022	0	0.202775	inf	up
chr04:59015512|59097503	0	0.135183	inf	up
chr04:59015542|59015698	0	0.241399	inf	up
chr04:59015666|59015836	0	1.09301	inf	up
chr04:59015786|59016004	0	1.07406	inf	up
chr04:59015915|59030979	0	0.646948	inf	up
chr04:59023324|59079340	0	0.840067	inf	up
chr04:59097435|59098400	0	0.144839	inf	up
chr05:8260264|8309431	0	0.125527	inf	up
chr09:61318352|61318618	0	0.704884	inf	up
chr09:61318699|61319175	0	0.106215	inf	up
chr09:61319176|61321874	0	1.26493	inf	up
chr09:61319323|61319673	0	0.125527	inf	up
chr09:61319350|61319706	0	0.30899	inf	up
chr09:61319491|61319706	0	0.289678	inf	up
chr00:21286882|21420227	0	0.113704	inf	up
chr01:75557712|75596208	0	0.113704	inf	up
chr04:59016119|59016743	0	0.104229	inf	up
chr09:61318325|61319193	0	0.180031	inf	up
chr09:61318379|61318537	0	0.113704	inf	up
chr09:61319182|61319598	0	0.388489	inf	up

## Sheet: CK BP vs Valor
Significant_DE_circRNA	BC	VC	foldchang	type
chr01:3617267|3667024	0.103969	0.30238	-1.54021	down
chr04:69910019|69956684	0.142054	0.574388	-2.01559	down
chr05:12308352|12310103	0.0468417	0.101434	-1.11467	down
chr09:1360947|1367399	0.0571273	0.205548	-1.84722	down
chr11:5836798|5891819	0.143277	0.463239	-1.69295	down
chr11:43424337|43573404	0.113337	0.267145	-1.237	down
chr11:44134719|44153461	0.0187367	0.158872	-3.08392	down
chr11:44173269|44215025	0.114255	0.271435	-1.24835	down
chr01:86374066|86378139	0.153257	0.332722	-1.11837	down
chr02:31249331|31280977	0.0671072	0.239991	-1.83844	down
chr02:43604462|43618486	0.0386964	0.13853	-1.83993	down
chr04:66782042|66794714	0.0668015	0.136498	-1.03092	down
chr04:66782042|66806196	0.0380849	0.110474	-1.53642	down
chr05:5068751|5219204	0.237572	3.18822	-3.74631	down
chr06:47056540|47107321	0.0677187	0.137261	-1.01929	down
chr06:58249011|58256598	0.0580446	0.221399	-1.93142	down
chr09:15890843|15907865	0.24694	0.681104	-1.46371	down
chr10:57193091|57203491	0.0290223	0.312128	-3.4269	down
chr12:49084508|49170693	0.0193482	0.955588	-5.62612	down
chr01:1043880|1046571	0.0468418	0.150084	-1.67991	down
chr02:18130719|18179139	0.0281051	0.202131	-2.84639	down
chr03:47794652|47839647	0.0187367	0.111435	-2.57226	down
chr11:43019996|43029659	0.0468418	0.107145	-1.1937	down
chr02:31213700|31227806	0	0.225014	#NAME?	down
chr08:49666948|49707192	0	0.375008	#NAME?	down
chr11:43431950|43606074	0	0.217449	#NAME?	down
chr06:45288823|45421398	0	0.151789	#NAME?	down
chr01:3658419|3677130	0	0.141297	#NAME?	down
chr02:35847545|35871787	0	0.189299	#NAME?	down
chr04:66793506|66811854	0	0.151789	#NAME?	down
chr01:3633614|3648467	0	0.155654	#NAME?	down
chr11:43898829|43982035	0	0.150084	#NAME?	down
chr11:44134719|44187346	0	0.30588	#NAME?	down
chr05:8386736|8411079	0	0.145314	#NAME?	down
chr01:86374066|86377383	0	0.110616	#NAME?	down
chr02:29924440|29925854	0	2.51525	#NAME?	down
chr08:973007|979262	0	0.425923	#NAME?	down
chr01:76141992|76150556	0	0.568087	#NAME?	down
chr02:31136703|31211083	0	0.861818	#NAME?	down
chr02:31137353|31211726	0	0.146104	#NAME?	down
chr03:41101139|41116425	0	0.101151	#NAME?	down
chr03:41101625|41116425	0	0.360834	#NAME?	down
chr03:43683912|43720001	0	0.151789	#NAME?	down
chr03:51582566|51587136	0	0.245222	#NAME?	down
chr06:53690405|53707292	0	0.225193	#NAME?	down
chr07:4775473|4776245	0	0.136866	#NAME?	down
chr07:53327028|53329861	0	0.57422	#NAME?	down
chr09:45675412|45701049	0	0.110474	#NAME?	down
chr10:43731501|43732185	0	0.721821	#NAME?	down
chr10:53504558|53603556	0	0.218636	#NAME?	down
chr10:53504751|53603556	0	0.136922	#NAME?	down
chr12:932693|940614	0	0.110418	#NAME?	down
chr12:56132046|56168835	0	0.128671	#NAME?	down
chr12:56136412|56164917	0	0.205012	#NAME?	down
chr01:75557712|75571689	0	0.13251	#NAME?	down
chr02:31187035|31209440	0	0.11358	#NAME?	down
chr02:41564442|41583544	0	0.151439	#NAME?	down
chr03:255267|255559	0	0.359669	#NAME?	down
chr03:42797875|42808893	0	0.189299	#NAME?	down
chr05:8309678|8344383	0	0.123045	#NAME?	down
chr06:545514|548908	0	11.5378	#NAME?	down
chr06:973722|1147286	0	0.141974	#NAME?	down
chr08:964726|979262	0	0.388064	#NAME?	down
chr09:3190168|3193651	0	0.102759	#NAME?	down
chr11:3356916|3375389	0	0.427257	#NAME?	down
chr12:56131552|56176496	0	0.225126	#NAME?	down
chr01:14641174|14695368	0.11242	0	inf	up
chr01:58444121|58526248	0.539805	0	inf	up
chr01:58444823|58555059	0.548256	0.139011	1.97965	up
chr01:62869337|62880727	0.189507	0.0662548	1.51616	up
chr01:65694028|65712542	0.608942	0	inf	up
chr01:75187847|75194240	0.122706	0	inf	up
chr01:75294413|75327119	0.113643	0.0178575	2.66991	up
chr01:76140248|76150168	0.162931	0	inf	up
chr02:27055117|27065934	0.14236	0	inf	up
chr02:38979519|38979820	0.14236	0.0182523	2.96339	up
chr02:43604462|43622094	0.160791	0.0634883	1.34062	up
chr02:43771198|43779307	0.583895	0.221626	1.39758	up
chr03:45827890|45833388	1.9582	0.685743	1.51379	up
chr03:47453107|47457781	0.121788	0.0456308	1.4163	up
chr03:55378797|55392564	0.292559	0	inf	up
chr03:58558426|58562186	0.189507	0.0757197	1.32351	up
chr04:30972272|30994726	0.122706	0	inf	up
chr04:45992987|46143005	0.197958	0.0825036	1.26267	up
chr04:59015666|59016094	0.39347	0.178575	1.13972	up
chr04:59023324|59079340	0.196735	0	inf	up
chr04:69910681|69954443	0.122706	0	inf	up
chr06:998337|1056725	0.330644	0	inf	up
chr06:1518075|1559419	0.103969	0.0189299	2.45741	up
chr06:2758582|2791627	0.170465	0.0473248	1.8488	up
chr06:44057729|44060179	0.484512	0.22061	1.13504	up
chr06:46724203|46889785	0.283802	0.0757197	1.90614	up
chr06:46724203|46922255	0.11242	0.0365046	1.62275	up
chr06:47056540|47122075	0.114866	0	inf	up
chr06:51402713|51407441	0.491129	0.121689	2.0129	up
chr07:43509554|43509762	0.216084	0	inf	up
chr07:49559245|49566873	0.189507	0	inf	up
chr07:50569729|50599647	0.113949	0	inf	up
chr07:52590014|52594157	0.104886	0.0365046	1.52267	up
chr07:52595935|52648719	0.151116	0	inf	up
chr07:53424114|53454196	0.339401	0	inf	up
chr07:54338152|54349081	0.21069	0	inf	up
chr08:816181|873761	0.75436	0	inf	up
chr08:846226|873761	0.197652	0	inf	up
chr08:42484134|42557826	0.142665	0	inf	up
chr08:49670150|49707744	0.132686	0	inf	up
chr09:7083816|7099933	0.159873	0.0757197	1.07819	up
chr09:12788578|12788751	0.104581	0	inf	up
chr09:55629221|55671333	0.272294	0	inf	up
chr09:56104889|56144009	1.62848	0	inf	up
chr09:58210300|58211066	0.246023	0	inf	up
chr09:59945533|59949500	0.577584	0.0830399	2.79815	up
chr09:60450905|60454604	0.207021	0.0735749	1.49249	up
chr09:61318352|61318588	0.28105	0	inf	up
chr11:363910|369316	0.11242	0	inf	up
chr11:562019|585162	0.262314	0	inf	up
chr11:1576436|1600702	0.661593	0.0811484	3.02731	up
chr11:1577378|1602736	2.1531	0.0378599	5.82961	up
chr11:42742670|42886413	1.00589	0.385318	1.38434	up
chr11:42861429|42886102	0.113949	0.0267863	2.08882	up
chr11:43065802|43088661	1.23562	0.208229	2.56899	up
chr12:654104|732904	0.329421	0.0821354	2.00385	up
chr12:833776|920164	0.160791	0	inf	up
chr12:847993|920164	0.180445	0	inf	up
chr12:849235|920164	0.190424	0	inf	up
chr12:850476|920164	0.103052	0	inf	up
chr12:56131865|56164742	0.123929	0	inf	up
chr12:56131865|56177227	0.141442	0	inf	up
chr01:84430013|84448485	0.105804	0	inf	up
chr02:30646721|30654903	0.25478	0.0367874	2.79197	up
chr04:10172160|10200861	0.174134	0	inf	up
chr08:53011557|53122493	0.948062	0	inf	up
chr10:12149036|12149272	0.179222	0	inf	up
chr10:59065734|59066192	0.106415	0	inf	up
chr11:2093953|2099925	0.104581	0	inf	up
chr12:2037682|2099021	0.154786	0	inf	up
chr12:2067703|2099021	0.125763	0	inf	up
chr09:61318325|61318570	0.393471	0	inf	up
chr09:61318352|61318492	0.496523	0	inf	up
chr10:12149048|12149500	0.16863	0	inf	up

## Sheet: 6hpi BP vs Valor
Significant_DE_circRNA	B6	V6	foldchang	type
chr01:3617267|3667024	0.0255178	0.235209	-3.20436	down
chr02:34587815|34591663	0	0.275693	#NAME?	down
chr03:58558426|58562186	0.138031	0.281388	-1.02757	down
chr05:12308352|12310103	0.0557652	0.119505	-1.09963	down
chr05:48998359|49010360	0.168871	0.605273	-1.84167	down
chr05:48998359|49017596	0.0921976	0.218595	-1.24546	down
chr06:37231691|37256486	0.0198672	0.109582	-2.46355	down
chr07:52591713|52618940	0.0346193	0.11733	-1.76092	down
chr09:1360947|1367399	0.0397343	0.151286	-1.92882	down
chr09:53311533|53311669	0.0510357	0.111818	-1.13158	down
chr10:858378|877119	0.0397343	0.129021	-1.69915	down
chr11:5836798|5891819	0.0346193	0.133293	-1.94495	down
chr11:43424337|43573404	0.045385	0.224124	-2.30401	down
chr12:7036470|7182987	0	0.106635	#NAME?	down
chr01:86374066|86378139	0.0173097	0.100066	-2.5313	down
chr02:31249331|31280977	0.0259645	0.157997	-2.60529	down
chr02:43610650|43622094	0.0425297	0.382107	-3.16743	down
chr03:3133764|3133961	0.129136	0.559216	-2.11451	down
chr04:1767681|1781284	0.0428275	0.108444	-1.34034	down
chr04:62107553|62107690	0.0538909	0.108911	-1.01504	down
chr05:5068751|5219204	0.161673	1.82498	-3.49673	down
chr07:41144589|41144918	0	0.237607	#NAME?	down
chr10:57193091|57203491	0.149628	0.733992	-2.29438	down
chr11:42069414|42156312	0	0.218961	#NAME?	down
chr12:5419019|5433859	0.0346193	0.13681	-1.98252	down
chr12:49084508|49170693	0	1.31867	#NAME?	down
chr03:22255879|22352796	0.0255178	0.127395	-2.31973	down
chr05:50832866|50852843	0.0170119	0.533864	-4.97186	down
chr09:61318325|61318570	0	0.170197	#NAME?	down
chr05:48930944|49011869	0.0198672	0.142362	-2.84111	down
chr11:42741246|42856628	0.0298007	0.151167	-2.34273	down
chr06:45288823|45421398	0.0170119	0.195497	-3.52253	down
chr04:30427228|30427417	0.0173097	0.117371	-2.76142	down
chr08:43942773|44085256	0.0432742	0.11735	-1.43924	down
chr01:3658419|3677130	0	0.11798	#NAME?	down
chr02:35847545|35871787	0	0.115785	#NAME?	down
chr11:44134719|44187346	0	0.194172	#NAME?	down
chr04:2904052|2947280	0	0.2577	#NAME?	down
chr04:66788224|66813483	0	0.108972	#NAME?	down
chr11:882335|891540	0	0.186611	#NAME?	down
chr02:29924440|29925854	0	1.85208	#NAME?	down
chr03:1021637|1041686	0	0.186611	#NAME?	down
chr08:973007|979262	0	0.906394	#NAME?	down
chr01:76141992|76150556	0	0.447397	#NAME?	down
chr02:31136703|31211083	0	0.67724	#NAME?	down
chr02:45844030|45857312	0	0.100716	#NAME?	down
chr02:48144297|48153437	0	0.101814	#NAME?	down
chr03:41101625|41116425	0	0.134513	#NAME?	down
chr06:53690405|53707292	0	0.270774	#NAME?	down
chr07:53327028|53329861	0	0.610622	#NAME?	down
chr09:45675412|45701049	0	0.115643	#NAME?	down
chr10:43731501|43732185	0	0.351482	#NAME?	down
chr12:4905392|4905579	0	0.10948	#NAME?	down
chr03:255267|255559	0	1.13765	#NAME?	down
chr03:1835854|1859718	0	0.127863	#NAME?	down
chr06:973722|1147286	0	0.124549	#NAME?	down
chr11:3356916|3375389	0	0.582723	#NAME?	down
chr12:56131552|56176496	0	0.109623	#NAME?	down
chr01:8451116|8498986	0	0.118529	#NAME?	down
chr07:9307386|9438603	0	0.118529	#NAME?	down
chr06:36635869|36671317	0	0.24584	#NAME?	down
chr06:41520549|41522392	0	0.145127	#NAME?	down
chr08:43919394|44085772	0	0.119505	#NAME?	down
chr09:48436844|48450153	0	0.136139	#NAME?	down
chr10:53557195|53614911	0	0.121822	#NAME?	down
chr03:48878529|48903638	0	0.177927	#NAME?	down
chr09:61318352|61319148	0	0.337676	#NAME?	down
chr12:11342910|11384937	0	0.168838	#NAME?	down
chr01:62869337|62880727	0.13336	0	inf	up
chr01:75187847|75194240	0.218778	0	inf	up
chr01:75557712|75602300	0.454745	0	inf	up
chr01:76140248|76150168	0.121464	0	inf	up
chr01:79949288|79954313	0.587866	0.190188	1.62806	up
chr01:79950130|79954313	0.662964	0.273539	1.27719	up
chr02:27055117|27065934	0.369149	0	inf	up
chr02:35847545|35898921	0.136095	0	inf	up
chr03:2797807|2862899	0.225557	0.0923585	1.28818	up
chr04:2919085|2966898	0.486776	0.10948	2.15258	up
chr04:69910019|69956684	0.100704	0.047277	1.0909	up
chr04:69910681|69954443	0.286617	0	inf	up
chr05:45405759|45408887	1.08059	0	inf	up
chr06:998337|1056725	0.145792	0	inf	up
chr06:44057729|44060179	0.319868	0.126785	1.33509	up
chr07:46310354|46366945	0.388361	0.0890653	2.12446	up
chr07:49559245|49566873	0.202092	0	inf	up
chr07:52595935|52648719	0.133597	0	inf	up
chr07:53424114|53454196	0.354189	0	inf	up
chr07:54338152|54349081	0.162181	0	inf	up
chr08:816181|873761	0.273352	0	inf	up
chr09:7083816|7099933	0.170863	0.0556346	1.61879	up
chr09:56104889|56144009	1.26192	0	inf	up
chr09:58210300|58211066	0.208933	0	inf	up
chr09:60450905|60454604	0.197124	0.0623457	1.66074	up
chr11:363910|369316	0.109269	0	inf	up
chr11:562019|585162	0.138477	0	inf	up
chr11:1576436|1600702	0.424109	0	inf	up
chr11:1577378|1602736	1.14281	0.136891	3.06148	up
chr11:2034488|2036872	0.110577	0	inf	up
chr11:42742533|42841170	0.119143	0.0550858	1.11294	up
chr11:43023496|43074042	0.106415	0	inf	up
chr11:43065802|43088661	0.550211	0.169224	1.70105	up
chr12:833776|920164	0.147429	0	inf	up
chr12:847993|920164	0.194865	0	inf	up
chr12:849235|920164	0.11153	0.0444717	1.32648	up
chr12:56131865|56177227	0.107099	0	inf	up
chr02:30646721|30654903	0.110577	0.0533782	1.05073	up
chr02:45949320|45953040	0.108229	0	inf	up
chr03:322727|331100	0.109269	0	inf	up
chr03:57229240|57237230	0.299644	0.0888621	1.75361	up
chr05:5214241|5300720	0.101001	0	inf	up
chr06:57963204|57981806	0.100704	0	inf	up
chr06:58096948|58113174	0.114177	0.0355449	1.68356	up
chr10:1145583|1172198	0.101299	0.0177724	2.51091	up
chr10:59065734|59066192	0.185884	0	inf	up
chr06:46013632|46017728	0.106354	0	inf	up
chr07:41144264|41144444	0.16206	0	inf	up
chr10:444980|476695	0.171072	0.0356261	2.2636	up
chr10:12149036|12149335	0.169853	0	inf	up
chr10:12149048|12149500	0.158937	0	inf	up
chr11:9715945|9736917	0.108377	0	inf	up
chr02:38317667|38327430	0.13217	0	inf	up
chr03:51577743|51594215	0.263804	0	inf	up
chr03:59205920|59207902	0.100704	0.0445327	1.17718	up
chr08:49666948|49707192	1.26552	0	inf	up
chr09:59657609|59663065	1.48379	0	inf	up
chr09:60167398|60171944	0.129136	0	inf	up
chr09:61318403|61318618	0.153526	0	inf	up
chr10:12149204|12149500	0.298007	0	inf	up
chr12:5344884|5347949	0.149004	0	inf	up
chr07:41144337|41144644	0.119083	0	inf	up

[truncated: 3 more sheets: 12hpi BP vs Valor, 24hpi BP vs Valor, 72hpi BP vs Valor]
