# Supplementary material for: Transcriptome-Wide Identification and Characterization of Potato Circular RNAs in Response to Pectobacterium carotovorum Subspecies brasiliense Infection
Source: Int J Mol Sci. 2017 Dec 27;19(1):71. doi: 10.3390/ijms19010071 (PMC5796021; doi:10.3390/ijms19010071)
Supplement: Supplementary file 1 [file ijms-19-00071-s001.zip › Table S5 GO enrichement of parental genes of significant DE circRNAs.xlsx]

## Sheet: Sheet1
Type	GO	Term	Annotated	Significant	Expected	ClassicFisher	circRNA
BP	GO:0006952	defense response	350	31	5.64	2.3e-16	chr11:43424337|43573404;chr11:43431950|43606074;chr11:43424337|43573404;chr11:43424337|43573404;chr11:43431950|43606074;chr08:1437039|1474086;chr11:35581671|35611654;chr11:42741246|42856628;chr11:42742533|42841170;chr11:42742670|42886413;chr11:42741246|42856628;chr11:42742533|42841170;chr11:42742670|42886413;chr11:42741246|42856628;chr11:42742533|42841170;chr11:42742670|42886413;chr11:42741246|42…
	GO:0006950	response to stress	643	36	10.36	8.1e-13	chr02:46852392|46871130;chr11:43424337|43573404;chr11:43431950|43606074;chr11:43424337|43573404;chr11:43424337|43573404;chr11:43431950|43606074;chr12:2037682|2099021;chr08:1437039|1474086;chr11:35581671|35611654;chr09:55629712|55745969;chr11:42741246|42856628;chr11:42742533|42841170;chr11:42742670|42886413;chr11:42741246|42856628;chr11:42742533|42841170;chr11:42742670|42886413;chr11:42741246|4285…
	GO:0050896	response to stimulus	984	37	15.85	4.8e-08	chr02:46852392|46871130;chr11:43424337|43573404;chr11:43431950|43606074;chr11:43424337|43573404;chr11:43424337|43573404;chr11:43431950|43606074;chr12:2037682|2099021;chr08:1437039|1474086;chr11:35581671|35611654;chr04:45992987|46143005;chr09:55629712|55745969;chr11:42741246|42856628;chr11:42742533|42841170;chr11:42742670|42886413;chr11:42741246|42856628;chr11:42742533|42841170;chr11:42742670|4288…
	GO:0000272	polysaccharide catabolic process	36	5	0.58	0.00024	chr07:54338152|54349081;chr00:21286882|21420227;chr00:21286882|21420227;chr07:54338152|54349081;chr07:54338152|54349081
	GO:0009835	fruit ripening	22	4	0.35	0.00036	chr07:54338152|54349081;chr05:8260264|8309431;chr07:54338152|54349081;chr07:54338152|54349081
	GO:0071695	anatomical structure maturation	22	4	0.35	0.00036	chr07:54338152|54349081;chr05:8260264|8309431;chr07:54338152|54349081;chr07:54338152|54349081
	GO:1901575	organic substance catabolic process	278	13	4.48	0.00041	chr08:1437039|1474086;chr04:45992987|46143005;chr07:54338152|54349081;chr04:45992987|46143005;chr01:83402599|83461525;chr00:21286882|21420227;chr00:21286882|21420227;chr03:48878529|48903638;chr00:21286882|21420227;chr08:1473330|1649928;chr08:1474434|1651581;chr07:54338152|54349081;chr08:1473330|1649928;chr08:1474434|1651581;chr07:54338152|54349081
	GO:0016052	carbohydrate catabolic process	95	7	1.53	0.00076	chr07:54338152|54349081;chr01:83402599|83461525;chr00:21286882|21420227;chr00:21286882|21420227;chr03:48878529|48903638;chr07:54338152|54349081;chr07:54338152|54349081
	GO:0045490	pectin catabolic process	13	3	0.21	0.00102	chr07:54338152|54349081;chr07:54338152|54349081;chr07:54338152|54349081
	GO:0009056	catabolic process	312	13	5.02	0.00123	chr08:1437039|1474086;chr04:45992987|46143005;chr07:54338152|54349081;chr04:45992987|46143005;chr01:83402599|83461525;chr00:21286882|21420227;chr00:21286882|21420227;chr03:48878529|48903638;chr00:21286882|21420227;chr08:1473330|1649928;chr08:1474434|1651581;chr07:54338152|54349081;chr08:1473330|1649928;chr08:1474434|1651581;chr07:54338152|54349081
	GO:0007568	aging	34	4	0.55	0.002	chr07:54338152|54349081;chr05:8260264|8309431;chr07:54338152|54349081;chr07:54338152|54349081
	GO:0071554	cell wall organization or biogenesis	113	7	1.82	0.0021	chr04:59015512|59097503;chr04:59015512|59097503;chr07:54338152|54349081;chr00:21286882|21420227;chr00:21286882|21420227;chr07:54338152|54349081;chr07:54338152|54349081
	GO:0010393	galacturonan metabolic process	17	3	0.27	0.00232	chr07:54338152|54349081;chr07:54338152|54349081;chr07:54338152|54349081
	GO:0045488	pectin metabolic process	17	3	0.27	0.00232	chr07:54338152|54349081;chr07:54338152|54349081;chr07:54338152|54349081
	GO:0071555	cell wall organization	80	5	1.29	0.00892	chr04:59015512|59097503;chr04:59015512|59097503;chr07:54338152|54349081;chr07:54338152|54349081;chr07:54338152|54349081
	GO:0021700	developmental maturation	52	4	0.84	0.00938	chr07:54338152|54349081;chr05:8260264|8309431;chr07:54338152|54349081;chr07:54338152|54349081
	GO:0045229	external encapsulating structure organiz...	82	5	1.32	0.00987	chr04:59015512|59097503;chr04:59015512|59097503;chr07:54338152|54349081;chr07:54338152|54349081;chr07:54338152|54349081
	GO:0016122	xanthophyll metabolic process	10	2	0.16	0.0106	chr04:45992987|46143005;chr04:45992987|46143005
	GO:0009057	macromolecule catabolic process	124	6	2	0.01423	chr07:54338152|54349081;chr00:21286882|21420227;chr00:21286882|21420227;chr00:21286882|21420227;chr07:54338152|54349081;chr07:54338152|54349081
	GO:0006006	glucose metabolic process	32	3	0.52	0.01424	chr05:11936194|11946705;chr05:11936194|11946705;chr03:48878529|48903638
	GO:0005975	carbohydrate metabolic process	417	13	6.72	0.01462	chr12:654104|732904;chr05:11936194|11946705;chr05:11936194|11946705;chr07:54338152|54349081;chr01:83402599|83461525;chr00:21286882|21420227;chr00:21286882|21420227;chr03:48878529|48903638;chr00:21286882|21420227;chr12:654104|732904;chr12:654104|732904;chr07:54338152|54349081;chr07:54338152|54349081
	GO:0042545	cell wall modification	33	3	0.53	0.01549	chr07:54338152|54349081;chr07:54338152|54349081;chr07:54338152|54349081
	GO:0009093	cysteine catabolic process	1	1	0.02	0.01611	chr03:48878529|48903638
	GO:0019447	D-cysteine catabolic process	1	1	0.02	0.01611	chr03:48878529|48903638
	GO:0019478	D-amino acid catabolic process	1	1	0.02	0.01611	chr03:48878529|48903638
	GO:0046416	D-amino acid metabolic process	1	1	0.02	0.01611	chr03:48878529|48903638
	GO:0046438	D-cysteine metabolic process	1	1	0.02	0.01611	chr03:48878529|48903638
	GO:0016042	lipid catabolic process	36	3	0.58	0.01958	chr08:1437039|1474086;chr08:1473330|1649928;chr08:1474434|1651581;chr08:1473330|1649928;chr08:1474434|1651581
	GO:0009071	serine family amino acid catabolic proce...	15	2	0.24	0.02347	chr04:45992987|46143005;chr03:48878529|48903638
CC	GO:0005576	extracellular region	195	9	2.23	0.0002	chr12:654104|732904;chr07:54338152|54349081;chr00:21286882|21420227;chr00:21286882|21420227;chr05:8260264|8309431;chr12:654104|732904;chr12:654104|732904;chr07:54338152|54349081;chr07:54338152|54349081
	GO:0005618	cell wall	89	6	1.02	0.00039	chr07:54338152|54349081;chr00:21286882|21420227;chr00:21286882|21420227;chr05:8260264|8309431;chr07:54338152|54349081;chr07:54338152|54349081
	GO:0030312	external encapsulating structure	89	6	1.02	0.00039	chr07:54338152|54349081;chr00:21286882|21420227;chr00:21286882|21420227;chr05:8260264|8309431;chr07:54338152|54349081;chr07:54338152|54349081
	GO:0005773	vacuole	76	5	0.87	0.00144	chr08:1437039|1474086;chr00:21286882|21420227;chr00:21286882|21420227;chr08:1473330|1649928;chr08:1474434|1651581;chr08:1473330|1649928;chr08:1474434|1651581
	GO:0005829	cytosol	160	6	1.83	0.00815	chr06:973722|1147286;chr06:973722|1147286;chr06:973722|1147286;chr06:973722|1147286;chr03:48878529|48903638;chr06:1071950|1168761
	GO:0031977	thylakoid lumen	20	2	0.23	0.02119	chr04:45992987|46143005;chr04:45992987|46143005
	GO:0030095	chloroplast photosystem II	2	1	0.02	0.02278	chr04:45992987|46143005
	GO:0071944	cell periphery	244	6	2.79	0.05389	chr07:54338152|54349081;chr00:21286882|21420227;chr00:21286882|21420227;chr05:8260264|8309431;chr07:54338152|54349081;chr07:54338152|54349081
	GO:0098807	chloroplast thylakoid membrane protein c...	5	1	0.06	0.05601	chr04:45992987|46143005
MF	GO:0043531	ADP binding	197	26	3.25	2.1e-17	chr11:43424337|43573404;chr11:43431950|43606074;chr11:43424337|43573404;chr11:43424337|43573404;chr11:43431950|43606074;chr11:35581671|35611654;chr11:42741246|42856628;chr11:42742533|42841170;chr11:42742670|42886413;chr11:42741246|42856628;chr11:42742533|42841170;chr11:42742670|42886413;chr11:42741246|42856628;chr11:42742533|42841170;chr11:42742670|42886413;chr11:42741246|42856628;chr11:42742533|…
	GO:0032559	adenyl ribonucleotide binding	734	31	12.12	2.4e-07	chr11:43424337|43573404;chr11:43431950|43606074;chr11:43424337|43573404;chr11:43424337|43573404;chr11:43431950|43606074;chr11:35581671|35611654;chr11:42741246|42856628;chr11:42742533|42841170;chr11:42742670|42886413;chr11:42741246|42856628;chr11:42742533|42841170;chr11:42742670|42886413;chr11:42741246|42856628;chr11:42742533|42841170;chr11:42742670|42886413;chr11:42741246|42856628;chr11:42742533|…
	GO:0030554	adenyl nucleotide binding	745	31	12.3	3.3e-07	chr11:43424337|43573404;chr11:43431950|43606074;chr11:43424337|43573404;chr11:43424337|43573404;chr11:43431950|43606074;chr11:35581671|35611654;chr11:42741246|42856628;chr11:42742533|42841170;chr11:42742670|42886413;chr11:42741246|42856628;chr11:42742533|42841170;chr11:42742670|42886413;chr11:42741246|42856628;chr11:42742533|42841170;chr11:42742670|42886413;chr11:42741246|42856628;chr11:42742533|…
	GO:0030275	LRR domain binding	11	5	0.18	4.7e-07	chr06:973722|1147286;chr06:973722|1147286;chr06:973722|1147286;chr06:973722|1147286;chr06:1071950|1168761
	GO:0043522	leucine zipper domain binding	11	5	0.18	4.7e-07	chr06:973722|1147286;chr06:973722|1147286;chr06:973722|1147286;chr06:973722|1147286;chr06:1071950|1168761
	GO:0097367	carbohydrate derivative binding	862	33	14.23	8.4e-07	chr11:43424337|43573404;chr11:43431950|43606074;chr11:43424337|43573404;chr11:43424337|43573404;chr11:43431950|43606074;chr11:35581671|35611654;chr11:42741246|42856628;chr11:42742533|42841170;chr11:42742670|42886413;chr11:42741246|42856628;chr11:42742533|42841170;chr11:42742670|42886413;chr11:42741246|42856628;chr11:42742533|42841170;chr11:42742670|42886413;chr11:42741246|42856628;chr11:42742533|…
	GO:0043168	anion binding	1011	35	16.69	3.7e-06	chr11:43424337|43573404;chr11:43431950|43606074;chr11:43424337|43573404;chr11:43424337|43573404;chr11:43431950|43606074;chr11:35581671|35611654;chr08:43918085|44085256;chr08:43919394|44085772;chr08:43942773|44085256;chr11:42741246|42856628;chr11:42742533|42841170;chr11:42742670|42886413;chr11:42741246|42856628;chr11:42742533|42841170;chr11:42742670|42886413;chr11:42741246|42856628;chr11:42742533|…
	GO:0032555	purine ribonucleotide binding	831	31	13.72	3.8e-06	chr11:43424337|43573404;chr11:43431950|43606074;chr11:43424337|43573404;chr11:43424337|43573404;chr11:43431950|43606074;chr11:35581671|35611654;chr11:42741246|42856628;chr11:42742533|42841170;chr11:42742670|42886413;chr11:42741246|42856628;chr11:42742533|42841170;chr11:42742670|42886413;chr11:42741246|42856628;chr11:42742533|42841170;chr11:42742670|42886413;chr11:42741246|42856628;chr11:42742533|…
	GO:0017076	purine nucleotide binding	842	31	13.9	5e-06	chr11:43424337|43573404;chr11:43431950|43606074;chr11:43424337|43573404;chr11:43424337|43573404;chr11:43431950|43606074;chr11:35581671|35611654;chr11:42741246|42856628;chr11:42742533|42841170;chr11:42742670|42886413;chr11:42741246|42856628;chr11:42742533|42841170;chr11:42742670|42886413;chr11:42741246|42856628;chr11:42742533|42841170;chr11:42742670|42886413;chr11:42741246|42856628;chr11:42742533|…
	GO:0032553	ribonucleotide binding	847	31	13.99	5.7e-06	chr11:43424337|43573404;chr11:43431950|43606074;chr11:43424337|43573404;chr11:43424337|43573404;chr11:43431950|43606074;chr11:35581671|35611654;chr11:42741246|42856628;chr11:42742533|42841170;chr11:42742670|42886413;chr11:42741246|42856628;chr11:42742533|42841170;chr11:42742670|42886413;chr11:42741246|42856628;chr11:42742533|42841170;chr11:42742670|42886413;chr11:42741246|42856628;chr11:42742533|…
	GO:0000166	nucleotide binding	1083	36	17.88	6.6e-06	chr11:43424337|43573404;chr11:43431950|43606074;chr11:43424337|43573404;chr11:43424337|43573404;chr11:43431950|43606074;chr11:35581671|35611654;chr05:11936194|11946705;chr05:11936194|11946705;chr11:42741246|42856628;chr11:42742533|42841170;chr11:42742670|42886413;chr11:42741246|42856628;chr11:42742533|42841170;chr11:42742670|42886413;chr11:42741246|42856628;chr11:42742533|42841170;chr11:42742670|…
	GO:1901265	nucleoside phosphate binding	1083	36	17.88	6.6e-06	chr11:43424337|43573404;chr11:43431950|43606074;chr11:43424337|43573404;chr11:43424337|43573404;chr11:43431950|43606074;chr11:35581671|35611654;chr05:11936194|11946705;chr05:11936194|11946705;chr11:42741246|42856628;chr11:42742533|42841170;chr11:42742670|42886413;chr11:42741246|42856628;chr11:42742533|42841170;chr11:42742670|42886413;chr11:42741246|42856628;chr11:42742533|42841170;chr11:42742670|…
	GO:0036094	small molecule binding	1186	38	19.58	7.5e-06	chr11:43424337|43573404;chr11:43431950|43606074;chr11:43424337|43573404;chr11:43424337|43573404;chr11:43431950|43606074;chr11:35581671|35611654;chr08:43918085|44085256;chr08:43919394|44085772;chr08:43942773|44085256;chr05:11936194|11946705;chr05:11936194|11946705;chr11:42741246|42856628;chr11:42742533|42841170;chr11:42742670|42886413;chr11:42741246|42856628;chr11:42742533|42841170;chr11:42742670|…
	GO:0019904	protein domain specific binding	25	5	0.41	4.5e-05	chr06:973722|1147286;chr06:973722|1147286;chr06:973722|1147286;chr06:973722|1147286;chr06:1071950|1168761
	GO:0045735	nutrient reservoir activity	14	4	0.23	6.1e-05	chr08:1437039|1474086;chr11:43898829|43982035;chr11:43908028|43991051;chr08:1473330|1649928;chr08:1474434|1651581;chr08:1473330|1649928;chr08:1474434|1651581
	GO:0043167	ion binding	2118	51	34.97	0.00034	chr11:43424337|43573404;chr11:43431950|43606074;chr11:43424337|43573404;chr11:43424337|43573404;chr11:43431950|43606074;chr08:53001498|53122493;chr08:53011557|53122493;chr11:35581671|35611654;chr07:46310354|46366945;chr07:46310354|46366945;chr04:45992987|46143005;chr08:43918085|44085256;chr08:43919394|44085772;chr08:43942773|44085256;chr01:3734669|3740153;chr08:1473330|1649928;chr08:1474434|16515…
	GO:0016985	mannan endo-1,4-beta-mannosidase activit...	10	3	0.17	0.00048	chr12:654104|732904;chr12:654104|732904;chr12:654104|732904
	GO:0004567	beta-mannosidase activity	11	3	0.18	0.00065	chr12:654104|732904;chr12:654104|732904;chr12:654104|732904
	GO:0045330	aspartyl esterase activity	11	3	0.18	0.00065	chr07:54338152|54349081;chr07:54338152|54349081;chr07:54338152|54349081
	GO:0004031	aldehyde oxidase activity	3	2	0.05	0.0008	chr11:43023496|43074042;chr11:43034232|43089688;chr11:43023496|43074042
	GO:0016623	oxidoreductase activity, acting on the a...	3	2	0.05	0.0008	chr11:43023496|43074042;chr11:43034232|43089688;chr11:43023496|43074042
	GO:0015923	mannosidase activity	15	3	0.25	0.00171	chr12:654104|732904;chr12:654104|732904;chr12:654104|732904
	GO:0004857	enzyme inhibitor activity	55	5	0.91	0.00199	chr10:2989455|3090550;chr09:55629712|55745969;chr07:54338152|54349081;chr07:54338152|54349081;chr07:54338152|54349081
	GO:0004365	glyceraldehyde-3-phosphate dehydrogenase...	5	2	0.08	0.00261	chr05:11936194|11946705;chr05:11936194|11946705
	GO:0005199	structural constituent of cell wall	5	2	0.08	0.00261	chr04:59015512|59097503;chr04:59015512|59097503
	GO:0030599	pectinesterase activity	21	3	0.35	0.00466	chr07:54338152|54349081;chr07:54338152|54349081;chr07:54338152|54349081
	GO:0016903	oxidoreductase activity, acting on the a...	43	4	0.71	0.00524	chr05:11936194|11946705;chr05:11936194|11946705;chr11:43023496|43074042;chr11:43034232|43089688;chr11:43023496|43074042
	GO:0008131	primary amine oxidase activity	7	2	0.12	0.00536	chr08:53001498|53122493;chr08:53011557|53122493;chr08:53001498|53122493;chr08:53011557|53122493
	GO:0043891	glyceraldehyde-3-phosphate dehydrogenase...	7	2	0.12	0.00536	chr05:11936194|11946705;chr05:11936194|11946705
