# Supplementary material for: Transcriptome-Wide Identification and Characterization of Potato Circular RNAs in Response to Pectobacterium carotovorum Subspecies brasiliense Infection
Source: Int J Mol Sci. 2017 Dec 27;19(1):71. doi: 10.3390/ijms19010071 (PMC5796021; doi:10.3390/ijms19010071)
Supplement: Supplementary file 1 [file ijms-19-00071-s001.zip › Table S6 miRNAs sponged by circRNAs.xlsx]

## Sheet: Sheet1
miRNA_Acc.	Target_Acc.	Expectation	UPE$	miRNA_start	miRNA_end	Target_start	Target_end	miRNA_aligned_fragment	Target_aligned_fragment	Inhibition	Multiplicity
stu-miR5303a	chr05:9557934|9569962	0	-1	1	24	8212	8235	UUUUGGAGAAUCCGACACGCACCC	ACACCCGUGUCGGAUUCUCCAAAA	Cleavage	1
stu-miR5303b	chr05:9557934|9569962	0	-1	1	24	8212	8235	UUUUGGAGAAUCCGACACGCACCC	ACACCCGUGUCGGAUUCUCCAAAA	Cleavage	1
stu-miR5303c	chr05:9557934|9569962	0	-1	1	24	8212	8235	UUUUGGAGAAUCCGACACGCACCC	ACACCCGUGUCGGAUUCUCCAAAA	Cleavage	1
stu-miR5303d	chr05:9557934|9569962	0	-1	1	24	8212	8235	UUUUGGAGAAUCCGACACGCACCC	ACACCCGUGUCGGAUUCUCCAAAA	Cleavage	1
stu-miR5303f	chr10:53628686|53639123	0	-1	1	24	451	474	AUUUUUGGAGAAUCUGACACGGGU	AUAUGUGUCAGAUUCUCCAAAAAU	Cleavage	1
stu-miR5303g	chr10:858378|877119	0	-1	1	24	1365	1388	AUAUUUUUGAAGAGUCUGAGCAAC	CUUGCUCAGACUCUUCAAAAAUAU	Cleavage	1
stu-miR5303i	chr10:858378|877119	0	-1	1	24	1365	1388	AUAUUUUUGAAGAGUCUGAGCAAC	CUUGCUCAGACUCUUCAAAAAUAU	Cleavage	1
stu-miR5303j	chr10:858378|877119	0	-1	1	24	1366	1389	AAUAUUUUUGAAGAGUCUGAGCAA	UUGCUCAGACUCUUCAAAAAUAUU	Cleavage	1
stu-miR7983-3p	chr02:31137353|31211726	0	-1	1	24	37816	37839	ACUAAUGCCGGUAAAGACUUUAAC	GCUAAAGUCUUUACCGGCAUUAGU	Cleavage	1
stu-miR7983-3p	chr02:31160143|31211083	0	-1	1	24	37173	37196	ACUAAUGCCGGUAAAGACUUUAAC	GCUAAAGUCUUUACCGGCAUUAGU	Cleavage	1
stu-miR7983-3p	chr02:31133759|31207866	0	-1	1	24	33956	33979	ACUAAUGCCGGUAAAGACUUUAAC	GCUAAAGUCUUUACCGGCAUUAGU	Cleavage	1
stu-miR7983-3p	chr02:31136703|31211083	0	-1	1	24	37173	37196	ACUAAUGCCGGUAAAGACUUUAAC	GCUAAAGUCUUUACCGGCAUUAGU	Cleavage	1
stu-miR7983-5p	chr07:9307386|9438603	0	-1	1	24	51116	51139	UAAAGUCUUUAGCGACAUUGGUUC	UAUCCAAUGUCGCUAAAGACUUUA	Cleavage	1
stu-miR7984c-5p	chr08:43919394|44085772	0	-1	1	24	124313	124336	ACGAUACCAAACUUUAUGAAGGAC	GUCCUUCAUAAAGUUUGGUAUCGU	Cleavage	1
stu-miR7984c-5p	chr08:43918085|44085256	0	-1	1	24	123797	123820	ACGAUACCAAACUUUAUGAAGGAC	GUCCUUCAUAAAGUUUGGUAUCGU	Cleavage	1
stu-miR7984c-5p	chr08:43939579|44002379	0	-1	1	24	40920	40943	ACGAUACCAAACUUUAUGAAGGAC	GUCCUUCAUAAAGUUUGGUAUCGU	Cleavage	1
stu-miR7984c-5p	chr08:43934551|44002379	0	-1	1	24	40920	40943	ACGAUACCAAACUUUAUGAAGGAC	GUCCUUCAUAAAGUUUGGUAUCGU	Cleavage	1
stu-miR7984c-5p	chr08:43942773|44085256	0	-1	1	24	123797	123820	ACGAUACCAAACUUUAUGAAGGAC	GUCCUUCAUAAAGUUUGGUAUCGU	Cleavage	1
stu-miR7984d-3p	chr08:43919394|44085772	0	-1	1	24	124090	124113	CAAUUUCGGUCAAAGUUCGGAUAU	AUAUUCGAACUUUGACCGAAAUUG	Cleavage	1
stu-miR7984d-3p	chr08:43918085|44085256	0	-1	1	24	123574	123597	CAAUUUCGGUCAAAGUUCGGAUAU	AUAUUCGAACUUUGACCGAAAUUG	Cleavage	1
stu-miR7984d-3p	chr08:1473330|1649928	0	-1	1	24	17442	17465	CAAUUUCGGUCAAAGUUCGGAUAU	AUAUUCGAACUUUGACCGAAAUUG	Cleavage	2
stu-miR7984d-3p	chr08:1474434|1651581	0	-1	1	24	19095	19118	CAAUUUCGGUCAAAGUUCGGAUAU	AUAUUCGAACUUUGACCGAAAUUG	Cleavage	2
stu-miR7984d-3p	chr08:43934551|44002379	0	-1	1	24	40697	40720	CAAUUUCGGUCAAAGUUCGGAUAU	AUAUUCGAACUUUGACCGAAAUUG	Cleavage	1
stu-miR7984d-3p	chr08:43939579|44002379	0	-1	1	24	40697	40720	CAAUUUCGGUCAAAGUUCGGAUAU	AUAUUCGAACUUUGACCGAAAUUG	Cleavage	1
stu-miR7984d-3p	chr08:43942773|44085256	0	-1	1	24	123574	123597	CAAUUUCGGUCAAAGUUCGGAUAU	AUAUUCGAACUUUGACCGAAAUUG	Cleavage	1
stu-miR7984d-3p	chr06:58402592|58432688	0	-1	1	24	26324	26347	CAAUUUCGGUCAAAGUUCGGAUAU	AUAUACGAACUUUGACCGAAAUUG	Cleavage	1
stu-miR7984d-5p	chr04:30972272|30994726	0	-1	1	24	1527	1550	AUCCGAACUUUGACCGAAAUUGCU	AGCAAUUUCGGUCAAAGUUCGGAU	Cleavage	1
stu-miR7996a	chr08:846226|873761	0	-1	1	24	9577	9600	AUGUGGUACAUAUGAAAUUUGAAA	UUUCAAAUUUCAUAUGUACCACAU	Cleavage	1
stu-miR7996a	chr08:816181|873761	0	-1	1	24	9577	9600	AUGUGGUACAUAUGAAAUUUGAAA	UUUCAAAUUUCAUAUGUACCACAU	Cleavage	1
stu-miR7996a	chr04:69910019|69956684	0	-1	1	24	34462	34485	AUGUGGUACAUAUGAAAUUUGAAA	CUUCAAAUUUCAUAUGUACCACAU	Cleavage	1
stu-miR7996a	chr12:654104|732904	0	-1	1	24	78164	78187	AUGUGGUACAUAUGAAAUUUGAAA	CUUCAAAUUUCAUAUGUACCACAU	Cleavage	1
stu-miR7996a	chr04:69910681|69954443	0	-1	1	24	33800	33823	AUGUGGUACAUAUGAAAUUUGAAA	CUUCAAAUUUCAUAUGUACCACAU	Cleavage	1
stu-miR7996b	chr08:816181|873761	0	-1	1	24	9577	9600	AUGUGGUACAUAUGAAAUUUGAAA	UUUCAAAUUUCAUAUGUACCACAU	Cleavage	1
stu-miR7996b	chr08:846226|873761	0	-1	1	24	9577	9600	AUGUGGUACAUAUGAAAUUUGAAA	UUUCAAAUUUCAUAUGUACCACAU	Cleavage	1
stu-miR7996b	chr12:654104|732904	0	-1	1	24	78164	78187	AUGUGGUACAUAUGAAAUUUGAAA	CUUCAAAUUUCAUAUGUACCACAU	Cleavage	1
stu-miR7996b	chr04:69910681|69954443	0	-1	1	24	33800	33823	AUGUGGUACAUAUGAAAUUUGAAA	CUUCAAAUUUCAUAUGUACCACAU	Cleavage	1
stu-miR7996b	chr04:69910019|69956684	0	-1	1	24	34462	34485	AUGUGGUACAUAUGAAAUUUGAAA	CUUCAAAUUUCAUAUGUACCACAU	Cleavage	1
stu-miR7996c	chr08:816181|873761	0	-1	1	24	9577	9600	AUGUGGUACAUAUGAAAUUUGAAA	UUUCAAAUUUCAUAUGUACCACAU	Cleavage	1
stu-miR7996c	chr08:846226|873761	0	-1	1	24	9577	9600	AUGUGGUACAUAUGAAAUUUGAAA	UUUCAAAUUUCAUAUGUACCACAU	Cleavage	1
stu-miR7996c	chr04:69910019|69956684	0	-1	1	24	34462	34485	AUGUGGUACAUAUGAAAUUUGAAA	CUUCAAAUUUCAUAUGUACCACAU	Cleavage	1
stu-miR7996c	chr04:69910681|69954443	0	-1	1	24	33800	33823	AUGUGGUACAUAUGAAAUUUGAAA	CUUCAAAUUUCAUAUGUACCACAU	Cleavage	1
stu-miR7996c	chr12:654104|732904	0	-1	1	24	78164	78187	AUGUGGUACAUAUGAAAUUUGAAA	CUUCAAAUUUCAUAUGUACCACAU	Cleavage	1
stu-miR8001a	chr07:46310354|46366945	0	-1	1	24	6420	6443	UCCUGGGGAUUAGUAUGAAAAUUC	AAAUUUUCAUACUAAUCCCCAGGA	Cleavage	1
stu-miR8001b-5p	chr04:59015512|59097503	0	-1	1	24	1834	1857	AUGGGGAUUAGUAUGAAAAUUUGC	GCAAAUUUUCAUACUAAUCCCCAU	Cleavage	1
stu-miR8004	chr05:11936194|11946705	0	-1	1	24	2106	2129	AGGGGUUGUGUAUGUGUUUGGCCU	AGGCCAAACACAUACACAACCCCU	Cleavage	1
stu-miR8004	chr06:1071950|1168761	0	-1	1	24	3607	3630	AGGGGUUGUGUAUGUGUUUGGCCU	UGGCCAAACACAUACACAACCCCU	Cleavage	1
stu-miR8007a-5p	chr08:1474434|1651581	0	-1	1	24	176560	176583	AUGUGGCACUUUUCGGAUUUUGAG	CUCGAAAUCCGAAAAGUGCCACAU	Cleavage	1
stu-miR8007a-5p	chr08:1437039|1474086	0	-1	1	24	36008	36031	AUGUGGCACUUUUCGGAUUUUGAG	CUCGAAAUCCGAAAAGUGCCACAU	Cleavage	1
stu-miR8007a-5p	chr08:1473330|1649928	0	-1	1	24	174907	174930	AUGUGGCACUUUUCGGAUUUUGAG	CUCGAAAUCCGAAAAGUGCCACAU	Cleavage	1
stu-miR8008a	chr08:53001498|53122493	0	-1	1	24	27031	27054	AUUUCCAGAAAAGCGACGGACAGU	GCAGUCCGUCGCUUUUCUGGAAAU	Cleavage	1
stu-miR8008a	chr09:55629712|55745969	0	-1	1	24	53154	53177	AUUUCCAGAAAAGCGACGGACAGU	GCAGUCCGUCGCUUUUCUGGAAAU	Cleavage	1
stu-miR8008a	chr07:9307386|9438603	0	-1	1	24	51661	51684	AUUUCCAGAAAAGCGACGGACAGU	GCAGUCCGUCGCUUUUCUGGAAAU	Cleavage	2
stu-miR8008a	chr07:9307386|9438603	0	-1	1	24	51845	51868	AUUUCCAGAAAAGCGACGGACAGU	GCAGUCCGUCGCUUUUCUGGAAAU	Cleavage	2
stu-miR8008a	chr08:53011557|53122493	0	-1	1	24	27031	27054	AUUUCCAGAAAAGCGACGGACAGU	GCAGUCCGUCGCUUUUCUGGAAAU	Cleavage	1
stu-miR8009	chr08:53001498|53122493	0	-1	1	24	27031	27054	AUUUCCAGAAAAGCGACGGACAGU	GCAGUCCGUCGCUUUUCUGGAAAU	Cleavage	1
stu-miR8009	chr07:9307386|9438603	0	-1	1	24	51661	51684	AUUUCCAGAAAAGCGACGGACAGU	GCAGUCCGUCGCUUUUCUGGAAAU	Cleavage	2
stu-miR8009	chr07:9307386|9438603	0	-1	1	24	51845	51868	AUUUCCAGAAAAGCGACGGACAGU	GCAGUCCGUCGCUUUUCUGGAAAU	Cleavage	2
stu-miR8009	chr08:53011557|53122493	0	-1	1	24	27031	27054	AUUUCCAGAAAAGCGACGGACAGU	GCAGUCCGUCGCUUUUCUGGAAAU	Cleavage	1
stu-miR8009	chr09:55629712|55745969	0	-1	1	24	53154	53177	AUUUCCAGAAAAGCGACGGACAGU	GCAGUCCGUCGCUUUUCUGGAAAU	Cleavage	1
stu-miR8013	chr06:45288823|45421398	0	-1	1	24	128343	128366	AGAAGAAAAUCGCUCCGUCAGAAG	CUUCUGACGGAGCGAUUUUCUUCU	Cleavage	1
stu-miR8013	chr04:2919085|2966898	0	-1	1	24	16063	16086	AGAAGAAAAUCGCUCCGUCAGAAG	CUCCUGACGGAGCGAUUUUCUUCU	Cleavage	1
stu-miR8014-3p	chr03:42797875|42808893	0	-1	1	24	10540	10563	AUGAAUACAAUGUUUGGAUAAAUU	AAUCUAUCCAAACAUUGUAUUCAU	Cleavage	1
stu-miR8014-3p	chr11:35581671|35611654	0	-1	1	24	11714	11737	AUGAAUACAAUGUUUGGAUAAAUU	AAUCUAUCCAAACAUUGUAUUCAU	Cleavage	1
stu-miR8020	chr02:31160143|31211083	0	-1	1	24	44382	44405	AAUUUCAUUGAGUAUGUUGUUGUU	AAUAACAACAUACUCAAUGAAAUU	Cleavage	1
stu-miR8020	chr02:31137353|31211726	0	-1	1	24	45025	45048	AAUUUCAUUGAGUAUGUUGUUGUU	AAUAACAACAUACUCAAUGAAAUU	Cleavage	1
stu-miR8020	chr02:31133759|31207866	0	-1	1	24	41165	41188	AAUUUCAUUGAGUAUGUUGUUGUU	AAUAACAACAUACUCAAUGAAAUU	Cleavage	1
stu-miR8020	chr02:31136703|31211083	0	-1	1	24	44382	44405	AAUUUCAUUGAGUAUGUUGUUGUU	AAUAACAACAUACUCAAUGAAAUU	Cleavage	1
stu-miR8030-3p	chr05:5191649|5300720	0	-1	1	22	18803	18824	UUAAAACCAAAUCAACCCAAAU	AUUUGGGUUGAUUUGGUUUUAA	Cleavage	1
stu-miR8030-3p	chr11:43424337|43573404	0	-1	1	22	41131	41152	UUAAAACCAAAUCAACCCAAAU	AUUUGGGUUGAUUUGGUUUUAA	Cleavage	1
stu-miR8030-3p	chr11:43431950|43606074	0	-1	1	22	73801	73822	UUAAAACCAAAUCAACCCAAAU	AUUUGGGUUGAUUUGGUUUUAA	Cleavage	1
stu-miR8031	chr03:43683912|43720001	0	-1	1	23	18974	18996	UUAGACACCUCAACUAAGACUUG	CUAGUCUUAGUUGAGGUGUCUAA	Cleavage	1
stu-miR8032a-5p	chr06:1071950|1168761	0	-1	1	22	34363	34384	UGGUCGGCAUGACUCCCGAGGU	ACCUCGGGAGUCAUGCCGACCA	Cleavage	1
stu-miR8032a-5p	chr06:973722|1147286	0	-1	1	22	12888	12909	UGGUCGGCAUGACUCCCGAGGU	ACCUCGGGAGUCAUGCCGACCA	Cleavage	1
stu-miR8032b-3p	chr03:35088231|35178788	0	-1	1	22	41804	41825	AGUGUGAGUCGGUGCGAUUAGG	CCUAAUCGCACCGACUCACACU	Cleavage	1
stu-miR8032b-3p	chr04:4292026|4404424	0	-1	1	22	39118	39139	AGUGUGAGUCGGUGCGAUUAGG	CCUAAUCGCACCGACUCACACU	Cleavage	1
stu-miR8032b-5p	chr06:973722|1147286	0	-1	1	22	12888	12909	UGGUCGGCAUGACUCCCGAGGU	ACCUCGGGAGUCAUGCCGACCA	Cleavage	1
stu-miR8032b-5p	chr06:1071950|1168761	0	-1	1	22	34363	34384	UGGUCGGCAUGACUCCCGAGGU	ACCUCGGGAGUCAUGCCGACCA	Cleavage	1
stu-miR8032c	chr06:973722|1147286	0	-1	1	22	12888	12909	UGGUCGGCAUGACUCCCGAGGU	ACCUCGGGAGUCAUGCCGACCA	Cleavage	1
stu-miR8032c	chr06:1071950|1168761	0	-1	1	22	34363	34384	UGGUCGGCAUGACUCCCGAGGU	ACCUCGGGAGUCAUGCCGACCA	Cleavage	1
stu-miR8032d-5p	chr06:1071950|1168761	0	-1	1	22	34363	34384	UGGUCGGCAUGACUCCCGAGGU	ACCUCGGGAGUCAUGCCGACCA	Cleavage	1
stu-miR8032d-5p	chr06:973722|1147286	0	-1	1	22	12888	12909	UGGUCGGCAUGACUCCCGAGGU	ACCUCGGGAGUCAUGCCGACCA	Cleavage	1
stu-miR8032e-5p	chr06:1071950|1168761	0	-1	1	22	34363	34384	UGGUCGGCAUGACUCCCGAGGU	ACCUCGGGAGUCAUGCCGACCA	Cleavage	1
stu-miR8032e-5p	chr06:973722|1147286	0	-1	1	22	12888	12909	UGGUCGGCAUGACUCCCGAGGU	ACCUCGGGAGUCAUGCCGACCA	Cleavage	1
stu-miR8032f-3p	chr03:35088231|35178788	0	-1	1	22	41804	41825	AGUGUGAGUCGGUGCGAUUAGG	CCUAAUCGCACCGACUCACACU	Cleavage	1
stu-miR8032f-3p	chr04:4292026|4404424	0	-1	1	22	39118	39139	AGUGUGAGUCGGUGCGAUUAGG	CCUAAUCGCACCGACUCACACU	Cleavage	1
stu-miR8032f-5p	chr06:1071950|1168761	0	-1	1	22	34363	34384	UGGUCGGCAUGACUCCCGAGGU	ACCUCGGGAGUCAUGCCGACCA	Cleavage	1
stu-miR8032f-5p	chr06:973722|1147286	0	-1	1	22	12888	12909	UGGUCGGCAUGACUCCCGAGGU	ACCUCGGGAGUCAUGCCGACCA	Cleavage	1
stu-miR8032g-3p	chr04:4292026|4404424	0	-1	1	22	39118	39139	AGUGUGAGUCGGUGCGAUUAGG	CCUAAUCGCACCGACUCACACU	Cleavage	1
stu-miR8032g-3p	chr03:35088231|35178788	0	-1	1	22	41804	41825	AGUGUGAGUCGGUGCGAUUAGG	CCUAAUCGCACCGACUCACACU	Cleavage	1
stu-miR8032g-5p	chr06:1071950|1168761	0	-1	1	22	34363	34384	UGGUCGGCAUGACUCCCGAGGU	ACCUCGGGAGUCAUGCCGACCA	Cleavage	1
stu-miR8032g-5p	chr06:973722|1147286	0	-1	1	22	12888	12909	UGGUCGGCAUGACUCCCGAGGU	ACCUCGGGAGUCAUGCCGACCA	Cleavage	1
stu-miR5303a	chr01:58444823|58555059	1	-1	1	24	91284	91307	UUUUGGAGAAUCCGACACGCACCC	GGGUGCGUGUUGGAUUCUCCAAAA	Cleavage	2
stu-miR5303a	chr11:43908028|43991051	1	-1	1	24	37230	37253	UUUUGGAGAAUCCGACACGCACCC	GGAUGUGUGUCGGAUUCUCCAAAA	Cleavage	2
stu-miR5303a	chr11:43898829|43982035	1	-1	1	24	46429	46452	UUUUGGAGAAUCCGACACGCACCC	GGAUGUGUGUCGGAUUCUCCAAAA	Cleavage	1
stu-miR5303a	chr10:47653351|47724817	1	-1	1	24	25887	25910	UUUUGGAGAAUCCGACACGCACCC	GCACCCGUGUCGGAUUCUCCAAAU	Cleavage	1
stu-miR5303b	chr01:58444823|58555059	1	-1	1	24	91284	91307	UUUUGGAGAAUCCGACACGCACCC	GGGUGCGUGUUGGAUUCUCCAAAA	Cleavage	2
stu-miR5303b	chr11:43908028|43991051	1	-1	1	24	37230	37253	UUUUGGAGAAUCCGACACGCACCC	GGAUGUGUGUCGGAUUCUCCAAAA	Cleavage	2
stu-miR5303b	chr11:43898829|43982035	1	-1	1	24	46429	46452	UUUUGGAGAAUCCGACACGCACCC	GGAUGUGUGUCGGAUUCUCCAAAA	Cleavage	1
stu-miR5303b	chr10:47653351|47724817	1	-1	1	24	25887	25910	UUUUGGAGAAUCCGACACGCACCC	GCACCCGUGUCGGAUUCUCCAAAU	Cleavage	1
stu-miR5303c	chr01:58444823|58555059	1	-1	1	24	91284	91307	UUUUGGAGAAUCCGACACGCACCC	GGGUGCGUGUUGGAUUCUCCAAAA	Cleavage	2
stu-miR5303c	chr11:43908028|43991051	1	-1	1	24	37230	37253	UUUUGGAGAAUCCGACACGCACCC	GGAUGUGUGUCGGAUUCUCCAAAA	Cleavage	2
stu-miR5303c	chr11:43898829|43982035	1	-1	1	24	46429	46452	UUUUGGAGAAUCCGACACGCACCC	GGAUGUGUGUCGGAUUCUCCAAAA	Cleavage	1
stu-miR5303c	chr10:47653351|47724817	1	-1	1	24	25887	25910	UUUUGGAGAAUCCGACACGCACCC	GCACCCGUGUCGGAUUCUCCAAAU	Cleavage	1
stu-miR5303d	chr01:58444823|58555059	1	-1	1	24	91284	91307	UUUUGGAGAAUCCGACACGCACCC	GGGUGCGUGUUGGAUUCUCCAAAA	Cleavage	2
stu-miR5303d	chr11:43908028|43991051	1	-1	1	24	37230	37253	UUUUGGAGAAUCCGACACGCACCC	GGAUGUGUGUCGGAUUCUCCAAAA	Cleavage	2
stu-miR5303d	chr11:43898829|43982035	1	-1	1	24	46429	46452	UUUUGGAGAAUCCGACACGCACCC	GGAUGUGUGUCGGAUUCUCCAAAA	Cleavage	1
stu-miR5303d	chr10:47653351|47724817	1	-1	1	24	25887	25910	UUUUGGAGAAUCCGACACGCACCC	GCACCCGUGUCGGAUUCUCCAAAU	Cleavage	1
stu-miR5303e	chr10:53628686|53639123	1	-1	1	24	449	472	UUUUGGAGAAUCUGACACGGGUGU	UCAUAUGUGUCAGAUUCUCCAAAA	Cleavage	1
stu-miR5303f	chr05:9557934|9569962	1	-1	1	24	8214	8237	AUUUUUGGAGAAUCUGACACGGGU	ACCCGUGUCGGAUUCUCCAAAAAU	Cleavage	1
stu-miR5303f	chr04:57718077|57722251	1	-1	1	24	1441	1464	AUUUUUGGAGAAUCUGACACGGGU	ACUCAUGUUAGAUUCUCCAAAAAU	Cleavage	1
stu-miR5303f	chr08:42484134|42557826	1	-1	1	24	66815	66838	AUUUUUGGAGAAUCUGACACGGGU	AUUUAUGUCGGAUUCUCCAAAAAU	Cleavage	1
stu-miR5303h	chr12:5419019|5433859	1	-1	1	24	11231	11254	AACAUUUUUGAAGAGUCUGAGCAA	UUGCUCAGACUCUUCAAAAAUGUC	Cleavage	1
stu-miR5303h	chr11:562019|585162	1	-1	1	24	22258	22281	AACAUUUUUGAAGAGUCUGAGCAA	CUGCUCGGACUCUUCAAAAAUGUU	Cleavage	1
stu-miR7984a	chr07:43236775|43248083	1	-1	1	24	10026	10049	AUACCGAACUUUGGAAAUGACCUU	AAGGUCCUUUCCAAAGUUCGGUAU	Cleavage	1
stu-miR7984b-5p	chr07:43236775|43248083	1	-1	1	24	10026	10049	AUACCGAACUUUGGAAAUGACCUU	AAGGUCCUUUCCAAAGUUCGGUAU	Cleavage	1
stu-miR7984c-5p	chr08:49666948|49707192	1	-1	1	24	12304	12327	ACGAUACCAAACUUUAUGAAGGAC	GUCCUCCAUAAAGUUUGGUAUCGU	Cleavage	1
stu-miR7984c-5p	chr11:43898829|43982035	1	-1	1	24	13902	13925	ACGAUACCAAACUUUAUGAAGGAC	GUCCUCCAUAAAGUUUGGUAUCGU	Cleavage	1
stu-miR7984c-5p	chr08:39186971|39215566	1	-1	1	24	3097	3120	ACGAUACCAAACUUUAUGAAGGAC	GUCCUCCAUAAAGUUUGGUAUCGU	Cleavage	1
stu-miR7984c-5p	chr11:43908028|43991051	1	-1	1	24	4703	4726	ACGAUACCAAACUUUAUGAAGGAC	GUCCUCCAUAAAGUUUGGUAUCGU	Cleavage	1
stu-miR7984c-5p	chr08:49670150|49707744	1	-1	1	24	12856	12879	ACGAUACCAAACUUUAUGAAGGAC	GUCCUCCAUAAAGUUUGGUAUCGU	Cleavage	1
stu-miR7984d-3p	chr08:1473330|1649928	1	-1	1	24	166941	166964	CAAUUUCGGUCAAAGUUCGGAUAU	AUAUCUGAACUUUGACCGAAAUUG	Cleavage	2
stu-miR7984d-3p	chr08:1474434|1651581	1	-1	1	24	168594	168617	CAAUUUCGGUCAAAGUUCGGAUAU	AUAUCUGAACUUUGACCGAAAUUG	Cleavage	2
stu-miR7988	chr10:53504558|53603556	1	-1	1	24	48544	48567	AACGGAAAAGGGCCAAAAAUACCC	GGGUAUUUUAGGCCCUUUUCCGUU	Cleavage	2
stu-miR7988	chr10:53504558|53603556	1	-1	1	24	72620	72643	AACGGAAAAGGGCCAAAAAUACCC	GGAUAUUUUAGGCCCUUUUCCGUU	Cleavage	2
stu-miR7988	chr10:53505382|53604618	1	-1	1	24	47720	47743	AACGGAAAAGGGCCAAAAAUACCC	GGGUAUUUUAGGCCCUUUUCCGUU	Cleavage	2
stu-miR7988	chr10:53505382|53604618	1	-1	1	24	71796	71819	AACGGAAAAGGGCCAAAAAUACCC	GGAUAUUUUAGGCCCUUUUCCGUU	Cleavage	2
stu-miR7988	chr10:53504751|53603556	1	-1	1	24	48351	48374	AACGGAAAAGGGCCAAAAAUACCC	GGGUAUUUUAGGCCCUUUUCCGUU	Cleavage	2
stu-miR7988	chr10:53504751|53603556	1	-1	1	24	72427	72450	AACGGAAAAGGGCCAAAAAUACCC	GGAUAUUUUAGGCCCUUUUCCGUU	Cleavage	2
stu-miR7988	chr10:53557195|53614911	1	-1	1	24	19983	20006	AACGGAAAAGGGCCAAAAAUACCC	GGAUAUUUUAGGCCCUUUUCCGUU	Cleavage	1
stu-miR7988	chr04:30972272|30994726	1	-1	1	24	2711	2735	AACGGAAAAGGGCCAAAAAU-ACCC	AAGUCAUUUCUGGCCCUUUUCCGUU	Cleavage	1
stu-miR7993a	chr08:53001498|53122493	1	-1	1	24	106327	106350	AUAUUUUAUGUGGUUAACUUAACU	UAAUAAUUUAACCACAUAAAAUAU	Cleavage	1
stu-miR7993a	chr08:53011557|53122493	1	-1	1	24	106327	106350	AUAUUUUAUGUGGUUAACUUAACU	UAAUAAUUUAACCACAUAAAAUAU	Cleavage	1
stu-miR7993b-3p	chr08:53001498|53122493	1	-1	1	24	106327	106350	AUAUUUUAUGUGGUUAACUUAACU	UAAUAAUUUAACCACAUAAAAUAU	Cleavage	1
stu-miR7993b-3p	chr08:53011557|53122493	1	-1	1	24	106327	106350	AUAUUUUAUGUGGUUAACUUAACU	UAAUAAUUUAACCACAUAAAAUAU	Cleavage	1
stu-miR7993c	chr08:53001498|53122493	1	-1	1	24	106327	106350	AUAUUUUAUGUGGUUAACUUAACU	UAAUAAUUUAACCACAUAAAAUAU	Cleavage	1
stu-miR7993c	chr08:53011557|53122493	1	-1	1	24	106327	106350	AUAUUUUAUGUGGUUAACUUAACU	UAAUAAUUUAACCACAUAAAAUAU	Cleavage	1
stu-miR7993d	chr08:53001498|53122493	1	-1	1	24	106327	106350	AUAUUUUAUGUGGUUAACUUAACU	UAAUAAUUUAACCACAUAAAAUAU	Cleavage	1
stu-miR7993d	chr08:53011557|53122493	1	-1	1	24	106327	106350	AUAUUUUAUGUGGUUAACUUAACU	UAAUAAUUUAACCACAUAAAAUAU	Cleavage	1
stu-miR7994a	chr01:83402599|83461525	1	-1	1	24	46720	46743	AUAUUAUACUUGGGCAUAAACUCC	CUAUUUUAUACCCAAGUAUAAUAU	Cleavage	3
stu-miR7994b-3p	chr01:83402599|83461525	1	-1	1	24	46720	46743	AUAUUAUACUUGGGCAUAAACUCC	CUAUUUUAUACCCAAGUAUAAUAU	Cleavage	3
stu-miR7996a	chr03:43683912|43720001	1	-1	1	24	25993	26016	AUGUGGUACAUAUGAAAUUUGAAA	CUUCAAAGUUCAUAUGUACCACAU	Cleavage	1
stu-miR7996b	chr03:43683912|43720001	1	-1	1	24	25993	26016	AUGUGGUACAUAUGAAAUUUGAAA	CUUCAAAGUUCAUAUGUACCACAU	Cleavage	1
stu-miR7996c	chr03:43683912|43720001	1	-1	1	24	25993	26016	AUGUGGUACAUAUGAAAUUUGAAA	CUUCAAAGUUCAUAUGUACCACAU	Cleavage	1
stu-miR8001b-5p	chr07:46310354|46366945	1	-1	1	24	6418	6441	AUGGGGAUUAGUAUGAAAAUUUGC	ACAAAUUUUCAUACUAAUCCCCAG	Cleavage	1
stu-miR8006-5p	chr12:57798617|57804736	1	-1	1	24	2206	2229	UAGUUUUUGGACGACAGGGGCACC	GGUGCCCCUGCCGUCCAAAAACUA	Cleavage	1
stu-miR8008b	chr00:21286882|21420227	1	-1	1	24	57908	57931	AAACCCAGAAAAGCGACGGACAGU	UUUGUUCGUCGCUUUUCUGGGUUU	Cleavage	3
stu-miR8008b	chr00:21286882|21420227	1	-1	1	24	57841	57866	AAACCCAGAAAAGCGACGGAC--AGU	GUUUAGUCCGUUGCUUUUCUGGGUUU	Cleavage	3
stu-miR8019-3p	chr10:53504558|53603556	1	-1	1	24	7937	7960	AAAAGAAUGACCUGGUUUGACUUG	CAAGUCAAACCAGGUCAUUCUUUA	Cleavage	1
stu-miR8019-3p	chr10:53505382|53604618	1	-1	1	24	7113	7136	AAAAGAAUGACCUGGUUUGACUUG	CAAGUCAAACCAGGUCAUUCUUUA	Cleavage	1
stu-miR8019-3p	chr10:53504751|53603556	1	-1	1	24	7744	7767	AAAAGAAUGACCUGGUUUGACUUG	CAAGUCAAACCAGGUCAUUCUUUA	Cleavage	1
stu-miR8021	chr09:55629712|55745969	1	-1	1	24	115134	115157	AUUCAAGGCUCAAACUCGAGACCU	AGAUUUUGAGUUUGAGCCUUGAAU	Cleavage	2
stu-miR8023	chr10:2989455|3090550	1	-1	1	24	42367	42390	UUUGGCACAAUUUCAUUGGCAACC	GGUAGGCAAUGAAAUUGUGCCAAA	Cleavage	2
stu-miR8026	chr08:53011557|53122493	1	-1	1	24	25735	25758	AUGUAGAGAAUAUGUGGUAACCCU	AGGGUUAUCACAUAUUCUCUACAU	Cleavage	1
stu-miR8026	chr08:53001498|53122493	1	-1	1	24	25735	25758	AUGUAGAGAAUAUGUGGUAACCCU	AGGGUUAUCACAUAUUCUCUACAU	Cleavage	1
stu-miR8026	chr08:1437039|1474086	1	-1	1	24	34328	34351	AUGUAGAGAAUAUGUGGUAACCCU	AGGGUUACCACAUAUUCUCUACAA	Cleavage	1
stu-miR8032a-3p	chr03:35088231|35178788	1	-1	1	22	41804	41825	AGUGUGAGUCGGUGUGAUUAGG	CCUAAUCGCACCGACUCACACU	Cleavage	1
stu-miR8032a-3p	chr04:4292026|4404424	1	-1	1	22	39118	39139	AGUGUGAGUCGGUGUGAUUAGG	CCUAAUCGCACCGACUCACACU	Cleavage	1
stu-miR8032e-3p	chr04:4292026|4404424	1	-1	1	22	39118	39139	AGUGUGAGUCGGUGUGAUUAGG	CCUAAUCGCACCGACUCACACU	Cleavage	1
stu-miR8032e-3p	chr03:35088231|35178788	1	-1	1	22	41804	41825	AGUGUGAGUCGGUGUGAUUAGG	CCUAAUCGCACCGACUCACACU	Cleavage	1
stu-miR8034	chr05:5191649|5300720	1	-1	1	22	6397	6418	UAUGACAAACACUGCAAAAACU	AGCUUUUGUAGUGUUUGUCAUA	Cleavage	1
stu-miR8039	chr01:65694028|65712542	1	-1	1	21	9131	9151	UUUCCUAUCUGAACUAUCACC	GGUGACAGUUCAGAUAGGAAA	Cleavage	1
stu-miR8041a-3p	chr08:53001498|53122493	1	-1	1	21	101796	101816	AUGAUGUAUAGCAAAGAGCCU	AGGGUCUUUGCUAUACAUCAU	Cleavage	1
stu-miR8041a-3p	chr08:53011557|53122493	1	-1	1	21	101796	101816	AUGAUGUAUAGCAAAGAGCCU	AGGGUCUUUGCUAUACAUCAU	Cleavage	1
stu-miR8041b-3p	chr08:53001498|53122493	1	-1	1	21	101796	101816	AUGAUGUAUAGCAAAGAGCCU	AGGGUCUUUGCUAUACAUCAU	Cleavage	1
stu-miR8041b-3p	chr08:53011557|53122493	1	-1	1	21	101796	101816	AUGAUGUAUAGCAAAGAGCCU	AGGGUCUUUGCUAUACAUCAU	Cleavage	1
stu-miR8046-3p	chr07:46485947|46556787	1	-1	1	21	18588	18608	CGCUGAAAUUUCGAUCAUAAU	ACUAUGACCGAAAUUUCAGCG	Cleavage	1
stu-miR171b-5p	chr06:47056540|47107321	1.5	-1	1	21	40238	40258	AGAUAUUGAUGUGGCUCAAUC	UUUUGAGCCACAUCAAUAUAU	Cleavage	1
stu-miR171b-5p	chr06:47056540|47122075	1.5	-1	1	21	54992	55012	AGAUAUUGAUGUGGCUCAAUC	UUUUGAGCCACAUCAAUAUAU	Cleavage	1
stu-miR1886h	chr07:46485947|46556787	1.5	-1	1	24	9787	9810	AUUUUACGUUGAUUUCAUCUCAUG	CAUGAGAUGAAAUCAGCGUAAAAU	Cleavage	1
stu-miR1886h	chr10:47653351|47724817	1.5	-1	1	24	34555	34578	AUUUUACGUUGAUUUCAUCUCAUG	CAUGAGAUGAAAUCAACAUAAAAU	Cleavage	1
stu-miR1886i-3p	chr07:46485947|46556787	1.5	-1	1	23	9786	9808	UUUACGUUGAUUUCAUCUCAUGA	UCAUGAGAUGAAAUCAGCGUAAA	Cleavage	1
stu-miR1886i-3p	chr10:47653351|47724817	1.5	-1	1	23	34554	34576	UUUACGUUGAUUUCAUCUCAUGA	UCAUGAGAUGAAAUCAACAUAAA	Cleavage	1
stu-miR5303a	chr01:79949288|79954313	1.5	-1	1	24	1028	1051	UUUUGGAGAAUCCGACACGCACCC	GGGUGCGUGUCGGAUUCGCCAAAA	Cleavage	1
stu-miR5303a	chr11:43908028|43991051	1.5	-1	1	24	76971	76994	UUUUGGAGAAUCCGACACGCACCC	GGGUGCGUGUCGGAUUCGCCAAAA	Cleavage	2
stu-miR5303a	chr01:79950130|79954313	1.5	-1	1	24	186	209	UUUUGGAGAAUCCGACACGCACCC	GGGUGCGUGUCGGAUUCGCCAAAA	Cleavage	1
stu-miR5303b	chr01:79950130|79954313	1.5	-1	1	24	186	209	UUUUGGAGAAUCCGACACGCACCC	GGGUGCGUGUCGGAUUCGCCAAAA	Cleavage	1
stu-miR5303b	chr01:79949288|79954313	1.5	-1	1	24	1028	1051	UUUUGGAGAAUCCGACACGCACCC	GGGUGCGUGUCGGAUUCGCCAAAA	Cleavage	1
stu-miR5303b	chr11:43908028|43991051	1.5	-1	1	24	76971	76994	UUUUGGAGAAUCCGACACGCACCC	GGGUGCGUGUCGGAUUCGCCAAAA	Cleavage	2
stu-miR5303c	chr01:79949288|79954313	1.5	-1	1	24	1028	1051	UUUUGGAGAAUCCGACACGCACCC	GGGUGCGUGUCGGAUUCGCCAAAA	Cleavage	1
stu-miR5303c	chr11:43908028|43991051	1.5	-1	1	24	76971	76994	UUUUGGAGAAUCCGACACGCACCC	GGGUGCGUGUCGGAUUCGCCAAAA	Cleavage	2
stu-miR5303c	chr01:79950130|79954313	1.5	-1	1	24	186	209	UUUUGGAGAAUCCGACACGCACCC	GGGUGCGUGUCGGAUUCGCCAAAA	Cleavage	1
stu-miR5303d	chr01:79949288|79954313	1.5	-1	1	24	1028	1051	UUUUGGAGAAUCCGACACGCACCC	GGGUGCGUGUCGGAUUCGCCAAAA	Cleavage	1
stu-miR5303d	chr01:79950130|79954313	1.5	-1	1	24	186	209	UUUUGGAGAAUCCGACACGCACCC	GGGUGCGUGUCGGAUUCGCCAAAA	Cleavage	1
stu-miR5303d	chr11:43908028|43991051	1.5	-1	1	24	76971	76994	UUUUGGAGAAUCCGACACGCACCC	GGGUGCGUGUCGGAUUCGCCAAAA	Cleavage	2
stu-miR5303e	chr05:9557934|9569962	1.5	-1	1	24	8212	8235	UUUUGGAGAAUCUGACACGGGUGU	ACACCCGUGUCGGAUUCUCCAAAA	Cleavage	1
stu-miR5303g	chr12:5419019|5433859	1.5	-1	1	24	11230	11253	AUAUUUUUGAAGAGUCUGAGCAAC	UUUGCUCAGACUCUUCAAAAAUGU	Cleavage	1
stu-miR5303h	chr10:858378|877119	1.5	-1	1	24	1366	1389	AACAUUUUUGAAGAGUCUGAGCAA	UUGCUCAGACUCUUCAAAAAUAUU	Cleavage	1
stu-miR5303i	chr12:5419019|5433859	1.5	-1	1	24	11230	11253	AUAUUUUUGAAGAGUCUGAGCAAC	UUUGCUCAGACUCUUCAAAAAUGU	Cleavage	1
stu-miR7980b-5p	chr03:47794652|47839647	1.5	-1	1	24	26588	26611	GUCCAAACACUGAUUCCAUCUCAU	GUGAGAUGGAAUCAGCGUUUGGAC	Cleavage	1
stu-miR7981-3p	chr10:2989455|3090550	1.5	-1	1	24	25049	25072	AUAGGACUUUAGUUUAGUUAAGGU	ACCUUAACUAAACUAAGGUCCUAU	Cleavage	1
stu-miR7981-3p	chr01:60695016|60722300	1.5	-1	1	24	4636	4659	AUAGGACUUUAGUUUAGUUAAGGU	ACUUUAACUAAACUAAGGUCCUAU	Cleavage	1
stu-miR7981-3p	chr12:56131865|56164742	1.5	-1	1	24	7756	7779	AUAGGACUUUAGUUUAGUUAAGGU	AUCUUAACUAAACUAAGGUCCUAU	Cleavage	1
stu-miR7981-3p	chr12:56131552|56176496	1.5	-1	1	24	8069	8092	AUAGGACUUUAGUUUAGUUAAGGU	AUCUUAACUAAACUAAGGUCCUAU	Cleavage	1
stu-miR7981-3p	chr12:56132046|56168835	1.5	-1	1	24	7575	7598	AUAGGACUUUAGUUUAGUUAAGGU	AUCUUAACUAAACUAAGGUCCUAU	Cleavage	1
stu-miR7981-3p	chr12:56131865|56177227	1.5	-1	1	24	7756	7779	AUAGGACUUUAGUUUAGUUAAGGU	AUCUUAACUAAACUAAGGUCCUAU	Cleavage	1
stu-miR7981-3p	chr12:56136412|56164917	1.5	-1	1	24	3209	3232	AUAGGACUUUAGUUUAGUUAAGGU	AUCUUAACUAAACUAAGGUCCUAU	Cleavage	1
stu-miR7983-5p	chr02:31136703|31211083	1.5	-1	1	24	37209	37232	UAAAGUCUUUAGCGACAUUGGUUC	GAACCAAUGUCGCUAAAGGCUUUA	Cleavage	1
stu-miR7983-5p	chr02:31137353|31211726	1.5	-1	1	24	37852	37875	UAAAGUCUUUAGCGACAUUGGUUC	GAACCAAUGUCGCUAAAGGCUUUA	Cleavage	1
stu-miR7983-5p	chr02:31160143|31211083	1.5	-1	1	24	37209	37232	UAAAGUCUUUAGCGACAUUGGUUC	GAACCAAUGUCGCUAAAGGCUUUA	Cleavage	1
stu-miR7983-5p	chr02:31133759|31207866	1.5	-1	1	24	33992	34015	UAAAGUCUUUAGCGACAUUGGUUC	GAACCAAUGUCGCUAAAGGCUUUA	Cleavage	1
stu-miR7983-5p	chr12:2037682|2099021	1.5	-1	1	24	58779	58802	UAAAGUCUUUAGCGACAUUGGUUC	CAUCCAAUGUCGCUAAAGGCUUUA	Cleavage	1
stu-miR7984a	chr08:846226|873761	1.5	-1	1	24	17614	17637	AUACCGAACUUUGGAAAUGACCUU	AAGGUCAUUUCCAAAGUUUGGUAU	Cleavage	1
stu-miR7984a	chr08:816181|873761	1.5	-1	1	24	17614	17637	AUACCGAACUUUGGAAAUGACCUU	AAGGUCAUUUCCAAAGUUUGGUAU	Cleavage	1
stu-miR7984b-5p	chr08:846226|873761	1.5	-1	1	24	17614	17637	AUACCGAACUUUGGAAAUGACCUU	AAGGUCAUUUCCAAAGUUUGGUAU	Cleavage	1
stu-miR7984b-5p	chr08:816181|873761	1.5	-1	1	24	17614	17637	AUACCGAACUUUGGAAAUGACCUU	AAGGUCAUUUCCAAAGUUUGGUAU	Cleavage	1
stu-miR7984c-3p	chr08:49666948|49707192	1.5	-1	1	24	12126	12149	CCUUCAUAAAGUUUGGUAUCGUAA	UUACGAUACCAAACUUUAUGGAGG	Cleavage	1
stu-miR7984c-3p	chr08:49670150|49707744	1.5	-1	1	24	12678	12701	CCUUCAUAAAGUUUGGUAUCGUAA	UUACGAUACCAAACUUUAUGGAGG	Cleavage	1
stu-miR7984c-3p	chr07:53424114|53454196	1.5	-1	1	24	20717	20740	CCUUCAUAAAGUUUGGUAUCGUAA	UUACGAUACCAAACUUUAUGGAGG	Cleavage	1
stu-miR7984c-3p	chr07:43236775|43248083	1.5	-1	1	24	7519	7542	CCUUCAUAAAGUUUGGUAUCGUAA	UUAUGAUACCAAACUUUAUGGAGG	Cleavage	1
stu-miR7984c-3p	chr04:30972272|30994726	1.5	-1	1	24	1316	1339	CCUUCAUAAAGUUUGGUAUCGUAA	UUACGAUACCAAACUUUAUGUAGG	Cleavage	1
stu-miR7984d-5p	chr08:816181|873761	1.5	-1	1	24	17644	17667	AUCCGAACUUUGACCGAAAUUGCU	AGCAAUUUCGGUCAAAGUUCGAAU	Cleavage	1
stu-miR7984d-5p	chr08:846226|873761	1.5	-1	1	24	17644	17667	AUCCGAACUUUGACCGAAAUUGCU	AGCAAUUUCGGUCAAAGUUCGAAU	Cleavage	1
stu-miR7984d-5p	chr03:22255879|22352796	1.5	-1	1	24	27647	27670	AUCCGAACUUUGACCGAAAUUGCU	AAUAAUUUCGGUCAAAGUUCGAAU	Cleavage	1
stu-miR7988	chr09:56104889|56144009	1.5	-1	1	24	31056	31080	AACGGAAAAGGGCCAAAAAU-ACCC	GGGACAUUUUUGGCCCUUUUCAGUU	Cleavage	2
stu-miR7994a	chr01:83402599|83461525	1.5	-1	1	24	45649	45672	AUAUUAUACUUGGGCAUAAACUCC	GGAGUUUAUGCCCAAAUAUAAUAU	Cleavage	3
stu-miR7994b-3p	chr01:83402599|83461525	1.5	-1	1	24	45649	45672	AUAUUAUACUUGGGCAUAAACUCC	GGAGUUUAUGCCCAAAUAUAAUAU	Cleavage	3
stu-miR7997a	chr01:86575996|86582118	1.5	-1	1	21	3790	3810	AUGCUGCUCGGACUCUUCAAA	UUUGAAGAGUCCGAGCAACAU	Cleavage	1
stu-miR7997a	chr11:42069414|42156312	1.5	-1	1	21	42871	42891	AUGCUGCUCGGACUCUUCAAA	UUUGAAGAGUCCGAGCAACAU	Cleavage	1
stu-miR7997a	chr12:654104|732904	1.5	-1	1	21	59714	59734	AUGCUGCUCGGACUCUUCAAA	UUUGAAGAGUCCGAGCAACAU	Cleavage	1
stu-miR7997a	chr07:9307386|9438603	1.5	-1	1	21	114504	114524	AUGCUGCUCGGACUCUUCAAA	UUUGAAGAGUCCGAGCAACAU	Cleavage	1
stu-miR7997a	chr05:9557934|9569962	1.5	-1	1	21	8278	8298	AUGCUGCUCGGACUCUUCAAA	UUUGAAGAGUCCGAGCAACAU	Cleavage	1
stu-miR7997a	chr05:48930944|49011869	1.5	-1	1	21	8326	8346	AUGCUGCUCGGACUCUUCAAA	ACUGAAGAGUCCGAGCAACAU	Cleavage	1
stu-miR7997a	chr05:48998359|49010360	1.5	-1	1	21	6817	6837	AUGCUGCUCGGACUCUUCAAA	ACUGAAGAGUCCGAGCAACAU	Cleavage	1
stu-miR7997a	chr05:48998359|49017596	1.5	-1	1	21	14053	14073	AUGCUGCUCGGACUCUUCAAA	ACUGAAGAGUCCGAGCAACAU	Cleavage	1
stu-miR7997b	chr01:86575996|86582118	1.5	-1	1	21	3790	3810	AUGCUGCUCGGACUCUUCAAA	UUUGAAGAGUCCGAGCAACAU	Cleavage	1
stu-miR7997b	chr11:42069414|42156312	1.5	-1	1	21	42871	42891	AUGCUGCUCGGACUCUUCAAA	UUUGAAGAGUCCGAGCAACAU	Cleavage	1
stu-miR7997b	chr12:654104|732904	1.5	-1	1	21	59714	59734	AUGCUGCUCGGACUCUUCAAA	UUUGAAGAGUCCGAGCAACAU	Cleavage	1
stu-miR7997b	chr07:9307386|9438603	1.5	-1	1	21	114504	114524	AUGCUGCUCGGACUCUUCAAA	UUUGAAGAGUCCGAGCAACAU	Cleavage	1
stu-miR7997b	chr05:9557934|9569962	1.5	-1	1	21	8278	8298	AUGCUGCUCGGACUCUUCAAA	UUUGAAGAGUCCGAGCAACAU	Cleavage	1
stu-miR7997b	chr05:48930944|49011869	1.5	-1	1	21	8326	8346	AUGCUGCUCGGACUCUUCAAA	ACUGAAGAGUCCGAGCAACAU	Cleavage	1
stu-miR7997b	chr05:48998359|49010360	1.5	-1	1	21	6817	6837	AUGCUGCUCGGACUCUUCAAA	ACUGAAGAGUCCGAGCAACAU	Cleavage	1
stu-miR7997b	chr05:48998359|49017596	1.5	-1	1	21	14053	14073	AUGCUGCUCGGACUCUUCAAA	ACUGAAGAGUCCGAGCAACAU	Cleavage	1
stu-miR7997c	chr01:85259041|85314467	1.5	-1	1	24	23161	23184	AUAUUGCUCGGACUCUUCAAAAAU	AUUUUUGAAGAGUCUGAGCAAUAU	Translation	1
stu-miR7997c	chr07:9307386|9438603	1.5	-1	1	24	114501	114524	AUAUUGCUCGGACUCUUCAAAAAU	AUUUUUGAAGAGUCCGAGCAACAU	Cleavage	1
stu-miR7997c	chr05:9557934|9569962	1.5	-1	1	24	8275	8298	AUAUUGCUCGGACUCUUCAAAAAU	AUUUUUGAAGAGUCCGAGCAACAU	Cleavage	1
stu-miR7997c	chr11:42069414|42156312	1.5	-1	1	24	42868	42891	AUAUUGCUCGGACUCUUCAAAAAU	AUUUUUGAAGAGUCCGAGCAACAU	Cleavage	1
stu-miR7997c	chr01:86575996|86582118	1.5	-1	1	24	3787	3810	AUAUUGCUCGGACUCUUCAAAAAU	ACUUUUGAAGAGUCCGAGCAACAU	Cleavage	1
stu-miR7997c	chr12:654104|732904	1.5	-1	1	24	59711	59734	AUAUUGCUCGGACUCUUCAAAAAU	ACUUUUGAAGAGUCCGAGCAACAU	Cleavage	1
stu-miR7997c	chr05:48998359|49017596	1.5	-1	1	24	14050	14073	AUAUUGCUCGGACUCUUCAAAAAU	CAUACUGAAGAGUCCGAGCAACAU	Cleavage	1
stu-miR7997c	chr05:48930944|49011869	1.5	-1	1	24	8323	8346	AUAUUGCUCGGACUCUUCAAAAAU	CAUACUGAAGAGUCCGAGCAACAU	Cleavage	1
stu-miR7997c	chr05:48998359|49010360	1.5	-1	1	24	6814	6837	AUAUUGCUCGGACUCUUCAAAAAU	CAUACUGAAGAGUCCGAGCAACAU	Cleavage	1
stu-miR8001a	chr06:57963204|57981806	1.5	-1	1	24	14240	14263	UCCUGGGGAUUAGUAUGAAAAUUC	GGAUUUUCAUACUAAUCCCUAGGA	Cleavage	1
stu-miR8001a	chr02:35847545|35898921	1.5	-1	1	24	3043	3066	UCCUGGGGAUUAGUAUGAAAAUUC	AAAUUUUCAUACUAAUCUCCAGGA	Cleavage	1
stu-miR8001a	chr09:55629712|55745969	1.5	-1	1	24	109917	109940	UCCUGGGGAUUAGUAUGAAAAUUC	AAAUUUUCAUACUAAUCCCUAGGA	Cleavage	1
stu-miR8007a-5p	chr03:2859047|2867686	1.5	-1	1	24	5645	5668	AUGUGGCACUUUUCGGAUUUUGAG	CUUAAAAUCCGAAAAAUGCCACAU	Cleavage	1
stu-miR8007a-5p	chr03:2797807|2862899	1.5	-1	1	24	858	881	AUGUGGCACUUUUCGGAUUUUGAG	CUUAAAAUCCGAAAAAUGCCACAU	Cleavage	1
stu-miR8008b	chr00:21286882|21420227	1.5	-1	1	24	57776	57801	AAACCCAGAAAAGCGACGGAC--AGU	GUUUAGUCCGUCGCUUUUUUGGGUUU	Cleavage	3
stu-miR8008b	chr08:43934551|44002379	1.5	-1	1	24	30480	30505	AAACCCAGAAAAGCGACGGAC--AGU	GUUUAGUCCGUCGCUUUUUUGGGUUU	Cleavage	3
stu-miR8008b	chr08:43939579|44002379	1.5	-1	1	24	30480	30505	AAACCCAGAAAAGCGACGGAC--AGU	GUUUAGUCCGUCGCUUUUUUGGGUUU	Cleavage	3
stu-miR8008b	chr08:43942773|44085256	1.5	-1	1	24	113357	113382	AAACCCAGAAAAGCGACGGAC--AGU	GUUUAGUCCGUCGCUUUUUUGGGUUU	Cleavage	3
stu-miR8008b	chr08:43918085|44085256	1.5	-1	1	24	113357	113382	AAACCCAGAAAAGCGACGGAC--AGU	GUUUAGUCCGUCGCUUUUUUGGGUUU	Cleavage	3
stu-miR8008b	chr08:43919394|44085772	1.5	-1	1	24	113873	113898	AAACCCAGAAAAGCGACGGAC--AGU	GUUUAGUCCGUCGCUUUUUUGGGUUU	Cleavage	3
stu-miR8008b	chr04:45992987|46143005	1.5	-1	1	24	146358	146383	AAACCCAGAAAAGCGACGGAC--AGU	GUUUGGUCCGUCGCUUUUCUGGAUUU	Cleavage	2
stu-miR8014-5p	chr04:61552141|61564931	1.5	-1	1	24	5905	5928	AUUGUUUCAUAUUGUAUUGUAUUU	CAAUACAAUACAUUAUGAAACAAU	Cleavage	1
stu-miR8030-3p	chr12:56131552|56176496	1.5	-1	1	22	43397	43418	UUAAAACCAAAUCAACCCAAAU	AUUUGGGUUGGUUUGGUUUUAA	Cleavage	1
stu-miR8030-3p	chr02:46852392|46871130	1.5	-1	1	22	808	829	UUAAAACCAAAUCAACCCAAAU	AUUUGGGUUGGUUUGGUUUUAA	Cleavage	1
stu-miR8030-3p	chr09:60167398|60171944	1.5	-1	1	22	1069	1090	UUAAAACCAAAUCAACCCAAAU	AUUUGGGUUGGUUUGGUUUUAA	Cleavage	1
stu-miR8030-3p	chr02:35847545|35898921	1.5	-1	1	22	26172	26193	UUAAAACCAAAUCAACCCAAAU	AUUUGGGUUGGUUUGGUUUUAA	Cleavage	1
stu-miR8030-3p	chr12:56131865|56177227	1.5	-1	1	22	43084	43105	UUAAAACCAAAUCAACCCAAAU	AUUUGGGUUGGUUUGGUUUUAA	Cleavage	1
stu-miR8030-3p	chr02:32337140|32356988	1.5	-1	1	22	4306	4327	UUAAAACCAAAUCAACCCAAAU	AUUUGGGUUGGUUUGGUUUUAA	Cleavage	1
stu-miR8030-3p	chr12:7033548|7182019	1.5	-1	1	22	34888	34909	UUAAAACCAAAUCAACCCAAAU	AUUUGGGUUGAUUUGGUUUAAA	Cleavage	1
stu-miR8030-3p	chr12:7036470|7182987	1.5	-1	1	22	35856	35877	UUAAAACCAAAUCAACCCAAAU	AUUUGGGUUGAUUUGGUUUAAA	Cleavage	1
stu-miR8030-3p	chr01:1179544|1238541	1.5	-1	1	22	18737	18758	UUAAAACCAAAUCAACCCAAAU	AUUUGGGUUGAGUUGGUUUUAA	Translation	1
stu-miR8030-5p	chr01:1179544|1238541	1.5	-1	1	23	18771	18793	UUGGGUUGGUUUGGUCUCGGGUU	AACCCGAGACCAAACCAACCCGA	Cleavage	2
stu-miR8030-5p	chr01:1179544|1238541	1.5	-1	1	23	36492	36514	UUGGGUUGGUUUGGUCUCGGGUU	AACCCGAGACCAAACCAACCCGA	Cleavage	2
stu-miR8030-5p	chr02:46852392|46871130	1.5	-1	1	23	842	864	UUGGGUUGGUUUGGUCUCGGGUU	AACCCGAGACCAAACCAACCCGA	Cleavage	1
stu-miR8031	chr03:22255879|22352796	1.5	-1	1	23	66305	66327	UUAGACACCUCAACUAAGACUUG	CACCUCUUAGUUGAGGUGUCAAA	Cleavage	1
stu-miR8032a-5p	chr04:4292026|4404424	1.5	-1	1	22	39144	39165	UGGUCGGCAUGACUCCCGAGGU	ACCUCGGGAGUCAUGUCGACCA	Cleavage	1
stu-miR8032b-3p	chr04:45992987|46143005	1.5	-1	1	22	79452	79473	AGUGUGAGUCGGUGCGAUUAGG	CCUAAUCGCAUCGACUCACACU	Cleavage	1
stu-miR8032b-5p	chr04:4292026|4404424	1.5	-1	1	22	39144	39165	UGGUCGGCAUGACUCCCGAGGU	ACCUCGGGAGUCAUGUCGACCA	Cleavage	1
stu-miR8032c	chr04:4292026|4404424	1.5	-1	1	22	39144	39165	UGGUCGGCAUGACUCCCGAGGU	ACCUCGGGAGUCAUGUCGACCA	Cleavage	1
stu-miR8032d-3p	chr03:35088231|35178788	1.5	-1	1	22	41804	41825	AGUGUGAGUUGGUGCGAUUAGG	CCUAAUCGCACCGACUCACACU	Translation	1
stu-miR8032d-3p	chr04:4292026|4404424	1.5	-1	1	22	39118	39139	AGUGUGAGUUGGUGCGAUUAGG	CCUAAUCGCACCGACUCACACU	Translation	1
stu-miR8032d-5p	chr04:4292026|4404424	1.5	-1	1	22	39144	39165	UGGUCGGCAUGACUCCCGAGGU	ACCUCGGGAGUCAUGUCGACCA	Cleavage	1
stu-miR8032e-5p	chr04:4292026|4404424	1.5	-1	1	22	39144	39165	UGGUCGGCAUGACUCCCGAGGU	ACCUCGGGAGUCAUGUCGACCA	Cleavage	1
stu-miR8032f-3p	chr04:45992987|46143005	1.5	-1	1	22	79452	79473	AGUGUGAGUCGGUGCGAUUAGG	CCUAAUCGCAUCGACUCACACU	Cleavage	1
stu-miR8032f-5p	chr04:4292026|4404424	1.5	-1	1	22	39144	39165	UGGUCGGCAUGACUCCCGAGGU	ACCUCGGGAGUCAUGUCGACCA	Cleavage	1
stu-miR8032g-3p	chr04:45992987|46143005	1.5	-1	1	22	79452	79473	AGUGUGAGUCGGUGCGAUUAGG	CCUAAUCGCAUCGACUCACACU	Cleavage	1
stu-miR8032g-5p	chr04:4292026|4404424	1.5	-1	1	22	39144	39165	UGGUCGGCAUGACUCCCGAGGU	ACCUCGGGAGUCAUGUCGACCA	Cleavage	1
stu-miR8039	chr01:1043880|1046571	1.5	-1	1	21	777	797	UUUCCUAUCUGAACUAUCACC	CGUGAUAGUUCAGGUAGGAAA	Cleavage	1
stu-miR8041a-5p	chr08:53001498|53122493	1.5	-1	1	20	101847	101866	GUGCUUUGCUAUUUUCAUUG	CAAUGAAAAUAGCAAAGCGC	Cleavage	1
stu-miR8041a-5p	chr08:53011557|53122493	1.5	-1	1	20	101847	101866	GUGCUUUGCUAUUUUCAUUG	CAAUGAAAAUAGCAAAGCGC	Cleavage	1
stu-miR8041b-5p	chr08:53011557|53122493	1.5	-1	1	20	101847	101866	GUGCUUUGCUAUUUUCAUUG	CAAUGAAAAUAGCAAAGCGC	Cleavage	1
stu-miR8041b-5p	chr08:53001498|53122493	1.5	-1	1	20	101847	101866	GUGCUUUGCUAUUUUCAUUG	CAAUGAAAAUAGCAAAGCGC	Cleavage	1
stu-miR1886a	chr10:47653351|47724817	2	-1	1	24	34592	34615	AUGGUAUCGUGAGAUGAAAUCAGC	ACUGAUUCUAUCUCACGAUACCAU	Cleavage	1
stu-miR1886b	chr10:47653351|47724817	2	-1	1	24	34592	34615	AUGGUAUCGUGAGAUGAAAUCAGC	ACUGAUUCUAUCUCACGAUACCAU	Cleavage	1
stu-miR1886c	chr10:47653351|47724817	2	-1	1	24	34592	34615	AUGGUAUCGUGAGAUGAAAUCAGC	ACUGAUUCUAUCUCACGAUACCAU	Cleavage	1
stu-miR1886d	chr10:47653351|47724817	2	-1	1	24	34592	34615	AUGGUAUCGUGAGAUGAAAUCAGC	ACUGAUUCUAUCUCACGAUACCAU	Cleavage	1
stu-miR1886e	chr10:47653351|47724817	2	-1	1	24	34592	34615	AUGGUAUCGUGAGAUGAAAUCAGC	ACUGAUUCUAUCUCACGAUACCAU	Cleavage	1
stu-miR1886f	chr10:47653351|47724817	2	-1	1	24	34592	34615	AUGGUAUCGUGAGAUGAAAUCAGC	ACUGAUUCUAUCUCACGAUACCAU	Cleavage	1
stu-miR1886g-3p	chr07:54338152|54349081	2	-1	1	22	2195	2216	UUUCAUAUUGAUUUCAUCUCAU	ACUAGCUCAAAUCAAUAUGAAA	Cleavage	1
stu-miR5303a	chr12:5419019|5433859	2	-1	1	24	11258	11281	UUUUGGAGAAUCCGACACGCACCC	GUGUGUGUGUUGGAUUCUCCAAAA	Cleavage	1
stu-miR5303a	chr10:2989455|3090550	2	-1	1	24	13811	13834	UUUUGGAGAAUCCGACACGCACCC	AGGUACAUGUCGGAUUCUCCAAAG	Cleavage	1
stu-miR5303b	chr12:5419019|5433859	2	-1	1	24	11258	11281	UUUUGGAGAAUCCGACACGCACCC	GUGUGUGUGUUGGAUUCUCCAAAA	Cleavage	1
stu-miR5303b	chr10:2989455|3090550	2	-1	1	24	13811	13834	UUUUGGAGAAUCCGACACGCACCC	AGGUACAUGUCGGAUUCUCCAAAG	Cleavage	1
stu-miR5303c	chr12:5419019|5433859	2	-1	1	24	11258	11281	UUUUGGAGAAUCCGACACGCACCC	GUGUGUGUGUUGGAUUCUCCAAAA	Cleavage	1
stu-miR5303c	chr10:2989455|3090550	2	-1	1	24	13811	13834	UUUUGGAGAAUCCGACACGCACCC	AGGUACAUGUCGGAUUCUCCAAAG	Cleavage	1
stu-miR5303d	chr12:5419019|5433859	2	-1	1	24	11258	11281	UUUUGGAGAAUCCGACACGCACCC	GUGUGUGUGUUGGAUUCUCCAAAA	Cleavage	1
stu-miR5303d	chr10:2989455|3090550	2	-1	1	24	13811	13834	UUUUGGAGAAUCCGACACGCACCC	AGGUACAUGUCGGAUUCUCCAAAG	Cleavage	1
stu-miR5303e	chr04:57718077|57722251	2	-1	1	24	1439	1462	UUUUGGAGAAUCUGACACGGGUGU	CCACUCAUGUUAGAUUCUCCAAAA	Cleavage	1
stu-miR5303f	chr12:654104|732904	2	-1	1	24	59650	59673	AUUUUUGGAGAAUCUGACACGGGU	ACCCGUCUCGGAUUCUCCAAAAAU	Cleavage	1
stu-miR5303f	chr11:43898829|43982035	2	-1	1	24	46431	46454	AUUUUUGGAGAAUCUGACACGGGU	AUGUGUGUCGGAUUCUCCAAAAAG	Cleavage	1
stu-miR5303f	chr11:43908028|43991051	2	-1	1	24	37232	37255	AUUUUUGGAGAAUCUGACACGGGU	AUGUGUGUCGGAUUCUCCAAAAAG	Cleavage	1
stu-miR5303g	chr09:3190168|3193651	2	-1	1	24	2838	2861	AUAUUUUUGAAGAGUCUGAGCAAC	GUCGUUGGGACUCUUCAAAAAUAU	Cleavage	1
stu-miR5303h	chr06:47056540|47122075	2	-1	1	24	52451	52474	AACAUUUUUGAAGAGUCUGAGCAA	UUGCUCGGACUCUUCAAAAAUGUC	Cleavage	1
stu-miR5303h	chr04:45992987|46143005	2	-1	1	24	21758	21781	AACAUUUUUGAAGAGUCUGAGCAA	UUGCUCACACUCUUCAAAAAUGUA	Cleavage	2
stu-miR5303h	chr06:47056540|47107321	2	-1	1	24	37697	37720	AACAUUUUUGAAGAGUCUGAGCAA	UUGCUCGGACUCUUCAAAAAUGUC	Cleavage	1
stu-miR5303h	chr01:58444121|58526248	2	-1	1	24	45948	45971	AACAUUUUUGAAGAGUCUGAGCAA	UUGCUCAGAAUCUUCAAAAAUGUC	Cleavage	2
stu-miR5303h	chr01:85259041|85314467	2	-1	1	24	37687	37710	AACAUUUUUGAAGAGUCUGAGCAA	UUGCUCAAACUCUUCAAAAAUGUC	Cleavage	1
stu-miR5303h	chr01:58444823|58555059	2	-1	1	24	45246	45269	AACAUUUUUGAAGAGUCUGAGCAA	UUGCUCAGAAUCUUCAAAAAUGUC	Cleavage	3
stu-miR5303h	chr01:3734669|3740153	2	-1	1	24	673	696	AACAUUUUUGAAGAGUCUGAGCAA	UUGCUCAUACUCUUCAAAAAUGUC	Cleavage	1
stu-miR5303h	chr11:43034232|43089688	2	-1	1	24	52018	52041	AACAUUUUUGAAGAGUCUGAGCAA	UUGUUCGGACACUUCAAAAAUGUU	Cleavage	1
stu-miR5303h	chr11:43065802|43088661	2	-1	1	24	20448	20471	AACAUUUUUGAAGAGUCUGAGCAA	UUGUUCGGACACUUCAAAAAUGUU	Cleavage	1
stu-miR5303h	chr07:43236775|43248083	2	-1	1	24	3341	3364	AACAUUUUUGAAGAGUCUGAGCAA	UUGCACGGACUCUUCAAAAAUGUC	Cleavage	1
stu-miR5303h	chr11:43898829|43982035	2	-1	1	24	46402	46425	AACAUUUUUGAAGAGUCUGAGCAA	UUGGUCGGACUCUUCAAAAAUGUC	Cleavage	1
stu-miR5303h	chr11:43908028|43991051	2	-1	1	24	37203	37226	AACAUUUUUGAAGAGUCUGAGCAA	UUGGUCGGACUCUUCAAAAAUGUC	Cleavage	1
stu-miR5303h	chr04:10172160|10200861	2	-1	1	24	758	781	AACAUUUUUGAAGAGUC-UGAGCAA	UUUC-CACGACUCUUCAAAAAUGUU	Cleavage	1
stu-miR5303i	chr09:3190168|3193651	2	-1	1	24	2838	2861	AUAUUUUUGAAGAGUCUGAGCAAC	GUCGUUGGGACUCUUCAAAAAUAU	Cleavage	1
stu-miR5303j	chr09:3190168|3193651	2	-1	1	24	2839	2862	AAUAUUUUUGAAGAGUCUGAGCAA	UCGUUGGGACUCUUCAAAAAUAUU	Cleavage	1
stu-miR6026-3p	chr01:65694028|65712542	2	-1	1	22	17184	17205	UUCUUGGCUAGAGUUGUAUUGC	AGAAUAGAACUCUAGCCAAGAG	Cleavage	1
stu-miR7980b-5p	chr10:724587|740261	2	-1	1	24	8262	8285	GUCCAAACACUGAUUCCAUCUCAU	AUGACAUGAAAUCAGUGUUUGGAU	Cleavage	1
stu-miR7985	chr11:42742670|42886413	2	-1	1	24	100024	100047	CGGGCUUGCCUAGAACGGGUUACC	GGUAACCCGCACUAGGCAAGCCCG	Cleavage	1
stu-miR7985	chr11:42742533|42841170	2	-1	1	24	54781	54804	CGGGCUUGCCUAGAACGGGUUACC	GGUAACCCGCACUAGGCAAGCCCG	Cleavage	1
stu-miR7985	chr08:964726|979262	2	-1	1	24	6959	6982	CGGGCUUGCCUAGAACGGGUUACC	GGUAACCCGCACUAGGCAAGCCCG	Cleavage	1
stu-miR7985	chr04:30972272|30994726	2	-1	1	24	21236	21259	CGGGCUUGCCUAGAACGGGUUACC	GGUAACCCGCACUAGGCAAGCCCG	Cleavage	1
stu-miR7985	chr11:42741246|42856628	2	-1	1	24	70239	70262	CGGGCUUGCCUAGAACGGGUUACC	GGUAACCCGCACUAGGCAAGCCCG	Cleavage	1
stu-miR7985	chr06:46700834|46797501	2	-1	1	24	83693	83716	CGGGCUUGCCUAGAACGGGUUACC	GGCAACCCGCACUAGGCAAGCCCG	Cleavage	1
stu-miR7985	chr06:46705986|46760063	2	-1	1	24	46255	46278	CGGGCUUGCCUAGAACGGGUUACC	GGCAACCCGCACUAGGCAAGCCCG	Cleavage	1
stu-miR7988	chr12:833776|920164	2	-1	1	24	9216	9239	AACGGAAAAGGGCCAAAAAUACCC	AGAUAAUUUUAGCCCUUUUCCGUU	Cleavage	1
stu-miR7988	chr12:849235|920164	2	-1	1	24	9216	9239	AACGGAAAAGGGCCAAAAAUACCC	AGAUAAUUUUAGCCCUUUUCCGUU	Cleavage	1
stu-miR7994a	chr01:83402599|83461525	2	-1	1	24	46626	46649	AUAUUAUACUUGGGCAUAAACUCC	AGAGUUUAGGCCCAAGUAUAAUAA	Cleavage	3
stu-miR7994b-3p	chr01:83402599|83461525	2	-1	1	24	46626	46649	AUAUUAUACUUGGGCAUAAACUCC	AGAGUUUAGGCCCAAGUAUAAUAA	Cleavage	3
stu-miR7998	chr10:54539613|54568029	2	-1	1	24	11845	11868	ACGGACCGUAGAUCAAUCCACAGU	ACUGUAGAUCGAUCUACGGUCCGU	Cleavage	1
stu-miR7998	chr04:45992987|46143005	2	-1	1	24	51858	51881	ACGGACCGUAGAUCAAUCCACAGU	ACCGUCGAUGGAUCUACGGUCCGU	Cleavage	2
stu-miR7998	chr04:45992987|46143005	2	-1	1	24	51969	51992	ACGGACCGUAGAUCAAUCCACAGU	ACCGUAGAUCGAUCUACGGUCCGU	Cleavage	2
stu-miR8001b-3p	chr04:59015512|59097503	2	-1	1	24	1790	1814	GGAUUUUCAUACUAAUUCCUA-GAA	UUCCUAGGGAUUAGUAUGAAAAUCU	Cleavage	1
stu-miR8006-5p	chr10:47653351|47724817	2	-1	1	24	35556	35579	UAGUUUUUGGACGACAGGGGCACC	GGUGCCCCUACCGUCCAAAAACUA	Cleavage	1
stu-miR8006-5p	chr12:59896655|59926114	2	-1	1	24	18889	18912	UAGUUUUUGGACGACAGGGGCACC	AGUGCCCCUACCGUCCAAAAACUA	Cleavage	1
stu-miR8006-5p	chr12:7033548|7182019	2	-1	1	24	134827	134850	UAGUUUUUGGACGACAGGGGCACC	GAUGCCCCUACCGUCCAAAAACUA	Cleavage	1
stu-miR8006-5p	chr12:7036470|7182987	2	-1	1	24	135795	135818	UAGUUUUUGGACGACAGGGGCACC	GAUGCCCCUACCGUCCAAAAACUA	Cleavage	1
stu-miR8008b	chr08:43934551|44002379	2	-1	1	24	30547	30570	AAACCCAGAAAAGCGACGGACAGU	UUUGUCUGUUGCUUUUCUGGGUUU	Cleavage	3
stu-miR8008b	chr08:43939579|44002379	2	-1	1	24	30547	30570	AAACCCAGAAAAGCGACGGACAGU	UUUGUCUGUUGCUUUUCUGGGUUU	Cleavage	3
stu-miR8008b	chr08:43942773|44085256	2	-1	1	24	113424	113447	AAACCCAGAAAAGCGACGGACAGU	UUUGUCUGUUGCUUUUCUGGGUUU	Cleavage	3
stu-miR8008b	chr08:43918085|44085256	2	-1	1	24	113424	113447	AAACCCAGAAAAGCGACGGACAGU	UUUGUCUGUUGCUUUUCUGGGUUU	Cleavage	3
stu-miR8008b	chr08:43919394|44085772	2	-1	1	24	113940	113963	AAACCCAGAAAAGCGACGGACAGU	UUUGUCUGUUGCUUUUCUGGGUUU	Cleavage	3
stu-miR8008b	chr08:53001498|53122493	2	-1	1	24	27096	27119	AAACCCAGAAAAGCGACGGACAGU	GCUAUCCAUCGCUUUUCUGGGUUC	Cleavage	1
stu-miR8008b	chr08:53011557|53122493	2	-1	1	24	27096	27119	AAACCCAGAAAAGCGACGGACAGU	GCUAUCCAUCGCUUUUCUGGGUUC	Cleavage	1
stu-miR8012	chr06:47056540|47122075	2	-1	1	24	11281	11304	AUGACUUUAAGUCGCGUCUGGCCC	GGGGCAGACGUGACUUAAAGUCAG	Cleavage	1
stu-miR8030-5p	chr03:22255879|22352796	2	-1	1	23	45719	45741	UUGGGUUGGUUUGGUCUCGGGUU	UAGUUGAAACCAAACCAACCCAA	Cleavage	1
stu-miR8030-5p	chr12:49084508|49170693	2	-1	1	23	28151	28173	UUGGGUUGGUUUGGUCUCGGGUU	UAGUUGAAACCAAACCAACCCAA	Cleavage	1
stu-miR8045	chr01:1043880|1046571	2	-1	1	21	660	680	AUUGAUAGUUGAGGUGUGUUU	AAGCACCCCUCAACUAUCAAU	Cleavage	1
stu-miR156a	chr01:83402599|83461525	2.5	-1	1	21	14245	14265	UUGACAGAAGAUAGAGAGCAC	UGGCUCUUCAUCUUCUGUCAA	Cleavage	1
stu-miR156b	chr01:83402599|83461525	2.5	-1	1	21	14245	14265	UUGACAGAAGAUAGAGAGCAC	UGGCUCUUCAUCUUCUGUCAA	Cleavage	1
stu-miR156c	chr01:83402599|83461525	2.5	-1	1	21	14245	14265	UUGACAGAAGAUAGAGAGCAC	UGGCUCUUCAUCUUCUGUCAA	Cleavage	1
stu-miR156d-5p	chr01:83402599|83461525	2.5	-1	1	21	14245	14265	UUGACAGAAGAUAGAGAGCAC	UGGCUCUUCAUCUUCUGUCAA	Cleavage	1
stu-miR390-5p	chr07:46310354|46366945	2.5	-1	1	21	9475	9495	AAGCUCAGGAGGGAUAGCACC	CUUUCUAUCCCUCCUUAGCUU	Cleavage	2
stu-miR390-5p	chr07:46310354|46366945	2.5	-1	1	21	14547	14567	AAGCUCAGGAGGGAUAGCACC	CUUUCUAUCCCUCCUUAGCUU	Cleavage	2
stu-miR482d-3p	chr11:43898829|43982035	2.5	-1	1	22	48890	48911	UCUUGCCUACACCGCCCAUGCC	GGAAUGGGGGGCGUAGGCAAGA	Translation	2
stu-miR482d-3p	chr11:43898829|43982035	2.5	-1	1	22	71821	71842	UCUUGCCUACACCGCCCAUGCC	GGAAUGGGGGGUGUUGGCAAGA	Cleavage	2
stu-miR482d-3p	chr11:43908028|43991051	2.5	-1	1	22	39691	39712	UCUUGCCUACACCGCCCAUGCC	GGAAUGGGGGGCGUAGGCAAGA	Translation	2
stu-miR482d-3p	chr11:43908028|43991051	2.5	-1	1	22	62622	62643	UCUUGCCUACACCGCCCAUGCC	GGAAUGGGGGGUGUUGGCAAGA	Cleavage	2
stu-miR482e-3p	chr11:43898829|43982035	2.5	-1	1	22	71821	71842	UCUUGCCAAUACCGCCCAUUCC	GGAAUGGGGGGUGUUGGCAAGA	Translation	1
stu-miR482e-3p	chr11:43908028|43991051	2.5	-1	1	22	62622	62643	UCUUGCCAAUACCGCCCAUUCC	GGAAUGGGGGGUGUUGGCAAGA	Translation	1
stu-miR5303a	chr01:58444823|58555059	2.5	-1	1	24	15643	15666	UUUUGGAGAAUCCGACACGCACCC	AGGUGUGUGUCGGAUCCUCCAAAA	Cleavage	2
stu-miR5303a	chr01:58444121|58526248	2.5	-1	1	24	16345	16368	UUUUGGAGAAUCCGACACGCACCC	AGGUGUGUGUCGGAUCCUCCAAAA	Cleavage	1
stu-miR5303a	chr06:47056540|47122075	2.5	-1	1	24	52476	52500	UUUUGGAGAAUCCGACACGCA-CCC	GGGAUGUGUGUCGGAUUCACCAAAA	Cleavage	1
stu-miR5303a	chr06:47056540|47107321	2.5	-1	1	24	37722	37746	UUUUGGAGAAUCCGACACGCA-CCC	GGGAUGUGUGUCGGAUUCACCAAAA	Cleavage	1
stu-miR5303a	chr07:9307386|9438603	2.5	-1	1	24	114438	114461	UUUUGGAGAAUCCGACACGCACCC	GCACCCGUGUUGAAUUCUCCAAAA	Cleavage	1
stu-miR5303a	chr05:50832866|50852843	2.5	-1	1	24	4805	4828	UUUUGGAGAAUCCGACACGCACCC	ACACCCGUGUUGGAUCCUCCAAAA	Cleavage	1
stu-miR5303a	chr01:85259041|85314467	2.5	-1	1	24	23127	23150	UUUUGGAGAAUCCGACACGCACCC	ACCCCCGUAUCGUAUUCUCCAAAA	Cleavage	1
stu-miR5303a	chr03:48878529|48903638	2.5	-1	1	24	2375	2398	UUUUGGAGAAUCCGACACGCACCC	CCACCCUUGUCGGAUCCUCCAAAA	Cleavage	1
stu-miR5303b	chr01:58444823|58555059	2.5	-1	1	24	15643	15666	UUUUGGAGAAUCCGACACGCACCC	AGGUGUGUGUCGGAUCCUCCAAAA	Cleavage	2
stu-miR5303b	chr01:58444121|58526248	2.5	-1	1	24	16345	16368	UUUUGGAGAAUCCGACACGCACCC	AGGUGUGUGUCGGAUCCUCCAAAA	Cleavage	1
stu-miR5303b	chr06:47056540|47122075	2.5	-1	1	24	52476	52500	UUUUGGAGAAUCCGACACGCA-CCC	GGGAUGUGUGUCGGAUUCACCAAAA	Cleavage	1
stu-miR5303b	chr06:47056540|47107321	2.5	-1	1	24	37722	37746	UUUUGGAGAAUCCGACACGCA-CCC	GGGAUGUGUGUCGGAUUCACCAAAA	Cleavage	1
stu-miR5303b	chr07:9307386|9438603	2.5	-1	1	24	114438	114461	UUUUGGAGAAUCCGACACGCACCC	GCACCCGUGUUGAAUUCUCCAAAA	Cleavage	1
stu-miR5303b	chr05:50832866|50852843	2.5	-1	1	24	4805	4828	UUUUGGAGAAUCCGACACGCACCC	ACACCCGUGUUGGAUCCUCCAAAA	Cleavage	1
stu-miR5303b	chr01:85259041|85314467	2.5	-1	1	24	23127	23150	UUUUGGAGAAUCCGACACGCACCC	ACCCCCGUAUCGUAUUCUCCAAAA	Cleavage	1
stu-miR5303b	chr03:48878529|48903638	2.5	-1	1	24	2375	2398	UUUUGGAGAAUCCGACACGCACCC	CCACCCUUGUCGGAUCCUCCAAAA	Cleavage	1
stu-miR5303c	chr01:58444823|58555059	2.5	-1	1	24	15643	15666	UUUUGGAGAAUCCGACACGCACCC	AGGUGUGUGUCGGAUCCUCCAAAA	Cleavage	2
stu-miR5303c	chr01:58444121|58526248	2.5	-1	1	24	16345	16368	UUUUGGAGAAUCCGACACGCACCC	AGGUGUGUGUCGGAUCCUCCAAAA	Cleavage	1
stu-miR5303c	chr06:47056540|47122075	2.5	-1	1	24	52476	52500	UUUUGGAGAAUCCGACACGCA-CCC	GGGAUGUGUGUCGGAUUCACCAAAA	Cleavage	1
stu-miR5303c	chr06:47056540|47107321	2.5	-1	1	24	37722	37746	UUUUGGAGAAUCCGACACGCA-CCC	GGGAUGUGUGUCGGAUUCACCAAAA	Cleavage	1
stu-miR5303c	chr07:9307386|9438603	2.5	-1	1	24	114438	114461	UUUUGGAGAAUCCGACACGCACCC	GCACCCGUGUUGAAUUCUCCAAAA	Cleavage	1
stu-miR5303c	chr05:50832866|50852843	2.5	-1	1	24	4805	4828	UUUUGGAGAAUCCGACACGCACCC	ACACCCGUGUUGGAUCCUCCAAAA	Cleavage	1
stu-miR5303c	chr01:85259041|85314467	2.5	-1	1	24	23127	23150	UUUUGGAGAAUCCGACACGCACCC	ACCCCCGUAUCGUAUUCUCCAAAA	Cleavage	1
stu-miR5303c	chr03:48878529|48903638	2.5	-1	1	24	2375	2398	UUUUGGAGAAUCCGACACGCACCC	CCACCCUUGUCGGAUCCUCCAAAA	Cleavage	1
stu-miR5303d	chr01:58444823|58555059	2.5	-1	1	24	15643	15666	UUUUGGAGAAUCCGACACGCACCC	AGGUGUGUGUCGGAUCCUCCAAAA	Cleavage	2
stu-miR5303d	chr01:58444121|58526248	2.5	-1	1	24	16345	16368	UUUUGGAGAAUCCGACACGCACCC	AGGUGUGUGUCGGAUCCUCCAAAA	Cleavage	1
stu-miR5303d	chr06:47056540|47107321	2.5	-1	1	24	37722	37746	UUUUGGAGAAUCCGACACGCA-CCC	GGGAUGUGUGUCGGAUUCACCAAAA	Cleavage	1
stu-miR5303d	chr06:47056540|47122075	2.5	-1	1	24	52476	52500	UUUUGGAGAAUCCGACACGCA-CCC	GGGAUGUGUGUCGGAUUCACCAAAA	Cleavage	1
stu-miR5303d	chr07:9307386|9438603	2.5	-1	1	24	114438	114461	UUUUGGAGAAUCCGACACGCACCC	GCACCCGUGUUGAAUUCUCCAAAA	Cleavage	1
stu-miR5303d	chr05:50832866|50852843	2.5	-1	1	24	4805	4828	UUUUGGAGAAUCCGACACGCACCC	ACACCCGUGUUGGAUCCUCCAAAA	Cleavage	1
stu-miR5303d	chr01:85259041|85314467	2.5	-1	1	24	23127	23150	UUUUGGAGAAUCCGACACGCACCC	ACCCCCGUAUCGUAUUCUCCAAAA	Cleavage	1
stu-miR5303d	chr03:48878529|48903638	2.5	-1	1	24	2375	2398	UUUUGGAGAAUCCGACACGCACCC	CCACCCUUGUCGGAUCCUCCAAAA	Cleavage	1
stu-miR5303e	chr10:47653351|47724817	2.5	-1	1	24	25887	25910	UUUUGGAGAAUCUGACACGGGUGU	GCACCCGUGUCGGAUUCUCCAAAU	Cleavage	1
stu-miR5303e	chr12:654104|732904	2.5	-1	1	24	59648	59671	UUUUGGAGAAUCUGACACGGGUGU	GCACCCGUCUCGGAUUCUCCAAAA	Cleavage	1
stu-miR5303e	chr11:43908028|43991051	2.5	-1	1	24	37228	37253	UUUUGGAGAAUCUGACACGGGU--GU	ACGGAUGUGUGUCGGAUUCUCCAAAA	Cleavage	1
stu-miR5303e	chr11:43898829|43982035	2.5	-1	1	24	46427	46452	UUUUGGAGAAUCUGACACGGGU--GU	ACGGAUGUGUGUCGGAUUCUCCAAAA	Cleavage	1
stu-miR5303e	chr01:58444823|58555059	2.5	-1	1	24	91282	91307	UUUUGGAGAAUCUGACACGGG--UGU	ACGGGUGCGUGUUGGAUUCUCCAAAA	Cleavage	1
stu-miR5303e	chr07:43236775|43248083	2.5	-1	1	24	3374	3397	UUUUGGAGAAUCUGACACGGGUGU	AUGUACGUGCCAGAUACUCCAAAA	Cleavage	1
stu-miR5303f	chr10:47653351|47724817	2.5	-1	1	24	25889	25912	AUUUUUGGAGAAUCUGACACGGGU	ACCCGUGUCGGAUUCUCCAAAUAU	Cleavage	1
stu-miR5303f	chr01:58444823|58555059	2.5	-1	1	24	15645	15668	AUUUUUGGAGAAUCUGACACGGGU	GUGUGUGUCGGAUCCUCCAAAAAU	Translation	1
stu-miR5303f	chr01:58444121|58526248	2.5	-1	1	24	16347	16370	AUUUUUGGAGAAUCUGACACGGGU	GUGUGUGUCGGAUCCUCCAAAAAU	Translation	1
stu-miR5303g	chr06:47056540|47122075	2.5	-1	1	24	52450	52473	AUAUUUUUGAAGAGUCUGAGCAAC	GUUGCUCGGACUCUUCAAAAAUGU	Cleavage	1
stu-miR5303g	chr04:45992987|46143005	2.5	-1	1	24	21757	21780	AUAUUUUUGAAGAGUCUGAGCAAC	GUUGCUCACACUCUUCAAAAAUGU	Cleavage	1
stu-miR5303g	chr06:47056540|47107321	2.5	-1	1	24	37696	37719	AUAUUUUUGAAGAGUCUGAGCAAC	GUUGCUCGGACUCUUCAAAAAUGU	Cleavage	1
stu-miR5303g	chr01:85259041|85314467	2.5	-1	1	24	37686	37709	AUAUUUUUGAAGAGUCUGAGCAAC	GUUGCUCAAACUCUUCAAAAAUGU	Cleavage	1
stu-miR5303g	chr01:58444823|58555059	2.5	-1	1	24	45245	45268	AUAUUUUUGAAGAGUCUGAGCAAC	GUUGCUCAGAAUCUUCAAAAAUGU	Cleavage	1
stu-miR5303g	chr01:58444121|58526248	2.5	-1	1	24	45947	45970	AUAUUUUUGAAGAGUCUGAGCAAC	GUUGCUCAGAAUCUUCAAAAAUGU	Cleavage	1
stu-miR5303g	chr01:3734669|3740153	2.5	-1	1	24	672	695	AUAUUUUUGAAGAGUCUGAGCAAC	GUUGCUCAUACUCUUCAAAAAUGU	Cleavage	1
stu-miR5303g	chr11:562019|585162	2.5	-1	1	24	22255	22280	AUAUUUUUGAAGAGUCUGAGCA--AC	GUGCUGCUCGGACUCUUCAAAAAUGU	Cleavage	1
stu-miR5303g	chr11:43898829|43982035	2.5	-1	1	24	46401	46424	AUAUUUUUGAAGAGUCUGAGCAAC	GUUGGUCGGACUCUUCAAAAAUGU	Cleavage	1
stu-miR5303g	chr11:43908028|43991051	2.5	-1	1	24	37202	37225	AUAUUUUUGAAGAGUCUGAGCAAC	GUUGGUCGGACUCUUCAAAAAUGU	Cleavage	1
stu-miR5303h	chr04:45992987|46143005	2.5	-1	1	24	93308	93331	AACAUUUUUGAAGAGUCUGAGCAA	UUGCUCAGACUUUUCAAAAAUGUG	Cleavage	2
stu-miR5303h	chr07:53011279|53020553	2.5	-1	1	24	5877	5900	AACAUUUUUGAAGAGUCUGAGCAA	UUGCUCGGACUCUCCAAAAAUGUU	Translation	1
stu-miR5303h	chr10:57193091|57203491	2.5	-1	1	24	7096	7119	AACAUUUUUGAAGAGUCUGAGCAA	UUGCUCGGACUCUCCAAAAAUGUU	Translation	1
stu-miR5303h	chr11:35581671|35611654	2.5	-1	1	24	1131	1154	AACAUUUUUGAAGAGUCUGAGCAA	UCGCUCGGACUCUUCAAAAUUGUU	Cleavage	1
stu-miR5303i	chr06:47056540|47122075	2.5	-1	1	24	52450	52473	AUAUUUUUGAAGAGUCUGAGCAAC	GUUGCUCGGACUCUUCAAAAAUGU	Cleavage	1
stu-miR5303i	chr04:45992987|46143005	2.5	-1	1	24	21757	21780	AUAUUUUUGAAGAGUCUGAGCAAC	GUUGCUCACACUCUUCAAAAAUGU	Cleavage	1
stu-miR5303i	chr06:47056540|47107321	2.5	-1	1	24	37696	37719	AUAUUUUUGAAGAGUCUGAGCAAC	GUUGCUCGGACUCUUCAAAAAUGU	Cleavage	1
stu-miR5303i	chr01:3734669|3740153	2.5	-1	1	24	672	695	AUAUUUUUGAAGAGUCUGAGCAAC	GUUGCUCAUACUCUUCAAAAAUGU	Cleavage	1
stu-miR5303i	chr01:58444121|58526248	2.5	-1	1	24	45947	45970	AUAUUUUUGAAGAGUCUGAGCAAC	GUUGCUCAGAAUCUUCAAAAAUGU	Cleavage	1
stu-miR5303i	chr01:85259041|85314467	2.5	-1	1	24	37686	37709	AUAUUUUUGAAGAGUCUGAGCAAC	GUUGCUCAAACUCUUCAAAAAUGU	Cleavage	1
stu-miR5303i	chr01:58444823|58555059	2.5	-1	1	24	45245	45268	AUAUUUUUGAAGAGUCUGAGCAAC	GUUGCUCAGAAUCUUCAAAAAUGU	Cleavage	1
stu-miR5303i	chr11:562019|585162	2.5	-1	1	24	22255	22280	AUAUUUUUGAAGAGUCUGAGCA--AC	GUGCUGCUCGGACUCUUCAAAAAUGU	Cleavage	1
stu-miR5303i	chr11:43908028|43991051	2.5	-1	1	24	37202	37225	AUAUUUUUGAAGAGUCUGAGCAAC	GUUGGUCGGACUCUUCAAAAAUGU	Cleavage	1
stu-miR5303i	chr11:43898829|43982035	2.5	-1	1	24	46401	46424	AUAUUUUUGAAGAGUCUGAGCAAC	GUUGGUCGGACUCUUCAAAAAUGU	Cleavage	1
stu-miR5303j	chr12:5419019|5433859	2.5	-1	1	24	11231	11254	AAUAUUUUUGAAGAGUCUGAGCAA	UUGCUCAGACUCUUCAAAAAUGUC	Cleavage	1
stu-miR5303j	chr11:562019|585162	2.5	-1	1	24	22258	22281	AAUAUUUUUGAAGAGUCUGAGCAA	CUGCUCGGACUCUUCAAAAAUGUU	Cleavage	1
stu-miR6024-3p	chr11:5836798|5891819	2.5	-1	1	22	3011	3032	UUUUAGCAAGAGUUGUUUUCCC	GGUAAGACAACUCUUGCUAGAA	Cleavage	1
stu-miR7980b-3p	chr10:47653351|47724817	2.5	-1	1	24	34582	34605	GAGAUGGAAUCAGUGUUUGGACAU	AUGUCCAAAUACUGAUUCUAUCUC	Cleavage	1
stu-miR7980b-5p	chr02:30259664|30267242	2.5	-1	1	24	4437	4460	GUCCAAACACUGAUUCCAUCUCAU	GUGAGAUGAAAUCAGCGUUUGGAC	Cleavage	1
stu-miR7981-3p	chr06:1518075|1559419	2.5	-1	1	24	15185	15208	AUAGGACUUUAGUUUAGUUAAGGU	ACCUUAACUAAACUAAGGUCCUAC	Cleavage	1
stu-miR7981-3p	chr11:35581671|35611654	2.5	-1	1	24	21293	21316	AUAGGACUUUAGUUUAGUUAAGGU	GCCUUUACUAAACUAAGGUCCUAU	Cleavage	1
stu-miR7983-5p	chr10:2989455|3090550	2.5	-1	1	24	72844	72867	UAAAGUCUUUAGCGACAUUGGUUC	UAACUAAUGUCGGUAAAGACUUUU	Cleavage	1
stu-miR7984a	chr04:30972272|30994726	2.5	-1	1	24	1497	1520	AUACCGAACUUUGGAAAUGACCUU	AGGGUCCUUUCCAAAGUUUGGUAU	Cleavage	1
stu-miR7984b-5p	chr04:30972272|30994726	2.5	-1	1	24	1497	1520	AUACCGAACUUUGGAAAUGACCUU	AGGGUCCUUUCCAAAGUUUGGUAU	Cleavage	1
stu-miR7984c-3p	chr08:39186971|39215566	2.5	-1	1	24	2911	2934	CCUUCAUAAAGUUUGGUAUCGUAA	UUACGAUACCGAACUUUAUGGAGG	Cleavage	1
stu-miR7984c-3p	chr08:816181|873761	2.5	-1	1	24	17436	17459	CCUUCAUAAAGUUUGGUAUCGUAA	UUACGAUACAAAACUUUAUGGAGG	Cleavage	1
stu-miR7984c-3p	chr08:1474434|1651581	2.5	-1	1	24	164386	164409	CCUUCAUAAAGUUUGGUAUCGUAA	UUACGAUAUCAAACUUUAUUAAGG	Cleavage	1
stu-miR7984c-3p	chr08:1473330|1649928	2.5	-1	1	24	162733	162756	CCUUCAUAAAGUUUGGUAUCGUAA	UUACGAUAUCAAACUUUAUUAAGG	Cleavage	1
stu-miR7984c-3p	chr08:846226|873761	2.5	-1	1	24	17436	17459	CCUUCAUAAAGUUUGGUAUCGUAA	UUACGAUACAAAACUUUAUGGAGG	Cleavage	1
stu-miR7984d-3p	chr05:50832866|50852843	2.5	-1	1	24	13386	13409	CAAUUUCGGUCAAAGUUCGGAUAU	AUAUCUGAACUUUGAUCGAAAUUG	Cleavage	1
stu-miR7984d-3p	chr07:53424114|53454196	2.5	-1	1	24	20690	20713	CAAUUUCGGUCAAAGUUCGGAUAU	AUAUCCCAACUUUGGCCGAAAUUG	Translation	1
stu-miR7984d-3p	chr04:30972272|30994726	2.5	-1	1	24	1289	1312	CAAUUUCGGUCAAAGUUCGGAUAU	AUACUCUAACUUUGGCCGAAAUUG	Translation	1
stu-miR7984d-5p	chr07:43236775|43248083	2.5	-1	1	24	10056	10079	AUCCGAACUUUGACCGAAAUUGCU	AGCAAUUUCGAUCAAAGUUCGAAU	Cleavage	1
stu-miR7984d-5p	chr08:1473330|1649928	2.5	-1	1	24	162938	162961	AUCCGAACUUUGACCGAAAUUGCU	AGUAAUUUCGAACAAAGUUCGGAU	Cleavage	2
stu-miR7984d-5p	chr08:1473330|1649928	2.5	-1	1	24	167176	167199	AUCCGAACUUUGACCGAAAUUGCU	AGUAAUUUCUGUCAAAGUUCGAAU	Cleavage	2
stu-miR7984d-5p	chr08:1474434|1651581	2.5	-1	1	24	164591	164614	AUCCGAACUUUGACCGAAAUUGCU	AGUAAUUUCGAACAAAGUUCGGAU	Cleavage	2
stu-miR7984d-5p	chr08:1474434|1651581	2.5	-1	1	24	168829	168852	AUCCGAACUUUGACCGAAAUUGCU	AGUAAUUUCUGUCAAAGUUCGAAU	Cleavage	2
stu-miR7984d-5p	chr05:50832866|50852843	2.5	-1	1	24	13618	13641	AUCCGAACUUUGACCGAAAUUGCU	AACAAUUUCGAUCAAAGUUCAGAU	Cleavage	1
stu-miR7987	chr08:53001498|53122493	2.5	-1	1	24	29279	29302	ACACUAGUUGAUCUUAUUGAUGAC	UAAAUCAAUAGGAUCAACUAGUAU	Cleavage	1
stu-miR7987	chr08:53011557|53122493	2.5	-1	1	24	29279	29302	ACACUAGUUGAUCUUAUUGAUGAC	UAAAUCAAUAGGAUCAACUAGUAU	Cleavage	1
stu-miR7988	chr05:8309678|8344383	2.5	-1	1	24	7578	7601	AACGGAAAAGGGCCAAAAAUACCC	GGGUAUUUUAGGCCCUUUUCCAUU	Cleavage	1
stu-miR7988	chr01:85259041|85314467	2.5	-1	1	24	28635	28658	AACGGAAAAGGGCCAAAAAUACCC	GGGUAAUUUUGACCCUUUUCCGUU	Cleavage	1
stu-miR7988	chr09:56104889|56144009	2.5	-1	1	24	629	653	AACGGAAAAGGGCCAAAAAU-ACCC	GGGACAUUUUCGGCCCUUUUCAGUU	Cleavage	2
stu-miR7988	chr01:1179544|1238541	2.5	-1	1	24	7407	7431	AACGGAAAAGGGCCAAAAAU-ACCC	GGGUCAAUUUUGACCCUUUUCCGUU	Cleavage	1
stu-miR7993a	chr07:54338152|54349081	2.5	-1	1	24	9875	9898	AUAUUUUAUGUGGUUAACUUAACU	AGAUAUGUUAACCACCUAAAAUAU	Cleavage	1
stu-miR7993b-3p	chr07:54338152|54349081	2.5	-1	1	24	9875	9898	AUAUUUUAUGUGGUUAACUUAACU	AGAUAUGUUAACCACCUAAAAUAU	Cleavage	1
stu-miR7993c	chr07:54338152|54349081	2.5	-1	1	24	9875	9898	AUAUUUUAUGUGGUUAACUUAACU	AGAUAUGUUAACCACCUAAAAUAU	Cleavage	1
stu-miR7993d	chr07:54338152|54349081	2.5	-1	1	24	9875	9898	AUAUUUUAUGUGGUUAACUUAACU	AGAUAUGUUAACCACCUAAAAUAU	Cleavage	1
stu-miR7997a	chr10:858378|877119	2.5	-1	1	21	1457	1477	AUGCUGCUCGGACUCUUCAAA	UUUGAAGGGUCCGAGUAGCAU	Cleavage	1
stu-miR7997a	chr04:69910019|69956684	2.5	-1	1	21	19173	19193	AUGCUGCUCGGACUCUUCAAA	UUUGGAGAGUCCGAGCAACAU	Cleavage	2
stu-miR7997a	chr04:69910019|69956684	2.5	-1	1	21	43512	43532	AUGCUGCUCGGACUCUUCAAA	UUUGGAGAGUCCGAGCAACAU	Cleavage	2
stu-miR7997a	chr03:2797807|2862899	2.5	-1	1	21	57447	57467	AUGCUGCUCGGACUCUUCAAA	UUUGGAGAGUCCGAGCAACAU	Cleavage	1
stu-miR7997a	chr04:69910681|69954443	2.5	-1	1	21	18511	18531	AUGCUGCUCGGACUCUUCAAA	UUUGGAGAGUCCGAGCAACAU	Cleavage	2
stu-miR7997a	chr04:69910681|69954443	2.5	-1	1	21	42850	42870	AUGCUGCUCGGACUCUUCAAA	UUUGGAGAGUCCGAGCAACAU	Cleavage	2
stu-miR7997a	chr03:2788826|2856028	2.5	-1	1	21	50576	50596	AUGCUGCUCGGACUCUUCAAA	UUUGGAGAGUCCGAGCAACAU	Cleavage	1
stu-miR7997a	chr11:43034232|43089688	2.5	-1	1	21	981	1001	AUGCUGCUCGGACUCUUCAAA	UUUGAAAAGUCCGAGCAACAU	Cleavage	1
stu-miR7997a	chr11:43023496|43074042	2.5	-1	1	21	11717	11737	AUGCUGCUCGGACUCUUCAAA	UUUGAAAAGUCCGAGCAACAU	Cleavage	1
stu-miR7997b	chr10:858378|877119	2.5	-1	1	21	1457	1477	AUGCUGCUCGGACUCUUCAAA	UUUGAAGGGUCCGAGUAGCAU	Cleavage	1
stu-miR7997b	chr04:69910019|69956684	2.5	-1	1	21	19173	19193	AUGCUGCUCGGACUCUUCAAA	UUUGGAGAGUCCGAGCAACAU	Cleavage	2
stu-miR7997b	chr04:69910019|69956684	2.5	-1	1	21	43512	43532	AUGCUGCUCGGACUCUUCAAA	UUUGGAGAGUCCGAGCAACAU	Cleavage	2
stu-miR7997b	chr03:2797807|2862899	2.5	-1	1	21	57447	57467	AUGCUGCUCGGACUCUUCAAA	UUUGGAGAGUCCGAGCAACAU	Cleavage	1
stu-miR7997b	chr04:69910681|69954443	2.5	-1	1	21	18511	18531	AUGCUGCUCGGACUCUUCAAA	UUUGGAGAGUCCGAGCAACAU	Cleavage	2
stu-miR7997b	chr04:69910681|69954443	2.5	-1	1	21	42850	42870	AUGCUGCUCGGACUCUUCAAA	UUUGGAGAGUCCGAGCAACAU	Cleavage	2
stu-miR7997b	chr03:2788826|2856028	2.5	-1	1	21	50576	50596	AUGCUGCUCGGACUCUUCAAA	UUUGGAGAGUCCGAGCAACAU	Cleavage	1
stu-miR7997b	chr11:43023496|43074042	2.5	-1	1	21	11717	11737	AUGCUGCUCGGACUCUUCAAA	UUUGAAAAGUCCGAGCAACAU	Cleavage	1
stu-miR7997b	chr11:43034232|43089688	2.5	-1	1	21	981	1001	AUGCUGCUCGGACUCUUCAAA	UUUGAAAAGUCCGAGCAACAU	Cleavage	1
stu-miR7997c	chr03:2788826|2856028	2.5	-1	1	24	50573	50596	AUAUUGCUCGGACUCUUCAAAAAU	AUUUUUGGAGAGUCCGAGCAACAU	Cleavage	1
stu-miR7997c	chr03:2797807|2862899	2.5	-1	1	24	57444	57467	AUAUUGCUCGGACUCUUCAAAAAU	AUUUUUGGAGAGUCCGAGCAACAU	Cleavage	1
stu-miR7997c	chr11:43034232|43089688	2.5	-1	1	24	978	1001	AUAUUGCUCGGACUCUUCAAAAAU	AUUUUUGAAAAGUCCGAGCAACAU	Cleavage	1
stu-miR7997c	chr11:43898829|43982035	2.5	-1	1	24	75815	75838	AUAUUGCUCGGACUCUUCAAAAAU	AUUUUUGAAAAGUCCGAGCAAGAU	Cleavage	1
stu-miR7997c	chr11:43908028|43991051	2.5	-1	1	24	66616	66639	AUAUUGCUCGGACUCUUCAAAAAU	AUUUUUGAAAAGUCCGAGCAAGAU	Cleavage	1
stu-miR7997c	chr11:43023496|43074042	2.5	-1	1	24	11714	11737	AUAUUGCUCGGACUCUUCAAAAAU	AUUUUUGAAAAGUCCGAGCAACAU	Cleavage	1
stu-miR7997c	chr04:69910019|69956684	2.5	-1	1	24	19170	19193	AUAUUGCUCGGACUCUUCAAAAAU	AUAUUUGGAGAGUCCGAGCAACAU	Cleavage	2
stu-miR7997c	chr04:69910019|69956684	2.5	-1	1	24	43509	43532	AUAUUGCUCGGACUCUUCAAAAAU	AUAUUUGGAGAGUCCGAGCAACAU	Cleavage	2
stu-miR7997c	chr04:69910681|69954443	2.5	-1	1	24	18508	18531	AUAUUGCUCGGACUCUUCAAAAAU	AUAUUUGGAGAGUCCGAGCAACAU	Cleavage	2
stu-miR7997c	chr04:69910681|69954443	2.5	-1	1	24	42847	42870	AUAUUGCUCGGACUCUUCAAAAAU	AUAUUUGGAGAGUCCGAGCAACAU	Cleavage	2
stu-miR7998	chr00:21286882|21420227	2.5	-1	1	24	53924	53947	ACGGACCGUAGAUCAAUCCACAGU	ACCGUGGUUUGAUCUACGGACCGU	Cleavage	1
stu-miR8001a	chr04:59015512|59097503	2.5	-1	1	24	1836	1859	UCCUGGGGAUUAGUAUGAAAAUUC	AAAUUUUCAUACUAAUCCCCAUGU	Cleavage	1
stu-miR8001b-3p	chr12:7033548|7182019	2.5	-1	1	24	133931	133955	GGAUUUUCAUACUAAUUCCUA-GAA	UUCCUAGGGAUUAGUAUGAAAAUUC	Cleavage	1
stu-miR8001b-3p	chr12:7036470|7182987	2.5	-1	1	24	134899	134923	GGAUUUUCAUACUAAUUCCUA-GAA	UUCCUAGGGAUUAGUAUGAAAAUUC	Cleavage	1
stu-miR8001b-5p	chr02:35847545|35898921	2.5	-1	1	24	3041	3064	AUGGGGAUUAGUAUGAAAAUUUGC	GCAAAUUUUCAUACUAAUCUCCAG	Cleavage	1
stu-miR8001b-5p	chr09:55629712|55745969	2.5	-1	1	24	109915	109938	AUGGGGAUUAGUAUGAAAAUUUGC	GCAAAUUUUCAUACUAAUCCCUAG	Cleavage	1
stu-miR8001b-5p	chr06:57963204|57981806	2.5	-1	1	24	14238	14261	AUGGGGAUUAGUAUGAAAAUUUGC	GCGGAUUUUCAUACUAAUCCCUAG	Cleavage	1
stu-miR8002-5p	chr10:53505382|53604618	2.5	-1	1	24	17934	17957	UUUUUCGUGAUAAUAAUGGAAUCA	AAACACCAAUAUUAUCACAAAAAA	Cleavage	1
stu-miR8002-5p	chr10:53504558|53603556	2.5	-1	1	24	18758	18781	UUUUUCGUGAUAAUAAUGGAAUCA	AAACACCAAUAUUAUCACAAAAAA	Cleavage	1
stu-miR8002-5p	chr10:53504751|53603556	2.5	-1	1	24	18565	18588	UUUUUCGUGAUAAUAAUGGAAUCA	AAACACCAAUAUUAUCACAAAAAA	Cleavage	1
stu-miR8005a	chr01:1179544|1238541	2.5	-1	1	24	3929	3951	UUUAGAGUUUAAGGUUUAGAGUUU	AAAC-CUCAACCUUAAAGUCUAAA	Cleavage	1
stu-miR8005b-3p	chr01:1179544|1238541	2.5	-1	1	24	3929	3951	UUUAGAGUUUAAGGUUUAGAGUUU	AAAC-CUCAACCUUAAAGUCUAAA	Cleavage	1
stu-miR8005c	chr01:1179544|1238541	2.5	-1	1	24	3929	3951	UUUAGAGUUUAAGGUUUAGAGUUU	AAAC-CUCAACCUUAAAGUCUAAA	Cleavage	1
stu-miR8006-5p	chr05:8386736|8411079	2.5	-1	1	24	11341	11364	UAGUUUUUGGACGACAGGGGCACC	GGUGCCCCUGCCGUCUAAAAACUA	Cleavage	1
stu-miR8007a-3p	chr03:43683912|43720001	2.5	-1	1	24	9797	9820	CGAAAAAUGAAAAGUGCCACAUAA	UUAUGUGGCGCUUUUCAUUUUUUG	Cleavage	1
stu-miR8007a-5p	chr11:42861429|42886102	2.5	-1	1	24	9591	9614	AUGUGGCACUUUUCGGAUUUUGAG	CUAAAAAUCUGAAAAGUGUCACAU	Cleavage	1
stu-miR8007a-5p	chr11:42742670|42886413	2.5	-1	1	24	9902	9925	AUGUGGCACUUUUCGGAUUUUGAG	CUAAAAAUCUGAAAAGUGUCACAU	Cleavage	1
stu-miR8007a-5p	chr11:42861276|42885109	2.5	-1	1	24	8598	8621	AUGUGGCACUUUUCGGAUUUUGAG	CUAAAAAUCUGAAAAGUGUCACAU	Cleavage	1
stu-miR8007b-5p	chr08:1474434|1651581	2.5	-1	1	24	93890	93913	AUGUGACACUUUUUGAAUUUCGAG	CUCGAAAUUCGAAAAAUGUCACAU	Cleavage	1
stu-miR8007b-5p	chr08:1473330|1649928	2.5	-1	1	24	92237	92260	AUGUGACACUUUUUGAAUUUCGAG	CUCGAAAUUCGAAAAAUGUCACAU	Cleavage	1
stu-miR8007b-5p	chr09:55629712|55745969	2.5	-1	1	24	50906	50927	AUGUGACACUUUUUGAAUUUCGAG	CUU--AAUACAAAAAGUCUCACAU	Cleavage	1
stu-miR8010	chr06:1071950|1168761	2.5	-1	1	24	18560	18583	AUAGGACCCUAGUUAAAUUUAGGU	ACAUAAAAUUAACUAGAGUCCUAU	Cleavage	1
stu-miR8012	chr03:37047322|37072488	2.5	-1	1	24	16915	16942	AUGACUUUAAGUCGCGUCUG----GCCC	UGGCGAGGCAGACGCGACUUAAAGUUAG	Cleavage	1
stu-miR8014-3p	chr08:42484134|42557826	2.5	-1	1	24	17365	17388	AUGAAUACAAUGUUUGGAUAAAUU	AAUCUAUCAAAAUAUUGUAUUCAU	Cleavage	1
stu-miR8014-3p	chr08:50816222|50840521	2.5	-1	1	24	10291	10314	AUGAAUACAAUGUUUGGAUAAAUU	AAUCUACCCAAACAUUAUAUUCAU	Cleavage	1
stu-miR8014-5p	chr11:35581671|35611654	2.5	-1	1	24	11763	11786	AUUGUUUCAUAUUGUAUUGUAUUU	CAAUACGAUACAUUAUGAAACAAU	Cleavage	1
stu-miR8014-5p	chr08:42484134|42557826	2.5	-1	1	24	17404	17427	AUUGUUUCAUAUUGUAUUGUAUUU	UAAUUCAAUAUAUUAUGAAACAAU	Cleavage	1
stu-miR8021	chr09:55629712|55745969	2.5	-1	1	24	36878	36901	AUUCAAGGCUCAAACUCGAGACCU	AAAUAUUGAGUUUGAGCCUUGGAU	Cleavage	2
stu-miR8021	chr09:55629221|55671333	2.5	-1	1	24	37369	37392	AUUCAAGGCUCAAACUCGAGACCU	AAAUAUUGAGUUUGAGCCUUGGAU	Cleavage	1
stu-miR8022	chr08:1437039|1474086	2.5	-1	1	24	4861	4884	UUUAAAUGAGAAUUUUGGACUAUU	AGUAAUUCAAAAUUCUCAUUAAAA	Cleavage	1
stu-miR8022	chr06:47056540|47122075	2.5	-1	1	24	37331	37358	UUUAAAUGAGAAUUUUGGACU----AUU	GAUUUUAAGUCCAAAUUUCUCAUUUAAC	Cleavage	1
stu-miR8022	chr06:47056540|47107321	2.5	-1	1	24	22577	22604	UUUAAAUGAGAAUUUUGGACU----AUU	GAUUUUAAGUCCAAAUUUCUCAUUUAAC	Cleavage	1
stu-miR8023	chr10:2989455|3090550	2.5	-1	1	24	42485	42514	UUUGGCACAAUUUCAUUGGC------AACC	GGUUUUGAUAGCAAAUGAAAUUGUGCCAGA	Cleavage	2
stu-miR8024a-3p	chr12:7033548|7182019	2.5	-1	1	24	53762	53785	UUGGAGGAUUUGAAGAUUUCAACU	GAUUAAAAUUUUCAAAUUCUCCAA	Cleavage	1
stu-miR8024a-3p	chr12:7036470|7182987	2.5	-1	1	24	54730	54753	UUGGAGGAUUUGAAGAUUUCAACU	GAUUAAAAUUUUCAAAUUCUCCAA	Cleavage	1
stu-miR8024a-3p	chr07:50569729|50631841	2.5	-1	1	24	50628	50651	UUGGAGGAUUUGAAGAUUUCAACU	CAUUUAACUCUUCAAAUCUUCCAA	Cleavage	1
stu-miR8024a-3p	chr07:50569729|50599647	2.5	-1	1	24	18434	18457	UUGGAGGAUUUGAAGAUUUCAACU	CAUUUAACUCUUCAAAUCUUCCAA	Cleavage	1
stu-miR8024b	chr12:7033548|7182019	2.5	-1	1	24	53762	53785	UUGGAGGAUUUGAAGAUUUCAACU	GAUUAAAAUUUUCAAAUUCUCCAA	Cleavage	1
stu-miR8024b	chr12:7036470|7182987	2.5	-1	1	24	54730	54753	UUGGAGGAUUUGAAGAUUUCAACU	GAUUAAAAUUUUCAAAUUCUCCAA	Cleavage	1
stu-miR8024b	chr07:50569729|50599647	2.5	-1	1	24	18434	18457	UUGGAGGAUUUGAAGAUUUCAACU	CAUUUAACUCUUCAAAUCUUCCAA	Cleavage	1
stu-miR8024b	chr07:50569729|50631841	2.5	-1	1	24	50628	50651	UUGGAGGAUUUGAAGAUUUCAACU	CAUUUAACUCUUCAAAUCUUCCAA	Cleavage	1
stu-miR8031	chr02:35847545|35898921	2.5	-1	1	23	3792	3814	UUAGACACCUCAACUAAGACUUG	CAAGUCUAAGUUAAGGUGUCUAA	Translation	1
stu-miR8032a-3p	chr04:45992987|46143005	2.5	-1	1	22	79452	79473	AGUGUGAGUCGGUGUGAUUAGG	CCUAAUCGCAUCGACUCACACU	Cleavage	1
stu-miR8032a-5p	chr00:21286882|21420227	2.5	-1	1	22	110665	110686	UGGUCGGCAUGACUCCCGAGGU	AUCUCGAGAGUCAUGUCGACCA	Cleavage	1
stu-miR8032a-5p	chr04:45992987|46143005	2.5	-1	1	22	79478	79499	UGGUCGGCAUGACUCCCGAGGU	ACCUCAGGAGUCAUGACGACCA	Cleavage	1
stu-miR8032b-3p	chr06:973722|1147286	2.5	-1	1	22	12862	12883	AGUGUGAGUCGGUGCGAUUAGG	CCUAAUCGCACCGACUCACUCA	Cleavage	1
stu-miR8032b-3p	chr06:1071950|1168761	2.5	-1	1	22	34337	34358	AGUGUGAGUCGGUGCGAUUAGG	CCUAAUCGCACCGACUCACUCA	Cleavage	1
stu-miR8032b-5p	chr00:21286882|21420227	2.5	-1	1	22	110665	110686	UGGUCGGCAUGACUCCCGAGGU	AUCUCGAGAGUCAUGUCGACCA	Cleavage	1
stu-miR8032b-5p	chr04:45992987|46143005	2.5	-1	1	22	79478	79499	UGGUCGGCAUGACUCCCGAGGU	ACCUCAGGAGUCAUGACGACCA	Cleavage	1
stu-miR8032c	chr00:21286882|21420227	2.5	-1	1	22	110665	110686	UGGUCGGCAUGACUCCCGAGGU	AUCUCGAGAGUCAUGUCGACCA	Cleavage	1
stu-miR8032c	chr04:45992987|46143005	2.5	-1	1	22	79478	79499	UGGUCGGCAUGACUCCCGAGGU	ACCUCAGGAGUCAUGACGACCA	Cleavage	1
stu-miR8032d-5p	chr00:21286882|21420227	2.5	-1	1	22	110665	110686	UGGUCGGCAUGACUCCCGAGGU	AUCUCGAGAGUCAUGUCGACCA	Cleavage	1
stu-miR8032d-5p	chr04:45992987|46143005	2.5	-1	1	22	79478	79499	UGGUCGGCAUGACUCCCGAGGU	ACCUCAGGAGUCAUGACGACCA	Cleavage	1
stu-miR8032e-3p	chr04:45992987|46143005	2.5	-1	1	22	79452	79473	AGUGUGAGUCGGUGUGAUUAGG	CCUAAUCGCAUCGACUCACACU	Cleavage	1
stu-miR8032e-5p	chr00:21286882|21420227	2.5	-1	1	22	110665	110686	UGGUCGGCAUGACUCCCGAGGU	AUCUCGAGAGUCAUGUCGACCA	Cleavage	1
stu-miR8032e-5p	chr04:45992987|46143005	2.5	-1	1	22	79478	79499	UGGUCGGCAUGACUCCCGAGGU	ACCUCAGGAGUCAUGACGACCA	Cleavage	1
stu-miR8032f-3p	chr06:1071950|1168761	2.5	-1	1	22	34337	34358	AGUGUGAGUCGGUGCGAUUAGG	CCUAAUCGCACCGACUCACUCA	Cleavage	1
stu-miR8032f-3p	chr06:973722|1147286	2.5	-1	1	22	12862	12883	AGUGUGAGUCGGUGCGAUUAGG	CCUAAUCGCACCGACUCACUCA	Cleavage	1
stu-miR8032f-5p	chr00:21286882|21420227	2.5	-1	1	22	110665	110686	UGGUCGGCAUGACUCCCGAGGU	AUCUCGAGAGUCAUGUCGACCA	Cleavage	1
stu-miR8032f-5p	chr04:45992987|46143005	2.5	-1	1	22	79478	79499	UGGUCGGCAUGACUCCCGAGGU	ACCUCAGGAGUCAUGACGACCA	Cleavage	1
stu-miR8032g-3p	chr06:1071950|1168761	2.5	-1	1	22	34337	34358	AGUGUGAGUCGGUGCGAUUAGG	CCUAAUCGCACCGACUCACUCA	Cleavage	1
stu-miR8032g-3p	chr06:973722|1147286	2.5	-1	1	22	12862	12883	AGUGUGAGUCGGUGCGAUUAGG	CCUAAUCGCACCGACUCACUCA	Cleavage	1
stu-miR8032g-5p	chr00:21286882|21420227	2.5	-1	1	22	110665	110686	UGGUCGGCAUGACUCCCGAGGU	AUCUCGAGAGUCAUGUCGACCA	Cleavage	1
stu-miR8032g-5p	chr04:45992987|46143005	2.5	-1	1	22	79478	79499	UGGUCGGCAUGACUCCCGAGGU	ACCUCAGGAGUCAUGACGACCA	Cleavage	1
stu-miR8039	chr06:47056540|47122075	2.5	-1	1	21	5349	5369	UUUCCUAUCUGAACUAUCACC	CCCGAUAGUUCAGAUAUGAAA	Cleavage	2
stu-miR8039	chr06:47056540|47122075	2.5	-1	1	21	32880	32900	UUUCCUAUCUGAACUAUCACC	CCCGAUAGUUCAGAUAUGAAA	Cleavage	2
stu-miR8039	chr06:47056540|47107321	2.5	-1	1	21	18126	18146	UUUCCUAUCUGAACUAUCACC	CCCGAUAGUUCAGAUAUGAAA	Cleavage	1
stu-miR8044-5p	chr09:55629221|55671333	2.5	-1	1	21	10982	11002	UUUCAAAUAUGGUUGGAGAUG	GUUUUCCAACCAUAUCUGAAA	Cleavage	1
stu-miR8044-5p	chr09:55629712|55745969	2.5	-1	1	21	10491	10511	UUUCAAAUAUGGUUGGAGAUG	GUUUUCCAACCAUAUCUGAAA	Cleavage	1
stu-miR172a-3p	chr01:63594749|63632495	3	-1	1	21	5906	5926	AGAAUCUUGAUGAUGCUGCAU	CAGCGUCGUCAUCAAGAUUCU	Cleavage	1
stu-miR172b-3p	chr01:63594749|63632495	3	-1	1	21	5906	5926	AGAAUCUUGAUGAUGCUGCAU	CAGCGUCGUCAUCAAGAUUCU	Cleavage	1
stu-miR172c-3p	chr01:63594749|63632495	3	-1	1	19	5908	5926	AGAAUCUUGAUGAUGCUGC	GCGUCGUCAUCAAGAUUCU	Cleavage	1
stu-miR172e-3p	chr01:63594749|63632495	3	-1	1	21	5906	5926	AGAAUCUUGAUGAUGCUGCAU	CAGCGUCGUCAUCAAGAUUCU	Cleavage	1
stu-miR1886h	chr04:2904052|2947280	3	-1	1	24	42681	42704	AUUUUACGUUGAUUUCAUCUCAUG	UAUCAAAUCUAAUCAACGUAAAAU	Cleavage	1
stu-miR5303f	chr07:9307386|9438603	3	-1	1	24	114440	114463	AUUUUUGGAGAAUCUGACACGGGU	ACCCGUGUUGAAUUCUCCAAAAAU	Cleavage	1
stu-miR5303f	chr04:45992987|46143005	3	-1	1	24	107496	107524	AUUUUUGGAGAAUCUGAC-ACG----GGU	ACCAUAGUGUUGUCCGAUUCUCCAAAAAU	Cleavage	2
stu-miR5303f	chr04:45992987|46143005	3	-1	1	24	62641	62669	AUUUUUGGAGAAUCUGAC-ACG----GGU	AUCAUAGUGUUGUCCGAUUCUCCAAAAAU	Cleavage	2
stu-miR5303g	chr01:60695016|60722300	3	-1	1	24	4163	4186	AUAUUUUUGAAGAGUCUGAGCAAC	CAACCUCUAAUUCUUCAAAAAUAU	Cleavage	1
stu-miR5303h	chr08:42484134|42557826	3	-1	1	24	44200	44223	AACAUUUUUGAAGAGUCUGAGCAA	UUGCUUGGACUCUUCAAAAAUGUC	Cleavage	1
stu-miR5303h	chr01:58444121|58526248	3	-1	1	24	16318	16341	AACAUUUUUGAAGAGUCUGAGCAA	UUGUUUGGACUCUUCAAAAAUGUC	Cleavage	2
stu-miR5303h	chr01:58444823|58555059	3	-1	1	24	15616	15639	AACAUUUUUGAAGAGUCUGAGCAA	UUGUUUGGACUCUUCAAAAAUGUC	Cleavage	3
stu-miR5303h	chr01:58444823|58555059	3	-1	1	24	91257	91280	AACAUUUUUGAAGAGUCUGAGCAA	UUGUUCGAACUCUUCAAAAAUGUC	Cleavage	3
stu-miR5303i	chr01:60695016|60722300	3	-1	1	24	4163	4186	AUAUUUUUGAAGAGUCUGAGCAAC	CAACCUCUAAUUCUUCAAAAAUAU	Cleavage	1
stu-miR5303j	chr01:60695016|60722300	3	-1	1	24	4164	4187	AAUAUUUUUGAAGAGUCUGAGCAA	AACCUCUAAUUCUUCAAAAAUAUU	Cleavage	1
stu-miR7980a	chr01:58444823|58555059	3	-1	1	24	26034	26058	AUGAGAUGAAGUCAAUGUUUG-GAC	GUCACAAAGUUUGACUUCAUCUCAG	Cleavage	2
stu-miR7980a	chr01:58444823|58555059	3	-1	1	24	66611	66635	AUGAGAUGAAGUCAAUGUUUG-GAC	GUCACAAAGUUUGACUUCAUCUCAG	Cleavage	2
stu-miR7980a	chr01:58444121|58526248	3	-1	1	24	26736	26760	AUGAGAUGAAGUCAAUGUUUG-GAC	GUCACAAAGUUUGACUUCAUCUCAG	Cleavage	2
stu-miR7980a	chr01:58444121|58526248	3	-1	1	24	67313	67337	AUGAGAUGAAGUCAAUGUUUG-GAC	GUCACAAAGUUUGACUUCAUCUCAG	Cleavage	2
stu-miR7981-5p	chr10:2989455|3090550	3	-1	1	24	25228	25251	GUUAAUUAAACUAUGGUCCUAUUA	UAAUAUGACCUUAGUUUAAUUAAG	Cleavage	1
stu-miR7984c-5p	chr04:30972272|30994726	3	-1	1	24	1500	1523	ACGAUACCAAACUUUAUGAAGGAC	GUCCUUUCCAAAGUUUGGUAUCGU	Cleavage	1
stu-miR7984c-5p	chr08:816181|873761	3	-1	1	24	17617	17640	ACGAUACCAAACUUUAUGAAGGAC	GUCAUUUCCAAAGUUUGGUAUCGU	Cleavage	1
stu-miR7984c-5p	chr08:846226|873761	3	-1	1	24	17617	17640	ACGAUACCAAACUUUAUGAAGGAC	GUCAUUUCCAAAGUUUGGUAUCGU	Cleavage	1
stu-miR7992-3p	chr11:42741246|42856628	3	-1	1	23	16047	16070	UGUCUAGAUGUGCAU-UUCAAAGU	ACUUUGAGCAUGCACAUCUAGACA	Cleavage	1
stu-miR7992-3p	chr11:42861429|42886102	3	-1	1	23	4596	4619	UGUCUAGAUGUGCAU-UUCAAAGU	ACUUUGAGUAUGCACAUCUAGACA	Cleavage	1
stu-miR7992-3p	chr11:42742670|42886413	3	-1	1	23	4907	4930	UGUCUAGAUGUGCAU-UUCAAAGU	ACUUUGAGUAUGCACAUCUAGACA	Cleavage	2
stu-miR7992-3p	chr11:42742670|42886413	3	-1	1	23	45832	45855	UGUCUAGAUGUGCAU-UUCAAAGU	ACUUUGAGCAUGCACAUCUAGACA	Cleavage	2
stu-miR7992-3p	chr11:42742533|42841170	3	-1	1	23	589	612	UGUCUAGAUGUGCAU-UUCAAAGU	ACUUUGAGCAUGCACAUCUAGACA	Cleavage	1
stu-miR7992-3p	chr11:42861276|42885109	3	-1	1	23	3603	3626	UGUCUAGAUGUGCAU-UUCAAAGU	ACUUUGAGUAUGCACAUCUAGACA	Cleavage	1
stu-miR7998	chr05:8260264|8309431	3	-1	1	24	21541	21564	ACGGACCGUAGAUCAAUCCACAGU	ACCGUCGUUCGAUCUACGGUCCGU	Cleavage	1
stu-miR8002-3p	chr11:5836798|5891819	3	-1	1	24	47940	47965	AUUCCAUUAUUAUCAAGAAAAA--AG	CUAAUUUUGGUUAAUAAUAAUGGAAU	Cleavage	1
stu-miR8007a-3p	chr07:9307386|9438603	3	-1	1	24	37207	37230	CGAAAAAUGAAAAGUGCCACAUAA	UUAUGAGACACUUUUCAUUUUUCA	Cleavage	1
stu-miR8007b-5p	chr11:42742670|42886413	3	-1	1	24	9902	9925	AUGUGACACUUUUUGAAUUUCGAG	CUAAAAAUCUGAAAAGUGUCACAU	Cleavage	1
stu-miR8007b-5p	chr11:42861429|42886102	3	-1	1	24	9591	9614	AUGUGACACUUUUUGAAUUUCGAG	CUAAAAAUCUGAAAAGUGUCACAU	Cleavage	1
stu-miR8007b-5p	chr11:42861276|42885109	3	-1	1	24	8598	8621	AUGUGACACUUUUUGAAUUUCGAG	CUAAAAAUCUGAAAAGUGUCACAU	Cleavage	1
stu-miR8008b	chr08:43934551|44002379	3	-1	1	24	31950	31974	AAA-CCCAGAAAAGCGACGGACAGU	ACAGUCCGUCGCUUUUCUGGGAUUU	Cleavage	3
stu-miR8008b	chr08:43939579|44002379	3	-1	1	24	31950	31974	AAA-CCCAGAAAAGCGACGGACAGU	ACAGUCCGUCGCUUUUCUGGGAUUU	Cleavage	3
stu-miR8008b	chr08:43942773|44085256	3	-1	1	24	114827	114851	AAA-CCCAGAAAAGCGACGGACAGU	ACAGUCCGUCGCUUUUCUGGGAUUU	Cleavage	3
stu-miR8008b	chr08:43918085|44085256	3	-1	1	24	114827	114851	AAA-CCCAGAAAAGCGACGGACAGU	ACAGUCCGUCGCUUUUCUGGGAUUU	Cleavage	3
stu-miR8008b	chr08:43919394|44085772	3	-1	1	24	115343	115367	AAA-CCCAGAAAAGCGACGGACAGU	ACAGUCCGUCGCUUUUCUGGGAUUU	Cleavage	3
stu-miR8008b	chr04:45992987|46143005	3	-1	1	24	146425	146449	AAA-CCCAGAAAAGCGACGGACAGU	UUUGUCCGUCGCUUUUCUGGGAUUU	Cleavage	2
stu-miR8026	chr04:57718077|57722251	3	-1	1	24	3711	3734	AUGUAGAGAAUAUGUGGUAACCCU	AGGGUUAUCAUAUAUUCUCUACAA	Cleavage	1
stu-miR8029	chr06:36635869|36671317	3	-1	1	24	5403	5426	AGCCAUUUUUCUUUGUUUUGGAGC	UAAUGAAGAAGAAGAAAAAUGGCU	Cleavage	1
stu-miR8030-3p	chr06:45288823|45421398	3	-1	1	22	131251	131272	UUAAAACCAAAUCAACCCAAAU	GUUUAGUUUGAUUUGGUUUUAG	Cleavage	1
stu-miR8030-5p	chr07:9307386|9438603	3	-1	1	23	71670	71692	UUGGGUUGGUUUGGUCUCGGGUU	UAGUUAAAACCAAACCAACCCAA	Cleavage	1
stu-miR8030-5p	chr05:8309678|8344383	3	-1	1	23	30811	30833	UUGGGUUGGUUUGGUCUCGGGUU	UAGUUAAAACCAAACCAACCCAA	Cleavage	1
stu-miR8030-5p	chr09:55629712|55745969	3	-1	1	23	20374	20396	UUGGGUUGGUUUGGUCUCGGGUU	UAGUUAAAACCAAACCAACCCAA	Cleavage	1
stu-miR8030-5p	chr02:31136703|31211083	3	-1	1	23	11589	11611	UUGGGUUGGUUUGGUCUCGGGUU	UAGUUAAAACCAAACCAACCCAA	Cleavage	1
stu-miR8030-5p	chr02:31137353|31211726	3	-1	1	23	12232	12254	UUGGGUUGGUUUGGUCUCGGGUU	UAGUUAAAACCAAACCAACCCAA	Cleavage	1
stu-miR8030-5p	chr09:55629221|55671333	3	-1	1	23	20865	20887	UUGGGUUGGUUUGGUCUCGGGUU	UAGUUAAAACCAAACCAACCCAA	Cleavage	1
stu-miR8030-5p	chr02:31160143|31211083	3	-1	1	23	11589	11611	UUGGGUUGGUUUGGUCUCGGGUU	UAGUUAAAACCAAACCAACCCAA	Cleavage	1
stu-miR8030-5p	chr08:39186971|39215566	3	-1	1	23	22325	22347	UUGGGUUGGUUUGGUCUCGGGUU	UAGUUAAAACCAAACCAACCCAA	Cleavage	1
stu-miR8030-5p	chr02:31133759|31207866	3	-1	1	23	8372	8394	UUGGGUUGGUUUGGUCUCGGGUU	UAGUUAAAACCAAACCAACCCAA	Cleavage	1
stu-miR8038a-3p	chr11:35581671|35611654	3	-1	1	21	27702	27722	GUUCAACUUGCUCACUUGGAG	CUCCAUCUGAGCAAGUUGAAA	Cleavage	1
stu-miR8038b-3p	chr11:35581671|35611654	3	-1	1	21	27702	27722	GUUCAACUUGCUCACUUGGAG	CUCCAUCUGAGCAAGUUGAAA	Cleavage	1
