# Supplementary material for: Transcriptome-Wide Identification and Characterization of Potato Circular RNAs in Response to Pectobacterium carotovorum Subspecies brasiliense Infection
Source: Int J Mol Sci. 2017 Dec 27;19(1):71. doi: 10.3390/ijms19010071 (PMC5796021; doi:10.3390/ijms19010071)
Supplement: Supplementary file 1 [file ijms-19-00071-s001.zip › Table S7 miRNA targeted mRNAs and their annnotations.xlsx]

## Sheet: Sheet1
GeneID	miRNA	Database_ID	E_value	Identity	Score	Annotation	GO
PGSC0003DMG400014922	stu-miR156a,stu-miR156b,stu-miR156c,stu-miR156d-5p	gi|565379134|ref|XP_006355996.1|	1.53951e-162	286/293(97.61)	576	PREDICTED: uncharacterized protein LOC102597014 isoform X2 [Solanum tuberosum]
PGSC0003DMG402013422	stu-miR8014-5p	gi|565379343|ref|XP_006356087.1|	0	365/365(100.00)	739	PREDICTED: GDSL esterase/lipase At5g45670-like [Solanum tuberosum]
PGSC0003DMG400011193	stu-miR6024-3p	gi|971543892|ref|XP_015162532.1|	1.29673e-114	226/272(83.09)	417	PREDICTED: uncharacterized protein LOC107059934 [Solanum tuberosum]
PGSC0003DMG400020699	stu-miR7997a,stu-miR7997b,stu-miR7997c	gi|971575948|ref|XP_015170848.1|	0	625/625(100.00)	1297	PREDICTED: LOW QUALITY PROTEIN: GPI ethanolamine phosphate transferase 3-like [Solanum tuberosum]
PGSC0003DMG400004142	stu-miR7985	gi|565395011|ref|XP_006363142.1|	0	320/321(99.69)	659	PREDICTED: G-box-binding factor 1-like isoform X2 [Solanum tuberosum]	GO:0003700,GO:0043565,GO:0005634,GO:0006355
PGSC0003DMG400004146	stu-miR390-5p,stu-miR390-5p	gi|565346977|ref|XP_006340511.1|	0	1012/1012(100.00)	2047	PREDICTED: leucine-rich repeat receptor-like protein kinase PXL1 [Solanum tuberosum]
PGSC0003DMG400028189	stu-miR172c-3p	gi|723739259|ref|XP_010312255.1|	8.77504e-57	113/125(90.40)	223	PREDICTED: uncharacterized protein LOC104644381 [Solanum lycopersicum]
PGSC0003DMG400027409	stu-miR8038a-3p,stu-miR8038b-3p	gi|149786550|gb|ABR29794.1|	0	985/1027(95.91)	1973	CC-NBS-LRR protein [Solanum tuberosum]	GO:0006952,GO:0043531
PGSC0003DMG400027407	stu-miR482d-3p,stu-miR482e-3p,stu-miR6024-3p	gi|48210048|gb|AAT40547.1|	0	1252/1302(96.16)	2541	Putative plant disease resistant protein, identical [Solanum demissum]	GO:0006952,GO:0043531
PGSC0003DMG401031287	stu-miR5303g,stu-miR5303h,stu-miR5303i,stu-miR5303j	gi|971585663|ref|XP_015160572.1|	4.80002e-117	203/203(100.00)	424	PREDICTED: uncharacterized protein LOC102603162 isoform X1 [Solanum tuberosum]	GO:0006633,GO:0002213,GO:0008080,GO:0001676,GO:0006301
PGSC0003DMG400024935	stu-miR5303e	gi|565347674|ref|XP_006340849.1|	1.55811e-28	75/133(56.39)	129	PREDICTED: DNA mismatch repair protein MLH3 isoform X3 [Solanum tuberosum]
PGSC0003DMG400029178	stu-miR482d-3p,stu-miR5303a,stu-miR5303b,stu-miR5303c,stu-miR5303d,stu-miR5303f,stu-miR5303g,stu-miR5303h,stu-miR5303i,stu-miR5303j	gi|565369159|ref|XP_006351204.1|	0	440/440(100.00)	917	PREDICTED: pentatricopeptide repeat-containing protein At1g77405 [Solanum tuberosum]
PGSC0003DMG400006019	stu-miR482d-3p,stu-miR5303a,stu-miR5303b,stu-miR5303c,stu-miR5303d,stu-miR5303f,stu-miR5303g,stu-miR5303h,stu-miR5303i,stu-miR5303j	gi|565369159|ref|XP_006351204.1|	0	440/440(100.00)	917	PREDICTED: pentatricopeptide repeat-containing protein At1g77405 [Solanum tuberosum]
PGSC0003DMG400028221	stu-miR8006-5p	gi|568215479|ref|NP_001275290.1|	2.85249e-150	258/264(97.73)	535	tropinone reductase 1-like [Solanum tuberosum]	GO:0055114,GO:0016491
PGSC0003DMG400022154	stu-miR7997a,stu-miR7997b	gi|565358573|ref|XP_006346101.1|	7.37223e-154	265/265(100.00)	547	PREDICTED: uncharacterized protein LOC102601021 [Solanum tuberosum]
PGSC0003DMG401009486	stu-miR5303g,stu-miR5303h,stu-miR5303i,stu-miR5303j	gi|565374955|ref|XP_006354007.1|	0	451/451(100.00)	919	PREDICTED: F-box/LRR-repeat protein At3g26922-like [Solanum tuberosum]
PGSC0003DMG400016016	stu-miR5303a,stu-miR5303b,stu-miR5303c,stu-miR5303d	gi|565387113|ref|XP_006359349.1|	0	435/435(100.00)	900	PREDICTED: chorismate synthase 2, chloroplastic isoform X2 [Solanum tuberosum]	GO:0009423,GO:0009073,GO:0004107,GO:0009507
PGSC0003DMG401007575	stu-miR482d-3p,stu-miR482e-3p	gi|971572258|ref|XP_015169915.1|	0	723/723(100.00)	1488	PREDICTED: LOW QUALITY PROTEIN: disease resistance protein RPS2-like [Solanum tuberosum]
PGSC0003DMG400027233	stu-miR5303h	gi|565367097|ref|XP_006350215.1|	0	880/880(100.00)	1819	PREDICTED: G-type lectin S-receptor-like serine/threonine-protein kinase At5g35370 [Solanum tuberosum]
PGSC0003DMG400030496	stu-miR482d-3p,stu-miR482e-3p,stu-miR6024-3p	gi|971544707|ref|XP_015162723.1|	0	455/455(100.00)	938	PREDICTED: putative late blight resistance protein homolog R1A-4 [Solanum tuberosum]
PGSC0003DMG400030498	stu-miR7983-3p	gi|971544707|ref|XP_015162723.1|	0	455/455(100.00)	938	PREDICTED: putative late blight resistance protein homolog R1A-4 [Solanum tuberosum]
PGSC0003DMG400011069	stu-miR5303f,stu-miR5303h	gi|565343807|ref|XP_006339018.1|	8.23575e-142	245/245(100.00)	507	PREDICTED: thaumatin-like protein [Solanum tuberosum]
PGSC0003DMG400016181	stu-miR5303a,stu-miR5303b,stu-miR5303c,stu-miR5303d,stu-miR5303h	gi|565373412|ref|XP_006353268.1|	0	591/591(100.00)	1239	PREDICTED: probable E3 ubiquitin-protein ligase ARI8 [Solanum tuberosum]
PGSC0003DMG400026538	stu-miR5303g,stu-miR5303g,stu-miR5303h,stu-miR5303h,stu-miR5303i,stu-miR5303i,stu-miR5303j	gi|565364760|ref|XP_006349086.1|	4.7742e-121	214/214(100.00)	437	PREDICTED: uncharacterized protein LOC102593250 [Solanum tuberosum]
PGSC0003DMG400030726	stu-miR8019-3p	gi|723712601|ref|XP_010323269.1|	1.08844e-39	94/101(93.07)	166	PREDICTED: uncharacterized protein LOC104648150 [Solanum lycopersicum]
PGSC0003DMG400022589	stu-miR7997a,stu-miR7997b	gi|565352923|ref|XP_006343386.1|	1.99287e-92	166/166(100.00)	341	PREDICTED: bZIP transcription factor 53-like [Solanum tuberosum]
PGSC0003DMG400017158	stu-miR5303e,stu-miR5303f	gi|565375895|ref|XP_006354450.1|	0	1019/1019(100.00)	2127	PREDICTED: uncharacterized protein LOC102605662 [Solanum tuberosum]
PGSC0003DMG400025011	stu-miR7985	gi|971535454|ref|XP_015163864.1|	0	691/745(92.75)	1370	PREDICTED: uncharacterized protein LOC102596591 isoform X6 [Solanum tuberosum]
PGSC0003DMG400006503	stu-miR7985	gi|565397118|ref|XP_006364149.1|	1.04977e-118	209/209(100.00)	429	PREDICTED: uncharacterized protein LOC102604489 [Solanum tuberosum]
PGSC0003DMG400009397	stu-miR5303e	gi|565364230|ref|XP_006348829.1|	0	1784/1784(100.00)	3704	PREDICTED: uncharacterized protein LOC102587822 [Solanum tuberosum]
PGSC0003DMG400026736	stu-miR156a,stu-miR156b,stu-miR156c,stu-miR156d-5p	gi|565349775|ref|XP_006341862.1|	0	385/385(100.00)	802	PREDICTED: squamosa promoter-binding-like protein 12 isoform X1 [Solanum tuberosum]
PGSC0003DMG400026732	stu-miR1886i-3p	gi|565375132|ref|XP_006354091.1|	0	1078/1078(100.00)	2224	PREDICTED: uncharacterized protein LOC102606448 [Solanum tuberosum]
PGSC0003DMG400000906	stu-miR8030-3p	gi|565370563|ref|XP_006351889.1|	1.58207e-72	133/133(100.00)	275	PREDICTED: uncharacterized protein LOC102589899 [Solanum tuberosum]
PGSC0003DMG400006988	stu-miR172a-3p,stu-miR172b-3p,stu-miR172c-3p,stu-miR172e-3p	gi|565357348|ref|XP_006345506.1|	0	377/377(100.00)	777	PREDICTED: transcription repressor KAN1-like isoform X1 [Solanum tuberosum]
PGSC0003DMG400015823	stu-miR7997a,stu-miR7997b,stu-miR7997c	gi|565374529|ref|XP_006353814.1|	1.16697e-135	236/236(100.00)	486	PREDICTED: uncharacterized protein LOC102578337 [Solanum tuberosum]
PGSC0003DMG400014838	stu-miR482d-3p	gi|565369159|ref|XP_006351204.1|	3.71524e-180	303/307(98.70)	634	PREDICTED: pentatricopeptide repeat-containing protein At1g77405 [Solanum tuberosum]
PGSC0003DMG401016933	stu-miR482d-3p,stu-miR482e-3p	gi|565367471|ref|XP_006350389.1|	0	1641/1641(100.00)	3370	PREDICTED: probable disease resistance protein At4g27220 isoform X2 [Solanum tuberosum]
PGSC0003DMG400023359	stu-miR5303g,stu-miR5303i,stu-miR5303j	gi|565358014|ref|XP_006345824.1|	9.22362e-136	235/235(100.00)	486	PREDICTED: isopentenyl-diphosphate Delta-isomerase I [Solanum tuberosum]	GO:0016787,GO:0008299,GO:0004452
PGSC0003DMG400003078	stu-miR7997a,stu-miR7997b,stu-miR7997c	gi|565378264|ref|XP_006355579.1|	0	1262/1262(100.00)	2574	PREDICTED: ABC transporter B family member 9-like [Solanum tuberosum]
PGSC0003DMG400003077		gi|565378264|ref|XP_006355579.1|	0	1262/1262(100.00)	2574	PREDICTED: ABC transporter B family member 9-like [Solanum tuberosum]
PGSC0003DMG400032206	stu-miR5303g,stu-miR5303h,stu-miR5303i,stu-miR5303j	gi|565375375|ref|XP_006354206.1|	0	488/488(100.00)	1009	PREDICTED: pentatricopeptide repeat-containing protein At5g48730, chloroplastic [Solanum tuberosum]
PGSC0003DMG400034310	stu-miR156a,stu-miR156b,stu-miR156c,stu-miR156d-5p	gi|565371165|ref|XP_006352180.1|	0	465/465(100.00)	959	PREDICTED: squamosa promoter-binding-like protein 12 [Solanum tuberosum]
PGSC0003DMG400024527	stu-miR156a,stu-miR156b,stu-miR156c,stu-miR156d-5p	gi|565356502|ref|XP_006345103.1|	0	516/516(100.00)	1066	PREDICTED: squamosa promoter-binding-like protein 6 [Solanum tuberosum]
PGSC0003DMG400024466	stu-miR7997a,stu-miR7997b	gi|565356272|ref|XP_006344992.1|	0	661/661(100.00)	1360	PREDICTED: ABC transporter G family member 23 [Solanum tuberosum]	GO:0042626,GO:0006200,GO:0005524,GO:0016020
PGSC0003DMG400014580	stu-miR5303h	gi|565354474|ref|XP_006344135.1|	2.25495e-62	121/121(100.00)	241	PREDICTED: uncharacterized protein LOC102605716 [Solanum tuberosum]
PGSC0003DMG400017639	stu-miR5303g,stu-miR5303h,stu-miR5303i,stu-miR5303j	gi|565381809|ref|XP_006357254.1|	3.53718e-116	205/205(100.00)	421	PREDICTED: uncharacterized protein At1g27050 [Solanum tuberosum]
PGSC0003DMG400017632	stu-miR5303e,stu-miR5303f,stu-miR7997a,stu-miR7997b,stu-miR7997c	gi|565381791|ref|XP_006357245.1|	2.50625e-180	311/311(100.00)	635	PREDICTED: dnaJ homolog subfamily B member 1-like [Solanum tuberosum]	GO:0006457,GO:0051082
PGSC0003DMG400010006	stu-miR7980b-3p	gi|565350474|ref|XP_006342194.1|	0	804/804(100.00)	1681	PREDICTED: pentatricopeptide repeat-containing protein At1g25360 [Solanum tuberosum]
PGSC0003DMG400024055	stu-miR482e-3p	gi|565380103|ref|XP_006356453.1|	0	1324/1324(100.00)	2721	PREDICTED: TMV resistance protein N-like [Solanum tuberosum]
PGSC0003DMG400022611	stu-miR5303g,stu-miR5303i,stu-miR5303j,stu-miR7997a,stu-miR7997b,stu-miR7997c	gi|565381719|ref|XP_006357211.1|	0	451/451(100.00)	929	PREDICTED: serine carboxypeptidase-like 50 [Solanum tuberosum]
PGSC0003DMG400025041	stu-miR5303f	gi|565394632|ref|XP_006362961.1|	0	387/387(100.00)	804	PREDICTED: probable bifunctional methylthioribulose-1-phosphate dehydratase/enolase-phosphatase E1 1 [Solanum tuberosum]
PGSC0003DMG400000794	stu-miR8044-5p	gi|565394373|ref|XP_006362833.1|	3.51058e-146	341/341(100.00)	522	PREDICTED: extensin-1-like isoform X2 [Solanum tuberosum]
PGSC0003DMG400004995	stu-miR7997a,stu-miR7997b,stu-miR7997c	gi|565389960|ref|XP_006360715.1|	0	565/565(100.00)	1154	PREDICTED: uncharacterized protein LOC102580131 [Solanum tuberosum]
PGSC0003DMG400043836	stu-miR8038a-3p,stu-miR8038b-3p	gi|971576792|ref|XP_006362028.2|	0	873/873(100.00)	1809	PREDICTED: probable receptor-like protein kinase At4g39110 [Solanum tuberosum]
PGSC0003DMG400016823	stu-miR482d-3p,stu-miR482e-3p	gi|971582846|ref|XP_015159862.1|	0	590/590(100.00)	1216	PREDICTED: probable disease resistance protein At4g27220 [Solanum tuberosum]
PGSC0003DMG401027132	stu-miR5303g,stu-miR5303h,stu-miR5303i,stu-miR5303j	gi|565378469|ref|XP_006355678.1|	0	444/444(100.00)	925	PREDICTED: uncharacterized protein LOC102591372 [Solanum tuberosum]
PGSC0003DMG402027132	stu-miR5303g,stu-miR5303h,stu-miR5303i,stu-miR5303j	gi|565378469|ref|XP_006355678.1|	0	444/444(100.00)	925	PREDICTED: uncharacterized protein LOC102591372 [Solanum tuberosum]
PGSC0003DMG400009904	stu-miR5303g,stu-miR5303h,stu-miR5303i,stu-miR5303j	gi|970023446|ref|XP_015073059.1|	0	635/649(97.84)	1298	PREDICTED: U-box domain-containing protein 15 [Solanum pennellii]
PGSC0003DMG400039455	stu-miR172c-3p	gi|565362927|ref|XP_006348195.1|	0	344/349(98.57)	698	PREDICTED: F-box/LRR-repeat protein At3g03360-like [Solanum tuberosum]
PGSC0003DMG400023018		gi|565362927|ref|XP_006348195.1|	0	344/349(98.57)	698	PREDICTED: F-box/LRR-repeat protein At3g03360-like [Solanum tuberosum]
PGSC0003DMG400013124		gi|971583725|ref|XP_006365791.2|	0	1050/1050(100.00)	2115	PREDICTED: putative receptor-like protein kinase At3g47110 [Solanum tuberosum]	GO:0016310,GO:0004672,GO:0016020,GO:0000166
PGSC0003DMG402005482	stu-miR8004	gi|971583725|ref|XP_006365791.2|	0	1050/1050(100.00)	2115	PREDICTED: putative receptor-like protein kinase At3g47110 [Solanum tuberosum]	GO:0016310,GO:0004672,GO:0016020,GO:0000166
PGSC0003DMG400003800	stu-miR6026-3p	gi|971565538|ref|XP_015168048.1|	7.48301e-112	211/297(71.04)	408	PREDICTED: F-box/FBD/LRR-repeat protein At1g13570-like [Solanum tuberosum]
PGSC0003DMG400011433	stu-miR156a,stu-miR156b,stu-miR156c,stu-miR156d-5p	gi|565393129|ref|XP_006362236.1|	0	372/372(100.00)	761	PREDICTED: squamosa promoter-binding-like protein 9 [Solanum tuberosum]
PGSC0003DMG400012312	stu-miR8020	gi|565353991|ref|XP_006343902.1|	0	552/552(100.00)	1150	PREDICTED: BTB/POZ domain-containing protein POB1-like isoform X1 [Solanum tuberosum]
PGSC0003DMG400026470	stu-miR7997a,stu-miR7997b	gi|1025366805|ref|XP_016441397.1|	0	408/536(76.12)	719	PREDICTED: uncharacterized sugar kinase slr0537-like isoform X1 [Nicotiana tabacum]
PGSC0003DMG400023532	stu-miR5303g,stu-miR5303h,stu-miR5303i,stu-miR5303j,stu-miR7997c	gi|565358296|ref|XP_006345963.1|	4.27655e-131	227/227(100.00)	471	PREDICTED: uncharacterized protein LOC102582849 [Solanum tuberosum]
PGSC0003DMG400008396	stu-miR5303g,stu-miR5303i,stu-miR5303j	gi|565344315|ref|XP_006339262.1|	0	456/456(100.00)	949	PREDICTED: probable glycosyltransferase At5g03795 [Solanum tuberosum]
PGSC0003DMG400007010	stu-miR5303g,stu-miR5303i,stu-miR5303j	gi|565357442|ref|XP_006345551.1|	0	578/578(100.00)	1201	PREDICTED: transcription factor bHLH13-like [Solanum tuberosum]
PGSC0003DMG400013353	stu-miR8038a-3p,stu-miR8038b-3p	gi|565371510|ref|XP_006352346.1|	0	577/577(100.00)	1181	PREDICTED: inositol transporter 4 [Solanum tuberosum]
PGSC0003DMG400001554	stu-miR5303a,stu-miR5303b,stu-miR5303c,stu-miR5303d,stu-miR5303g,stu-miR5303h,stu-miR5303i,stu-miR5303j	gi|565347742|ref|XP_006340881.1|	2.48817e-140	242/242(100.00)	501	PREDICTED: uncharacterized protein LOC102580019 [Solanum tuberosum]
PGSC0003DMG401008663	stu-miR5303a,stu-miR5303b,stu-miR5303c,stu-miR5303d,stu-miR5303g,stu-miR5303h,stu-miR5303i,stu-miR5303j	gi|565393260|ref|XP_006362299.1|	0	571/571(100.00)	1188	PREDICTED: D-lactate dehydrogenase [cytochrome], mitochondrial [Solanum tuberosum]
PGSC0003DMG400043177	stu-miR8041a-5p,stu-miR8041b-5p	gi|971567490|ref|XP_015168623.1|	6.40898e-23	92/258(35.66)	112	PREDICTED: uncharacterized protein LOC107062462 [Solanum tuberosum]
PGSC0003DMG400020587	stu-miR6024-3p,stu-miR6026-3p	gi|565390384|ref|XP_006360919.1|	0	540/653(82.70)	1075	PREDICTED: putative disease resistance RPP13-like protein 3 [Solanum tuberosum]	GO:0017111,GO:0006952,GO:0043531,GO:0005524
PGSC0003DMG400016292	stu-miR8007a-3p	gi|565368096|ref|XP_006350689.1|	2.63529e-156	268/268(100.00)	555	PREDICTED: myb-related protein Myb4-like [Solanum tuberosum]	GO:0003677,GO:0003682
PGSC0003DMG400011317	stu-miR8041a-5p,stu-miR8041b-5p	gi|971554579|ref|XP_015165210.1|	1.38956e-59	120/120(100.00)	232	PREDICTED: uncharacterized protein LOC107061032 [Solanum tuberosum]
PGSC0003DMG400025519	stu-miR8020	gi|565346409|ref|XP_006340248.1|	0	609/637(95.60)	1251	PREDICTED: protein EARLY FLOWERING 3-like [Solanum tuberosum]
PGSC0003DMG400000125	stu-miR172c-3p	gi|565345332|ref|XP_006339751.1|	1.96847e-158	276/276(100.00)	562	PREDICTED: uncharacterized protein LOC102594273 [Solanum tuberosum]
PGSC0003DMG400037156	stu-miR8044-5p	gi|565342117|ref|XP_006338208.1|	0	440/440(100.00)	899	PREDICTED: cytochrome c biogenesis CcmF N-terminal-like mitochondrial protein 1, partial [Solanum tuberosum]	GO:0008535,GO:0017004,GO:0015886,GO:0015232,GO:0016020,GO:0005739
PGSC0003DMG402013295	stu-miR7997a,stu-miR7997b,stu-miR7997c	gi|565371726|ref|XP_006352452.1|	3.04546e-141	257/257(100.00)	505	PREDICTED: microtubule-associated protein 70-5-like [Solanum tuberosum]
PGSC0003DMG400030144	stu-miR156a,stu-miR156b,stu-miR156c,stu-miR156d-5p	gi|565402882|ref|XP_006366898.1|	0	701/701(100.00)	1455	PREDICTED: L-type lectin-domain containing receptor kinase IX.1-like [Solanum tuberosum]
PGSC0003DMG400016415	stu-miR5303g,stu-miR5303i,stu-miR5303j	gi|971578284|ref|XP_015158684.1|	9.02447e-77	139/139(100.00)	289	PREDICTED: transcription repressor OFP6 [Solanum tuberosum]
PGSC0003DMG400019628	stu-miR5303h	gi|971578284|ref|XP_015158684.1|	9.02447e-77	139/139(100.00)	289	PREDICTED: transcription repressor OFP6 [Solanum tuberosum]
PGSC0003DMG400021670	stu-miR5303g,stu-miR5303i,stu-miR5303j,stu-miR7997a,stu-miR7997b	gi|527525157|sp|M1BYJ7.1|ENDB1_SOLTU	0	577/577(100.00)	1197	RecName: Full=External alternative NAD(P)H-ubiquinone oxidoreductase B1, mitochondrial; AltName: Full=External alternative NADH dehydrogenase NDB1; AltName: Full=NADH:ubiquinone reductase (non-electrogenic) NDB1; Flags: Precursor	GO:0005758,GO:0050660,GO:0005743,GO:0016491,GO:0005777,GO:0005509,GO:0055114
PGSC0003DMG400021677	stu-miR172c-3p	gi|565401003|ref|XP_006366006.1|	0	711/711(100.00)	1482	PREDICTED: pentatricopeptide repeat-containing protein At1g03560, mitochondrial [Solanum tuberosum]
PGSC0003DMG400034795		gi|971562821|ref|XP_015167329.1|	3.33e-119	214/251(85.26)	432	PREDICTED: MADS-box transcription factor PHERES 2-like [Solanum tuberosum]
PGSC0003DMG400044997	stu-miR8012	gi|971562821|ref|XP_015167329.1|	3.33e-119	214/251(85.26)	432	PREDICTED: MADS-box transcription factor PHERES 2-like [Solanum tuberosum]
PGSC0003DMG400042263		gi|971562821|ref|XP_015167329.1|	3.33e-119	214/251(85.26)	432	PREDICTED: MADS-box transcription factor PHERES 2-like [Solanum tuberosum]
PGSC0003DMG400030238	stu-miR6024-3p	gi|149786536|gb|ABR29787.1|	0	658/767(85.79)	1315	CC-NBS-LRR protein [Solanum tuberosum]	GO:0006952,GO:0043531
PGSC0003DMG400030239	stu-miR6024-3p	gi|971538386|ref|XP_015158775.1|	0	1118/1118(100.00)	2270	PREDICTED: putative disease resistance RPP13-like protein 1 [Solanum tuberosum]	GO:0006952,GO:0043531
PGSC0003DMG401030236	stu-miR6024-3p	gi|971538386|ref|XP_015158775.1|	0	1118/1118(100.00)	2270	PREDICTED: putative disease resistance RPP13-like protein 1 [Solanum tuberosum]	GO:0006952,GO:0043531
PGSC0003DMG400006428	stu-miR7992-3p	gi|565383366|ref|XP_006357989.1|	0	577/577(100.00)	1186	PREDICTED: BTB/POZ domain-containing protein At2g04740 [Solanum tuberosum]
PGSC0003DMG400014220	stu-miR5303e,stu-miR5303f,stu-miR5303f	gi|1026053839|ref|XP_016571480.1|	1.23705e-33	72/91(79.12)	145	PREDICTED: uncharacterized protein LOC107869458 [Capsicum annuum]
PGSC0003DMG401027371	stu-miR482d-3p	gi|971584825|ref|XP_015160356.1|	0	608/608(100.00)	1234	PREDICTED: putative disease resistance protein RGA1 isoform X2 [Solanum tuberosum]	GO:0006952,GO:0043531
PGSC0003DMG400003889	stu-miR172c-3p	gi|970052450|ref|XP_015087834.1|	0	1310/1333(98.27)	2680	PREDICTED: ABC transporter B family member 1 [Solanum pennellii]	GO:0010048,GO:0007155,GO:0009793,GO:0045010,GO:0009958,GO:0016021,GO:0043481,GO:0010329,GO:0009640,GO:0010090,GO:0008361,GO:0009637,GO:0010315,GO:0048765,GO:0010228,GO:0009926,GO:0042626,GO:0055085,GO:0009506,GO:0006200,GO:0005516,GO:0005524,GO:0048443,GO:0048440,GO:0071555
PGSC0003DMG400033928	stu-miR8039	gi|565391347|ref|XP_006361384.1|	0	496/496(100.00)	1027	PREDICTED: carboxyl-terminal-processing peptidase 3, chloroplastic [Solanum tuberosum]
PGSC0003DMG401027271	stu-miR390-5p,stu-miR390-5p	gi|565367064|ref|XP_006350199.1|	0	894/894(100.00)	1818	PREDICTED: leucine-rich repeat receptor-like tyrosine-protein kinase PXC3 [Solanum tuberosum]
PGSC0003DMG400045415	stu-miR8012	gi|113205313|gb|AAT38742.2|	1.31738e-13	45/67(67.16)	80	&apos;chromo&apos; domain containing protein [Solanum demissum]	GO:0005488
PGSC0003DMG400002432	stu-miR5303g,stu-miR5303i	gi|565371720|ref|XP_006352449.1|	3.13291e-120	211/211(100.00)	434	PREDICTED: nudix hydrolase 18, mitochondrial-like [Solanum tuberosum]
PGSC0003DMG400030289	stu-miR8032a-3p,stu-miR8032a-5p,stu-miR8032b-3p,stu-miR8032b-5p,stu-miR8032c,stu-miR8032d-3p,stu-miR8032d-5p,stu-miR8032e-3p,stu-miR8032e-5p,stu-miR8032f-3p,stu-miR8032f-5p,stu-miR8032g-3p,stu-miR8032g-5p	gi|723720634|ref|XP_010324711.1|	1.10581e-23	53/90(58.89)	112	PREDICTED: uncharacterized protein LOC104648644 [Solanum lycopersicum]
PGSC0003DMG400023678	stu-miR8045	gi|971557439|ref|XP_015165945.1|	0	461/461(100.00)	959	PREDICTED: transcription factor HBP-1b(c38)-like [Solanum tuberosum]	GO:0003700,GO:0043565,GO:0006355
PGSC0003DMG400005809	stu-miR8044-5p	gi|1035335307|gb|ANJ02794.1|	3.36904e-17	42/49(85.71)	91	transposase [Solanum demissum]
PGSC0003DMG402027166	stu-miR5303a,stu-miR5303b,stu-miR5303c,stu-miR5303d,stu-miR5303g,stu-miR5303h,stu-miR5303i,stu-miR5303j	gi|565378595|ref|XP_006355740.1|	0	448/448(100.00)	918	PREDICTED: beta-glucuronosyltransferase GlcAT14B-like [Solanum tuberosum]
PGSC0003DMG400002700	stu-miR5303a,stu-miR5303b,stu-miR5303c,stu-miR5303d,stu-miR5303f,stu-miR5303f,stu-miR5303f,stu-miR5303f,stu-miR5303g,stu-miR5303h,stu-miR5303h,stu-miR5303h,stu-miR5303h,stu-miR5303i,stu-miR5303j	gi|971539620|ref|XP_015161495.1|	0	543/543(100.00)	1123	PREDICTED: uncharacterized protein LOC107059477 [Solanum tuberosum]
PGSC0003DMG400016232	stu-miR5303g,stu-miR5303h,stu-miR5303i,stu-miR5303j,stu-miR7997a,stu-miR7997b,stu-miR7997c	gi|971539620|ref|XP_015161495.1|	0	543/543(100.00)	1123	PREDICTED: uncharacterized protein LOC107059477 [Solanum tuberosum]
PGSC0003DMG400019552	stu-miR7985	gi|113205142|gb|AAT40504.2|	7.88542e-172	291/312(93.27)	607	Polyprotein, putative [Solanum demissum]	GO:0003964,GO:0003677,GO:0006278,GO:0003723
PGSC0003DMG400007863	stu-miR8046-3p	gi|971554990|ref|XP_015165325.1|	1.70321e-136	238/238(100.00)	489	PREDICTED: (R,S)-reticuline 7-O-methyltransferase-like [Solanum tuberosum]	GO:0008171
PGSC0003DMG400041999	stu-miR5303e,stu-miR5303f,stu-miR7997a,stu-miR7997b	gi|565396969|ref|XP_006364078.1|	0	440/440(100.00)	923	PREDICTED: putative clathrin assembly protein At2g25430 [Solanum tuberosum]
PGSC0003DMG401024306	stu-miR5303g,stu-miR5303h,stu-miR5303i,stu-miR5303j	gi|565376013|ref|XP_006354509.1|	0	332/332(100.00)	682	PREDICTED: deacetoxyvindoline 4-hydroxylase-like [Solanum tuberosum]
PGSC0003DMG400009455	stu-miR482d-3p,stu-miR482e-3p,stu-miR8038a-3p,stu-miR8038b-3p	gi|565379976|ref|XP_006356392.1|	0	1251/1251(100.00)	2548	PREDICTED: putative disease resistance protein At3g14460 [Solanum tuberosum]	GO:0006952,GO:0043531
PGSC0003DMG400022791	stu-miR5303g,stu-miR5303h,stu-miR5303i,stu-miR7997a,stu-miR7997b,stu-miR7997c	gi|565396933|ref|XP_006364060.1|	0	334/334(100.00)	700	PREDICTED: probable xyloglucan endotransglucosylase/hydrolase protein 28 [Solanum tuberosum]
PGSC0003DMG400025413	stu-miR7997a,stu-miR7997b,stu-miR7997c	gi|698508688|ref|XP_009799599.1|	2.104e-101	206/302(68.21)	373	PREDICTED: uncharacterized protein LOC104245656 [Nicotiana sylvestris]
PGSC0003DMG400029886	stu-miR1886g-3p	gi|565358521|ref|XP_006346075.1|	0	598/598(100.00)	1219	PREDICTED: WPP domain-interacting protein 2 [Solanum tuberosum]
PGSC0003DMG400001606	stu-miR5303g,stu-miR5303h,stu-miR5303i,stu-miR5303j	gi|565387686|ref|XP_006359619.1|	0	452/452(100.00)	925	PREDICTED: U11/U12 small nuclear ribonucleoprotein 65 kDa protein isoform X1 [Solanum tuberosum]
PGSC0003DMG400020935	stu-miR6024-3p	gi|971576114|ref|XP_015170895.1|	0	1112/1112(100.00)	2281	PREDICTED: TMV resistance protein N-like [Solanum tuberosum]
PGSC0003DMG400011924	stu-miR482d-3p	gi|302594407|gb|ADL59393.1|	0	641/802(79.93)	1253	EDNR2GH3 protein [Solanum x edinense]	GO:0006952,GO:0043531
PGSC0003DMG400043673	stu-miR172c-3p	gi|970056883|ref|XP_015055085.1|	4.51798e-112	232/288(80.56)	409	PREDICTED: transcription repressor OFP18-like [Solanum pennellii]
PGSC0003DMG400030454	stu-miR5303g,stu-miR5303h,stu-miR5303i,stu-miR5303j	gi|565368470|ref|XP_006350868.1|	0	457/457(100.00)	947	PREDICTED: UDP-glycosyltransferase 87A1-like [Solanum tuberosum]
PGSC0003DMG400011264	stu-miR390-5p	gi|565372070|ref|XP_006352620.1|	0	402/402(100.00)	834	PREDICTED: coproporphyrinogen-III oxidase 1, chloroplastic [Solanum tuberosum]	GO:0004109,GO:0006782,GO:0009507,GO:0042803,GO:0055114
PGSC0003DMG400021534	stu-miR8032a-3p,stu-miR8032a-5p,stu-miR8032b-3p,stu-miR8032b-5p,stu-miR8032c,stu-miR8032d-3p,stu-miR8032d-5p,stu-miR8032e-3p,stu-miR8032e-5p,stu-miR8032f-3p,stu-miR8032f-5p,stu-miR8032g-3p,stu-miR8032g-5p	gi|565392782|ref|XP_006362070.1|	2.37146e-81	147/147(100.00)	304	PREDICTED: cytochrome b5-like [Solanum tuberosum]	GO:0020037,GO:0046872
PGSC0003DMG400004670	stu-miR5303h,stu-miR7997a,stu-miR7997b,stu-miR7997c	gi|565366446|ref|XP_006349901.1|	3.36753e-164	279/279(100.00)	581	PREDICTED: xyloglucan endotransglucosylase/hydrolase 2-like [Solanum tuberosum]	GO:0006073,GO:0004553,GO:0048046,GO:0005618,GO:0016762
PGSC0003DMG400018570	stu-miR6024-3p,stu-miR8038a-3p,stu-miR8038b-3p	gi|53749443|gb|AAU90299.1|	0	1068/1264(84.49)	2084	Putative disease resistance protein I2C-5, identical [Solanum demissum]	GO:0016301,GO:0006952,GO:0043531,GO:0016310
PGSC0003DMG401018576	stu-miR6024-3p	gi|53749443|gb|AAU90299.1|	0	1068/1264(84.49)	2084	Putative disease resistance protein I2C-5, identical [Solanum demissum]	GO:0016301,GO:0006952,GO:0043531,GO:0016310
PGSC0003DMG400032584	stu-miR482d-3p	gi|565390206|ref|XP_006360836.1|	0	840/840(100.00)	1727	PREDICTED: disease resistance protein RPP13-like [Solanum tuberosum]	GO:0006952,GO:0043531
PGSC0003DMG400032576	stu-miR482d-3p,stu-miR6024-3p	gi|565390206|ref|XP_006360836.1|	0	840/840(100.00)	1727	PREDICTED: disease resistance protein RPP13-like [Solanum tuberosum]	GO:0006952,GO:0043531
PGSC0003DMG400029597	stu-miR8014-5p	gi|565377514|ref|XP_006355223.1|	0	423/423(100.00)	880	PREDICTED: F-box/FBD/LRR-repeat protein At1g13570-like [Solanum tuberosum]
PGSC0003DMG400028499	stu-miR5303g,stu-miR5303h,stu-miR5303i	gi|565379657|ref|XP_006356237.1|	0	316/316(100.00)	649	PREDICTED: deSI-like protein At4g17486 isoform X1 [Solanum tuberosum]
PGSC0003DMG400014556	stu-miR5303j	gi|565354512|ref|XP_006344154.1|	0	394/394(100.00)	819	PREDICTED: uncharacterized protein LOC102583596 [Solanum tuberosum]
PGSC0003DMG400010920	stu-miR5303j	gi|971561845|ref|XP_006353979.2|	2.18595e-110	205/342(59.94)	403	PREDICTED: uncharacterized protein LOC102589241 [Solanum tuberosum]
PGSC0003DMG401006579	stu-miR7998	gi|565385958|ref|XP_006358815.1|	0	345/345(100.00)	712	PREDICTED: auxin-induced protein PCNT115-like [Solanum tuberosum]
PGSC0003DMG401000117	stu-miR7980b-3p	gi|565345274|ref|XP_006339722.1|	0	975/975(100.00)	2001	PREDICTED: exportin-2 [Solanum tuberosum]
PGSC0003DMG401000463	stu-miR8038a-3p,stu-miR8038b-3p	gi|565364707|ref|XP_006349060.1|	0	447/447(100.00)	909	PREDICTED: magnesium transporter MRS2-11, chloroplastic [Solanum tuberosum]
PGSC0003DMG400013091	stu-miR482e-3p	gi|565395750|ref|XP_006363500.1|	0	701/752(93.22)	1405	PREDICTED: putative late blight resistance protein homolog R1A-10 [Solanum tuberosum]
PGSC0003DMG400013090	stu-miR482e-3p	gi|565395726|ref|XP_006363488.1|	0	961/962(99.90)	1961	PREDICTED: TMV resistance protein N-like isoform X2 [Solanum tuberosum]
PGSC0003DMG400015448	stu-miR7997a,stu-miR7997b	gi|565351324|ref|XP_006342608.1|	0	684/684(100.00)	1417	PREDICTED: mitogen-activated protein kinase kinase kinase YODA-like isoform X1 [Solanum tuberosum]
PGSC0003DMG401017989	stu-miR8039	gi|460388857|ref|XP_004240080.1|	9.21926e-83	152/185(82.16)	310	PREDICTED: cyclic nucleotide-gated ion channel 1-like isoform X1 [Solanum lycopersicum]
PGSC0003DMG402020585	stu-miR6024-3p,stu-miR6026-3p	gi|971574753|ref|XP_015170549.1|	0	844/864(97.69)	1724	PREDICTED: disease resistance protein RPP13-like isoform X1 [Solanum tuberosum]	GO:0017111,GO:0006952,GO:0043531,GO:0005524
PGSC0003DMG400016363	stu-miR5303a,stu-miR5303b,stu-miR5303c,stu-miR5303d,stu-miR5303g,stu-miR5303h,stu-miR5303i,stu-miR5303j	gi|565363652|ref|XP_006348547.1|	1.21985e-131	236/239(98.74)	474	PREDICTED: transcription factor TCP7 [Solanum tuberosum]
PGSC0003DMG400019627	stu-miR6024-3p	gi|565394387|ref|XP_006362840.1|	0	876/876(100.00)	1809	PREDICTED: putative late blight resistance protein homolog R1B-17 [Solanum tuberosum]	GO:0006952,GO:0043531
PGSC0003DMG400023732	stu-miR5303g,stu-miR5303h,stu-miR5303i,stu-miR5303j	gi|565369559|ref|XP_006351402.1|	0	471/471(100.00)	971	PREDICTED: zeatin O-glucosyltransferase-like [Solanum tuberosum]
PGSC0003DMG400022139	stu-miR390-5p	gi|565358501|ref|XP_006346065.1|	0	1192/1192(100.00)	2410	PREDICTED: receptor-like protein kinase BRI1-like 3 [Solanum tuberosum]	GO:0006468,GO:0005524,GO:0016021,GO:0004674
PGSC0003DMG400018256	stu-miR172a-3p,stu-miR172b-3p,stu-miR172e-3p	gi|565385118|ref|XP_006358466.1|	0	1238/1238(100.00)	2539	PREDICTED: TMV resistance protein N-like isoform X1 [Solanum tuberosum]
PGSC0003DMG400017343	stu-miR7992-3p	gi|565364466|ref|XP_006348945.1|	0	340/340(100.00)	709	PREDICTED: uncharacterized protein LOC102598279 [Solanum tuberosum]
PGSC0003DMG400019619	stu-miR5303g,stu-miR5303h,stu-miR5303i,stu-miR5303j,stu-miR7997a,stu-miR7997b,stu-miR7997c	gi|565394426|ref|XP_006362859.1|	1.83483e-105	191/191(100.00)	385	PREDICTED: uncharacterized protein LOC102594292 [Solanum tuberosum]
PGSC0003DMG400028169	stu-miR5303a,stu-miR5303b,stu-miR5303c,stu-miR5303d,stu-miR5303f	gi|565344031|ref|XP_006339122.1|	0	1005/1005(100.00)	2066	PREDICTED: serine/threonine-protein kinase KIPK [Solanum tuberosum]
PGSC0003DMG400011405	stu-miR8041a-5p,stu-miR8041b-5p	gi|565353905|ref|XP_006343859.1|	0	413/413(100.00)	855	PREDICTED: putative E3 ubiquitin-protein ligase UBR7 [Solanum tuberosum]
PGSC0003DMG400017800	stu-miR390-5p	gi|460382997|ref|XP_004237222.1|	0	645/722(89.34)	1324	PREDICTED: probable LRR receptor-like serine/threonine-protein kinase RPK1 [Solanum lycopersicum]
PGSC0003DMG400023610	stu-miR5303g,stu-miR5303h,stu-miR5303i,stu-miR5303j	gi|565359999|ref|XP_006346769.1|	0	377/377(100.00)	788	PREDICTED: serine/threonine-protein kinase HT1-like [Solanum tuberosum]
PGSC0003DMG400014867	stu-miR8046-3p	gi|568214345|ref|NP_001275041.1|	0	328/331(99.09)	676	peroxidase 51-like precursor [Solanum tuberosum]	GO:0020037,GO:0046872,GO:0004601,GO:0055114,GO:0006979
PGSC0003DMG400026481	stu-miR172c-3p	gi|971550784|ref|XP_015164321.1|	0	342/342(100.00)	702	PREDICTED: inositol-tetrakisphosphate 1-kinase 1-like [Solanum tuberosum]
PGSC0003DMG400021902	stu-miR156a,stu-miR156b,stu-miR156c,stu-miR156d-5p	gi|565371132|ref|XP_006352164.1|	0	319/319(100.00)	654	PREDICTED: squamosa promoter-binding-like protein 16 [Solanum tuberosum]
PGSC0003DMG400038469	stu-miR172c-3p	gi|565387299|ref|XP_006359439.1|	1.7407e-66	138/138(100.00)	254	PREDICTED: classical arabinogalactan protein 26-like [Solanum tuberosum]
PGSC0003DMG400022148	stu-miR8045	gi|565358531|ref|XP_006346080.1|	0	527/527(100.00)	1097	PREDICTED: pentatricopeptide repeat-containing protein At5g66520 [Solanum tuberosum]
PGSC0003DMG400029405	stu-miR8020	gi|971542016|ref|XP_006342703.2|	0	987/987(100.00)	2026	PREDICTED: probable disease resistance protein RF45 isoform X1 [Solanum tuberosum]
PGSC0003DMG400015683	stu-miR5303g,stu-miR5303i,stu-miR5303j	gi|565398114|ref|XP_006364625.1|	0	368/372(98.92)	729	PREDICTED: GDSL esterase/lipase At5g37690 [Solanum tuberosum]	GO:0016298,GO:0006629
PGSC0003DMG400037460	stu-miR5303e,stu-miR5303f	gi|565379994|ref|XP_006356401.1|	4.31819e-177	300/301(99.67)	625	PREDICTED: receptor-like protein kinase HERK 1 isoform X1 [Solanum tuberosum]	GO:0006468,GO:0005524,GO:0004674
PGSC0003DMG400007743	stu-miR6024-3p	gi|971574715|ref|XP_015170536.1|	7.21601e-150	276/364(75.82)	535	PREDICTED: TMV resistance protein N-like [Solanum tuberosum]
PGSC0003DMG400032817	stu-miR172c-3p	gi|565404091|ref|XP_006367482.1|	1.57422e-88	165/165(100.00)	328	PREDICTED: squamosa promoter-binding protein 1-like [Solanum tuberosum]
PGSC0003DMG400001920	stu-miR8039	gi|971579483|ref|XP_006363561.2|	9.44757e-167	284/284(100.00)	590	PREDICTED: translin-associated protein X [Solanum tuberosum]
PGSC0003DMG400000657	stu-miR7997a,stu-miR7997b,stu-miR7997c	gi|970035065|ref|XP_015078863.1|	4.78279e-148	253/266(95.11)	528	PREDICTED: tetraspanin-8-like [Solanum pennellii]
PGSC0003DMG400018638	stu-miR172c-3p	gi|565397919|ref|XP_006364530.1|	0	616/616(100.00)	1241	PREDICTED: protein DETOXIFICATION 45, chloroplastic isoform X1 [Solanum tuberosum]
PGSC0003DMG400015763	stu-miR8039	gi|565404303|ref|XP_006367583.1|	4.40241e-49	99/100(99.00)	197	PREDICTED: protein CMSS1-like [Solanum tuberosum]
PGSC0003DMG401002721	stu-miR7992-3p	gi|565348344|ref|XP_006341173.1|	3.75994e-130	233/233(100.00)	468	PREDICTED: peroxiredoxin-2E-2, chloroplastic-like [Solanum tuberosum]
PGSC0003DMG400004343	stu-miR7980b-3p	gi|971580354|ref|XP_015159204.1|	4.24687e-155	266/266(100.00)	551	PREDICTED: trans-resveratrol di-O-methyltransferase-like [Solanum tuberosum]
PGSC0003DMG400024819	stu-miR5303f	gi|565379800|ref|XP_006356306.1|	1.05588e-141	253/253(100.00)	506	PREDICTED: bidirectional sugar transporter SWEET1 [Solanum tuberosum]
PGSC0003DMG400004295	stu-miR482e-3p	gi|1025066556|ref|XP_016450934.1|	0	585/811(72.13)	1145	PREDICTED: putative late blight resistance protein homolog R1B-23 [Nicotiana tabacum]
PGSC0003DMG400029297	stu-miR7992-3p	gi|565351102|ref|XP_006342498.1|	0	536/536(100.00)	1105	PREDICTED: probable protein phosphatase 2C 53 [Solanum tuberosum]
PGSC0003DMG400025778	stu-miR5303e,stu-miR5303f,stu-miR7997a,stu-miR7997b,stu-miR7997c	gi|565359177|ref|XP_006346394.1|	0	831/831(100.00)	1697	PREDICTED: filament-like plant protein 7 [Solanum tuberosum]
PGSC0003DMG400014614	stu-miR7992-3p	gi|565378676|ref|XP_006355774.1|	0	525/525(100.00)	1083	PREDICTED: uncharacterized protein LOC102602864 [Solanum tuberosum]
PGSC0003DMG400029879	stu-miR8034	gi|565367394|ref|XP_006350354.1|	0	734/734(100.00)	1503	PREDICTED: mechanosensitive ion channel protein 10-like [Solanum tuberosum]
PGSC0003DMG400015561	stu-miR5303a,stu-miR5303b,stu-miR5303c,stu-miR5303d,stu-miR7997c	gi|565395537|ref|XP_006363395.1|	8.33192e-169	290/290(100.00)	597	PREDICTED: uncharacterized protein LOC102595295 [Solanum tuberosum]
PGSC0003DMG400028001	stu-miR6024-3p	gi|565404266|ref|XP_006367565.1|	0	1241/1241(100.00)	2544	PREDICTED: putative disease resistance protein RGA4 [Solanum tuberosum]
PGSC0003DMG402003005	stu-miR5303g,stu-miR5303h,stu-miR5303i,stu-miR5303j	gi|565346564|ref|XP_006340321.1|	0	356/356(100.00)	733	PREDICTED: uncharacterized protein LOC102578825 [Solanum tuberosum]
PGSC0003DMG400000673	stu-miR5303a,stu-miR5303b,stu-miR5303c,stu-miR5303d,stu-miR5303g,stu-miR5303h,stu-miR5303i,stu-miR5303j	gi|565383281|ref|XP_006357947.1|	1.72811e-122	209/211(99.05)	442	PREDICTED: protein polybromo-1-like isoform X2 [Solanum tuberosum]
PGSC0003DMG400018442	stu-miR8046-3p	gi|971564111|ref|XP_015167676.1|	0	1205/1239(97.26)	2428	PREDICTED: putative late blight resistance protein homolog R1B-23 [Solanum tuberosum]	GO:0006952,GO:0043531
PGSC0003DMG400032554	stu-miR172c-3p	gi|565387067|ref|XP_006359326.1|	0	1355/1355(100.00)	2679	PREDICTED: mediator of RNA polymerase II transcription subunit 15a isoform X1 [Solanum tuberosum]
PGSC0003DMG400044092	stu-miR172a-3p,stu-miR172b-3p,stu-miR172c-3p,stu-miR172e-3p	gi|565402695|ref|XP_006366808.1|	0	894/894(100.00)	1874	PREDICTED: pentatricopeptide repeat-containing protein At3g02330 [Solanum tuberosum]
PGSC0003DMG400011527	stu-miR482d-3p,stu-miR482e-3p	gi|565387135|ref|XP_006359360.1|	0	860/860(100.00)	1772	PREDICTED: disease resistance protein RPP13-like [Solanum tuberosum]	GO:0006952,GO:0043531
PGSC0003DMG400032572		gi|565387135|ref|XP_006359360.1|	0	860/860(100.00)	1772	PREDICTED: disease resistance protein RPP13-like [Solanum tuberosum]	GO:0006952,GO:0043531
PGSC0003DMG400024234	stu-miR482d-3p	gi|565387135|ref|XP_006359360.1|	0	860/860(100.00)	1772	PREDICTED: disease resistance protein RPP13-like [Solanum tuberosum]	GO:0006952,GO:0043531
PGSC0003DMG401011522	stu-miR482d-3p	gi|971571928|ref|XP_015169823.1|	0	839/839(100.00)	1725	PREDICTED: disease resistance protein RPP13-like [Solanum tuberosum]	GO:0006952,GO:0043531
PGSC0003DMG400011521	stu-miR482d-3p	gi|302594411|gb|ADL59395.1|	7.10773e-180	346/542(63.84)	635	EDNR2GH5 protein [Solanum x edinense]
PGSC0003DMG400040882	stu-miR8012	gi|971583279|ref|XP_015159972.1|	1.68116e-24	61/106(57.55)	116	PREDICTED: cinnamate beta-D-glucosyltransferase-like [Solanum tuberosum]
PGSC0003DMG400009166	stu-miR172c-3p	gi|565351827|ref|XP_006342853.1|	0	1001/1001(100.00)	2076	PREDICTED: pumilio homolog 5 isoform X1 [Solanum tuberosum]
PGSC0003DMG400021477	stu-miR482d-3p	gi|971568995|ref|XP_006357685.2|	0	1089/1089(100.00)	2243	PREDICTED: probable disease resistance protein At1g61300 [Solanum tuberosum]
PGSC0003DMG401022797	stu-miR5303g,stu-miR5303h,stu-miR5303i,stu-miR5303j,stu-miR7997a,stu-miR7997b,stu-miR7997c,stu-miR7997c	gi|723656100|ref|XP_010316452.1|	2.79551e-111	194/203(95.57)	404	PREDICTED: uncharacterized protein LOC101258093 isoform X2 [Solanum lycopersicum]
PGSC0003DMG400021861	stu-miR6024-3p	gi|565401646|ref|XP_006366308.1|	0	887/887(100.00)	1829	PREDICTED: putative late blight resistance protein homolog R1B-14 [Solanum tuberosum]
PGSC0003DMG400021863	stu-miR6024-3p	gi|565401648|ref|XP_006366309.1|	0	614/614(100.00)	1274	PREDICTED: putative late blight resistance protein homolog R1B-12 [Solanum tuberosum]
PGSC0003DMG400021862	stu-miR6024-3p	gi|970056112|ref|XP_015089703.1|	0	372/494(75.30)	753	PREDICTED: putative late blight resistance protein homolog R1B-14 [Solanum pennellii]
PGSC0003DMG400021139	stu-miR8038a-3p,stu-miR8038b-3p	gi|565372944|ref|XP_006353045.1|	0	767/767(100.00)	1573	PREDICTED: protein CHUP1, chloroplastic-like [Solanum tuberosum]
PGSC0003DMG400008060	stu-miR7992-3p	gi|565346200|ref|XP_006340154.1|	2.82301e-143	251/251(100.00)	511	PREDICTED: probable pyridoxal 5&apos;-phosphate synthase subunit PDX2 [Solanum tuberosum]
PGSC0003DMG400032189	stu-miR5303g,stu-miR5303h,stu-miR5303i,stu-miR5303j	gi|565375303|ref|XP_006354172.1|	0	405/405(100.00)	831	PREDICTED: metal tolerance protein 4-like [Solanum tuberosum]
PGSC0003DMG400004163	stu-miR5303g,stu-miR5303h,stu-miR5303i,stu-miR5303j	gi|565354428|ref|XP_006344112.1|	0	1053/1053(100.00)	2133	PREDICTED: mucin-17 [Solanum tuberosum]
PGSC0003DMG400029564	stu-miR7997a,stu-miR7997b,stu-miR7997c	gi|565377563|ref|XP_006355247.1|	1.08899e-92	169/178(94.94)	343	PREDICTED: uncharacterized protein LOC102598535 [Solanum tuberosum]
PGSC0003DMG400029563	stu-miR8038a-3p,stu-miR8038b-3p	gi|565377498|ref|XP_006355215.1|	0	445/445(100.00)	895	PREDICTED: uncharacterized protein LOC102586307 [Solanum tuberosum]
PGSC0003DMG400001981	stu-miR482d-3p,stu-miR482e-3p,stu-miR6024-3p	gi|565400348|ref|XP_006365692.1|	0	592/592(100.00)	1224	PREDICTED: putative late blight resistance protein homolog R1B-12 [Solanum tuberosum]
PGSC0003DMG400004571	stu-miR8045	gi|565366487|ref|XP_006349919.1|	4.35586e-93	169/169(100.00)	343	PREDICTED: actin-related protein 2/3 complex subunit 4 isoform X1 [Solanum tuberosum]	GO:0005885,GO:0034314
PGSC0003DMG400035708	stu-miR8012	gi|971535641|ref|XP_015164403.1|	9.78133e-08	46/111(41.44)	60	PREDICTED: transcription factor UNE10-like [Solanum tuberosum]
PGSC0003DMG400044329	stu-miR8012	gi|971535641|ref|XP_015164403.1|	9.78133e-08	46/111(41.44)	60	PREDICTED: transcription factor UNE10-like [Solanum tuberosum]
PGSC0003DMG400018572	stu-miR6024-3p	gi|971538130|ref|XP_015170991.1|	0	488/547(89.21)	991	PREDICTED: LOW QUALITY PROTEIN: putative disease resistance protein At3g14460 [Solanum tuberosum]	GO:0016301,GO:0006952,GO:0043531,GO:0016310
PGSC0003DMG400044837	stu-miR482e-3p	gi|971536439|ref|XP_015166503.1|	2.05382e-95	174/175(99.43)	352	PREDICTED: TMV resistance protein N-like [Solanum tuberosum]
PGSC0003DMG400022810	stu-miR5303g,stu-miR5303h,stu-miR5303i,stu-miR5303j	gi|565390612|ref|XP_006361030.1|	6.11231e-177	305/305(100.00)	624	PREDICTED: mitochondrial arginine transporter BAC1-like [Solanum tuberosum]
PGSC0003DMG400021547	stu-miR156a,stu-miR156b,stu-miR156c,stu-miR156d-5p	gi|565375655|ref|XP_006354333.1|	0	1301/1301(100.00)	2672	PREDICTED: ethylene-insensitive protein 2 [Solanum tuberosum]	GO:0006810,GO:0016020,GO:0005215
PGSC0003DMG401008383	stu-miR6024-3p	gi|565344323|ref|XP_006339266.1|	0	1168/1170(99.83)	2396	PREDICTED: putative disease resistance protein RGA3 [Solanum tuberosum]
PGSC0003DMG400038459	stu-miR8041a-5p,stu-miR8041b-5p	gi|971567490|ref|XP_015168623.1|	3.55738e-41	123/327(37.61)	173	PREDICTED: uncharacterized protein LOC107062462 [Solanum tuberosum]
PGSC0003DMG400006531	stu-miR482d-3p,stu-miR482e-3p	gi|565390287|ref|XP_006360876.1|	0	850/850(100.00)	1750	PREDICTED: disease resistance protein RPP13-like [Solanum tuberosum]	GO:0006952,GO:0043531
PGSC0003DMG400029502	stu-miR8020	gi|565377131|ref|XP_006355043.1|	0	534/534(100.00)	1103	PREDICTED: protein OBERON 3 [Solanum tuberosum]
PGSC0003DMG400001081	stu-miR482e-3p	gi|565397180|ref|XP_006364178.1|	0	860/860(100.00)	1777	PREDICTED: putative late blight resistance protein homolog R1B-16 [Solanum tuberosum]
PGSC0003DMG400015359	stu-miR7997a,stu-miR7997b	gi|565386348|ref|XP_006358981.1|	2.96505e-145	250/250(100.00)	518	PREDICTED: E3 ubiquitin-protein ligase RMA3-like isoform X1 [Solanum tuberosum]
PGSC0003DMG400005254	stu-miR5303h,stu-miR7997a,stu-miR7997b,stu-miR7997c	gi|565384410|ref|XP_006358156.1|	0	635/635(100.00)	1298	PREDICTED: probable inactive receptor kinase At5g58300 [Solanum tuberosum]
PGSC0003DMG400040620	stu-miR8038a-3p,stu-miR8038b-3p	gi|359904147|gb|AEV89970.1|	4.68509e-112	230/370(62.16)	409	CC-NBS-LRR protein kinase [Solanum stoloniferum]
PGSC0003DMG403019668	stu-miR8038a-3p,stu-miR8038b-3p	gi|565346366|ref|XP_006340233.1|	0	1322/1322(100.00)	2685	PREDICTED: putative disease resistance RPP13-like protein 1 isoform X1 [Solanum tuberosum]
PGSC0003DMG400026004	stu-miR390-5p	gi|565362275|ref|XP_006347874.1|	0	686/686(100.00)	1402	PREDICTED: LRR receptor-like serine/threonine-protein kinase GSO1 [Solanum tuberosum]
PGSC0003DMG400025969	stu-miR5303h	gi|460367870|ref|XP_004229793.1|	6.02141e-125	217/218(99.54)	450	PREDICTED: axial regulator YABBY 1 [Solanum lycopersicum]
PGSC0003DMG400004052	stu-miR172c-3p	gi|565376474|ref|XP_006354729.1|	0	581/581(100.00)	1184	PREDICTED: serine/threonine-protein phosphatase 2A 65 kDa regulatory subunit A beta isoform-like [Solanum tuberosum]
PGSC0003DMG400024429	stu-miR482d-3p,stu-miR482e-3p,stu-miR6024-3p	gi|723737191|ref|XP_010327575.1|	2.49963e-176	302/358(84.36)	623	PREDICTED: putative late blight resistance protein homolog R1A-10 [Solanum lycopersicum]
PGSC0003DMG400032496	stu-miR7985	gi|1025202676|ref|XP_016477469.1|	1.70547e-41	82/148(55.41)	172	PREDICTED: uncharacterized protein LOC107798953 [Nicotiana tabacum]
PGSC0003DMG400018046	stu-miR482d-3p,stu-miR482e-3p	gi|971583494|ref|XP_006365678.2|	1.84392e-132	226/253(89.33)	476	PREDICTED: putative late blight resistance protein homolog R1C-3 [Solanum tuberosum]
PGSC0003DMG401022600	stu-miR8039	gi|565381758|ref|XP_006357229.1|	4.9981e-159	270/270(100.00)	564	PREDICTED: transcription factor bHLH79 isoform X1 [Solanum tuberosum]
PGSC0003DMG400021331	stu-miR5303a,stu-miR5303b,stu-miR5303c,stu-miR5303d	gi|565363451|ref|XP_006348450.1|	1.11943e-175	300/300(100.00)	620	PREDICTED: syntaxin-121-like [Solanum tuberosum]	GO:0016020,GO:0005484,GO:0016192,GO:0006886
PGSC0003DMG400021336	stu-miR7997c	gi|565363425|ref|XP_006348437.1|	0	610/610(100.00)	1268	PREDICTED: uncharacterized protein LOC102596987 [Solanum tuberosum]
PGSC0003DMG402026034	stu-miR7984c-3p	gi|565362540|ref|XP_006348005.1|	0	315/315(100.00)	661	PREDICTED: 2-oxoglutarate-dependent dioxygenase AOP2-like [Solanum tuberosum]
PGSC0003DMG400039175	stu-miR172c-3p	gi|971577926|ref|XP_015158586.1|	1.82666e-145	249/249(100.00)	519	PREDICTED: probable WRKY transcription factor 27 [Solanum tuberosum]
PGSC0003DMG400034640	stu-miR8041a-5p,stu-miR8041b-5p	gi|971582190|ref|XP_015159699.1|	1.53115e-58	111/111(100.00)	228	PREDICTED: transcription factor MYB1R1-like [Solanum tuberosum]
PGSC0003DMG401024348	stu-miR5303a,stu-miR5303b,stu-miR5303c,stu-miR5303d,stu-miR5303g,stu-miR5303i,stu-miR7997c	gi|565360225|ref|XP_006346870.1|	0	685/685(100.00)	1420	PREDICTED: uncharacterized protein LOC102587486 isoform X1 [Solanum tuberosum]
PGSC0003DMG400021784	stu-miR7984d-3p	gi|565401657|ref|XP_006366313.1|	0	495/495(100.00)	1025	PREDICTED: 7-deoxyloganetin glucosyltransferase-like [Solanum tuberosum]	GO:0016758,GO:0008152
PGSC0003DMG401020106	stu-miR5303g,stu-miR5303h,stu-miR5303i,stu-miR5303j	gi|971559664|ref|XP_015166505.1|	2.447e-140	242/242(100.00)	501	PREDICTED: pentatricopeptide repeat-containing protein At3g25210, mitochondrial [Solanum tuberosum]
PGSC0003DMG400024994	stu-miR8032a-3p,stu-miR8032b-3p,stu-miR8032e-3p,stu-miR8032f-3p,stu-miR8032g-3p	gi|698501176|ref|XP_009796298.1|	4.53717e-54	120/282(42.55)	216	PREDICTED: uncharacterized protein LOC104242883 [Nicotiana sylvestris]
PGSC0003DMG400020433	stu-miR172c-3p	gi|565364354|ref|XP_006348890.1|	0	335/335(100.00)	703	PREDICTED: uncharacterized protein LOC102578540 [Solanum tuberosum]	GO:0006457,GO:0051082,GO:0005506,GO:0009055,GO:0051536,GO:0031072
PGSC0003DMG400002321	stu-miR5303f,stu-miR7997a,stu-miR7997b,stu-miR7997c	gi|568215395|ref|NP_001275149.1|	1.66766e-174	293/299(97.99)	616	ACC oxidase [Solanum tuberosum]	GO:0009693,GO:0009815,GO:0016706,GO:0044036,GO:0010089,GO:0055114
PGSC0003DMG402018895	stu-miR5303g,stu-miR5303h,stu-miR5303i	gi|565356098|ref|XP_006344909.1|	1.803e-97	173/173(100.00)	358	PREDICTED: GPI-anchored protein LORELEI [Solanum tuberosum]
PGSC0003DMG402024306	stu-miR7997a,stu-miR7997b	gi|971559491|ref|XP_006352551.2|	0	401/401(100.00)	829	PREDICTED: farnesyl pyrophosphate synthase 1-like isoform X2 [Solanum tuberosum]
PGSC0003DMG400011446	stu-miR5303h,stu-miR5303j	gi|565393081|ref|XP_006362212.1|	0	691/691(100.00)	1422	PREDICTED: protein trichome birefringence-like [Solanum tuberosum]
PGSC0003DMG400024070	stu-miR5303h,stu-miR7997a,stu-miR7997b	gi|565352738|ref|XP_006343297.1|	0	443/443(100.00)	900	PREDICTED: uncharacterized protein LOC102592082 [Solanum tuberosum]
PGSC0003DMG400005010	stu-miR7992-3p	gi|565389924|ref|XP_006360697.1|	0	363/363(100.00)	748	PREDICTED: uncharacterized protein LOC102602659 [Solanum tuberosum]	GO:0042318
PGSC0003DMG400026003	stu-miR8032a-3p,stu-miR8032b-3p,stu-miR8032e-3p,stu-miR8032f-3p,stu-miR8032g-3p	gi|698501176|ref|XP_009796298.1|	6.6355e-43	100/221(45.25)	178	PREDICTED: uncharacterized protein LOC104242883 [Nicotiana sylvestris]
PGSC0003DMG400022634	stu-miR8041a-5p,stu-miR8041b-5p	gi|565381741|ref|XP_006357221.1|	0	642/642(100.00)	1311	PREDICTED: microtubule-associated protein TORTIFOLIA1-like [Solanum tuberosum]
PGSC0003DMG400046257		gi|971546785|ref|XP_015163259.1|	0	425/425(100.00)	875	PREDICTED: uncharacterized protein LOC102606286 [Solanum tuberosum]
PGSC0003DMG400026828	stu-miR8026	gi|971546785|ref|XP_015163259.1|	0	425/425(100.00)	875	PREDICTED: uncharacterized protein LOC102606286 [Solanum tuberosum]
PGSC0003DMG400015755	stu-miR7997a,stu-miR7997b,stu-miR7997c	gi|565399882|ref|XP_006365470.1|	5.04278e-113	195/195(100.00)	410	PREDICTED: chaperone protein dnaJ 20, chloroplastic-like [Solanum tuberosum]
PGSC0003DMG400022034	stu-miR5303g,stu-miR5303h,stu-miR5303i,stu-miR5303j	gi|723704033|ref|XP_010321793.1|	1.25483e-160	310/333(93.09)	570	PREDICTED: uncharacterized protein LOC104647773 [Solanum lycopersicum]
PGSC0003DMG400024139	stu-miR5303g,stu-miR5303h,stu-miR5303i,stu-miR5303j	gi|565391785|ref|XP_006361592.1|	0	447/447(100.00)	921	PREDICTED: methanol O-anthraniloyltransferase-like [Solanum tuberosum]	GO:0016747
PGSC0003DMG400007715	stu-miR7997c	gi|565399182|ref|XP_006365137.1|	0	570/570(100.00)	1185	PREDICTED: zinc finger protein 91-like [Solanum tuberosum]
PGSC0003DMG400022770	stu-miR5303g,stu-miR5303h,stu-miR5303i,stu-miR5303j	gi|565396935|ref|XP_006364061.1|	1.44046e-38	89/123(72.36)	162	PREDICTED: dolichol-phosphate mannosyltransferase subunit 3 [Solanum tuberosum]
PGSC0003DMG400020143	stu-miR5303g,stu-miR5303h,stu-miR5303i,stu-miR5303j	gi|1025339553|ref|XP_016507861.1|	1.0936e-35	101/180(56.11)	153	PREDICTED: uncharacterized protein LOC107825515 [Nicotiana tabacum]
PGSC0003DMG400023556	stu-miR5303h,stu-miR7997a,stu-miR7997b,stu-miR7997c	gi|565360024|ref|XP_006346781.1|	0	544/544(100.00)	1138	PREDICTED: scarecrow-like protein 21 [Solanum tuberosum]
PGSC0003DMG400029537	stu-miR5303a,stu-miR5303b,stu-miR5303c,stu-miR5303d,stu-miR5303g,stu-miR5303h,stu-miR5303i,stu-miR5303j	gi|971576232|ref|XP_015170924.1|	2.35566e-143	246/253(97.23)	512	PREDICTED: uncharacterized protein LOC107063505 [Solanum tuberosum]
PGSC0003DMG400011713	stu-miR5303e,stu-miR5303f	gi|565400527|ref|XP_006365778.1|	0	354/354(100.00)	734	PREDICTED: uncharacterized protein LOC102587476 [Solanum tuberosum]
PGSC0003DMG400028469	stu-miR7984d-3p	gi|568215683|ref|NP_001274847.1|	3.41497e-163	290/300(96.67)	578	WRKY transcription factor 5 [Solanum tuberosum]	GO:0003700,GO:0043565,GO:0006355
PGSC0003DMG400001996	stu-miR482e-3p	gi|971583486|ref|XP_015160028.1|	0	450/492(91.46)	884	PREDICTED: putative late blight resistance protein homolog R1B-16 [Solanum tuberosum]
PGSC0003DMG400007031	stu-miR172c-3p	gi|565357406|ref|XP_006345534.1|	0	672/672(100.00)	1382	PREDICTED: uncharacterized protein LOC102595745 isoform X1 [Solanum tuberosum]
PGSC0003DMG400027289	stu-miR5303g,stu-miR5303h,stu-miR5303i	gi|565367005|ref|XP_006350170.1|	0	476/476(100.00)	991	PREDICTED: zeatin O-glucosyltransferase-like [Solanum tuberosum]
PGSC0003DMG401018696	stu-miR8038a-3p,stu-miR8038b-3p	gi|970061776|ref|XP_015057754.1|	0	583/697(83.64)	1150	PREDICTED: LOW QUALITY PROTEIN: uncharacterized protein LOC107004051 [Solanum pennellii]	GO:0006952,GO:0043531
PGSC0003DMG401020789	stu-miR8038a-3p,stu-miR8038b-3p	gi|971538130|ref|XP_015170991.1|	0	943/943(100.00)	1925	PREDICTED: LOW QUALITY PROTEIN: putative disease resistance protein At3g14460 [Solanum tuberosum]	GO:0006952,GO:0043531
PGSC0003DMG400027135	stu-miR8023	gi|565378483|ref|XP_006355685.1|	1.35676e-150	265/265(100.00)	536	PREDICTED: protein YIPF1 homolog isoform X2 [Solanum tuberosum]
PGSC0003DMG401002242	stu-miR482d-3p,stu-miR482e-3p	gi|971583538|ref|XP_015160045.1|	8.89597e-123	215/256(83.98)	444	PREDICTED: putative late blight resistance protein homolog R1B-17 isoform X2 [Solanum tuberosum]
PGSC0003DMG402031202	stu-miR5303g,stu-miR5303h,stu-miR5303i,stu-miR5303j	gi|565385286|ref|XP_006358542.1|	0	508/508(100.00)	1052	PREDICTED: probable receptor-like protein kinase At5g18500 [Solanum tuberosum]	GO:0006468,GO:0005524,GO:0004674
PGSC0003DMG401031202	stu-miR7997a,stu-miR7997a,stu-miR7997b,stu-miR7997b,stu-miR7997c,stu-miR7997c	gi|565385286|ref|XP_006358542.1|	0	508/508(100.00)	1052	PREDICTED: probable receptor-like protein kinase At5g18500 [Solanum tuberosum]	GO:0006468,GO:0005524,GO:0004674
PGSC0003DMG400025390	stu-miR172a-3p,stu-miR172b-3p,stu-miR172c-3p,stu-miR172e-3p,stu-miR5303e,stu-miR5303f	gi|565401857|ref|XP_006366409.1|	0	499/499(100.00)	1047	PREDICTED: ethylene-responsive transcription factor RAP2-7-like isoform X1 [Solanum tuberosum]	GO:0003700,GO:0003677,GO:0005634,GO:0006355
PGSC0003DMG400030443	stu-miR390-5p	gi|565368573|ref|XP_006350918.1|	0	1016/1045(97.22)	2023	PREDICTED: putative receptor-like protein kinase At3g47110 [Solanum tuberosum]
PGSC0003DMG400035673	stu-miR8038a-3p,stu-miR8038b-3p	gi|971547625|ref|XP_015163500.1|	2.55628e-62	118/162(72.84)	241	PREDICTED: uncharacterized protein LOC107060295 [Solanum tuberosum]
PGSC0003DMG400041884		gi|971547625|ref|XP_015163500.1|	2.55628e-62	118/162(72.84)	241	PREDICTED: uncharacterized protein LOC107060295 [Solanum tuberosum]
PGSC0003DMG400032157	stu-miR5303g,stu-miR5303i,stu-miR5303j	gi|565375394|ref|XP_006354215.1|	5.7333e-163	278/285(97.54)	577	PREDICTED: probable 2-oxoglutarate-dependent dioxygenase AOP1 [Solanum tuberosum]
PGSC0003DMG402019826		gi|971540037|ref|XP_015161619.1|	0	754/878(85.88)	1466	PREDICTED: uncharacterized protein LOC102591295 isoform X1 [Solanum tuberosum]
PGSC0003DMG401019826	stu-miR1886g-3p	gi|971540037|ref|XP_015161619.1|	0	754/878(85.88)	1466	PREDICTED: uncharacterized protein LOC102591295 isoform X1 [Solanum tuberosum]
PGSC0003DMG400000582	stu-miR8038a-3p,stu-miR8038b-3p	gi|565361554|ref|XP_006347521.1|	0	337/337(100.00)	704	PREDICTED: naringenin,2-oxoglutarate 3-dioxygenase-like [Solanum tuberosum]	GO:0055114,GO:0016706
PGSC0003DMG400000304	stu-miR5303g,stu-miR5303i,stu-miR5303j	gi|565373826|ref|XP_006353468.1|	1.32613e-121	211/211(100.00)	439	PREDICTED: rac-like GTP-binding protein ARAC7 isoform X1 [Solanum tuberosum]
PGSC0003DMG400033049	stu-miR390-5p	gi|565376556|ref|XP_006354769.1|	0	1106/1106(100.00)	2252	PREDICTED: probable LRR receptor-like serine/threonine-protein kinase At1g74360 [Solanum tuberosum]
PGSC0003DMG400012513	stu-miR7997a,stu-miR7997b,stu-miR7997c	gi|565384913|ref|XP_006358366.1|	0	441/441(100.00)	908	PREDICTED: ACT domain-containing protein ACR8-like [Solanum tuberosum]
PGSC0003DMG400044628	stu-miR172a-3p,stu-miR172b-3p,stu-miR172c-3p,stu-miR172e-3p	gi|971577930|ref|XP_015158588.1|	7.47786e-78	144/144(100.00)	293	PREDICTED: WRKY transcription factor 22-like [Solanum tuberosum]
PGSC0003DMG400042785	stu-miR8012	gi|971583279|ref|XP_015159972.1|	1.1678e-15	67/145(46.21)	87	PREDICTED: cinnamate beta-D-glucosyltransferase-like [Solanum tuberosum]
PGSC0003DMG400016228	stu-miR7997a,stu-miR7997b,stu-miR7997c	gi|565373324|ref|XP_006353225.1|	1.18686e-70	135/135(100.00)	269	PREDICTED: glycine-rich cell wall structural protein 1 [Solanum tuberosum]
PGSC0003DMG400025100	stu-miR8039	gi|971552552|ref|XP_015164746.1|	3.03182e-133	234/235(99.57)	478	PREDICTED: F-box protein At3g07870-like [Solanum tuberosum]
PGSC0003DMG400024273	stu-miR482e-3p	gi|971555110|ref|XP_006350138.2|	0	954/954(100.00)	1974	PREDICTED: putative late blight resistance protein homolog R1C-3 [Solanum tuberosum]
PGSC0003DMG400007872	stu-miR482e-3p	gi|971555110|ref|XP_006350138.2|	0	954/954(100.00)	1974	PREDICTED: putative late blight resistance protein homolog R1C-3 [Solanum tuberosum]
PGSC0003DMG400005169	stu-miR172c-3p	gi|970023413|ref|XP_015073043.1|	1.86876e-72	150/198(75.76)	275	PREDICTED: pheromone-processing carboxypeptidase KEX1-like [Solanum pennellii]
PGSC0003DMG400002392	stu-miR5303e,stu-miR5303f	gi|565374477|ref|XP_006353789.1|	0	1157/1157(100.00)	2350	PREDICTED: auxin response factor 7-like [Solanum tuberosum]	GO:0006355,GO:0003677,GO:0046983,GO:0009734,GO:0005634
PGSC0003DMG400018903	stu-miR482d-3p,stu-miR482e-3p	gi|971546173|ref|XP_015163104.1|	0	660/660(100.00)	1360	PREDICTED: probable disease resistance protein At4g27220 isoform X1 [Solanum tuberosum]
PGSC0003DMG400011558	stu-miR5303e	gi|565351442|ref|XP_006342667.1|	1.25728e-106	187/187(100.00)	389	PREDICTED: LIM domain-containing protein WLIM1-like [Solanum tuberosum]
PGSC0003DMG400014539	stu-miR5303g,stu-miR5303i,stu-miR5303j	gi|565354454|ref|XP_006344125.1|	0	580/580(100.00)	1202	PREDICTED: protein NRT1/ PTR FAMILY 3.1 [Solanum tuberosum]
PGSC0003DMG400006817	stu-miR7985	gi|565370238|ref|XP_006351731.1|	2.36226e-57	106/107(99.07)	224	PREDICTED: probable ubiquitin-like-specific protease 2A [Solanum tuberosum]
PGSC0003DMG400003492	stu-miR5303e	gi|565343586|ref|XP_006338911.1|	0	774/774(100.00)	1568	PREDICTED: nucleolin-like isoform X1 [Solanum tuberosum]
PGSC0003DMG400008969	stu-miR5303e,stu-miR5303f,stu-miR7997a,stu-miR7997b,stu-miR7997c	gi|53749491|gb|AAU90344.1|	2.27087e-91	164/165(99.39)	340	Putative TPR domain containing protein, identical [Solanum demissum]
PGSC0003DMG400015298	stu-miR5303a,stu-miR5303b,stu-miR5303c,stu-miR5303d,stu-miR5303e,stu-miR5303f,stu-miR7997a,stu-miR7997b,stu-miR7997c	gi|53749491|gb|AAU90344.1|	2.27087e-91	164/165(99.39)	340	Putative TPR domain containing protein, identical [Solanum demissum]
PGSC0003DMG400032483	stu-miR5303a,stu-miR5303b,stu-miR5303c,stu-miR5303d,stu-miR5303g,stu-miR5303h,stu-miR5303i,stu-miR5303j	gi|565361762|ref|XP_006347622.1|	0	573/573(100.00)	1196	PREDICTED: SWI/SNF complex subunit SWI3A [Solanum tuberosum]
PGSC0003DMG400012038	stu-miR172a-3p,stu-miR172b-3p,stu-miR172c-3p,stu-miR172e-3p	gi|565347040|ref|XP_006340542.1|	0	407/407(100.00)	847	PREDICTED: ethylene-responsive transcription factor RAP2-7 isoform X1 [Solanum tuberosum]
PGSC0003DMG400017204	stu-miR5303f,stu-miR7997c	gi|565375897|ref|XP_006354451.1|	0	608/608(100.00)	1256	PREDICTED: protein NRT1/ PTR FAMILY 5.2-like [Solanum tuberosum]
PGSC0003DMG400028067	stu-miR5303f,stu-miR7997a,stu-miR7997b,stu-miR7997c	gi|697140655|ref|XP_009624430.1|	3.0389e-43	85/138(61.59)	177	PREDICTED: uncharacterized protein LOC104115485 [Nicotiana tomentosiformis]
PGSC0003DMG400010521	stu-miR7983-3p	gi|565367500|ref|XP_006350403.1|	1.96723e-169	290/290(100.00)	599	PREDICTED: uncharacterized protein LOC102606317 isoform X1 [Solanum tuberosum]
PGSC0003DMG400019841	stu-miR5303a,stu-miR5303b,stu-miR5303c,stu-miR5303d,stu-miR5303g,stu-miR5303i,stu-miR5303j	gi|565347744|ref|XP_006340882.1|	2.40347e-96	179/185(96.76)	357	PREDICTED: uncharacterized protein LOC102580342 [Solanum tuberosum]
PGSC0003DMG400011814	stu-miR5303a,stu-miR5303b,stu-miR5303c,stu-miR5303d,stu-miR5303f,stu-miR5303g,stu-miR5303h,stu-miR5303i	gi|565347744|ref|XP_006340882.1|	2.40347e-96	179/185(96.76)	357	PREDICTED: uncharacterized protein LOC102580342 [Solanum tuberosum]
PGSC0003DMG401007034	stu-miR172a-3p,stu-miR172b-3p,stu-miR172c-3p,stu-miR172e-3p	gi|971547338|ref|XP_015163414.1|	0	574/602(95.35)	1181	PREDICTED: laccase-6 isoform X2 [Solanum tuberosum]
PGSC0003DMG402018257	stu-miR7985	gi|971570559|ref|XP_006358467.2|	0	607/607(100.00)	1252	PREDICTED: TMV resistance protein N-like isoform X1 [Solanum tuberosum]
PGSC0003DMG400009434	stu-miR172c-3p	gi|697136267|ref|XP_009622209.1|	9.39276e-54	130/214(60.75)	213	PREDICTED: uncharacterized protein LOC104113674 [Nicotiana tomentosiformis]
PGSC0003DMG400033090	stu-miR8020	gi|971556785|ref|XP_015165759.1|	0	734/734(100.00)	1523	PREDICTED: NAC domain-containing protein 82-like isoform X2 [Solanum tuberosum]
PGSC0003DMG400024741	stu-miR172c-3p,stu-miR8038a-3p,stu-miR8038b-3p	gi|565355496|ref|XP_006344622.1|	0	491/491(100.00)	1022	PREDICTED: linoleate 9S-lipoxygenase B [Solanum tuberosum]	GO:0005737,GO:0031408,GO:0016165,GO:0005506,GO:0055114
PGSC0003DMG400004006	stu-miR172a-3p,stu-miR172b-3p,stu-miR172c-3p,stu-miR172e-3p	gi|565345572|ref|XP_006339870.1|	0	513/513(100.00)	1067	PREDICTED: floral homeotic protein APETALA 2 [Solanum tuberosum]	GO:0003700,GO:0003677,GO:0005634,GO:0006355
PGSC0003DMG400011906	stu-miR6024-3p	gi|1035335309|gb|ANJ02796.1|	0	629/793(79.32)	1219	RGA 0.1 [Solanum demissum]
PGSC0003DMG400013243	stu-miR5303h	gi|565371782|ref|XP_006352480.1|	0	828/828(100.00)	1713	PREDICTED: potassium channel SKOR [Solanum tuberosum]
PGSC0003DMG400001232	stu-miR7997a,stu-miR7997b,stu-miR7997c	gi|460390000|ref|XP_004240632.1|	0	593/599(99.00)	1229	PREDICTED: BTB/POZ domain-containing protein At5g48800-like [Solanum lycopersicum]
PGSC0003DMG400021515	stu-miR8032a-5p,stu-miR8032b-5p,stu-miR8032c,stu-miR8032d-3p,stu-miR8032d-5p,stu-miR8032e-5p,stu-miR8032f-5p,stu-miR8032g-5p	gi|565392780|ref|XP_006362069.1|	0	332/332(100.00)	694	PREDICTED: uncharacterized protein LOC102604917 isoform X2 [Solanum tuberosum]
PGSC0003DMG400024532	stu-miR172c-3p	gi|565356514|ref|XP_006345109.1|	0	638/638(100.00)	1296	PREDICTED: ABC transporter B family member 25 isoform X1 [Solanum tuberosum]
PGSC0003DMG400005205	stu-miR1886g-3p	gi|1026003533|ref|XP_016553610.1|	8.47435e-30	98/155(63.23)	133	PREDICTED: uncharacterized protein LOC107853108 [Capsicum annuum]
PGSC0003DMG400030530	stu-miR5303g,stu-miR5303g,stu-miR5303h,stu-miR5303h,stu-miR5303h,stu-miR5303i,stu-miR5303i,stu-miR5303j	gi|723697806|ref|XP_010320742.1|	0	515/569(90.51)	1024	PREDICTED: uncharacterized protein LOC101245357 isoform X1 [Solanum lycopersicum]
PGSC0003DMG400018711	stu-miR7992-3p	gi|971538153|ref|XP_015158252.1|	1.97027e-68	127/127(100.00)	261	PREDICTED: (+)-neomenthol dehydrogenase-like [Solanum tuberosum]
PGSC0003DMG400012414	stu-miR7985	gi|565363069|ref|XP_006348260.1|	0	515/515(100.00)	1076	PREDICTED: probable bifunctional methylthioribulose-1-phosphate dehydratase/enolase-phosphatase E1 1 [Solanum tuberosum]
PGSC0003DMG400028172	stu-miR5303h	gi|565344413|ref|XP_006339311.1|	0	415/415(100.00)	876	PREDICTED: trihelix transcription factor PTL-like [Solanum tuberosum]
PGSC0003DMG400029005	stu-miR5303h	gi|971537544|ref|XP_006339992.2|	1.46682e-72	147/216(68.06)	276	PREDICTED: phytoene synthase 2, chloroplastic-like [Solanum tuberosum]	GO:0016117,GO:0016767,GO:0009507
PGSC0003DMG400018039	stu-miR8038a-3p,stu-miR8038b-3p	gi|565397502|ref|XP_006364332.1|	0	707/707(100.00)	1466	PREDICTED: uncharacterized protein LOC102590076 isoform X1 [Solanum tuberosum]
PGSC0003DMG400016830	stu-miR7997a,stu-miR7997b	gi|565399543|ref|XP_006365309.1|	1.33185e-179	343/434(79.03)	634	PREDICTED: uncharacterized protein At2g17340-like [Solanum tuberosum]
PGSC0003DMG400022721	stu-miR5303g,stu-miR5303h,stu-miR5303i,stu-miR5303j	gi|565399543|ref|XP_006365309.1|	1.33185e-179	343/434(79.03)	634	PREDICTED: uncharacterized protein At2g17340-like [Solanum tuberosum]
PGSC0003DMG400016831	stu-miR7988	gi|565399545|ref|XP_006365310.1|	2.67786e-65	122/123(99.19)	251	PREDICTED: pentatricopeptide repeat-containing protein At1g62350-like isoform X1 [Solanum tuberosum]
PGSC0003DMG400030908	stu-miR8039	gi|565384832|ref|XP_006358326.1|	0	1097/1097(100.00)	2254	PREDICTED: uncharacterized protein LOC102592718 [Solanum tuberosum]
PGSC0003DMG400005919	stu-miR7985	gi|565390838|ref|XP_006361141.1|	2.14721e-111	194/194(100.00)	405	PREDICTED: molybdopterin synthase catalytic subunit [Solanum tuberosum]	GO:0006777
PGSC0003DMG400012300	stu-miR8020	gi|565353949|ref|XP_006343881.1|	0	424/424(100.00)	879	PREDICTED: plant UBX domain-containing protein 7-like [Solanum tuberosum]
PGSC0003DMG400018795	stu-miR8041a-5p,stu-miR8041b-5p	gi|971576011|ref|XP_015170865.1|	0	1137/1137(100.00)	2303	PREDICTED: putative ABC transporter B family member 8 [Solanum tuberosum]	GO:0055085,GO:0008559,GO:0016021,GO:0006200,GO:0005524
PGSC0003DMG400031103	stu-miR390-5p	gi|565402628|ref|XP_006366775.1|	0	1109/1109(100.00)	2250	PREDICTED: leucine-rich repeat receptor-like serine/threonine-protein kinase At1g17230 [Solanum tuberosum]
PGSC0003DMG400011589	stu-miR156a,stu-miR156b,stu-miR156c,stu-miR156d-5p	gi|565347917|ref|XP_006340967.1|	8.63071e-124	216/216(100.00)	446	PREDICTED: F-box/kelch-repeat protein At3g23880-like [Solanum tuberosum]
PGSC0003DMG400004711	stu-miR7997a,stu-miR7997b,stu-miR7997c	gi|565366545|ref|XP_006349948.1|	0	761/761(100.00)	1584	PREDICTED: pentatricopeptide repeat-containing protein At4g32430, mitochondrial [Solanum tuberosum]
PGSC0003DMG400022684	stu-miR8020	gi|971587121|ref|XP_015161001.1|	2.87592e-50	91/174(52.30)	201	PREDICTED: uncharacterized protein LOC107059096 [Solanum tuberosum]
PGSC0003DMG400000133	stu-miR8041a-5p,stu-miR8041b-5p	gi|565344812|ref|XP_006339498.1|	1.36777e-159	280/280(100.00)	566	PREDICTED: transcription factor TCP9 [Solanum tuberosum]
PGSC0003DMG400018616	stu-miR7997a,stu-miR7997b,stu-miR7997c	gi|565382565|ref|XP_006357606.1|	0	512/512(100.00)	1031	PREDICTED: protein DETOXIFICATION 29-like [Solanum tuberosum]
PGSC0003DMG400016422	stu-miR5303g,stu-miR5303h,stu-miR5303i,stu-miR5303j	gi|971552430|ref|XP_015164723.1|	2.19573e-128	223/223(100.00)	462	PREDICTED: uncharacterized protein LOC102585381 isoform X1 [Solanum tuberosum]
PGSC0003DMG400007760	stu-miR5303g,stu-miR5303i,stu-miR5303j	gi|565405125|ref|XP_006367964.1|	8.66081e-169	296/296(100.00)	597	PREDICTED: kirola-like [Solanum tuberosum]
PGSC0003DMG400005334	stu-miR8001a,stu-miR8001b-3p,stu-miR8001b-5p	gi|565402422|ref|XP_006366679.1|	1.3508e-52	102/102(100.00)	209	PREDICTED: glutaredoxin-C11-like [Solanum tuberosum]
PGSC0003DMG402023481	stu-miR7997a,stu-miR7997b	gi|565358360|ref|XP_006345995.1|	0	571/571(100.00)	1180	PREDICTED: probable pectate lyase 13 [Solanum tuberosum]
PGSC0003DMG400028136	stu-miR7997a,stu-miR7997b,stu-miR7997c	gi|698497668|ref|XP_009794791.1|	1.10893e-35	71/71(100.00)	152	PREDICTED: protein LHY [Nicotiana sylvestris]
PGSC0003DMG402030532	stu-miR5303g,stu-miR5303i,stu-miR5303j	gi|565354528|ref|XP_006344162.1|	0	642/642(100.00)	1335	PREDICTED: probable serine/threonine-protein kinase At1g18390 isoform X2 [Solanum tuberosum]
PGSC0003DMG400012506	stu-miR172c-3p	gi|970047876|ref|XP_015085477.1|	5.0744e-136	237/252(94.05)	487	PREDICTED: uncharacterized protein LOC107028793 [Solanum pennellii]	GO:0002161,GO:0006450
PGSC0003DMG400012442	stu-miR5303g,stu-miR5303i	gi|565363079|ref|XP_006348265.1|	7.77002e-137	241/241(100.00)	490	PREDICTED: probable membrane-associated kinase regulator 1 [Solanum tuberosum]
PGSC0003DMG400002928	stu-miR8014-3p	gi|565356797|ref|XP_006345249.1|	4.54159e-83	155/155(100.00)	310	PREDICTED: 18.2 kDa class I heat shock protein-like [Solanum tuberosum]	GO:0006950
PGSC0003DMG400032530	stu-miR8007a-3p	gi|565404803|ref|XP_006367814.1|	2.88471e-78	146/146(100.00)	294	PREDICTED: kirola-like [Solanum tuberosum]
PGSC0003DMG400006339	stu-miR5303f,stu-miR7997a,stu-miR7997b,stu-miR7997c	gi|565359860|ref|XP_006346704.1|	8.84004e-96	184/184(100.00)	353	PREDICTED: glutamic acid-rich protein-like [Solanum tuberosum]
PGSC0003DMG400017908	stu-miR8041a-3p,stu-miR8041b-3p	gi|565402468|ref|XP_006366698.1|	0	320/320(100.00)	661	PREDICTED: pentatricopeptide repeat-containing protein At4g21065-like [Solanum tuberosum]
PGSC0003DMG400011528	stu-miR482d-3p	gi|565387133|ref|XP_006359359.1|	0	851/851(100.00)	1749	PREDICTED: disease resistance protein RPP13-like [Solanum tuberosum]	GO:0006952,GO:0043531
PGSC0003DMG400008369	stu-miR7997a,stu-miR7997b,stu-miR7997c	gi|971577123|ref|XP_015158372.1|	0	765/766(99.87)	1597	PREDICTED: phosphatidylinositol 4-phosphate 5-kinase 6-like [Solanum tuberosum]
PGSC0003DMG400011523	stu-miR482d-3p	gi|302594419|gb|ADL59399.1|	0	589/731(80.57)	1180	HJTR2GH1 protein [Solanum hjertingii]	GO:0006952,GO:0043531
PGSC0003DMG400025297	stu-miR5303g,stu-miR5303i	gi|565390240|ref|XP_006360853.1|	1.09763e-63	116/116(100.00)	245	PREDICTED: transcription elongation factor SPT4 homolog 2-like [Solanum tuberosum]	GO:0008270,GO:0032786,GO:0005634
PGSC0003DMG400012304	stu-miR8041a-5p,stu-miR8041b-5p	gi|971544308|ref|XP_015162618.1|	0	971/971(100.00)	2020	PREDICTED: serine/threonine-protein kinase PLK4-like [Solanum tuberosum]
PGSC0003DMG400018693	stu-miR6024-3p,stu-miR6024-3p	gi|971538418|ref|XP_015158852.1|	0	466/486(95.88)	927	PREDICTED: putative disease resistance RPP13-like protein 1 [Solanum tuberosum]	GO:0016301,GO:0006952,GO:0043531,GO:0016310
PGSC0003DMG400007870	stu-miR482e-3p	gi|565366936|ref|XP_006350137.1|	0	911/911(100.00)	1889	PREDICTED: putative late blight resistance protein homolog R1A-3, partial [Solanum tuberosum]	GO:0006952,GO:0043531
PGSC0003DMG400007876		gi|565353617|ref|XP_006343726.1|	0	978/978(100.00)	1972	PREDICTED: receptor-like protein 12 [Solanum tuberosum]
PGSC0003DMG400011209	stu-miR5303g,stu-miR5303h,stu-miR5303i,stu-miR5303j	gi|565353617|ref|XP_006343726.1|	0	978/978(100.00)	1972	PREDICTED: receptor-like protein 12 [Solanum tuberosum]
PGSC0003DMG400017784	stu-miR8024a-3p,stu-miR8024b	gi|565403079|ref|XP_006366993.1|	5.59254e-135	235/235(100.00)	484	PREDICTED: probable NAD(P)H dehydrogenase (quinone) FQR1-like 2 [Solanum tuberosum]
PGSC0003DMG400010571	stu-miR172c-3p	gi|565346844|ref|XP_006340456.1|	0	1656/1656(100.00)	3393	PREDICTED: uncharacterized protein LOC102601545 [Solanum tuberosum]
PGSC0003DMG400021680	stu-miR5303g,stu-miR5303h,stu-miR5303i	gi|565401031|ref|XP_006366020.1|	2.38641e-137	235/235(100.00)	491	PREDICTED: ELMO domain-containing protein A isoform X5 [Solanum tuberosum]
PGSC0003DMG400003609	stu-miR7988	gi|565347284|ref|XP_006340662.1|	0	349/349(100.00)	728	PREDICTED: transcription factor bHLH113-like isoform X2 [Solanum tuberosum]
PGSC0003DMG400017317	stu-miR6024-3p	gi|971553119|ref|XP_006348979.2|	0	1146/1146(100.00)	2362	PREDICTED: TMV resistance protein N-like [Solanum tuberosum]	GO:0006952,GO:0043531,GO:0005524,GO:0007165,GO:0017111
PGSC0003DMG400002559	stu-miR172a-3p,stu-miR172b-3p,stu-miR172c-3p,stu-miR172e-3p	gi|971542908|ref|XP_006343101.2|	0	457/457(100.00)	945	PREDICTED: D-glycerate 3-kinase, chloroplastic [Solanum tuberosum]
PGSC0003DMG401017409	stu-miR5303g,stu-miR5303h,stu-miR5303i,stu-miR5303j	gi|565382697|ref|XP_006357669.1|	0	342/342(100.00)	659	PREDICTED: heterogeneous nuclear ribonucleoprotein 1-like isoform X2 [Solanum tuberosum]	GO:0003676,GO:0000166
PGSC0003DMG400029897	stu-miR156a,stu-miR156b,stu-miR156c,stu-miR156d-5p	gi|565357613|ref|XP_006345635.1|	0	469/469(100.00)	971	PREDICTED: aspartate aminotransferase, chloroplastic-like isoform X1 [Solanum tuberosum]	GO:0009941,GO:0009693,GO:0030170,GO:0004069,GO:0010319,GO:0006520,GO:0009570,GO:0080130,GO:0048046
PGSC0003DMG400030737	stu-miR7997a,stu-miR7997b,stu-miR7997c	gi|365222902|gb|AEW69803.1|	0	404/422(95.73)	660	Hop-interacting protein THI041 [Solanum lycopersicum]	GO:0003700,GO:0043565,GO:0005634,GO:0006355
PGSC0003DMG400012565	stu-miR5303e,stu-miR5303f,stu-miR7997a,stu-miR7997b,stu-miR7997c	gi|565370378|ref|XP_006351798.1|	0	418/418(100.00)	864	PREDICTED: protein ROOT PRIMORDIUM DEFECTIVE 1 [Solanum tuberosum]
PGSC0003DMG400006751	stu-miR172c-3p	gi|565357062|ref|XP_006345370.1|	0	424/424(100.00)	864	PREDICTED: COMPASS-like H3K4 histone methylase component WDR5B [Solanum tuberosum]
PGSC0003DMG402016888	stu-miR171b-5p	gi|565401969|ref|XP_006366465.1|	0	384/384(100.00)	785	PREDICTED: probable 1-acyl-sn-glycerol-3-phosphate acyltransferase 4 [Solanum tuberosum]
PGSC0003DMG400024202	stu-miR6024-3p	gi|565402757|ref|XP_006366837.1|	0	612/612(100.00)	1263	PREDICTED: putative late blight resistance protein homolog R1B-12 [Solanum tuberosum]
PGSC0003DMG401010943	stu-miR6024-3p	gi|971587534|ref|XP_015161126.1|	0	806/806(100.00)	1643	PREDICTED: putative disease resistance protein RGA4 [Solanum tuberosum]
PGSC0003DMG400004119	stu-miR6024-3p	gi|565379064|ref|XP_006355963.1|	0	345/345(100.00)	691	PREDICTED: WAT1-related protein At3g28050-like isoform X1 [Solanum tuberosum]
PGSC0003DMG400023310	stu-miR5303e,stu-miR5303f	gi|565405288|ref|XP_006368038.1|	0	518/518(100.00)	1055	PREDICTED: metal transporter Nramp2-like [Solanum tuberosum]
PGSC0003DMG400008413	stu-miR8006-5p	gi|565353112|ref|XP_006343479.1|	0	482/482(100.00)	1006	PREDICTED: endoglucanase 3-like [Solanum tuberosum]	GO:0005975,GO:0008810
PGSC0003DMG400004648	stu-miR8031	gi|565366209|ref|XP_006349786.1|	0	362/362(100.00)	746	PREDICTED: DAR GTPase 2, mitochondrial [Solanum tuberosum]
PGSC0003DMG400030509	stu-miR7997a,stu-miR7997a,stu-miR7997a,stu-miR7997a,stu-miR7997a,stu-miR7997b,stu-miR7997b,stu-miR7997b,stu-miR7997b,stu-miR7997b	gi|565354630|ref|XP_006344213.1|	1.24546e-151	268/268(100.00)	540	PREDICTED: probable ribose-5-phosphate isomerase 1 [Solanum tuberosum]
PGSC0003DMG400008353	stu-miR8045	gi|565393154|ref|XP_006362247.1|	0	666/666(100.00)	1365	PREDICTED: jacalin-related lectin 3 isoform X1 [Solanum tuberosum]
PGSC0003DMG400019276	stu-miR172a-3p,stu-miR172b-3p,stu-miR172c-3p,stu-miR172e-3p	gi|970041489|ref|XP_015082143.1|	0	395/421(93.82)	770	PREDICTED: G-type lectin S-receptor-like serine/threonine-protein kinase At4g27290 isoform X2 [Solanum pennellii]
PGSC0003DMG400019275	stu-miR172c-3p	gi|971573243|ref|XP_006360117.2|	0	862/862(100.00)	1785	PREDICTED: uncharacterized protein LOC102581809 [Solanum tuberosum]
PGSC0003DMG400003915	stu-miR5303e,stu-miR5303f,stu-miR5303g,stu-miR5303h,stu-miR5303i,stu-miR5303j	gi|971539669|ref|XP_015161507.1|	1.89629e-112	194/194(100.00)	409	PREDICTED: growth-regulating factor 3-like, partial [Solanum tuberosum]
PGSC0003DMG400037344	stu-miR5303g,stu-miR5303h,stu-miR5303i,stu-miR5303j	gi|565386383|ref|XP_006358997.1|	0	321/321(100.00)	676	PREDICTED: beta-glucuronosyltransferase GlcAT14A-like [Solanum tuberosum]
PGSC0003DMG400024357	stu-miR7997a,stu-miR7997b,stu-miR7997c	gi|565390414|ref|XP_006360933.1|	1.90745e-89	159/160(99.38)	332	PREDICTED: chaperone protein dnaJ 20, chloroplastic-like [Solanum tuberosum]
PGSC0003DMG400010338-2	stu-miR7980b-5p	gi|565393896|ref|XP_006362606.1|	0	1080/1080(100.00)	2251	PREDICTED: leucine--tRNA ligase, cytoplasmic-like [Solanum tuberosum]
PGSC0003DMG400022094	stu-miR5303g,stu-miR5303i,stu-miR5303j	gi|971587436|ref|XP_006367717.2|	4.17567e-76	134/149(89.93)	287	PREDICTED: MLP-like protein 34 [Solanum tuberosum]
PGSC0003DMG400000813	stu-miR6024-3p	gi|565393757|ref|XP_006362537.1|	0	749/749(100.00)	1543	PREDICTED: putative late blight resistance protein homolog R1B-12 isoform X1 [Solanum tuberosum]
PGSC0003DMG400006943	stu-miR8041a-5p,stu-miR8041b-5p	gi|565381569|ref|XP_006357139.1|	0	893/893(100.00)	1822	PREDICTED: uncharacterized protein LOC102584976 [Solanum tuberosum]
PGSC0003DMG400030957	stu-miR172c-3p	gi|565392678|ref|XP_006362019.1|	0	368/368(100.00)	770	PREDICTED: cysteine proteinase RD19a [Solanum tuberosum]	GO:0008234,GO:0006508
PGSC0003DMG400032279	stu-miR7981-3p	gi|971566986|ref|XP_015168483.1|	6.22221e-75	138/138(100.00)	283	PREDICTED: uncharacterized protein LOC107062404 [Solanum tuberosum]
PGSC0003DMG400017836	stu-miR390-5p	gi|565359553|ref|XP_006346571.1|	0	1089/1089(100.00)	2172	PREDICTED: receptor-like serine/threonine-protein kinase ALE2 isoform X2 [Solanum tuberosum]
PGSC0003DMG403013246	stu-miR172c-3p	gi|565371663|ref|XP_006352421.1|	0	437/437(100.00)	884	PREDICTED: F-box/FBD/LRR-repeat protein At1g13570-like [Solanum tuberosum]
PGSC0003DMG400027341	stu-miR5303e	gi|723741043|ref|XP_010312565.1|	1.61139e-53	129/144(89.58)	212	PREDICTED: uncharacterized protein LOC104644458 [Solanum lycopersicum]
PGSC0003DMG400026928	stu-miR172c-3p	gi|971550553|ref|XP_015164263.1|	0	421/421(100.00)	879	PREDICTED: zinc finger with UFM1-specific peptidase domain protein [Solanum tuberosum]
PGSC0003DMG400018763	stu-miR5303e,stu-miR5303f,stu-miR5303g,stu-miR5303h,stu-miR5303i,stu-miR5303j,stu-miR7997a,stu-miR7997b,stu-miR7997c	gi|565360207|ref|XP_006346861.1|	0	343/343(100.00)	689	PREDICTED: uncharacterized protein LOC102584387 [Solanum tuberosum]
PGSC0003DMG400007056	stu-miR7997a,stu-miR7997b,stu-miR7997c	gi|565363241|ref|XP_006348346.1|	7.25473e-156	274/274(100.00)	553	PREDICTED: fatty-acid-binding protein 3, chloroplastic [Solanum tuberosum]
PGSC0003DMG400012447	stu-miR172c-3p	gi|565363044|ref|XP_006348252.1|	0	705/725(97.24)	1444	PREDICTED: probable serine/threonine-protein kinase At1g54610 [Solanum tuberosum]	GO:0006468,GO:0005524,GO:0004674
PGSC0003DMG400011312	stu-miR5303e,stu-miR5303g,stu-miR5303h,stu-miR5303i,stu-miR5303j,stu-miR7997a,stu-miR7997b,stu-miR7997c	gi|565351755|ref|XP_006342818.1|	0	495/495(100.00)	999	PREDICTED: protein DETOXIFICATION 55 [Solanum tuberosum]	GO:0006855,GO:0016020,GO:0015297,GO:0015238
PGSC0003DMG400004749	stu-miR171b-5p	gi|565402563|ref|XP_006366744.1|	0	841/841(100.00)	1715	PREDICTED: cation/H(+) antiporter 15-like [Solanum tuberosum]
PGSC0003DMG400023212	stu-miR5303j	gi|971561845|ref|XP_006353979.2|	7.97249e-103	229/489(46.83)	378	PREDICTED: uncharacterized protein LOC102589241 [Solanum tuberosum]
PGSC0003DMG400011920	stu-miR482d-3p	gi|256260666|gb|ACU65455.1|	0	627/777(80.69)	1236	Rpi protein [Solanum sp. ABPT]	GO:0006952,GO:0043531
PGSC0003DMG400028308	stu-miR156a,stu-miR156b,stu-miR156c,stu-miR156d-5p	gi|565363896|ref|XP_006348665.1|	0	558/558(100.00)	1157	PREDICTED: squamosa promoter-binding-like protein 6 [Solanum tuberosum]
PGSC0003DMG400024689	stu-miR8038a-3p,stu-miR8038b-3p	gi|565355494|ref|XP_006344621.1|	0	851/851(100.00)	1754	PREDICTED: probable linoleate 9S-lipoxygenase 5 [Solanum tuberosum]	GO:0031408,GO:0016165,GO:0005506,GO:0055114
PGSC0003DMG400001389	stu-miR7988	gi|565382707|ref|XP_006357674.1|	1.79174e-71	139/173(80.35)	271	PREDICTED: uncharacterized protein LOC102578915 [Solanum tuberosum]
PGSC0003DMG400032136	stu-miR5303h,stu-miR5303h,stu-miR5303j,stu-miR5303j,stu-miR7997a,stu-miR7997b,stu-miR7997c	gi|565375259|ref|XP_006354150.1|	0	405/405(100.00)	817	PREDICTED: uncharacterized protein LOC102603751 [Solanum tuberosum]
PGSC0003DMG400032135	stu-miR7997a,stu-miR7997b	gi|565375255|ref|XP_006354148.1|	1.9632e-156	271/271(100.00)	555	PREDICTED: uncharacterized protein LOC102603084 [Solanum tuberosum]
PGSC0003DMG400032138	stu-miR5303h	gi|565375267|ref|XP_006354154.1|	0	437/437(100.00)	909	PREDICTED: F-box/kelch-repeat protein At1g55270 [Solanum tuberosum]
PGSC0003DMG401020585	stu-miR6024-3p,stu-miR6026-3p	gi|565390384|ref|XP_006360919.1|	0	865/865(100.00)	1776	PREDICTED: putative disease resistance RPP13-like protein 3 [Solanum tuberosum]	GO:0017111,GO:0006952,GO:0043531,GO:0005524
PGSC0003DMG400020584	stu-miR6024-3p,stu-miR6026-3p	gi|565390384|ref|XP_006360919.1|	0	865/865(100.00)	1776	PREDICTED: putative disease resistance RPP13-like protein 3 [Solanum tuberosum]	GO:0017111,GO:0006952,GO:0043531,GO:0005524
PGSC0003DMG400007245	stu-miR8039	gi|971564987|ref|XP_015167913.1|	6.3951e-122	216/216(100.00)	440	PREDICTED: uncharacterized protein LOC102605999 isoform X2 [Solanum tuberosum]
PGSC0003DMG400007241	stu-miR6026-3p	gi|565378212|ref|XP_006355554.1|	0	360/360(100.00)	740	PREDICTED: GDSL esterase/lipase At1g29670-like [Solanum tuberosum]
PGSC0003DMG400014425	stu-miR5303h	gi|971576319|ref|XP_015170948.1|	1.54111e-44	106/120(88.33)	184	PREDICTED: uncharacterized protein LOC107063516 [Solanum tuberosum]
PGSC0003DMG400011101	stu-miR5303g,stu-miR5303i,stu-miR5303j	gi|565343730|ref|XP_006338981.1|	3.48753e-58	112/112(100.00)	227	PREDICTED: transcription factor TGA6-like isoform X1 [Solanum tuberosum]
PGSC0003DMG400011102	stu-miR5303g,stu-miR5303i,stu-miR5303j	gi|565343730|ref|XP_006338981.1|	4.53577e-143	248/248(100.00)	511	PREDICTED: transcription factor TGA6-like isoform X1 [Solanum tuberosum]
PGSC0003DMG400020321	stu-miR5303g,stu-miR5303h,stu-miR5303i,stu-miR5303j	gi|565394836|ref|XP_006363062.1|	0	510/510(100.00)	1031	PREDICTED: probable anion transporter 3, chloroplastic [Solanum tuberosum]
PGSC0003DMG400000366	stu-miR8007a-3p	gi|565373854|ref|XP_006353481.1|	0	674/674(100.00)	1408	PREDICTED: probable glycosyltransferase At3g07620 [Solanum tuberosum]
PGSC0003DMG401009818	stu-miR482e-3p	gi|971587925|ref|XP_015161251.1|	0	521/536(97.20)	1070	PREDICTED: putative disease resistance RPP13-like protein 3 isoform X1 [Solanum tuberosum]
PGSC0003DMG400002980	stu-miR482d-3p,stu-miR482e-3p,stu-miR6024-3p	gi|157280331|gb|ABV29167.1|	0	1003/1262(79.48)	1910	disease resistance protein R3a-like protein [Solanum demissum]	GO:0016301,GO:0006952,GO:0043531,GO:0016310
PGSC0003DMG400017666	stu-miR6024-3p	gi|157280331|gb|ABV29167.1|	0	1003/1262(79.48)	1910	disease resistance protein R3a-like protein [Solanum demissum]	GO:0016301,GO:0006952,GO:0043531,GO:0016310
PGSC0003DMG400029848	stu-miR5303g,stu-miR5303h,stu-miR5303i,stu-miR5303j,stu-miR7997a,stu-miR7997b,stu-miR7997c	gi|565369322|ref|XP_006351285.1|	2.71571e-86	156/156(100.00)	320	PREDICTED: protein EARLY RESPONSIVE TO DEHYDRATION 15-like [Solanum tuberosum]
PGSC0003DMG400019913	stu-miR6024-3p,stu-miR6026-3p	gi|565389749|ref|XP_006360612.1|	0	864/864(100.00)	1773	PREDICTED: putative disease resistance RPP13-like protein 3 isoform X1 [Solanum tuberosum]	GO:0017111,GO:0006952,GO:0043531,GO:0005524
PGSC0003DMG400003527	stu-miR6024-3p	gi|565347282|ref|XP_006340661.1|	0	848/848(100.00)	1747	PREDICTED: disease resistance RPP13-like protein 4 [Solanum tuberosum]
PGSC0003DMG400005457	stu-miR8032a-3p,stu-miR8032b-3p,stu-miR8032e-3p,stu-miR8032f-3p,stu-miR8032g-3p	gi|698468801|ref|XP_009783436.1|	3.34465e-13	51/134(38.06)	79	PREDICTED: uncharacterized protein LOC104232043 [Nicotiana sylvestris]
PGSC0003DMG400031813	stu-miR8041a-3p,stu-miR8041b-3p	gi|565388167|ref|XP_006359850.1|	0	749/749(100.00)	1540	PREDICTED: gamma-tubulin complex component 4 [Solanum tuberosum]
PGSC0003DMG400008935	stu-miR8007a-5p	gi|565348133|ref|XP_006341072.1|	0	753/753(100.00)	1564	PREDICTED: uncharacterized protein LOC102590710 [Solanum tuberosum]
PGSC0003DMG400013891	stu-miR6024-3p	gi|565370735|ref|XP_006351974.1|	0	926/926(100.00)	1917	PREDICTED: putative late blight resistance protein homolog R1B-16 [Solanum tuberosum]
PGSC0003DMG400005848	stu-miR7997a,stu-miR7997b,stu-miR7997c	gi|971558979|ref|XP_015166333.1|	0	323/323(100.00)	659	PREDICTED: transcription factor MYB90-like [Solanum tuberosum]
PGSC0003DMG403011138	stu-miR5303g,stu-miR5303h,stu-miR5303i,stu-miR5303j	gi|971558979|ref|XP_015166333.1|	0	323/323(100.00)	659	PREDICTED: transcription factor MYB90-like [Solanum tuberosum]
PGSC0003DMG400042091	stu-miR5303g,stu-miR5303h,stu-miR5303i	gi|565371293|ref|XP_006352242.1|	0	313/317(98.74)	640	PREDICTED: B2 protein-like [Solanum tuberosum]
PGSC0003DMG400017974	stu-miR8006-5p	gi|604313127|gb|EYU26458.1|	5.77223e-06	39/142(27.46)	54	hypothetical protein MIMGU_mgv1a019735mg, partial [Erythranthe guttata]
PGSC0003DMG400042019	stu-miR8012	gi|971569142|ref|XP_015169064.1|	5.80813e-65	121/121(100.00)	251	PREDICTED: agamous-like MADS-box protein AGL62 [Solanum tuberosum]
PGSC0003DMG400028305-1	stu-miR5303g,stu-miR5303h,stu-miR5303i,stu-miR5303j	gi|565364170|ref|XP_006348800.1|	3.08592e-126	221/221(100.00)	455	PREDICTED: cytochrome P450 CYP749A22-like [Solanum tuberosum]
PGSC0003DMG400045388	stu-miR172a-3p,stu-miR172b-3p,stu-miR172c-3p,stu-miR172e-3p	gi|460387541|ref|XP_004239435.1|	2.93342e-169	311/425(73.18)	599	PREDICTED: F-box/FBD/LRR-repeat protein At1g13570-like [Solanum lycopersicum]
PGSC0003DMG400022751	stu-miR7997c	gi|565386174|ref|XP_006358910.1|	0	616/616(100.00)	1288	PREDICTED: molybdenum cofactor sulfurase-like [Solanum tuberosum]
PGSC0003DMG400005344	stu-miR8034	gi|460413107|ref|XP_004251937.1|	2.38342e-12	40/88(45.45)	75	PREDICTED: major pollen allergen Ole e 6-like [Solanum lycopersicum]
PGSC0003DMG400005345	stu-miR8006-5p	gi|1026065773|ref|XP_016577283.1|	6.57547e-14	38/87(43.68)	80	PREDICTED: uncharacterized protein LOC107875189 [Capsicum annuum]
PGSC0003DMG400004430	stu-miR8020	gi|723655239|ref|XP_010314777.1|	0	371/402(92.29)	709	PREDICTED: GDP-mannose transporter GONST1-like isoform X1 [Solanum lycopersicum]
PGSC0003DMG400010797	stu-miR7980b-3p	gi|565397092|ref|XP_006364136.1|	3.37046e-129	225/225(100.00)	464	PREDICTED: octanoyltransferase-like [Solanum tuberosum]
PGSC0003DMG400016794	stu-miR5303e,stu-miR5303f,stu-miR5303g,stu-miR5303h,stu-miR5303i,stu-miR5303j	gi|565401493|ref|XP_006366233.1|	0	586/586(100.00)	1169	PREDICTED: WEB family protein At5g16730, chloroplastic-like [Solanum tuberosum]
PGSC0003DMG400024253	stu-miR5303e,stu-miR5303f	gi|565394095|ref|XP_006362698.1|	0	317/317(100.00)	654	PREDICTED: peroxidase 66 [Solanum tuberosum]
PGSC0003DMG400000349	stu-miR5303e,stu-miR5303f	gi|565374055|ref|XP_006353580.1|	8.20595e-170	289/289(100.00)	600	PREDICTED: transcription factor WER-like [Solanum tuberosum]
PGSC0003DMG400043991	stu-miR8012	gi|970028204|ref|XP_015075402.1|	1.99125e-22	67/136(49.26)	109	PREDICTED: uncharacterized protein LOC107019406 [Solanum pennellii]
PGSC0003DMG400016009	stu-miR8020	gi|565404187|ref|XP_006367530.1|	0	363/363(100.00)	744	PREDICTED: S-adenosylmethionine decarboxylase proenzyme-like [Solanum tuberosum]	GO:0006557,GO:0006597,GO:0004014,GO:0008295
PGSC0003DMG400047254	stu-miR5303e,stu-miR5303f	gi|565369533|ref|XP_006351389.1|	0	338/338(100.00)	704	PREDICTED: serine/threonine-protein kinase WNK8-like [Solanum tuberosum]
PGSC0003DMG400014512	stu-miR172c-3p	gi|565380516|ref|XP_006356644.1|	0	319/319(100.00)	657	PREDICTED: GTP-binding protein At2g22870 [Solanum tuberosum]
PGSC0003DMG400022304	stu-miR5303e	gi|565358761|ref|XP_006346194.1|	0	443/443(100.00)	906	PREDICTED: uncharacterized protein LOC102602141 isoform X1 [Solanum tuberosum]
PGSC0003DMG400003927	stu-miR5303g,stu-miR5303h,stu-miR5303i,stu-miR5303j	gi|971579808|ref|XP_015159064.1|	0	357/357(100.00)	742	PREDICTED: probable F-box protein At1g65740 [Solanum tuberosum]
PGSC0003DMG400004900	stu-miR5303f	gi|971568624|ref|XP_015168924.1|	2.75333e-172	297/297(100.00)	608	PREDICTED: RING-H2 finger protein ATL3-like [Solanum tuberosum]
PGSC0003DMG400018365	stu-miR172c-3p	gi|565382383|ref|XP_006357522.1|	0	1012/1012(100.00)	2105	PREDICTED: pentatricopeptide repeat-containing protein At1g73710 [Solanum tuberosum]
PGSC0003DMG400020586	stu-miR6024-3p,stu-miR6026-3p	gi|971574703|ref|XP_015170530.1|	1.06226e-153	268/268(100.00)	546	PREDICTED: putative disease resistance protein At1g50180 [Solanum tuberosum]	GO:0017111,GO:0006952,GO:0043531,GO:0005524
PGSC0003DMG400002500	stu-miR5303h	gi|565352112|ref|XP_006342991.1|	5.51011e-98	180/180(100.00)	360	PREDICTED: uncharacterized protein LOC102590613 [Solanum tuberosum]
PGSC0003DMG400002505	stu-miR8041a-5p,stu-miR8041b-5p	gi|565352124|ref|XP_006342997.1|	1.01435e-163	278/278(100.00)	580	PREDICTED: uncharacterized protein LOC102592531 [Solanum tuberosum]
PGSC0003DMG400001993	stu-miR482d-3p,stu-miR482e-3p	gi|971583488|ref|XP_015160029.1|	0	606/606(100.00)	1247	PREDICTED: putative late blight resistance protein homolog R1B-16 [Solanum tuberosum]
PGSC0003DMG400012450	stu-miR6024-3p	gi|971552040|ref|XP_015164620.1|	0	517/548(94.34)	1031	PREDICTED: putative nuclear RNA export factor SDE5 [Solanum tuberosum]
PGSC0003DMG400000465	stu-miR7992-3p	gi|565364718|ref|XP_006349065.1|	0	353/353(100.00)	711	PREDICTED: GDSL esterase/lipase At5g22810 [Solanum tuberosum]
PGSC0003DMG400015830	stu-miR8024a-3p,stu-miR8024b	gi|1026089009|ref|XP_016543621.1|	8.15202e-122	228/419(54.42)	442	PREDICTED: uncharacterized protein LOC107843752 [Capsicum annuum]
PGSC0003DMG400021284	stu-miR172c-3p	gi|565388476|ref|XP_006360003.1|	1.69856e-166	287/287(100.00)	589	PREDICTED: uncharacterized protein LOC102598893 [Solanum tuberosum]
PGSC0003DMG400021286	stu-miR5303g,stu-miR5303h,stu-miR5303i	gi|565388486|ref|XP_006360008.1|	0	392/392(100.00)	815	PREDICTED: GDSL esterase/lipase At4g10955-like [Solanum tuberosum]
PGSC0003DMG400019706	stu-miR5303g,stu-miR5303i,stu-miR5303j	gi|970021936|ref|XP_015072241.1|	3.77405e-133	226/234(96.58)	478	PREDICTED: probable WRKY transcription factor 13 [Solanum pennellii]
PGSC0003DMG400022412	stu-miR7997c	gi|971550042|ref|XP_015164135.1|	0	424/424(100.00)	885	PREDICTED: myosin-3-like [Solanum tuberosum]
PGSC0003DMG400003507	stu-miR5303a,stu-miR5303b,stu-miR5303c,stu-miR5303d,stu-miR5303h	gi|565347210|ref|XP_006340626.1|	0	786/786(100.00)	1623	PREDICTED: vam6/Vps39-like protein [Solanum tuberosum]
PGSC0003DMG400004647	stu-miR5303g,stu-miR5303h,stu-miR5303i,stu-miR5303j,stu-miR7997a,stu-miR7997b	gi|971554657|ref|XP_015165235.1|	0	525/530(99.06)	1089	PREDICTED: cytochrome P450 82C2-like [Solanum tuberosum]	GO:0020037,GO:0016705,GO:0004497,GO:0005506,GO:0032259,GO:0009055,GO:0055114,GO:0008168
PGSC0003DMG402011813	stu-miR7985	gi|971567128|ref|XP_015168519.1|	4.18329e-61	116/116(100.00)	237	PREDICTED: uncharacterized protein LOC107062419 [Solanum tuberosum]
PGSC0003DMG400012478	stu-miR5303h	gi|568214966|ref|NP_001275089.1|	0	346/347(99.71)	699	lactate dehydrogenase-2 [Solanum tuberosum]	GO:0005737,GO:0044262,GO:0004459,GO:0006096,GO:0055114
PGSC0003DMG400018169	stu-miR5303a,stu-miR5303b,stu-miR5303c,stu-miR5303d,stu-miR5303h,stu-miR7997c	gi|971573786|ref|XP_015170289.1|	0	344/344(100.00)	707	PREDICTED: cyclin-D4-1-like [Solanum tuberosum]	GO:0000079,GO:0019901,GO:0005634,GO:0051301
PGSC0003DMG400014592	stu-miR7997a,stu-miR7997b	gi|565389273|ref|XP_006360384.1|	0	356/356(100.00)	734	PREDICTED: glutamine synthetase-like isoform X1 [Solanum tuberosum]
PGSC0003DMG400010964	stu-miR482e-3p	gi|971561228|ref|XP_015166892.1|	0	680/680(100.00)	1407	PREDICTED: TMV resistance protein N-like [Solanum tuberosum]
PGSC0003DMG400016699	stu-miR5303g,stu-miR5303i,stu-miR7997a,stu-miR7997b	gi|971580389|ref|XP_015159215.1|	4.64792e-95	171/171(100.00)	350	PREDICTED: uncharacterized protein LOC107058253 [Solanum tuberosum]
PGSC0003DMG400009079	stu-miR7985	gi|565367837|ref|XP_006350561.1|	0	509/509(100.00)	1049	PREDICTED: splicing factor 3A subunit 3 [Solanum tuberosum]
PGSC0003DMG400014419	stu-miR7996a,stu-miR7996b,stu-miR7996c	gi|565371857|ref|XP_006352517.1|	0	319/319(100.00)	651	PREDICTED: cell differentiation protein RCD1 homolog [Solanum tuberosum]
PGSC0003DMG400022025	stu-miR5303g,stu-miR5303h,stu-miR5303i,stu-miR5303j	gi|565367245|ref|XP_006350286.1|	0	415/415(100.00)	857	PREDICTED: probable indole-3-pyruvate monooxygenase YUCCA5 [Solanum tuberosum]
PGSC0003DMG400028946	stu-miR8020	gi|565402224|ref|XP_006366583.1|	5.1884e-99	177/177(100.00)	363	PREDICTED: dirigent protein 22-like [Solanum tuberosum]
PGSC0003DMG400028949	stu-miR5303j	gi|565402229|ref|XP_006366585.1|	0	484/484(100.00)	999	PREDICTED: transcription factor RAX3 [Solanum tuberosum]	GO:0005488
PGSC0003DMG400021204	stu-miR5303g,stu-miR5303h,stu-miR5303i,stu-miR5303j	gi|565372962|ref|XP_006353054.1|	1.84766e-92	161/161(100.00)	341	PREDICTED: LOB domain-containing protein 4 [Solanum tuberosum]
PGSC0003DMG400026745	stu-miR7992-3p	gi|565403377|ref|XP_006367137.1|	4.78166e-113	202/202(100.00)	410	PREDICTED: uncharacterized protein LOC102581638 [Solanum tuberosum]
PGSC0003DMG400019405	stu-miR8041a-5p,stu-miR8041b-5p	gi|565385525|ref|XP_006358652.1|	9.59464e-145	255/255(100.00)	516	PREDICTED: reticulon-like protein B6 [Solanum tuberosum]
PGSC0003DMG400009893	stu-miR5303e,stu-miR5303f	gi|565388824|ref|XP_006360170.1|	0	308/358(86.03)	650	PREDICTED: replication protein A 70 kDa DNA-binding subunit B-like isoform X2 [Solanum tuberosum]
PGSC0003DMG400021169	stu-miR6024-3p	gi|971560146|ref|XP_015166619.1|	0	731/731(100.00)	1509	PREDICTED: putative late blight resistance protein homolog R1C-3 [Solanum tuberosum]
PGSC0003DMG400006350	stu-miR8044-5p	gi|565359866|ref|XP_006346707.1|	0	1025/1025(100.00)	2112	PREDICTED: pumilio homolog 1-like [Solanum tuberosum]
PGSC0003DMG401015451	stu-miR5303a,stu-miR5303b,stu-miR5303c,stu-miR5303d,stu-miR5303f	gi|565351318|ref|XP_006342605.1|	0	407/407(100.00)	841	PREDICTED: myosin heavy chain kinase B-like [Solanum tuberosum]
PGSC0003DMG400014370	stu-miR7985	gi|971559476|ref|XP_015166459.1|	1.32481e-126	222/222(100.00)	456	PREDICTED: calcineurin B-like protein 3 [Solanum tuberosum]
PGSC0003DMG400035313	stu-miR8012	gi|971542278|ref|XP_015162155.1|	1.82863e-30	63/86(73.26)	137	PREDICTED: uncharacterized protein LOC107059761 [Solanum tuberosum]
PGSC0003DMG400008021	stu-miR390-5p	gi|565376831|ref|XP_006354899.1|	0	428/457(93.65)	842	PREDICTED: probable protein phosphatase 2C 12 [Solanum tuberosum]
PGSC0003DMG400014949	stu-miR7980a	gi|571561320|ref|XP_006605035.1|	2.20747e-10	35/87(40.23)	68	PREDICTED: uncharacterized protein LOC102664868 [Glycine max]
PGSC0003DMG400041924	stu-miR1886g-3p	gi|971534068|ref|XP_015162374.1|	7.60771e-146	256/271(94.46)	520	PREDICTED: F-box/kelch-repeat protein At3g06240-like [Solanum tuberosum]
PGSC0003DMG400023918	stu-miR5303g,stu-miR5303h,stu-miR5303i	gi|565357714|ref|XP_006345684.1|	0	741/741(100.00)	1517	PREDICTED: ABC transporter G family member 20-like [Solanum tuberosum]
PGSC0003DMG400009332	stu-miR5303e,stu-miR5303f,stu-miR7997a,stu-miR7997b,stu-miR7997c	gi|971534172|ref|XP_006338028.2|	0	469/469(100.00)	970	PREDICTED: uncharacterized protein LOC102597125 [Solanum tuberosum]
PGSC0003DMG400009337	stu-miR8045	gi|565341765|ref|XP_006338041.1|	0	954/954(100.00)	1983	PREDICTED: serine/threonine-protein kinase CTR1 [Solanum tuberosum]	GO:0004672
PGSC0003DMG400016172	stu-miR8038a-3p,stu-miR8038b-3p	gi|565373367|ref|XP_006353246.1|	0	760/760(100.00)	1551	PREDICTED: LETM1 and EF-hand domain-containing protein 1, mitochondrial [Solanum tuberosum]
PGSC0003DMG400013455	stu-miR5303e,stu-miR5303f,stu-miR7997a,stu-miR7997b	gi|565379408|ref|XP_006356115.1|	0	1028/1028(100.00)	2129	PREDICTED: uncharacterized protein LOC102591698 [Solanum tuberosum]
PGSC0003DMG400027427	stu-miR7988	gi|565342015|ref|XP_006338159.1|	0	647/647(100.00)	1331	PREDICTED: VIN3-like protein 1 [Solanum tuberosum]
PGSC0003DMG400022858	stu-miR8020	gi|565381219|ref|XP_006356975.1|	0	364/364(100.00)	757	PREDICTED: F-box/kelch-repeat protein At3g06240-like [Solanum tuberosum]
PGSC0003DMG400027986	stu-miR5303e,stu-miR5303f,stu-miR7997c	gi|565392741|ref|XP_006362050.1|	0	882/882(100.00)	1732	PREDICTED: serine/arginine repetitive matrix protein 1 [Solanum tuberosum]
PGSC0003DMG400026325	stu-miR8004,stu-miR8006-5p	gi|565350695|ref|XP_006342301.1|	0	818/818(100.00)	1694	PREDICTED: probable receptor-like protein kinase At5g24010 [Solanum tuberosum]
PGSC0003DMG400023668	stu-miR5303g,stu-miR5303h,stu-miR5303i,stu-miR5303j	gi|565369456|ref|XP_006351351.1|	0	713/713(100.00)	1483	PREDICTED: protein trichome birefringence-like 1 isoform X1 [Solanum tuberosum]
PGSC0003DMG400042247	stu-miR1886g-3p	gi|697151965|ref|XP_009630211.1|	1.89013e-18	58/122(47.54)	97	PREDICTED: uncharacterized protein LOC104120188 [Nicotiana tomentosiformis]
PGSC0003DMG402027175	stu-miR8041a-3p,stu-miR8041b-3p	gi|971565279|ref|XP_006355651.2|	1.95279e-108	186/186(100.00)	395	PREDICTED: protein ESKIMO 1-like [Solanum tuberosum]
PGSC0003DMG400011046	stu-miR172a-3p,stu-miR172b-3p,stu-miR172c-3p,stu-miR172e-3p	gi|565343895|ref|XP_006339057.1|	0	445/445(100.00)	931	PREDICTED: ethylene-responsive transcription factor RAP2-7-like [Solanum tuberosum]
PGSC0003DMG400006807	stu-miR5303a,stu-miR5303b,stu-miR5303c,stu-miR5303d,stu-miR5303e,stu-miR5303f,stu-miR5303g,stu-miR5303h,stu-miR5303i,stu-miR5303j	gi|969997027|ref|XP_015065724.1|	2.8828e-146	255/282(90.43)	522	PREDICTED: E3 ubiquitin ligase BIG BROTHER isoform X1 [Solanum pennellii]
PGSC0003DMG400012042	stu-miR8041a-5p,stu-miR8041b-5p	gi|971563919|ref|XP_015167628.1|	6.34902e-71	127/157(80.89)	270	PREDICTED: uncharacterized mitochondrial protein AtMg00810-like [Solanum tuberosum]
PGSC0003DMG401011400	stu-miR5303a,stu-miR5303b,stu-miR5303c,stu-miR5303d,stu-miR5303e,stu-miR5303f,stu-miR7997a,stu-miR7997b,stu-miR7997c	gi|565387177|ref|XP_006359379.1|	0	521/521(100.00)	1087	PREDICTED: beta-glucosidase 11-like isoform X2 [Solanum tuberosum]
PGSC0003DMG400041305	stu-miR1886g-3p	gi|698492123|ref|XP_009792427.1|	8.36073e-31	104/257(40.47)	137	PREDICTED: uncharacterized protein LOC104239484 [Nicotiana sylvestris]
PGSC0003DMG400021606	stu-miR5303g,stu-miR5303h,stu-miR5303i,stu-miR5303j	gi|971581624|ref|XP_015159524.1|	0	480/480(100.00)	981	PREDICTED: aspartic proteinase-like protein 2 isoform X1 [Solanum tuberosum]
PGSC0003DMG401014619	stu-miR5303g,stu-miR5303h,stu-miR5303i,stu-miR5303j	gi|565378692|ref|XP_006355782.1|	0	333/333(100.00)	680	PREDICTED: serine racemase-like isoform X2 [Solanum tuberosum]
PGSC0003DMG400005820	stu-miR5303g,stu-miR5303i,stu-miR5303j	gi|565378692|ref|XP_006355782.1|	0	333/333(100.00)	680	PREDICTED: serine racemase-like isoform X2 [Solanum tuberosum]
PGSC0003DMG402016370	stu-miR5303h,stu-miR7997a,stu-miR7997b,stu-miR7997c	gi|565363571|ref|XP_006348508.1|	0	455/455(100.00)	945	PREDICTED: lipase-like [Solanum tuberosum]
PGSC0003DMG400029524	stu-miR7983-5p	gi|565405125|ref|XP_006367964.1|	4.64321e-125	223/296(75.34)	451	PREDICTED: kirola-like [Solanum tuberosum]
PGSC0003DMG400015806	stu-miR390-5p	gi|565367280|ref|XP_006350300.1|	0	663/663(100.00)	1350	PREDICTED: putative kinase-like protein TMKL1 [Solanum tuberosum]
PGSC0003DMG400043423	stu-miR8041a-5p,stu-miR8041b-5p	gi|970051990|ref|XP_015087589.1|	5.79778e-60	119/134(88.81)	234	PREDICTED: uncharacterized protein LOC107030884 [Solanum pennellii]
PGSC0003DMG400027904	stu-miR172a-3p,stu-miR172b-3p,stu-miR172c-3p,stu-miR172e-3p,stu-miR5303a,stu-miR5303b,stu-miR5303c,stu-miR5303d,stu-miR5303f	gi|970049769|ref|XP_015086399.1|	0	441/457(96.50)	873	PREDICTED: floral homeotic protein APETALA 2-like isoform X1 [Solanum pennellii]	GO:0003700,GO:0003677,GO:0005634,GO:0006355
PGSC0003DMG400030527	stu-miR7997a,stu-miR7997b,stu-miR7997c	gi|971544883|ref|XP_006344319.2|	0	605/605(100.00)	1261	PREDICTED: ceramide kinase isoform X1 [Solanum tuberosum]
PGSC0003DMG400016573	stu-miR7997c	gi|565394294|ref|XP_006362795.1|	3.32618e-52	102/102(100.00)	207	PREDICTED: monothiol glutaredoxin-S6-like [Solanum tuberosum]
PGSC0003DMG400005055	stu-miR8039	gi|971543262|ref|XP_015162367.1|	0	342/342(100.00)	682	PREDICTED: uncharacterized protein LOC107059842 [Solanum tuberosum]
PGSC0003DMG400003797	stu-miR8020	gi|565385034|ref|XP_006358425.1|	0	378/378(100.00)	783	PREDICTED: F-box/kelch-repeat protein At3g23880-like [Solanum tuberosum]
PGSC0003DMG400025020	stu-miR5303h	gi|971578468|ref|XP_015158727.1|	0	388/388(100.00)	793	PREDICTED: transcription factor bHLH123-like isoform X1 [Solanum tuberosum]
PGSC0003DMG400007896	stu-miR5303g,stu-miR5303h,stu-miR5303i,stu-miR5303j	gi|565366827|ref|XP_006350086.1|	0	579/593(97.64)	1208	PREDICTED: probable galacturonosyltransferase 6 [Solanum tuberosum]
PGSC0003DMG400005213	stu-miR172a-3p,stu-miR172b-3p,stu-miR172c-3p,stu-miR172e-3p	gi|565364907|ref|XP_006349159.1|	0	352/352(100.00)	721	PREDICTED: probable protein phosphatase 2C 47 [Solanum tuberosum]
PGSC0003DMG400000435	stu-miR5303g,stu-miR5303i,stu-miR5303j	gi|565364728|ref|XP_006349070.1|	0	383/383(100.00)	782	PREDICTED: protein RETICULATA-RELATED 1, chloroplastic [Solanum tuberosum]
PGSC0003DMG400029200	stu-miR8020	gi|565404253|ref|XP_006367561.1|	1.44511e-139	241/269(89.59)	499	PREDICTED: (E,E)-germacrene B synthase-like [Solanum tuberosum]	GO:0005737,GO:0000287,GO:0010333,GO:0016114
PGSC0003DMG400006482	stu-miR172a-3p,stu-miR172b-3p,stu-miR172c-3p,stu-miR172e-3p	gi|565352527|ref|XP_006343193.1|	0	475/475(100.00)	993	PREDICTED: AP2-like ethylene-responsive transcription factor TOE3 [Solanum tuberosum]
PGSC0003DMG400000886	stu-miR8007a-5p	gi|565370581|ref|XP_006351898.1|	9.0792e-92	163/163(100.00)	340	PREDICTED: putative glutathione-specific gamma-glutamylcyclotransferase 2 isoform X1 [Solanum tuberosum]
PGSC0003DMG402026977	stu-miR5303e,stu-miR5303f	gi|1026063933|ref|XP_016576333.1|	8.21425e-66	116/146(79.45)	253	PREDICTED: vinorine synthase-like [Capsicum annuum]
PGSC0003DMG400023517	stu-miR7997a,stu-miR7997b	gi|565358235|ref|XP_006345933.1|	1.58034e-156	271/271(100.00)	556	PREDICTED: protein TIC 20-I, chloroplastic-like [Solanum tuberosum]
PGSC0003DMG400023511	stu-miR5303g,stu-miR5303h,stu-miR5303i,stu-miR5303j,stu-miR7997a,stu-miR7997b	gi|565358390|ref|XP_006346010.1|	0	648/648(100.00)	1325	PREDICTED: exocyst complex component EXO70A1 [Solanum tuberosum]
PGSC0003DMG400028423	stu-miR8020	gi|971569748|ref|XP_015169234.1|	1.61252e-128	227/227(100.00)	462	PREDICTED: uncharacterized protein LOC107062756 [Solanum tuberosum]
PGSC0003DMG400031257	stu-miR5303a,stu-miR5303b,stu-miR5303c,stu-miR5303d,stu-miR5303e,stu-miR5303f,stu-miR5303g,stu-miR5303h,stu-miR5303i,stu-miR5303j	gi|565401215|ref|XP_006366103.1|	0	864/864(100.00)	1772	PREDICTED: uncharacterized protein LOC102604835 [Solanum tuberosum]	GO:0005840,GO:0003735,GO:0006412
PGSC0003DMG402010803	stu-miR7981-3p,stu-miR8046-3p	gi|971574691|ref|XP_015170526.1|	2.7736e-90	164/166(98.80)	335	PREDICTED: 11-beta-hydroxysteroid dehydrogenase 1B-like [Solanum tuberosum]
PGSC0003DMG400033060	stu-miR8041a-5p,stu-miR8041b-5p	gi|565376638|ref|XP_006354810.1|	0	466/466(100.00)	966	PREDICTED: serine/threonine-protein kinase AtPK2/AtPK19-like [Solanum tuberosum]	GO:0006468,GO:0005524,GO:0004674
PGSC0003DMG400002982	stu-miR8038a-3p,stu-miR8038b-3p	gi|971538439|ref|XP_015158898.1|	0	858/952(90.13)	1668	PREDICTED: putative disease resistance RPP13-like protein 1 [Solanum tuberosum]	GO:0016301,GO:0006952,GO:0043531,GO:0016310
PGSC0003DMG400031115	stu-miR5303e,stu-miR5303f	gi|565386660|ref|XP_006359127.1|	0	419/419(100.00)	879	PREDICTED: uncharacterized protein LOC102588515 [Solanum tuberosum]
PGSC0003DMG400012816	stu-miR5303a,stu-miR5303b,stu-miR5303c,stu-miR5303d,stu-miR5303g,stu-miR5303h,stu-miR5303i,stu-miR5303j	gi|565352592|ref|XP_006343224.1|	0	624/624(100.00)	1290	PREDICTED: putative leucine-rich repeat receptor-like serine/threonine-protein kinase At2g14440 [Solanum tuberosum]
PGSC0003DMG400009205	stu-miR8044-5p	gi|971556979|ref|XP_015165810.1|	0	381/381(100.00)	787	PREDICTED: F-box/kelch-repeat protein At3g23880-like [Solanum tuberosum]
PGSC0003DMG400027794	stu-miR8041a-5p,stu-miR8041b-5p	gi|970061252|ref|XP_015057414.1|	1.88676e-73	172/223(77.13)	279	PREDICTED: transcription factor MYB1R1-like [Solanum pennellii]
PGSC0003DMG400023497	stu-miR5303h	gi|565358376|ref|XP_006346003.1|	0	841/867(97.00)	1672	PREDICTED: uncharacterized protein LOC102595423 [Solanum tuberosum]
PGSC0003DMG400029634	stu-miR172a-3p,stu-miR172b-3p,stu-miR172e-3p,stu-miR8041a-5p,stu-miR8041b-5p	gi|971573654|ref|XP_015170256.1|	1.15564e-168	289/289(100.00)	596	PREDICTED: transcription factor FAMA [Solanum tuberosum]
PGSC0003DMG400030407	stu-miR172c-3p	gi|565368254|ref|XP_006350762.1|	0	661/661(100.00)	1348	PREDICTED: U-box domain-containing protein 13-like isoform X1 [Solanum tuberosum]
PGSC0003DMG400011865	stu-miR8001a	gi|971579615|ref|XP_015159003.1|	0	491/491(100.00)	981	PREDICTED: solute carrier family 40 member 2 [Solanum tuberosum]
PGSC0003DMG400045496	stu-miR172c-3p	gi|1025083157|ref|XP_016455059.1|	5.85286e-61	135/260(51.92)	239	PREDICTED: uncharacterized protein LOC107779201 [Nicotiana tabacum]
PGSC0003DMG400029284	stu-miR5303h,stu-miR5303j	gi|970065538|ref|XP_015059728.1|	1.7753e-159	273/283(96.47)	566	PREDICTED: endonuclease V isoform X1 [Solanum pennellii]
PGSC0003DMG400029287	stu-miR7997a,stu-miR7997b,stu-miR7997c	gi|565351076|ref|XP_006342485.1|	4.07482e-142	250/250(100.00)	508	PREDICTED: uncharacterized protein LOC102588972 [Solanum tuberosum]
PGSC0003DMG400019622	stu-miR5303h,stu-miR7997c	gi|565394414|ref|XP_006362853.1|	0	452/452(100.00)	928	PREDICTED: aspartic proteinase nepenthesin-2-like [Solanum tuberosum]
PGSC0003DMG400022246	stu-miR8030-3p	gi|602076|emb|CAA54603.1|	1.02762e-163	296/334(88.62)	580	pentameric polyubiquitin [Nicotiana tabacum]	GO:0005730,GO:0042787,GO:0005618,GO:0009751,GO:0007568,GO:0005774
PGSC0003DMG400023388	stu-miR5303g,stu-miR5303h,stu-miR5303i,stu-miR5303j	gi|971547687|ref|XP_015163517.1|	0	1455/1470(98.98)	2944	PREDICTED: pleiotropic drug resistance protein 2-like [Solanum tuberosum]
PGSC0003DMG400043072	stu-miR1886g-3p	gi|970051220|ref|XP_015087189.1|	2.22452e-102	203/293(69.28)	377	PREDICTED: F-box/FBD/LRR-repeat protein At1g13570-like [Solanum pennellii]
PGSC0003DMG400011511	stu-miR5303e,stu-miR5303f,stu-miR7992-3p,stu-miR7997c	gi|565386961|ref|XP_006359274.1|	0	709/709(100.00)	1486	PREDICTED: pentatricopeptide repeat-containing protein At2g13600 [Solanum tuberosum]
PGSC0003DMG400009536	stu-miR7996a,stu-miR7996b,stu-miR7996c	gi|565381370|ref|XP_006357045.1|	0	694/694(100.00)	1429	PREDICTED: probable xyloglucan glycosyltransferase 5 [Solanum tuberosum]
PGSC0003DMG400027171	stu-miR7997a,stu-miR7997b	gi|565378393|ref|XP_006355641.1|	1.34914e-150	283/324(87.35)	536	PREDICTED: uncharacterized protein LOC102579236 isoform X1 [Solanum tuberosum]
PGSC0003DMG400023414	stu-miR5303f	gi|565358213|ref|XP_006345922.1|	0	347/347(100.00)	719	PREDICTED: ALA-interacting subunit 1-like [Solanum tuberosum]
PGSC0003DMG400005777	stu-miR7992-3p	gi|565371377|ref|XP_006352281.1|	0	1064/1064(100.00)	2136	PREDICTED: restin homolog [Solanum tuberosum]
PGSC0003DMG400008077	stu-miR5303h,stu-miR5303j	gi|565346289|ref|XP_006340198.1|	4.53883e-77	140/140(100.00)	290	PREDICTED: uncharacterized protein LOC102590252 [Solanum tuberosum]
PGSC0003DMG400021342	stu-miR7992-3p	gi|565363397|ref|XP_006348423.1|	0	582/582(100.00)	1207	PREDICTED: calcium-dependent protein kinase 20-like [Solanum tuberosum]
PGSC0003DMG400020560	stu-miR172c-3p	gi|565354350|ref|XP_006344074.1|	2.6262e-176	306/306(100.00)	622	PREDICTED: probable protein phosphatase 2C 26 [Solanum tuberosum]
PGSC0003DMG400005174	stu-miR6026-3p	gi|971566848|ref|XP_015168438.1|	0	768/768(100.00)	1581	PREDICTED: putative late blight resistance protein homolog R1A-10 [Solanum tuberosum]
PGSC0003DMG400025479	stu-miR172a-3p,stu-miR172b-3p,stu-miR172c-3p,stu-miR172e-3p	gi|565388920|ref|XP_006360214.1|	0	505/505(100.00)	1061	PREDICTED: AP2-like ethylene-responsive transcription factor TOE3 isoform X1 [Solanum tuberosum]	GO:0003700,GO:0003677,GO:0005634,GO:0006355
PGSC0003DMG400001139	stu-miR8007b-5p	gi|565401768|ref|XP_006366367.1|	3.37973e-170	298/349(85.39)	601	PREDICTED: uncharacterized protein LOC102590303 [Solanum tuberosum]
PGSC0003DMG400004413	stu-miR6024-3p,stu-miR6026-3p	gi|971574190|ref|XP_015170399.1|	0	382/404(94.55)	783	PREDICTED: putative disease resistance RPP13-like protein 3 isoform X2 [Solanum tuberosum]	GO:0017111,GO:0006952,GO:0043531,GO:0005524
PGSC0003DMG400042409	stu-miR8041a-5p,stu-miR8041b-5p	gi|113205311|gb|ABI34337.1|	6.05806e-17	61/153(39.87)	91	hypothetical protein SDM1_41t00022 [Solanum demissum]
PGSC0003DMG400044809	stu-miR8020	gi|971555712|ref|XP_015165506.1|	7.16493e-47	90/90(100.00)	189	PREDICTED: ninja-family protein AFP3-like [Solanum tuberosum]
PGSC0003DMG400010151	stu-miR156a,stu-miR156b,stu-miR156c,stu-miR156d-5p	gi|565374798|ref|XP_006353937.1|	0	830/830(100.00)	1710	PREDICTED: plastid division protein CDP1, chloroplastic [Solanum tuberosum]
PGSC0003DMG400024231	stu-miR482d-3p	gi|302594415|gb|ADL59397.1|	0	448/499(89.78)	918	EDNR2GH7 protein [Solanum x edinense]	GO:0006952,GO:0043531
PGSC0003DMG400003007	stu-miR5303a,stu-miR5303b,stu-miR5303c,stu-miR5303d,stu-miR5303g,stu-miR5303h,stu-miR5303i	gi|565346554|ref|XP_006340316.1|	0	306/306(100.00)	639	PREDICTED: probable receptor-like protein kinase At1g49730 [Solanum tuberosum]
PGSC0003DMG400004385	stu-miR5303g,stu-miR5303i,stu-miR5303j	gi|460376607|ref|XP_004234089.1|	1.98638e-101	181/185(97.84)	371	PREDICTED: probable LRR receptor-like serine/threonine-protein kinase MRH1 [Solanum lycopersicum]
PGSC0003DMG400033631	stu-miR5303f,stu-miR7997a,stu-miR7997b,stu-miR7997c	gi|970048744|ref|XP_015085865.1|	1.43847e-50	132/147(89.80)	202	PREDICTED: 46 kDa FK506-binding nuclear protein-like [Solanum pennellii]
PGSC0003DMG400016062	stu-miR7988	gi|565377198|ref|XP_006355076.1|	3.55356e-53	107/121(88.43)	211	PREDICTED: myosin-binding protein 2 isoform X2 [Solanum tuberosum]
PGSC0003DMG400016068	stu-miR5303g,stu-miR5303i	gi|971587436|ref|XP_006367717.2|	8.15265e-84	151/151(100.00)	312	PREDICTED: MLP-like protein 34 [Solanum tuberosum]
PGSC0003DMG401005047	stu-miR172c-3p	gi|971543437|ref|XP_015162419.1|	0	857/857(100.00)	1782	PREDICTED: receptor-like serine/threonine-protein kinase SD1-8 [Solanum tuberosum]
PGSC0003DMG400010249	stu-miR172c-3p	gi|565393569|ref|XP_006362447.1|	0	400/400(100.00)	832	PREDICTED: GDSL esterase/lipase At1g28580-like [Solanum tuberosum]
PGSC0003DMG400022089	stu-miR8034	gi|565348533|ref|XP_006341265.1|	0	734/734(100.00)	1527	PREDICTED: uncharacterized protein LOC102603449 [Solanum tuberosum]
PGSC0003DMG400009902-2	stu-miR8031	gi|565350584|ref|XP_006342248.1|	0	368/368(100.00)	765	PREDICTED: putative F-box protein At1g65770 [Solanum tuberosum]
PGSC0003DMG400023607	stu-miR5303f	gi|565360015|ref|XP_006346777.1|	2.89305e-120	210/210(100.00)	434	PREDICTED: BAG family molecular chaperone regulator 5, mitochondrial [Solanum tuberosum]
PGSC0003DMG400002951	stu-miR5303h	gi|971537801|ref|XP_006340090.2|	0	396/396(100.00)	823	PREDICTED: uncharacterized protein At5g39865 [Solanum tuberosum]
PGSC0003DMG400008869	stu-miR1886a,stu-miR1886b,stu-miR1886c,stu-miR1886d,stu-miR1886e,stu-miR1886f,stu-miR7980b-3p	gi|565348185|ref|XP_006341098.1|	0	470/470(100.00)	969	PREDICTED: uncharacterized protein LOC102599218 [Solanum tuberosum]
PGSC0003DMG400013286	stu-miR5303g,stu-miR5303h,stu-miR5303i,stu-miR5303j	gi|565371514|ref|XP_006352348.1|	0	458/458(100.00)	925	PREDICTED: U-box domain-containing protein 4 [Solanum tuberosum]
PGSC0003DMG400045078	stu-miR8045	gi|971534070|ref|XP_015162411.1|	0	350/354(98.87)	719	PREDICTED: F-box/kelch-repeat protein At3g06240-like [Solanum tuberosum]
PGSC0003DMG402015876	stu-miR172c-3p	gi|565403181|ref|XP_006367043.1|	0	585/585(100.00)	1191	PREDICTED: serine/threonine-protein phosphatase 2A 65 kDa regulatory subunit A beta isoform isoform X2 [Solanum tuberosum]
PGSC0003DMG400035439	stu-miR8030-3p	gi|971557507|ref|XP_015165957.1|	7.88598e-64	125/170(73.53)	247	PREDICTED: uncharacterized protein LOC107061343 [Solanum tuberosum]
PGSC0003DMG400018754	stu-miR5303h,stu-miR8044-5p	gi|565401389|ref|XP_006366184.1|	0	461/461(100.00)	964	PREDICTED: zeatin O-glucosyltransferase-like [Solanum tuberosum]
PGSC0003DMG401024038	stu-miR8001a,stu-miR8001b-5p	gi|565372475|ref|XP_006352819.1|	5.82352e-19	47/50(94.00)	97	PREDICTED: heparan-alpha-glucosaminide N-acetyltransferase-like isoform X1 [Solanum tuberosum]
PGSC0003DMG400010946	stu-miR482d-3p	gi|302594417|gb|ADL59398.1|	5.47138e-104	193/229(84.28)	381	EDNR2GH8 protein [Solanum x edinense]	GO:0006952,GO:0043531
PGSC0003DMG400010944	stu-miR6024-3p	gi|565404266|ref|XP_006367565.1|	0	384/399(96.24)	763	PREDICTED: putative disease resistance protein RGA4 [Solanum tuberosum]
PGSC0003DMG400023260	stu-miR156a,stu-miR156b,stu-miR156c,stu-miR156d-5p	gi|565375155|ref|XP_006354100.1|	0	456/456(100.00)	943	PREDICTED: squamosa promoter-binding-like protein 6 [Solanum tuberosum]
PGSC0003DMG400007516	stu-miR5303h	gi|970028665|ref|XP_015075659.1|	1.4289e-132	263/297(88.55)	476	PREDICTED: uncharacterized protein LOC107019801 [Solanum pennellii]
PGSC0003DMG400028315	stu-miR5303f	gi|565363935|ref|XP_006348683.1|	0	444/444(100.00)	893	PREDICTED: ninja-family protein AFP3 [Solanum tuberosum]
PGSC0003DMG400028316	stu-miR5303h,stu-miR5303j,stu-miR5303j,stu-miR7997a,stu-miR7997b,stu-miR7997c	gi|565363937|ref|XP_006348684.1|	0	418/418(100.00)	865	PREDICTED: magnesium transporter MRS2-5 [Solanum tuberosum]
PGSC0003DMG400031380	stu-miR172c-3p	gi|565359573|ref|XP_006346579.1|	0	637/637(100.00)	1324	PREDICTED: pentatricopeptide repeat-containing protein At3g16010 [Solanum tuberosum]
PGSC0003DMG400014433	stu-miR7997c	gi|565371793|ref|XP_006352485.1|	2.56084e-117	204/204(100.00)	424	PREDICTED: uncharacterized protein LOC102584639 [Solanum tuberosum]	GO:0009987
PGSC0003DMG400008710	stu-miR5303g,stu-miR5303i,stu-miR5303j	gi|565397834|ref|XP_006364489.1|	0	1361/1361(100.00)	2815	PREDICTED: abscisic-aldehyde oxidase-like [Solanum tuberosum]	GO:0050660,GO:0016614,GO:0005506,GO:0009055,GO:0051537,GO:0055114
PGSC0003DMG400030080	stu-miR172a-3p,stu-miR172b-3p,stu-miR172c-3p,stu-miR172e-3p	gi|565390142|ref|XP_006360805.1|	0	423/423(100.00)	876	PREDICTED: phosphatidylinositol/phosphatidylcholine transfer protein SFH4 [Solanum tuberosum]
PGSC0003DMG400018523	stu-miR5303a,stu-miR5303b,stu-miR5303c,stu-miR5303d,stu-miR5303g,stu-miR5303i,stu-miR5303j	gi|565367744|ref|XP_006350517.1|	0	382/382(100.00)	778	PREDICTED: glucan endo-1,3-beta-glucosidase isoform X1 [Solanum tuberosum]
PGSC0003DMG401016926	stu-miR7998	gi|971570976|ref|XP_015169575.1|	0	533/533(100.00)	1097	PREDICTED: membrane-bound transcription factor site-2 protease homolog isoform X1 [Solanum tuberosum]
PGSC0003DMG401003025	stu-miR482d-3p,stu-miR482e-3p	gi|460382987|ref|XP_004237217.1|	0	459/570(80.53)	912	PREDICTED: probable disease resistance protein At1g61310 isoform X1 [Solanum lycopersicum]
PGSC0003DMG400012348	stu-miR7992-3p	gi|565354239|ref|XP_006344024.1|	7.55594e-71	132/132(100.00)	269	PREDICTED: probable copper-transporting ATPase HMA5 [Solanum tuberosum]
PGSC0003DMG400011708	stu-miR7997a,stu-miR7997b	gi|971583664|ref|XP_015160069.1|	1.11539e-142	246/246(100.00)	509	PREDICTED: receptor-like protein 12 isoform X1 [Solanum tuberosum]
PGSC0003DMG400004599	stu-miR5303g,stu-miR5303h,stu-miR5303i,stu-miR5303j	gi|565366379|ref|XP_006349870.1|	0	361/361(100.00)	751	PREDICTED: uncharacterized protein LOC102594568 [Solanum tuberosum]
PGSC0003DMG400008901	stu-miR172c-3p	gi|565348007|ref|XP_006341012.1|	2.32171e-26	60/66(90.91)	121	PREDICTED: uncharacterized protein LOC102598776 [Solanum tuberosum]
PGSC0003DMG401019242	stu-miR172a-3p,stu-miR172b-3p,stu-miR172c-3p,stu-miR172e-3p	gi|723719115|ref|XP_010324437.1|	0	637/796(80.03)	1248	PREDICTED: uncharacterized protein LOC101244973 [Solanum lycopersicum]
PGSC0003DMG400029466	stu-miR8001a,stu-miR8001b-5p	gi|565377154|ref|XP_006355054.1|	4.02399e-121	213/213(100.00)	437	PREDICTED: uncharacterized protein LOC102604985 [Solanum tuberosum]
PGSC0003DMG400007974	stu-miR7992-3p	gi|565376808|ref|XP_006354888.1|	0	423/423(100.00)	878	PREDICTED: alpha-amylase-like [Solanum tuberosum]
PGSC0003DMG400014394	stu-miR5303g,stu-miR5303g,stu-miR5303i,stu-miR5303i,stu-miR5303j,stu-miR5303j	gi|565371821|ref|XP_006352499.1|	1.33754e-98	172/172(100.00)	362	PREDICTED: protein LHCP TRANSLOCATION DEFECT [Solanum tuberosum]	GO:0006655,GO:0006098,GO:0019288,GO:0009570,GO:0090391
PGSC0003DMG400014393	stu-miR5303a,stu-miR5303b,stu-miR5303c,stu-miR5303d,stu-miR5303g,stu-miR5303h,stu-miR5303i,stu-miR5303j,stu-miR7997a,stu-miR7997a,stu-miR7997b,stu-miR7997b,stu-miR7997c,stu-miR7997c	gi|565371825|ref|XP_006352501.1|	2.02758e-90	166/166(100.00)	334	PREDICTED: uncharacterized protein LOC102590120 [Solanum tuberosum]
PGSC0003DMG400031145	stu-miR8030-3p	gi|971571493|ref|XP_015169706.1|	6.69218e-147	262/262(100.00)	524	PREDICTED: uncharacterized protein LOC102605236 [Solanum tuberosum]
