# Supplementary material for: Transcriptome-Wide Identification and Characterization of Potato Circular RNAs in Response to Pectobacterium carotovorum Subspecies brasiliense Infection
Source: Int J Mol Sci. 2017 Dec 27;19(1):71. doi: 10.3390/ijms19010071 (PMC5796021; doi:10.3390/ijms19010071)
Supplement: Supplementary file 1 [file ijms-19-00071-s001.zip › Table S8 GO enrichement of miRNA targeted mRNAs of significant DE circRNAs.xlsx]

## Sheet: Sheet1
Type	GO	Term	Annotated	Significant	Expected	ClassicFisher	GeneID
BP	GO:0006952	defense response	350	40	7.27	7.5e-21	PGSC0003DMG400002980;PGSC0003DMG400002982;PGSC0003DMG400004413;PGSC0003DMG400006531;PGSC0003DMG400007870;PGSC0003DMG400009455;PGSC0003DMG400010946;PGSC0003DMG400011523;PGSC0003DMG400011527;PGSC0003DMG400011528;PGSC0003DMG400011920;PGSC0003DMG400011924;PGSC0003DMG400017317;PGSC0003DMG400017666;PGSC0003DMG400018442;PGSC0003DMG400018570;PGSC0003DMG400018572;PGSC0003DMG400018693;PGSC0003DMG400019627;…
	GO:0006950	response to stress	643	43	13.35	1.3e-13	PGSC0003DMG400002928;PGSC0003DMG400002980;PGSC0003DMG400002982;PGSC0003DMG400003889;PGSC0003DMG400004413;PGSC0003DMG400006531;PGSC0003DMG400007870;PGSC0003DMG400009455;PGSC0003DMG400010946;PGSC0003DMG400011523;PGSC0003DMG400011527;PGSC0003DMG400011528;PGSC0003DMG400011920;PGSC0003DMG400011924;PGSC0003DMG400014867;PGSC0003DMG400017317;PGSC0003DMG400017666;PGSC0003DMG400018442;PGSC0003DMG400018570;…
	GO:0050896	response to stimulus	984	46	20.43	4.9e-09	PGSC0003DMG400002392;PGSC0003DMG400002928;PGSC0003DMG400002980;PGSC0003DMG400002982;PGSC0003DMG400003889;PGSC0003DMG400004413;PGSC0003DMG400006531;PGSC0003DMG400007870;PGSC0003DMG400009455;PGSC0003DMG400010946;PGSC0003DMG400011312;PGSC0003DMG400011523;PGSC0003DMG400011527;PGSC0003DMG400011528;PGSC0003DMG400011920;PGSC0003DMG400011924;PGSC0003DMG400014867;PGSC0003DMG400017317;PGSC0003DMG400017666;…
	GO:0030838	positive regulation of actin filament po...	10	2	0.21	0.017	PGSC0003DMG400003889;PGSC0003DMG400004571
	GO:0031334	positive regulation of protein complex a...	10	2	0.21	0.017	PGSC0003DMG400003889;PGSC0003DMG400004571
	GO:0032273	positive regulation of protein polymeriz...	10	2	0.21	0.017	PGSC0003DMG400003889;PGSC0003DMG400004571
	GO:0044089	positive regulation of cellular componen...	10	2	0.21	0.017	PGSC0003DMG400003889;PGSC0003DMG400004571
	GO:0045010	actin nucleation	10	2	0.21	0.017	PGSC0003DMG400003889;PGSC0003DMG400004571
	GO:0051495	positive regulation of cytoskeleton orga...	10	2	0.21	0.017	PGSC0003DMG400003889;PGSC0003DMG400004571
	GO:1902905	positive regulation of supramolecular fi...	10	2	0.21	0.017	PGSC0003DMG400003889;PGSC0003DMG400004571
	GO:0016310	phosphorylation	441	16	9.16	0.018	PGSC0003DMG400002980;PGSC0003DMG400002982;PGSC0003DMG400012447;PGSC0003DMG400012478;PGSC0003DMG400017666;PGSC0003DMG400018169;PGSC0003DMG400018570;PGSC0003DMG400018572;PGSC0003DMG400018693;PGSC0003DMG400022139;PGSC0003DMG400033060;PGSC0003DMG400037460;PGSC0003DMG401018576;PGSC0003DMG401031202;PGSC0003DMG402005482;PGSC0003DMG402031202
	GO:0016999	antibiotic metabolic process	1	1	0.02	0.021	PGSC0003DMG400005010
	GO:0017000	antibiotic biosynthetic process	1	1	0.02	0.021	PGSC0003DMG400005010
	GO:0017144	drug metabolic process	1	1	0.02	0.021	PGSC0003DMG400005010
	GO:0030653	beta-lactam antibiotic metabolic process	1	1	0.02	0.021	PGSC0003DMG400005010
	GO:0030654	beta-lactam antibiotic biosynthetic proc...	1	1	0.02	0.021	PGSC0003DMG400005010
	GO:0032784	regulation of DNA-templated transcriptio...	1	1	0.02	0.021	PGSC0003DMG400025297
	GO:0032786	positive regulation of DNA-templated tra...	1	1	0.02	0.021	PGSC0003DMG400025297
	GO:0034314	Arp2/3 complex-mediated actin nucleation	1	1	0.02	0.021	PGSC0003DMG400004571
	GO:0042316	penicillin metabolic process	1	1	0.02	0.021	PGSC0003DMG400005010
	GO:0042318	penicillin biosynthetic process	1	1	0.02	0.021	PGSC0003DMG400005010
	GO:0042787	protein ubiquitination involved in ubiqu...	1	1	0.02	0.021	PGSC0003DMG400022246
	GO:0072338	cellular lactam metabolic process	1	1	0.02	0.021	PGSC0003DMG400005010
	GO:0072339	cellular lactam biosynthetic process	1	1	0.02	0.021	PGSC0003DMG400005010
	GO:0090391	granum assembly	1	1	0.02	0.021	PGSC0003DMG400014394
	GO:0008064	regulation of actin polymerization or de...	11	2	0.23	0.021	PGSC0003DMG400003889;PGSC0003DMG400004571
	GO:0030041	actin filament polymerization	11	2	0.23	0.021	PGSC0003DMG400003889;PGSC0003DMG400004571
	GO:0030832	regulation of actin filament length	11	2	0.23	0.021	PGSC0003DMG400003889;PGSC0003DMG400004571
	GO:0030833	regulation of actin filament polymerizat...	11	2	0.23	0.021	PGSC0003DMG400003889;PGSC0003DMG400004571
CC	GO:0005885	Arp2/3 protein complex	1	1	0.01	0.012	PGSC0003DMG400004571
	GO:0005634	nucleus	481	10	5.89	0.054	PGSC0003DMG400002392;PGSC0003DMG400004006;PGSC0003DMG400004142;PGSC0003DMG400018169;PGSC0003DMG400022246;PGSC0003DMG400025297;PGSC0003DMG400025390;PGSC0003DMG400025479;PGSC0003DMG400027904;PGSC0003DMG400030737
	GO:0005758	mitochondrial intermembrane space	7	1	0.09	0.083	PGSC0003DMG400021670
	GO:0031970	organelle envelope lumen	7	1	0.09	0.083	PGSC0003DMG400021670
	GO:0010319	stromule	9	1	0.11	0.105	PGSC0003DMG400029897
	GO:0015629	actin cytoskeleton	12	1	0.15	0.138	PGSC0003DMG400004571
	GO:0048046	apoplast	66	2	0.81	0.193	PGSC0003DMG400004670;PGSC0003DMG400029897
	GO:0005618	cell wall	89	2	1.09	0.298	PGSC0003DMG400004670;PGSC0003DMG400022246
	GO:0030312	external encapsulating structure	89	2	1.09	0.298	PGSC0003DMG400004670;PGSC0003DMG400022246
MF	GO:0043531	ADP binding	197	39	3.78	< 1e-30	PGSC0003DMG400002980;PGSC0003DMG400002982;PGSC0003DMG400004413;PGSC0003DMG400006531;PGSC0003DMG400007870;PGSC0003DMG400009455;PGSC0003DMG400010946;PGSC0003DMG400011523;PGSC0003DMG400011527;PGSC0003DMG400011528;PGSC0003DMG400011920;PGSC0003DMG400011924;PGSC0003DMG400017317;PGSC0003DMG400017666;PGSC0003DMG400018442;PGSC0003DMG400018570;PGSC0003DMG400018572;PGSC0003DMG400018693;PGSC0003DMG400019627;…
	GO:0032559	adenyl ribonucleotide binding	734	48	14.09	2.4e-16	PGSC0003DMG400002980;PGSC0003DMG400002982;PGSC0003DMG400003889;PGSC0003DMG400004413;PGSC0003DMG400006531;PGSC0003DMG400007870;PGSC0003DMG400009455;PGSC0003DMG400010946;PGSC0003DMG400011523;PGSC0003DMG400011527;PGSC0003DMG400011528;PGSC0003DMG400011920;PGSC0003DMG400011924;PGSC0003DMG400012447;PGSC0003DMG400017317;PGSC0003DMG400017666;PGSC0003DMG400018442;PGSC0003DMG400018570;PGSC0003DMG400018572;…
	GO:0030554	adenyl nucleotide binding	745	48	14.3	4.4e-16	PGSC0003DMG400002980;PGSC0003DMG400002982;PGSC0003DMG400003889;PGSC0003DMG400004413;PGSC0003DMG400006531;PGSC0003DMG400007870;PGSC0003DMG400009455;PGSC0003DMG400010946;PGSC0003DMG400011523;PGSC0003DMG400011527;PGSC0003DMG400011528;PGSC0003DMG400011920;PGSC0003DMG400011924;PGSC0003DMG400012447;PGSC0003DMG400017317;PGSC0003DMG400017666;PGSC0003DMG400018442;PGSC0003DMG400018570;PGSC0003DMG400018572;…
	GO:0032555	purine ribonucleotide binding	831	48	15.96	3.6e-14	PGSC0003DMG400002980;PGSC0003DMG400002982;PGSC0003DMG400003889;PGSC0003DMG400004413;PGSC0003DMG400006531;PGSC0003DMG400007870;PGSC0003DMG400009455;PGSC0003DMG400010946;PGSC0003DMG400011523;PGSC0003DMG400011527;PGSC0003DMG400011528;PGSC0003DMG400011920;PGSC0003DMG400011924;PGSC0003DMG400012447;PGSC0003DMG400017317;PGSC0003DMG400017666;PGSC0003DMG400018442;PGSC0003DMG400018570;PGSC0003DMG400018572;…
	GO:0017076	purine nucleotide binding	842	48	16.17	6.1e-14	PGSC0003DMG400002980;PGSC0003DMG400002982;PGSC0003DMG400003889;PGSC0003DMG400004413;PGSC0003DMG400006531;PGSC0003DMG400007870;PGSC0003DMG400009455;PGSC0003DMG400010946;PGSC0003DMG400011523;PGSC0003DMG400011527;PGSC0003DMG400011528;PGSC0003DMG400011920;PGSC0003DMG400011924;PGSC0003DMG400012447;PGSC0003DMG400017317;PGSC0003DMG400017666;PGSC0003DMG400018442;PGSC0003DMG400018570;PGSC0003DMG400018572;…
	GO:0032553	ribonucleotide binding	847	48	16.26	7.7e-14	PGSC0003DMG400002980;PGSC0003DMG400002982;PGSC0003DMG400003889;PGSC0003DMG400004413;PGSC0003DMG400006531;PGSC0003DMG400007870;PGSC0003DMG400009455;PGSC0003DMG400010946;PGSC0003DMG400011523;PGSC0003DMG400011527;PGSC0003DMG400011528;PGSC0003DMG400011920;PGSC0003DMG400011924;PGSC0003DMG400012447;PGSC0003DMG400017317;PGSC0003DMG400017666;PGSC0003DMG400018442;PGSC0003DMG400018570;PGSC0003DMG400018572;…
	GO:0097367	carbohydrate derivative binding	862	48	16.55	1.5e-13	PGSC0003DMG400002980;PGSC0003DMG400002982;PGSC0003DMG400003889;PGSC0003DMG400004413;PGSC0003DMG400006531;PGSC0003DMG400007870;PGSC0003DMG400009455;PGSC0003DMG400010946;PGSC0003DMG400011523;PGSC0003DMG400011527;PGSC0003DMG400011528;PGSC0003DMG400011920;PGSC0003DMG400011924;PGSC0003DMG400012447;PGSC0003DMG400017317;PGSC0003DMG400017666;PGSC0003DMG400018442;PGSC0003DMG400018570;PGSC0003DMG400018572;…
	GO:0043168	anion binding	1011	51	19.41	8.6e-13	PGSC0003DMG400002980;PGSC0003DMG400002982;PGSC0003DMG400003889;PGSC0003DMG400004413;PGSC0003DMG400006531;PGSC0003DMG400007870;PGSC0003DMG400008710;PGSC0003DMG400009455;PGSC0003DMG400010946;PGSC0003DMG400011523;PGSC0003DMG400011527;PGSC0003DMG400011528;PGSC0003DMG400011920;PGSC0003DMG400011924;PGSC0003DMG400012447;PGSC0003DMG400017317;PGSC0003DMG400017666;PGSC0003DMG400018442;PGSC0003DMG400018570;…
	GO:0000166	nucleotide binding	1083	52	20.79	3.2e-12	PGSC0003DMG400002980;PGSC0003DMG400002982;PGSC0003DMG400003889;PGSC0003DMG400004413;PGSC0003DMG400006531;PGSC0003DMG400007870;PGSC0003DMG400008710;PGSC0003DMG400009455;PGSC0003DMG400010946;PGSC0003DMG400011523;PGSC0003DMG400011527;PGSC0003DMG400011528;PGSC0003DMG400011920;PGSC0003DMG400011924;PGSC0003DMG400012447;PGSC0003DMG400017317;PGSC0003DMG400017666;PGSC0003DMG400018442;PGSC0003DMG400018570;…
	GO:1901265	nucleoside phosphate binding	1083	52	20.79	3.2e-12	PGSC0003DMG400002980;PGSC0003DMG400002982;PGSC0003DMG400003889;PGSC0003DMG400004413;PGSC0003DMG400006531;PGSC0003DMG400007870;PGSC0003DMG400008710;PGSC0003DMG400009455;PGSC0003DMG400010946;PGSC0003DMG400011523;PGSC0003DMG400011527;PGSC0003DMG400011528;PGSC0003DMG400011920;PGSC0003DMG400011924;PGSC0003DMG400012447;PGSC0003DMG400017317;PGSC0003DMG400017666;PGSC0003DMG400018442;PGSC0003DMG400018570;…
	GO:0036094	small molecule binding	1186	53	22.77	3.2e-11	PGSC0003DMG400002980;PGSC0003DMG400002982;PGSC0003DMG400003889;PGSC0003DMG400004413;PGSC0003DMG400006531;PGSC0003DMG400007870;PGSC0003DMG400008710;PGSC0003DMG400009455;PGSC0003DMG400010946;PGSC0003DMG400011523;PGSC0003DMG400011527;PGSC0003DMG400011528;PGSC0003DMG400011920;PGSC0003DMG400011924;PGSC0003DMG400012447;PGSC0003DMG400017317;PGSC0003DMG400017666;PGSC0003DMG400018442;PGSC0003DMG400018570;…
	GO:0097159	organic cyclic compound binding	2407	67	46.22	1.9e-05	PGSC0003DMG400002392;PGSC0003DMG400002980;PGSC0003DMG400002982;PGSC0003DMG400003889;PGSC0003DMG400004006;PGSC0003DMG400004142;PGSC0003DMG400004413;PGSC0003DMG400004647;PGSC0003DMG400006531;PGSC0003DMG400007870;PGSC0003DMG400008710;PGSC0003DMG400009455;PGSC0003DMG400010946;PGSC0003DMG400011523;PGSC0003DMG400011527;PGSC0003DMG400011528;PGSC0003DMG400011920;PGSC0003DMG400011924;PGSC0003DMG400012447;…
	GO:1901363	heterocyclic compound binding	2407	67	46.22	1.9e-05	PGSC0003DMG400002392;PGSC0003DMG400002980;PGSC0003DMG400002982;PGSC0003DMG400003889;PGSC0003DMG400004006;PGSC0003DMG400004142;PGSC0003DMG400004413;PGSC0003DMG400004647;PGSC0003DMG400006531;PGSC0003DMG400007870;PGSC0003DMG400008710;PGSC0003DMG400009455;PGSC0003DMG400010946;PGSC0003DMG400011523;PGSC0003DMG400011527;PGSC0003DMG400011528;PGSC0003DMG400011920;PGSC0003DMG400011924;PGSC0003DMG400012447;…
	GO:0043167	ion binding	2118	59	40.67	0.00014	PGSC0003DMG400002980;PGSC0003DMG400002982;PGSC0003DMG400003889;PGSC0003DMG400004413;PGSC0003DMG400004647;PGSC0003DMG400006531;PGSC0003DMG400007870;PGSC0003DMG400008710;PGSC0003DMG400009455;PGSC0003DMG400010946;PGSC0003DMG400011523;PGSC0003DMG400011527;PGSC0003DMG400011528;PGSC0003DMG400011920;PGSC0003DMG400011924;PGSC0003DMG400012447;PGSC0003DMG400014867;PGSC0003DMG400017317;PGSC0003DMG400017666;…
	GO:0017111	nucleoside-triphosphatase activity	209	11	4.01	0.00205	PGSC0003DMG400003889;PGSC0003DMG400004413;PGSC0003DMG400017317;PGSC0003DMG400018795;PGSC0003DMG400019913;PGSC0003DMG400020584;PGSC0003DMG400020586;PGSC0003DMG400020587;PGSC0003DMG400024466;PGSC0003DMG401020585;PGSC0003DMG402020585
	GO:0016462	pyrophosphatase activity	216	11	4.15	0.00265	PGSC0003DMG400003889;PGSC0003DMG400004413;PGSC0003DMG400017317;PGSC0003DMG400018795;PGSC0003DMG400019913;PGSC0003DMG400020584;PGSC0003DMG400020586;PGSC0003DMG400020587;PGSC0003DMG400024466;PGSC0003DMG401020585;PGSC0003DMG402020585
	GO:0016818	hydrolase activity, acting on acid anhyd...	217	11	4.17	0.00275	PGSC0003DMG400003889;PGSC0003DMG400004413;PGSC0003DMG400017317;PGSC0003DMG400018795;PGSC0003DMG400019913;PGSC0003DMG400020584;PGSC0003DMG400020586;PGSC0003DMG400020587;PGSC0003DMG400024466;PGSC0003DMG401020585;PGSC0003DMG402020585
	GO:0016817	hydrolase activity, acting on acid anhyd...	219	11	4.21	0.00296	PGSC0003DMG400003889;PGSC0003DMG400004413;PGSC0003DMG400017317;PGSC0003DMG400018795;PGSC0003DMG400019913;PGSC0003DMG400020584;PGSC0003DMG400020586;PGSC0003DMG400020587;PGSC0003DMG400024466;PGSC0003DMG401020585;PGSC0003DMG402020585
	GO:0016301	kinase activity	363	15	6.97	0.00358	PGSC0003DMG400002980;PGSC0003DMG400002982;PGSC0003DMG400009337;PGSC0003DMG400012447;PGSC0003DMG400017666;PGSC0003DMG400018570;PGSC0003DMG400018572;PGSC0003DMG400018693;PGSC0003DMG400022139;PGSC0003DMG400033060;PGSC0003DMG400037460;PGSC0003DMG401018576;PGSC0003DMG401031202;PGSC0003DMG402005482;PGSC0003DMG402031202
	GO:0005488	binding	3522	78	67.63	0.01445	PGSC0003DMG400002392;PGSC0003DMG400002980;PGSC0003DMG400002982;PGSC0003DMG400003889;PGSC0003DMG400004006;PGSC0003DMG400004142;PGSC0003DMG400004413;PGSC0003DMG400004647;PGSC0003DMG400006531;PGSC0003DMG400007870;PGSC0003DMG400008710;PGSC0003DMG400009455;PGSC0003DMG400010946;PGSC0003DMG400011264;PGSC0003DMG400011523;PGSC0003DMG400011527;PGSC0003DMG400011528;PGSC0003DMG400011920;PGSC0003DMG400011924;…
	GO:0004109	coproporphyrinogen oxidase activity	1	1	0.02	0.0192	PGSC0003DMG400011264
	GO:0015238	drug transmembrane transporter activity	13	2	0.25	0.02481	PGSC0003DMG400011312;PGSC0003DMG400018795
	GO:0090484	drug transporter activity	13	2	0.25	0.02481	PGSC0003DMG400011312;PGSC0003DMG400018795
	GO:0016165	linoleate 13S-lipoxygenase activity	15	2	0.29	0.03258	PGSC0003DMG400024689;PGSC0003DMG400024741
	GO:0042626	ATPase activity, coupled to transmembran...	37	3	0.71	0.03331	PGSC0003DMG400003889;PGSC0003DMG400018795;PGSC0003DMG400024466
	GO:0043492	ATPase activity, coupled to movement of ...	37	3	0.71	0.03331	PGSC0003DMG400003889;PGSC0003DMG400018795;PGSC0003DMG400024466
	GO:0016820	hydrolase activity, acting on acid anhyd...	38	3	0.73	0.03567	PGSC0003DMG400003889;PGSC0003DMG400018795;PGSC0003DMG400024466
	GO:0002161	aminoacyl-tRNA editing activity	2	1	0.04	0.03804	PGSC0003DMG400012506
	GO:0004069	L-aspartate:2-oxoglutarate aminotransfer...	2	1	0.04	0.03804	PGSC0003DMG400029897
