# Supplementary material for: Transcriptome-Wide Identification and Characterization of Potato Circular RNAs in Response to Pectobacterium carotovorum Subspecies brasiliense Infection
Source: Int J Mol Sci. 2017 Dec 27;19(1):71. doi: 10.3390/ijms19010071 (PMC5796021; doi:10.3390/ijms19010071)
Supplement: Supplementary file 1 [file ijms-19-00071-s001.zip › Table S9 Significant DE genes identified by cuffdiff and DESeq2.xlsx]

## Sheet: BP1 6hpi vs CK
Significant_DE_Gene	BC_FPKM	B6_FPKM	log2FoldChange	lfcSE	stat	pvalue	padj
PGSC0003DMG400021886	194.371	91.2049	-1.04854	0.245942	-4.26337	2.01366e-05	0.00192069
PGSC0003DMG400017999	9.89935	2.96909	-1.69986	0.334286	-5.08506	3.67509e-07	0.000105655
PGSC0003DMG400031888	27.3029	13.0506	-1.19876	0.343228	-3.4926	0.000478344	0.0167136
PGSC0003DMG400016050	20.3143	9.66589	-1.11672	0.250978	-4.44949	8.60745e-06	0.00103939
PGSC0003DMG400013230	6.29296	2.29687	-1.34898	0.302477	-4.45976	8.20521e-06	0.000995902
PGSC0003DMG400047102	16.6204	34.4948	1.04054	0.317093	3.28149	0.00103258	0.0275216
PGSC0003DMG400002345	5.43537	1.65822	-1.72621	0.499483	-3.45599	0.000548284	0.0184329
PGSC0003DMG402009791	4.54841	1.92964	-1.17076	0.377292	-3.10306	0.00191532	0.0412482
PGSC0003DMG400031557	14.4324	2.51683	-2.83076	0.484134	-5.84706	5.0034e-09	3.11633e-06
PGSC0003DMG400032121	1.2787	26.7966	4.8526	1.47124	3.29831	0.00097267	0.0264916
PGSC0003DMG400013130	1.12721	4.0874	2.15051	0.415798	5.17199	2.31609e-07	7.83102e-05
PGSC0003DMG400022851	45.5693	109.432	1.20765	0.365229	3.30655	0.000944511	0.0260848
PGSC0003DMG400006276	2.71151	20.7777	2.78689	0.832295	3.34844	0.000812677	0.023586
PGSC0003DMG400009007	16.998	5.57123	-1.59512	0.407848	-3.91106	9.18902e-05	0.00563434
PGSC0003DMG400006323	0.913211	12.2371	3.69373	0.899163	4.10797	3.99156e-05	0.00314908
PGSC0003DMG400028965	1.78411	21.6723	4.0161	1.04919	3.82781	0.000129288	0.00722111
PGSC0003DMG400001677	4.04105	7.98679	1.25617	0.355808	3.53048	0.000414799	0.0151973
PGSC0003DMG400026020	8.36967	4.42429	-1.11165	0.238584	-4.65938	3.17164e-06	0.000490752
PGSC0003DMG401000094	88.9904	32.7614	-1.272	0.31148	-4.08373	4.43182e-05	0.0034056
PGSC0003DMG400000104	286.816	131.228	-1.16387	0.343841	-3.38492	0.000712	0.0218003
PGSC0003DMG400019446	61.0285	16.8922	-1.77117	0.442559	-4.0021	6.27818e-05	0.00431529
PGSC0003DMG400020720	11.977	26.9453	1.16836	0.337917	3.45753	0.000545156	0.01838
PGSC0003DMG400023787	0.342497	1.1053	2.40242	0.774826	3.10059	0.00193137	0.0413698
PGSC0003DMG400025747	7.73152	54.032	2.87443	0.686807	4.1852	2.84911e-05	0.0024521
PGSC0003DMG400025797	3.17756	0.403324	-3.21222	0.976212	-3.29049	0.00100013	0.0269602
PGSC0003DMG400025950	1.20628	0.486532	-1.81895	0.514111	-3.53804	0.000403108	0.0149539
PGSC0003DMG400025953	1059.64	147.647	-2.79371	0.539937	-5.17414	2.28969e-07	7.83102e-05
PGSC0003DMG400001647	4.34853	15.7615	1.57877	0.410558	3.84542	0.000120345	0.00686185
PGSC0003DMG400038172	1.81084	5.83441	1.09239	0.335745	3.25363	0.00113939	0.0295044
PGSC0003DMG400001644	3.78518	10.2466	1.45462	0.304648	4.77477	1.79911e-06	0.000351268
PGSC0003DMG400001622	3.51231	0.371035	-3.40784	0.982347	-3.46907	0.000522256	0.0178366
PGSC0003DMG400021347	27.2371	11.4414	-1.21547	0.17231	-7.05393	1.73928e-12	5.88074e-09
PGSC0003DMG400021327	0.175749	2.50598	4.19712	1.08083	3.88325	0.00010307	0.00605323
PGSC0003DMG400021324	0.10211	1.07081	3.21929	0.790418	4.07289	4.64327e-05	0.00351108
PGSC0003DMG400004430	0.18567	2.45684	4.27032	1.09248	3.90882	9.27467e-05	0.00564985
PGSC0003DMG400014732	0.0140784	1.14824	7.2703	1.57207	4.62466	3.75209e-06	0.00055158
PGSC0003DMG400014736	0.831643	2.41961	1.8765	0.492606	3.80933	0.000139342	0.00749535
PGSC0003DMG400030006	6.64358	27.1368	1.99425	0.626407	3.18363	0.00145442	0.0344231
PGSC0003DMG400001209	82.6686	33.8028	-1.45867	0.362239	-4.02681	5.65395e-05	0.00404283
PGSC0003DMG400004191	10.8625	5.27785	-1.3755	0.425602	-3.23189	0.00122973	0.0308171
PGSC0003DMG402006809	110.288	42.4623	-1.04361	0.26539	-3.93235	8.41204e-05	0.00525319
PGSC0003DMG400006890	14.3362	52.3667	1.93556	0.61503	3.1471	0.001649	0.037348
PGSC0003DMG400028984	0.763378	10.2392	4.10559	1.14813	3.57589	0.000349036	0.0135265
PGSC0003DMG400001822	259.22	90.6874	-1.54368	0.319943	-4.82485	1.40105e-06	0.000296073
PGSC0003DMG400031171	2.58871	6.74303	1.47324	0.473597	3.11074	0.00186618	0.0404846
PGSC0003DMG400000199	2.63325	1.25869	-1.22879	0.36302	-3.38492	0.00071199	0.0218003
PGSC0003DMG400000207	5.67956	52.1932	3.17566	0.836679	3.79555	0.000147315	0.00776245
PGSC0003DMG400000248	66.5387	18.7041	-1.8496	0.484173	-3.82012	0.000133388	0.00732487
PGSC0003DMG402019427	19.3713	5.22155	-2.05891	0.514826	-3.99924	6.35469e-05	0.00433438
PGSC0003DMG400029754	14.3753	135.691	3.22682	0.884829	3.64683	0.000265495	0.0113017
PGSC0003DMG400010668	0.80304	2.99745	1.88372	0.6147	3.06446	0.00218065	0.0449971
PGSC0003DMG400025875	58.5292	24.1075	-1.24994	0.318758	-3.9213	8.80725e-05	0.00544256
PGSC0003DMG400014678	3.25833	13.005	2.09613	0.603329	3.47428	0.000512231	0.0175448
PGSC0003DMG400017949	2.30859	9.69363	2.31781	0.597356	3.88012	0.000104405	0.00610135
PGSC0003DMG400014938	0.906968	7.6562	2.99866	0.910857	3.29213	0.000994314	0.0268867
PGSC0003DMG400021476	35.1523	87.4301	1.28431	0.419953	3.05823	0.00222652	0.0454288
PGSC0003DMG400008673	1.08503	7.34474	2.81003	0.406769	6.90817	4.90955e-12	1.05636e-08
PGSC0003DMG400015498	10.5892	23.2241	1.20157	0.314041	3.82617	0.000130155	0.00722111
PGSC0003DMG400013022	8.31804	34.1574	1.78181	0.411216	4.33304	1.47065e-05	0.00156087
PGSC0003DMG400000766	0.030105	13.5971	10.6548	1.74486	6.10639	1.0191e-09	8.31724e-07
PGSC0003DMG400006899	11.5908	66.6591	1.48159	0.465142	3.18524	0.00144635	0.034338
PGSC0003DMG400006903	38.1968	154.328	1.90365	0.555775	3.42521	0.000614316	0.0198154
PGSC0003DMG400006904	1.99503	27.3662	3.52581	0.746076	4.7258	2.29208e-06	0.000395978
PGSC0003DMG400008296	6.66559	15.9041	1.31763	0.315375	4.17797	2.94118e-05	0.00249505
PGSC0003DMG400028412	0.0303487	1.80378	6.82903	2.09985	3.25215	0.00114537	0.0295372
PGSC0003DMG400010229	30.4488	10.0635	-1.50716	0.355361	-4.2412	2.22327e-05	0.00204749
PGSC0003DMG400022952	0.668353	3.59935	2.56046	0.800909	3.19694	0.00138892	0.0333737
PGSC0003DMG400022953	66.0087	390.966	2.54246	0.744923	3.41305	0.000642404	0.0202996
PGSC0003DMG400031775	1497.66	704.742	-1.08642	0.294416	-3.69008	0.000224183	0.0100335
PGSC0003DMG400029719	51.7452	23.5453	-1.12884	0.275275	-4.10076	4.11788e-05	0.00321089
PGSC0003DMG400029718	0.113208	4.11312	6.05949	1.88136	3.22079	0.00127836	0.0316679
PGSC0003DMG400003641	4.39095	89.8337	4.33153	1.00647	4.30367	1.67989e-05	0.00169912
PGSC0003DMG400003638	5.92242	1.63136	-1.8089	0.542931	-3.33173	0.000863074	0.0247004
PGSC0003DMG400003631	2.14338	2.61542	1.10061	0.349073	3.15295	0.00161631	0.0369716
PGSC0003DMG400003609	21.5831	8.85884	-1.34587	0.347663	-3.87118	0.000108309	0.00629844
PGSC0003DMG401003606	5.81229	18.4024	1.91929	0.594129	3.23043	0.00123604	0.0308707
PGSC0003DMG400014898	4.78409	7.91052	1.04512	0.310155	3.36968	0.000752568	0.0227059
PGSC0003DMG401012679	335.203	146.606	-1.23157	0.258482	-4.76463	1.89205e-06	0.000361137
PGSC0003DMG400010032	3.48835	14.1501	1.50923	0.460109	3.28015	0.0010375	0.0275906
PGSC0003DMG400001477	1.76613	9.48826	2.92718	0.900541	3.25047	0.00115215	0.0296404
PGSC0003DMG400001462	9.76963	37.5556	1.97574	0.63686	3.10231	0.00192014	0.0413145
PGSC0003DMG400001448	80.4637	223.076	1.49146	0.393135	3.79376	0.000148382	0.00777094
PGSC0003DMG400001444	15.2127	37.3283	1.31175	0.277234	4.73154	2.22818e-06	0.000393817
PGSC0003DMG400001434	23.715	130.971	2.45656	0.570025	4.30957	1.63572e-05	0.00166872
PGSC0003DMG400000520	15.7476	6.15313	-1.33217	0.38265	-3.48143	0.000498741	0.0172073
PGSC0003DMG400020264	7.67291	52.5149	2.56288	0.71974	3.56084	0.000369664	0.0140862
PGSC0003DMG400025472	0.247748	1.11356	2.0252	0.65093	3.11124	0.00186301	0.040453
PGSC0003DMG400025137	33.9473	70.8249	1.06059	0.344171	3.08158	0.00205906	0.0431272
PGSC0003DMG400025134	92.1003	228.665	1.12072	0.288215	3.88851	0.000100863	0.00596807
PGSC0003DMG400021136	42.0423	13.5645	-1.60402	0.517299	-3.10075	0.00193029	0.0413698
PGSC0003DMG400021123	3.85559	10.377	1.34571	0.365861	3.67819	0.000234891	0.0102383
PGSC0003DMG400021114	12.0208	6.05414	-1.06884	0.267775	-3.99156	6.56397e-05	0.00441352
PGSC0003DMG400021111	1.23728	6.54242	2.99394	0.977297	3.06349	0.00218768	0.0450635
PGSC0003DMG400003094	13.8541	4.9319	-1.76871	0.47712	-3.70706	0.000209683	0.00967404
PGSC0003DMG400028448	11.2613	40.1681	1.71516	0.556566	3.08169	0.00205832	0.0431272
PGSC0003DMG400028460	4.81771	2.19746	-1.3811	0.360913	-3.82668	0.000129881	0.00722111
PGSC0003DMG400029736	1.86949	117.906	5.79565	1.46213	3.96384	7.37529e-05	0.00477446
PGSC0003DMG400013875	150.165	67.5896	-1.05705	0.203849	-5.18547	2.15469e-07	7.72686e-05
PGSC0003DMG400002090	10.9	5.07258	-1.15294	0.369429	-3.12087	0.0018032	0.0397375
PGSC0003DMG400016734	6.78767	2.57461	-1.65906	0.422374	-3.92795	8.56731e-05	0.00532207
PGSC0003DMG400007328	15.6969	49.2973	1.7583	0.471372	3.73017	0.000191351	0.00908558
PGSC0003DMG400003536	18.8715	9.82308	-1.01225	0.289442	-3.49727	0.000470051	0.0164817
PGSC0003DMG400003529	0.0205046	0.891153	6.28316	1.90116	3.3049	0.000950089	0.0260962
PGSC0003DMG400003518	4.6466	32.8919	2.5659	0.800561	3.20513	0.00135002	0.0328053
PGSC0003DMG400012655	4.17243	39.6925	3.34155	1.09145	3.06157	0.00220183	0.0451976
PGSC0003DMG400030637	0	1.48408	6.09912	1.94193	3.14076	0.00168513	0.0379844
PGSC0003DMG400030661	17.4284	36.8901	1.14129	0.372134	3.06687	0.00216311	0.0448305
PGSC0003DMG400021427	44.4793	86.6516	1.04353	0.34439	3.03009	0.00244484	0.0479334
PGSC0003DMG400021435	7.61134	3.74469	-1.04268	0.323908	-3.21908	0.00128603	0.0316736
PGSC0003DMG400024977	26.7596	9.51483	-1.27673	0.412128	-3.09789	0.00194905	0.0416337
PGSC0003DMG400010095	66.5029	26.4159	-1.20784	0.352463	-3.42686	0.0006106	0.0198154
PGSC0003DMG400010099	57.2586	24.5598	-1.28537	0.375435	-3.42369	0.000617774	0.0198632
PGSC0003DMG400001364	204.385	608.407	1.50637	0.455552	3.3067	0.00094402	0.0260848
PGSC0003DMG400001307	1.74669	4.68388	1.38935	0.366355	3.79235	0.000149226	0.00779666
PGSC0003DMG400020206	0	3.50305	19.8045	2.98941	6.62489	3.47503e-11	5.48313e-08
PGSC0003DMG400013469	0.0910209	3.76755	6.05645	1.68907	3.58567	0.000336208	0.0131963
PGSC0003DMG400004386	0.0116615	3.09568	7.73194	1.77822	4.34814	1.37295e-05	0.00147704
PGSC0003DMG400012824	32.4463	10.0069	-1.79966	0.498716	-3.60858	0.000307874	0.0122673
PGSC0003DMG400005039	0.78851	0.0827637	-4.21184	1.0793	-3.90238	9.525e-05	0.00569287
PGSC0003DMG400016699	0.928908	6.761	2.72825	0.751118	3.63225	0.000280957	0.0116693
PGSC0003DMG400006482	8.18928	4.02382	-1.13495	0.370653	-3.06203	0.0021984	0.0451663
PGSC0003DMG400022950	1.24024	4.13313	2.14594	0.618961	3.46701	0.000526287	0.0179231
PGSC0003DMG400014824	35.6045	83.6645	1.21925	0.372995	3.26881	0.00108	0.028399
PGSC0003DMG400014267	3.14629	16.8408	2.50024	0.742416	3.36771	0.000757954	0.0227691
PGSC0003DMG400009078	1.8157	4.79372	1.35345	0.42925	3.15307	0.00161565	0.0369716
PGSC0003DMG400003225	37.0187	14.7251	-1.23679	0.334437	-3.69811	0.000217214	0.00986759
PGSC0003DMG400000580	1.24582	2.76181	1.33673	0.406019	3.29228	0.000993782	0.0268867
PGSC0003DMG400018174	18.2549	6.12963	-1.53381	0.503424	-3.04675	0.00231332	0.0460425
PGSC0003DMG400000619	95.045	36.4569	-1.31936	0.360866	-3.65608	0.000256104	0.0109611
PGSC0003DMG400005744	31.3353	12.0013	-1.31438	0.34491	-3.81079	0.000138526	0.00746841
PGSC0003DMG401005729	1.96896	9.71545	2.6003	0.849566	3.06074	0.00220789	0.045241
PGSC0003DMG400005689	0.394846	0.872516	2.0128	0.619808	3.24747	0.00116438	0.029793
PGSC0003DMG400005684	5.39648	11.0804	1.3341	0.360649	3.69917	0.000216304	0.00986759
PGSC0003DMG400002570	56.6661	17.7953	-1.56053	0.389007	-4.01158	6.03144e-05	0.00419859
PGSC0003DMG400009139	26.8073	7.57629	-1.9128	0.601946	-3.17769	0.00148455	0.0349541
PGSC0003DMG402005074	1.23576	4.36432	1.93797	0.546914	3.54347	0.000394904	0.0147821
PGSC0003DMG400016679	0.483876	4.74924	3.39501	1.05268	3.22512	0.00125919	0.031371
PGSC0003DMG400033932	0.10556	2.93381	5.12168	1.45526	3.51942	0.000432496	0.0156041
PGSC0003DMG400016742	19.5535	7.78342	-1.29416	0.349507	-3.70283	0.000213205	0.00979831
PGSC0003DMG400016744	12.1296	42.7656	1.79007	0.394124	4.5419	5.57503e-06	0.000758332
PGSC0003DMG400022959	0.606238	3.36124	2.61037	0.662151	3.94226	8.07184e-05	0.00509865
PGSC0003DMG400014343	20.5149	10.1103	-1.13271	0.313776	-3.60993	0.000306279	0.0122269
PGSC0003DMG400020889	0.276195	1.46462	3.67571	1.16224	3.16261	0.00156363	0.0361407
PGSC0003DMG400009103	0.0282214	2.09544	6.36864	1.24773	5.10419	3.32208e-07	0.000103457
PGSC0003DMG400009112	16.1508	3.77174	-2.2738	0.733412	-3.10031	0.0019332	0.0413698
PGSC0003DMG400018515	86.9946	211.044	1.26616	0.348296	3.6353	0.000277658	0.0116518
PGSC0003DMG400000538	1.78672	2.35143	1.3241	0.350963	3.77275	0.000161456	0.00816374
PGSC0003DMG400003155	1.40143	4.00208	1.71495	0.535551	3.20222	0.00136373	0.033022
PGSC0003DMG400031746	2.36014	0.464962	-2.66356	0.680014	-3.91692	8.96874e-05	0.00551356
PGSC0003DMG400015196	14.0344	2.87769	-2.22832	0.735773	-3.02854	0.00245737	0.0480992
PGSC0003DMG400018081	0.244369	3.45128	3.51245	1.03573	3.39129	0.000695651	0.0214943
PGSC0003DMG400024575	20.3129	57.9695	1.43289	0.443482	3.23099	0.00123361	0.0308638
PGSC0003DMG400024604	0	3.61108	7.44051	1.94429	3.82684	0.000129797	0.00722111
PGSC0003DMG400024613	1.74441	12.9981	2.77122	0.751859	3.68583	0.000227959	0.0100847
PGSC0003DMG400024627	14.0993	62.4929	2.07868	0.502282	4.13848	3.49621e-05	0.00283589
PGSC0003DMG400024664	63.6049	18.991	-1.70486	0.543793	-3.13512	0.00171783	0.0385379
PGSC0003DMG400019535	1.83685	0.844787	-1.62654	0.533941	-3.04629	0.00231685	0.0460425
PGSC0003DMG400014204	7.80088	2.21162	-1.61721	0.501624	-3.22395	0.00126438	0.0314671
PGSC0003DMG400002549	76.0902	35.9734	-1.09621	0.267103	-4.10405	4.05976e-05	0.00318953
PGSC0003DMG400022891	8.65861	19.1697	1.21434	0.389014	3.12158	0.00179883	0.03969
PGSC0003DMG401009171	0.373821	1.07752	2.34535	0.729027	3.21709	0.00129497	0.0317942
PGSC0003DMG400009182	5.47182	14.4682	1.39372	0.298404	4.67056	3.00374e-06	0.000473951
PGSC0003DMG400037840	37.7959	11.88	-1.84962	0.339618	-5.44618	5.14644e-08	2.34242e-05
PGSC0003DMG400031370	9.16985	20.6419	1.19515	0.37353	3.1996	0.00137616	0.0332357
PGSC0003DMG400025305	108.711	209.01	1.03065	0.341994	3.01366	0.00258115	0.0498293
PGSC0003DMG400023619	7.77459	2.27198	-1.6516	0.499411	-3.30709	0.000942722	0.0260848
PGSC0003DMG400027238	153.803	61.9235	-1.25284	0.394915	-3.17243	0.00151167	0.0351802
PGSC0003DMG400009620	0.367484	8.60471	4.85466	1.21486	3.99605	6.44074e-05	0.00436789
PGSC0003DMG400027914	0.747636	8.84521	3.29565	0.790544	4.16884	3.06152e-05	0.0025695
PGSC0003DMG400005515	1.22293	22.0141	4.42151	0.871091	5.07583	3.85801e-07	0.000105655
PGSC0003DMG400040729	1.29859	2.7095	1.45649	0.458507	3.1766	0.00149014	0.0349541
PGSC0003DMG400005582	37.7829	14.9653	-1.30042	0.399025	-3.25899	0.00111809	0.0291121
PGSC0003DMG400024093	31.8049	9.10085	-1.64208	0.365811	-4.48887	7.16021e-06	0.000896655
PGSC0003DMG400006661	2979.91	1030.43	-1.56789	0.48157	-3.25579	0.00113076	0.0293284
PGSC0003DMG400006394	2.61101	12.985	2.4051	0.788964	3.04843	0.00230039	0.045987
PGSC0003DMG400004952	2.91587	23.9883	3.51912	0.581205	6.05486	1.40537e-09	1.10875e-06
PGSC0003DMG400021512	190.612	79.8264	-1.10174	0.317448	-3.47061	0.000519285	0.0177607
PGSC0003DMG401007955	11.6831	35.2267	1.78002	0.547456	3.25144	0.00114821	0.0295712
PGSC0003DMG400003704	67.5936	32.1695	-1.07263	0.344752	-3.11131	0.00186259	0.040453
PGSC0003DMG400035783	1.26277	13.4832	3.33438	0.969752	3.43839	0.000585189	0.0193009
PGSC0003DMG400009930	8.67448	18.8189	1.34	0.391569	3.42214	0.000621312	0.0198988
PGSC0003DMG400002851	144.538	61.0773	-1.19377	0.330629	-3.61062	0.000305471	0.0122269
PGSC0003DMG400007463	0.297509	0.654685	1.92837	0.517425	3.72685	0.000193887	0.00914125
PGSC0003DMG400007749	7.83377	2.20398	-1.68819	0.444722	-3.79605	0.00014702	0.00776245
PGSC0003DMG400005975	0.378973	2.22132	2.59104	0.739456	3.50398	0.000458365	0.0162691
PGSC0003DMG400006525	9.62108	2.8079	-1.35062	0.4364	-3.09491	0.0019687	0.04194
PGSC0003DMG400025446	3.1213	21.4046	3.26489	0.948837	3.44094	0.000579697	0.0191892
PGSC0003DMG400010572	1.82335	28.8062	3.89539	0.96932	4.01868	5.85247e-05	0.00412743
PGSC0003DMG400007258	5.8145	17.6239	1.83071	0.488704	3.74605	0.000179641	0.00873046
PGSC0003DMG400025063	12.7935	141.085	3.48004	0.870498	3.99776	6.39456e-05	0.00434904
PGSC0003DMG400006400	0	6.42605	6.936	2.01335	3.445	0.000571059	0.0189297
PGSC0003DMG400009973	4.48966	35.2532	2.97011	0.934991	3.17662	0.00149003	0.0349541
PGSC0003DMG400018407	49.8125	16.8316	-1.5245	0.30151	-5.05621	4.27663e-07	0.00011123
PGSC0003DMG400031255	5.64675	2.78806	-1.06506	0.27013	-3.94278	8.0544e-05	0.00509865
PGSC0003DMG400031256	40.0347	16.6477	-1.2507	0.290888	-4.29961	1.71099e-05	0.00172323
PGSC0003DMG400022608	5.67678	11.9592	1.33455	0.426209	3.13121	0.00174091	0.0389449
PGSC0003DMG400013474	120.448	53.1886	-1.21337	0.281375	-4.31228	1.61582e-05	0.00165555
PGSC0003DMG400017433	383.467	764	1.02907	0.223415	4.60612	4.10247e-06	0.000594634
PGSC0003DMG400025409	446.18	167.47	-1.12908	0.312642	-3.61142	0.000304524	0.012216
PGSC0003DMG400025701	0.0596456	0.32781	4.97312	1.42107	3.49957	0.000466013	0.0163892
PGSC0003DMG400022075	76.7666	26.5539	-1.53994	0.395752	-3.89117	9.97633e-05	0.00591779
PGSC0003DMG400001223	0.128586	1.56215	5.58438	1.17715	4.74399	2.09552e-06	0.000380801
PGSC0003DMG400013696	0.135835	1.35788	3.16271	0.875472	3.61258	0.00030317	0.0122031
PGSC0003DMG400007035	122.471	47.5497	-1.22159	0.25755	-4.7431	2.10469e-06	0.000380801
PGSC0003DMG400014600	0.028546	0.409857	4.80293	1.4734	3.25976	0.00111506	0.0290972
PGSC0003DMG400014597	11.7275	38.2159	1.5672	0.288582	5.43069	5.61362e-08	2.41569e-05
PGSC0003DMG400016797	1.47795	20.761	3.83396	0.612247	6.26211	3.79794e-10	4.0859e-07
PGSC0003DMG400027138	19.3108	36.1373	1.0088	0.243943	4.13537	3.54379e-05	0.00285287
PGSC0003DMG400013115	0.051487	7.35176	20.6066	2.63124	7.8315	4.8208e-15	3.80329e-11
PGSC0003DMG400008461	0.489802	1.68255	2.20494	0.707064	3.11845	0.00181806	0.0398559
PGSC0003DMG400023511	0.0709016	0.480525	3.78522	1.00883	3.75211	0.000175356	0.00859279
PGSC0003DMG400023508	2.422	9.36143	2.01066	0.597567	3.36473	0.000766173	0.0228962
PGSC0003DMG400023494	0	6.4708	20.2266	3.13994	6.44173	1.1812e-10	1.64451e-07
PGSC0003DMG400030508	0.0374811	1.33605	5.42873	1.77741	3.05429	0.00225596	0.0457243
PGSC0003DMG400018406	10.3109	4.67265	-1.29824	0.341683	-3.79953	0.00014497	0.00770748
PGSC0003DMG400016973	22.5011	49.8088	1.17119	0.374324	3.12881	0.00175518	0.0391902
PGSC0003DMG400023039	0.111104	13.2288	7.84923	2.05278	3.8237	0.000131463	0.00726976
PGSC0003DMG400006993	0.0884795	0.851719	4.04704	1.26618	3.19626	0.00139221	0.0334187
PGSC0003DMG400021823	13.8483	7.46884	-1.01092	0.258911	-3.90452	9.44117e-05	0.00568585
PGSC0003DMG400027197	9879.67	4351.05	-1.09577	0.263762	-4.15441	3.2613e-05	0.0026989
PGSC0003DMG400015745	147.913	316.231	1.0908	0.27174	4.01415	5.96614e-05	0.00416539
PGSC0003DMG400023406	85.0162	31.7484	-1.41724	0.335663	-4.22221	2.41914e-05	0.00219373
PGSC0003DMG400023343	3.00903	7.53186	1.19131	0.347723	3.42604	0.00061245	0.0198154
PGSC0003DMG400023326	3.21437	7.43611	1.20682	0.392076	3.07804	0.0020837	0.0435663
PGSC0003DMG400014642	24.7581	6.39039	-1.79918	0.503454	-3.57367	0.000352017	0.0135914
PGSC0003DMG400014639	95.9162	30.2438	-1.74222	0.336714	-5.17419	2.28896e-07	7.83102e-05
PGSC0003DMG400025509	9.1293	21.5835	1.32429	0.394425	3.35753	0.000786419	0.0232953
PGSC0003DMG400014705	5.5124	18.106	1.37539	0.423833	3.24512	0.00117402	0.029846
PGSC0003DMG400020834	0.121179	1.61977	3.13646	0.721194	4.34899	1.36769e-05	0.00147704
PGSC0003DMG400020828	16.9143	50.01	1.51269	0.433748	3.48747	0.000487609	0.0169717
PGSC0003DMG400044422	14.3273	2.15977	-3.02613	0.636111	-4.75723	1.96266e-06	0.000368669
PGSC0003DMG400016638	43.176	7.73974	-2.51094	0.596052	-4.21263	2.52417e-05	0.00224706
PGSC0003DMG400029915	6.56151	57.9243	1.6907	0.534861	3.16101	0.00157224	0.0362689
PGSC0003DMG400016318	16.7965	33.1679	1.1521	0.376044	3.06374	0.00218591	0.0450635
PGSC0003DMG400016515	29.9629	75.0477	1.33536	0.417032	3.20205	0.00136452	0.033022
PGSC0003DMG400016548	0.65939	0.161582	-2.37656	0.621869	-3.82164	0.000132567	0.00729671
PGSC0003DMG400027074	0.704367	2.89537	2.76063	0.829163	3.32941	0.000870289	0.0248169
PGSC0003DMG400027046	3.81501	22.9205	2.52402	0.636672	3.96439	7.35828e-05	0.00477446
PGSC0003DMG400007124	42.7578	11.8799	-1.85504	0.429774	-4.3163	1.58663e-05	0.00163271
PGSC0003DMG400030309	1.47744	3.70048	1.39344	0.445579	3.12725	0.00176451	0.0392874
PGSC0003DMG400020119	8.75507	3.22969	-1.61001	0.465746	-3.45683	0.000546572	0.0184015
PGSC0003DMG400030063	34.0837	67.6719	1.01424	0.279197	3.63272	0.000280453	0.0116693
PGSC0003DMG400023949	5.31632	24.0508	2.28577	0.706706	3.2344	0.00121898	0.0306924
PGSC0003DMG400023957	2.30848	11.164	2.6137	0.658138	3.97136	7.14631e-05	0.00472455
PGSC0003DMG400027976	45.893	239.83	2.28536	0.534941	4.27217	1.93583e-05	0.00188548
PGSC0003DMG400029926	60.0987	131.425	1.20478	0.366867	3.28397	0.00102357	0.0273675
PGSC0003DMG400016292	59.1569	27.9943	-1.02826	0.325733	-3.15675	0.00159538	0.036624
PGSC0003DMG400026598	102.379	48.0007	-1.04758	0.213335	-4.91051	9.0838e-07	0.000206726
PGSC0003DMG400002110	0	14.5458	6.42691	1.90962	3.36555	0.000763902	0.0228572
PGSC0003DMG400004910	0.422336	1.69301	2.37275	0.687177	3.45289	0.00055461	0.0186192
PGSC0003DMG400028518	2.94192	0.787126	-2.16834	0.603276	-3.59427	0.000325304	0.0128536
PGSC0003DMG403028522	4.7534	1.44892	-2.48489	0.7741	-3.21004	0.00132716	0.032335
PGSC0003DMG400005908	21.0543	5.65205	-1.87278	0.440989	-4.24678	2.16867e-05	0.00201286
PGSC0003DMG400005886	4.7531	2.46772	-1.36371	0.30929	-4.40916	1.03773e-05	0.00120397
PGSC0003DMG400007152	21.9692	67.5876	1.58783	0.472221	3.36247	0.000772474	0.0229685
PGSC0003DMG400007163	11.7942	31.0386	1.22677	0.348166	3.52351	0.000425877	0.0154596
PGSC0003DMG400030413	0.424356	5.25386	4.12371	0.936968	4.40112	1.07693e-05	0.00123173
PGSC0003DMG400020071	9.31321	1.84174	-2.35162	0.432797	-5.43354	5.52474e-08	2.41569e-05
PGSC0003DMG400003195	0.287497	1.30414	2.59625	0.701916	3.6988	0.000216625	0.00986759
PGSC0003DMG400006137	0	0.396739	4.39858	1.42725	3.08186	0.00205713	0.0431272
PGSC0003DMG400028953	0.0868502	4.85793	6.45623	1.74334	3.70336	0.000212766	0.00979719
PGSC0003DMG400026185	0.582169	1.67088	1.77122	0.375628	4.71537	2.41274e-06	0.000410825
PGSC0003DMG400026184	1.51114	3.69397	1.21688	0.37796	3.21959	0.00128373	0.0316736
PGSC0003DMG400018379	1.90998	25.9633	3.25353	0.887335	3.66663	0.000245769	0.0105954
PGSC0003DMG400018395	1.41808	19.754	3.61944	1.06561	3.39661	0.000682264	0.0212344
PGSC0003DMG400017284	1.0336	3.58637	1.68911	0.504678	3.34691	0.000817173	0.0236441
PGSC0003DMG400019260	22.719	9.4381	-1.2436	0.273762	-4.54262	5.55584e-06	0.000758332
PGSC0003DMG400038720	479.531	933.099	1.02448	0.152048	6.73784	1.60753e-11	2.9267e-08
PGSC0003DMG400030680	15.6229	8.47226	-1.01825	0.171242	-5.94627	2.74328e-09	1.90964e-06
PGSC0003DMG401030920	2.1	11.3937	2.71019	0.821648	3.29848	0.000972092	0.0264916
PGSC0003DMG400015637	27.4634	65.8256	1.32941	0.300071	4.43032	9.40937e-06	0.0011191
PGSC0003DMG400030220	12.0008	26.2057	1.2607	0.413642	3.0478	0.00230524	0.0460038
PGSC0003DMG400011974	23.1818	51.8374	1.16584	0.320562	3.63686	0.000275983	0.0116253
PGSC0003DMG400039124	0	0.217631	4.81249	1.50982	3.18747	0.00143525	0.0341745
PGSC0003DMG400026155	0.467951	4.54063	3.39542	0.757088	4.48485	7.29666e-06	0.000908933
PGSC0003DMG400026154	0.947049	1.83635	1.13376	0.345075	3.28555	0.00101783	0.0273292
PGSC0003DMG400026147	3.12017	0.949718	-1.71625	0.456555	-3.75912	0.00017051	0.00840755
PGSC0003DMG400017334	3.08716	24.4633	2.95076	0.843278	3.49915	0.000466737	0.0163898
PGSC0003DMG401019242	0.168388	3.38827	4.19781	1.03056	4.07332	4.63481e-05	0.00351108
PGSC0003DMG400022208	1.15113	7.51658	2.80091	0.692958	4.04197	5.30044e-05	0.00383642
PGSC0003DMG400022172	100.544	30.3596	-1.68834	0.544494	-3.10074	0.00193038	0.0413698
PGSC0003DMG400022151	13.01	41.1377	1.87129	0.528359	3.54171	0.000397544	0.0148175
PGSC0003DMG400039898	0.182606	4.39389	5.11225	1.02365	4.99413	5.91026e-07	0.000145712
PGSC0003DMG400004468	7.52664	3.58617	-1.32469	0.289007	-4.58359	4.57059e-06	0.000643909
PGSC0003DMG401018475	7.10852	42.3534	2.80859	0.751192	3.73884	0.000184872	0.00892197
PGSC0003DMG400018472	16.6656	8.69319	-1.12857	0.215271	-5.24257	1.58355e-07	5.9491e-05
PGSC0003DMG400014620	0	2.30419	6.82154	1.61671	4.2194	2.44956e-05	0.00219964
PGSC0003DMG400015853	32.0917	73.7303	1.20246	0.261109	4.60522	4.12033e-06	0.000594634
PGSC0003DMG400033632	0.670169	3.49017	2.47004	0.697863	3.53943	0.000400993	0.0148991
PGSC0003DMG400015705	0	0.815058	5.98765	1.76313	3.39604	0.000683681	0.0212344
PGSC0003DMG401030861	35.8099	91.2585	1.39076	0.33015	4.21252	2.52543e-05	0.00224706
PGSC0003DMG400026215	1.07556	0.0901545	-4.8913	1.22781	-3.98377	6.78311e-05	0.00453511
PGSC0003DMG400026222	0.155099	4.22689	20.3315	2.92214	6.95773	3.45808e-12	9.30163e-09
PGSC0003DMG400026237	15.4045	8.10761	-1.05062	0.295396	-3.55664	0.000375634	0.0142133
PGSC0003DMG400004805	0.15666	1.136	3.02676	0.637436	4.74833	2.05102e-06	0.000379247
PGSC0003DMG400003955	2.38087	6.98215	1.86911	0.578289	3.23214	0.00122868	0.0308171
PGSC0003DMG400012295	17.3356	25.2152	1.20174	0.337907	3.55643	0.000375932	0.0142133
PGSC0003DMG400012280	51.1201	23.6225	-1.1226	0.270909	-4.14382	3.41569e-05	0.00279732
PGSC0003DMG400020510	23.315	6.66203	-1.88118	0.482033	-3.9026	9.51652e-05	0.00569287
PGSC0003DMG400008750	4.69413	2.36227	-1.12684	0.260932	-4.31851	1.57088e-05	0.00162356
PGSC0003DMG402018475	5.48994	42.7971	2.82523	0.582892	4.84692	1.25396e-06	0.000269806
PGSC0003DMG400005835	2.4495	81.4828	4.86044	0.76457	6.3571	2.05603e-10	2.43311e-07
PGSC0003DMG400005590	0.125029	0.960909	4.99068	1.17283	4.25524	2.08828e-05	0.00195358
PGSC0003DMG400025459	160.763	52.055	-1.53624	0.41715	-3.68271	0.000230765	0.0101594
PGSC0003DMG400025455	10.7208	90.2551	2.84051	0.836658	3.39507	0.000686116	0.0212552
PGSC0003DMG400014766	1.00863	4.41671	2.17974	0.693042	3.14517	0.00165989	0.0375585
PGSC0003DMG400015720	0.945326	0.456895	-1.18089	0.367474	-3.21352	0.00131118	0.032059
PGSC0003DMG400026242	0.546757	0.0589453	-3.98448	1.2048	-3.30717	0.000942426	0.0260848
PGSC0003DMG400026261	0.162099	11.8378	6.53022	2.1366	3.05636	0.0022404	0.0456725
PGSC0003DMG400004747	0	1.02379	5.25787	1.64063	3.20479	0.00135159	0.0328097
PGSC0003DMG400003054	167.089	62.0419	-1.34573	0.434669	-3.09599	0.00196155	0.0418251
PGSC0003DMG400012201	3.03416	22.4835	3.05769	0.831242	3.67846	0.000234644	0.0102383
PGSC0003DMG400012143	2.6386	7.93647	1.24977	0.37737	3.31178	0.000927034	0.0259965
PGSC0003DMG400012141	5.26009	20.6458	1.99656	0.522811	3.8189	0.000134047	0.00732924
PGSC0003DMG400020327	0.428894	7.59527	4.49868	0.972654	4.62517	3.74299e-06	0.00055158
PGSC0003DMG400020335	2.96069	11.8303	1.68424	0.556666	3.02558	0.00248154	0.0483798
PGSC0003DMG400002675	275.81	758.502	1.39801	0.41045	3.40605	0.0006591	0.0206617
PGSC0003DMG400012977	1.06748	18.8285	4.30669	1.14084	3.77501	0.000160001	0.00814386
PGSC0003DMG400021569	11.9561	3.32817	-1.88052	0.529726	-3.54999	0.000385248	0.0145423
PGSC0003DMG400011787	4.27007	18.0998	2.26612	0.742166	3.05339	0.0022627	0.0457482
PGSC0003DMG400026643	4.79256	1.33195	-2.07588	0.658411	-3.15287	0.00161676	0.0369716
PGSC0003DMG400004417	34.4377	13.3396	-1.49233	0.344749	-4.32874	1.49964e-05	0.00158453
PGSC0003DMG400022055	0.854716	1.84525	2.18428	0.456491	4.78494	1.71042e-06	0.000340186
PGSC0003DMG400003803	20.2916	8.26209	-1.48925	0.467132	-3.18807	0.00143228	0.0341727
PGSC0003DMG400035200	4.86834	2.18825	-1.7513	0.483876	-3.61932	0.000295378	0.0120327
PGSC0003DMG400031842	30.6965	11.1617	-1.40033	0.362281	-3.86532	0.000110944	0.00642012
PGSC0003DMG400006452	0.204729	4.15163	4.7771	1.22245	3.9078	9.31405e-05	0.00565243
PGSC0003DMG400017233	0	1.19281	17.9684	2.87412	6.25181	4.05731e-10	4.17515e-07
PGSC0003DMG400017225	1.79553	0.594269	-1.99965	0.658318	-3.03751	0.00238539	0.0469696
PGSC0003DMG400001550	0.611027	4.79452	2.80106	0.847106	3.30662	0.000944288	0.0260848
PGSC0003DMG400026436	0.993555	5.29089	2.5456	0.63626	4.00089	6.31058e-05	0.00431673
PGSC0003DMG400021881	1.18361	0.342834	-2.18484	0.523638	-4.17243	3.01375e-05	0.00254748
PGSC0003DMG400031523	27.4162	6.38664	-2.14683	0.568834	-3.77409	0.000160593	0.00815645
PGSC0003DMG400024260	0.202716	1.67293	3.22805	0.991472	3.25581	0.0011307	0.0293284
PGSC0003DMG402008903	16.5566	58.726	2.05348	0.619145	3.31665	0.000911041	0.0256391
PGSC0003DMG400008960	11.8059	3.22993	-2.17704	0.441346	-4.93273	8.10898e-07	0.000190023
PGSC0003DMG400003873	2.75075	4.9007	1.16264	0.356616	3.26021	0.00111328	0.029083
PGSC0003DMG400037250	689.804	1646.03	1.26039	0.330941	3.80852	0.000139801	0.00750296
PGSC0003DMG400021558	33.8144	12.1129	-1.02207	0.197553	-5.17366	2.29555e-07	7.83102e-05
PGSC0003DMG400021557	118.557	40.6329	-1.58922	0.421755	-3.76811	0.000164485	0.00821316
PGSC0003DMG400002022	14.7659	47.6358	1.65142	0.438186	3.76876	0.000164057	0.00820911
PGSC0003DMG400026571	21.4833	10.3475	-1.09078	0.334982	-3.25624	0.001129	0.0293284
PGSC0003DMG400041220	3.74742	26.1552	2.93272	0.509542	5.75561	8.63276e-09	4.75163e-06
PGSC0003DMG400042481	8.77832	1.78533	-2.31998	0.64528	-3.59531	0.000324009	0.0128238
PGSC0003DMG400019307	3.7749	1.39012	-1.87189	0.474796	-3.94251	8.06334e-05	0.00509865
PGSC0003DMG400031816	3.01783	12.1367	1.95825	0.483595	4.04935	5.13601e-05	0.00377513
PGSC0003DMG400031819	31.1961	124.374	1.70079	0.523683	3.24775	0.00116323	0.029793
PGSC0003DMG400031844	226.866	81.286	-1.54294	0.250055	-6.17041	6.81125e-10	6.71703e-07
PGSC0003DMG400031845	24.2806	9.27335	-1.25426	0.259093	-4.84097	1.29207e-06	0.000275502
PGSC0003DMG400032250	2.20327	17.0277	2.99829	0.819637	3.65807	0.000254122	0.0109157
PGSC0003DMG400017186	0.995127	6.53502	2.80908	0.805928	3.48552	0.000491181	0.0170458
PGSC0003DMG400017175	13.0729	37.5783	1.52668	0.49524	3.0827	0.00205131	0.0431177
PGSC0003DMG400001504	0.181781	1.85525	4.03796	1.28138	3.15125	0.00162574	0.0370957
PGSC0003DMG400008692	41.5574	18.3744	-1.08666	0.3356	-3.23795	0.0012039	0.0304248
PGSC0003DMG400014390	5.68526	15.5787	1.50772	0.38575	3.90853	9.28592e-05	0.00564985
PGSC0003DMG400024998	0.976863	6.97638	3.02177	0.989049	3.05523	0.00224886	0.0457111
PGSC0003DMG400025049	5.19911	1.80378	-2.23749	0.439993	-5.08527	3.67102e-07	0.000105655
PGSC0003DMG400010546	2.33908	0.712688	-1.63081	0.468345	-3.48207	0.000497552	0.0171913
PGSC0003DMG400022828	15.5389	7.46174	-1.2088	0.292399	-4.13407	3.56389e-05	0.00285932
PGSC0003DMG400019380	5.07453	43.8345	3.24374	0.872199	3.71903	0.000199988	0.00937559
PGSC0003DMG401004392	8.15864	16.8018	1.01212	0.331294	3.05505	0.00225025	0.0457111
PGSC0003DMG400012087	0.0732905	2.27706	5.70743	1.22112	4.67393	2.95483e-06	0.000469362
PGSC0003DMG400006502	0.408624	1.41514	2.1832	0.599742	3.64023	0.000272395	0.0115332
PGSC0003DMG400024120	0.652322	4.07545	2.55918	0.841607	3.04083	0.00235926	0.0465772
PGSC0003DMG400019944	5.04752	2.47605	-1.21587	0.340482	-3.57103	0.000355582	0.0136622
PGSC0003DMG400010870	5.84932	14.3488	1.46529	0.434631	3.37134	0.000748029	0.0226398
PGSC0003DMG400006678	5.15115	39.4421	2.8311	0.687074	4.12051	3.78027e-05	0.00299235
PGSC0003DMG400019119	2.44472	0.632893	-2.39019	0.47381	-5.04463	4.54395e-07	0.000116898
PGSC0003DMG400008600	0.216699	1.97795	3.26109	0.910952	3.57987	0.000343761	0.0134039
PGSC0003DMG400008598	46.2788	19.0959	-1.28187	0.387205	-3.31058	0.000931032	0.026043
PGSC0003DMG400011087	9.72191	60.2836	2.68311	0.702601	3.81883	0.000134087	0.00732924
PGSC0003DMG400011057	37.692	18.8187	-1.04747	0.179816	-5.82525	5.70257e-09	3.37421e-06
PGSC0003DMG400028287	146.658	395.186	1.47205	0.482518	3.05076	0.00228261	0.0458517
PGSC0003DMG400028282	0	2.09965	7.79434	2.27681	3.42336	0.000618522	0.0198632
PGSC0003DMG400023675	58.2061	24.3714	-1.19902	0.165202	-7.25791	3.9312e-13	1.55073e-09
PGSC0003DMG400011435	3.43877	2.03423	-1.08958	0.330345	-3.29832	0.000972667	0.0264916
PGSC0003DMG400011268	22.4622	6.42176	-2.06815	0.577194	-3.58311	0.000339526	0.0132825
PGSC0003DMG400011250	0.919701	0.146911	-4.86998	1.34101	-3.63157	0.000281698	0.0116693
PGSC0003DMG400021264	19.3708	40.546	1.025	0.299215	3.42564	0.000613354	0.0198154
PGSC0003DMG401010558	10.0649	1.84752	-2.18816	0.690663	-3.16821	0.00153381	0.0355904
PGSC0003DMG400022815	17.9674	5.39153	-1.69061	0.437655	-3.86289	0.000112054	0.00645278
PGSC0003DMG400019881	41.9616	14.4177	-1.59392	0.487475	-3.26974	0.00107645	0.028399
PGSC0003DMG400001274	0.0750917	5.3772	5.37432	1.28577	4.17984	2.91713e-05	0.00249252
PGSC0003DMG400008255	0.158112	7.97073	5.25447	1.55211	3.38538	0.000710788	0.0218003
PGSC0003DMG400026671	41.7918	273.588	2.71409	0.723675	3.75043	0.000176532	0.00863254
PGSC0003DMG400010866	0.646159	6.1576	3.52615	1.06372	3.31492	0.000916683	0.0257673
PGSC0003DMG400020799	0	2.1304	7.26852	2.39895	3.02988	0.00244649	0.0479334
PGSC0003DMG400019167	0.224425	1.16335	2.12009	0.567028	3.73895	0.000184787	0.00892197
PGSC0003DMG400040850	23.3495	10.9727	-1.04913	0.259053	-4.04987	5.12458e-05	0.00377513
PGSC0003DMG400008593	77.4913	37.8742	-1.17119	0.349778	-3.34838	0.000812858	0.023586
PGSC0003DMG400011033	9.01321	22.3146	1.43073	0.448852	3.18753	0.00143493	0.0341745
PGSC0003DMG401010988	14.9651	6.38825	-1.37923	0.323565	-4.2626	2.02066e-05	0.00192069
PGSC0003DMG400028167	12.3602	6.27088	-1.0154	0.230772	-4.40001	1.08247e-05	0.00123173
PGSC0003DMG400023702	0.0275164	1.01519	7.47889	1.83902	4.06678	4.76665e-05	0.00357009
PGSC0003DMG400023721	51.0429	20.07	-1.3931	0.404167	-3.44686	0.000567151	0.0188795
PGSC0003DMG400015681	0.718448	1.70599	1.18505	0.377854	3.13627	0.00171114	0.0384608
PGSC0003DMG400028687	0.0552153	6.91024	7.57097	1.45272	5.21156	1.87256e-07	6.81843e-05
PGSC0003DMG400028679	0.0211928	3.24738	7.17852	1.39327	5.15227	2.57354e-07	8.45978e-05
PGSC0003DMG400004000	0.342077	0.767621	2.28687	0.697816	3.27719	0.00104846	0.0278195
PGSC0003DMG400009244	15.5684	67.1209	1.82666	0.606017	3.0142	0.00257658	0.0497817
PGSC0003DMG400030212	14.6974	154.574	3.32866	0.697924	4.76937	1.84803e-06	0.000355603
PGSC0003DMG400014034	2.36158	0.963811	-1.69929	0.444577	-3.82225	0.00013224	0.00729573
PGSC0003DMG400031248	1.42378	2.89229	1.0572	0.327273	3.23032	0.0012365	0.0308707
PGSC0003DMG400000470	26.6048	12.0964	-1.03173	0.312222	-3.30448	0.00095154	0.0260962
PGSC0003DMG400008112	0.518867	5.3012	3.55251	0.653429	5.43671	5.42736e-08	2.41569e-05
PGSC0003DMG400008088	44.7968	18.2907	-1.02777	0.308876	-3.32746	0.000876411	0.0249014
PGSC0003DMG401015527	5.24196	33.7649	2.75466	0.786732	3.5014	0.00046282	0.0163249
PGSC0003DMG400013296	53.952	24.8747	-1.14714	0.340485	-3.36913	0.000754049	0.0227059
PGSC0003DMG400013255	9.40968	4.41014	-1.44577	0.364618	-3.96516	7.33464e-05	0.00477446
PGSC0003DMG400016187	53.2427	19.0232	-1.39402	0.444873	-3.13351	0.00172726	0.0387129
PGSC0003DMG400016247	11.0971	27.6459	1.25244	0.285563	4.38588	1.15517e-05	0.00129577
PGSC0003DMG401031064	37.6126	17.3255	-1.10621	0.217935	-5.07587	3.85735e-07	0.000105655
PGSC0003DMG400027333	1.5117	11.2602	2.9844	0.606096	4.92397	8.48046e-07	0.00019678
PGSC0003DMG400027330	192.524	91.4699	-1.21411	0.299725	-4.05076	5.10513e-05	0.00377513
PGSC0003DMG400019483	0.221295	1.02333	2.38787	0.727187	3.28371	0.00102449	0.0273675
PGSC0003DMG400007603	86.1073	32.1881	-1.3626	0.368369	-3.69901	0.000216446	0.00986759
PGSC0003DMG400006041	94.1634	33.1102	-1.5794	0.380345	-4.15255	3.28794e-05	0.00271146
PGSC0003DMG400009223	3.78106	0.812303	-2.39577	0.704951	-3.39849	0.000677583	0.0211292
PGSC0003DMG400014110	0.02251	4.34415	7.97219	1.79791	4.43415	9.24371e-06	0.00110495
PGSC0003DMG401029997	28.8994	13.3963	-1.06352	0.263312	-4.03901	5.36777e-05	0.00386153
PGSC0003DMG400007365	39.8735	15.9504	-1.26879	0.265546	-4.77806	1.76998e-06	0.000349098
PGSC0003DMG400007359	7.93777	17.2347	1.02788	0.299837	3.42813	0.000607745	0.0197584
PGSC0003DMG400008056	2492.14	966.222	-1.48686	0.484984	-3.06579	0.00217093	0.044914
PGSC0003DMG401027394	44.9595	22.7484	-1.16973	0.258289	-4.52875	5.93338e-06	0.000798177
PGSC0003DMG400040761	4.57677	44.1371	2.62807	0.743243	3.53595	0.000406316	0.0150026
PGSC0003DMG400002885	4.39604	9.98702	1.42299	0.430493	3.3055	0.000948075	0.0260962
PGSC0003DMG400002895	7.58222	51.7501	2.81928	0.817619	3.44816	0.000564425	0.0188152
PGSC0003DMG400000292	1513.7	706.764	-1.10316	0.278405	-3.96242	7.41928e-05	0.00478473
PGSC0003DMG400000311	9.03742	27.9743	1.73192	0.52643	3.28994	0.0010021	0.0269826
PGSC0003DMG400020679	2.08097	5.43381	1.72264	0.522151	3.29913	0.000969857	0.0264916
PGSC0003DMG400028810	20.7937	37.4554	1.02493	0.334432	3.06467	0.00217908	0.0449971
PGSC0003DMG400005390	0.143822	1.74418	4.28617	1.32049	3.2459	0.0011708	0.029846
PGSC0003DMG400014013	7.85345	21.0793	1.55331	0.502292	3.09244	0.00198519	0.0421393
PGSC0003DMG400004264	0.0833295	1.78117	5.74592	1.7151	3.3502	0.000807519	0.0235085
PGSC0003DMG400008538	16.3652	6.42825	-1.39907	0.392203	-3.5672	0.000360814	0.0138184
PGSC0003DMG400029341	0.751294	10.3307	3.4574	0.865507	3.99465	6.47889e-05	0.00436873
PGSC0003DMG400008629	27.5352	8.9835	-1.63049	0.41453	-3.93334	8.37726e-05	0.00524532
PGSC0003DMG400004596	162.31	61.7493	-1.43035	0.289016	-4.94904	7.4581e-07	0.000180121
PGSC0003DMG400023843	0.0148398	0.336321	5.07653	1.55504	3.26457	0.0010963	0.0287027
PGSC0003DMG400004284	0.397517	6.69205	4.41351	0.868853	5.07969	3.78049e-07	0.000105655
PGSC0003DMG400007854	3.39186	45.1556	3.90764	1.06181	3.68015	0.000233094	0.0102354
PGSC0003DMG400007913	1.74177	3.79597	1.14147	0.367832	3.10324	0.00191417	0.0412482
PGSC0003DMG400002914	42.1007	213.275	2.30575	0.539972	4.27012	1.95366e-05	0.00189439
PGSC0003DMG400000340	78.4146	30.1155	-1.32866	0.382264	-3.47577	0.000509391	0.0174887
PGSC0003DMG400018965	1.16375	42.2206	5.53968	1.52457	3.6336	0.000279499	0.0116693
PGSC0003DMG400028838	0.757059	3.08789	3.52019	0.942396	3.73536	0.000187446	0.00896258
PGSC0003DMG400027871	2.99782	11.5954	1.88012	0.56152	3.34827	0.000813172	0.023586
PGSC0003DMG400006461	13.7458	50.2977	1.91992	0.502996	3.81697	0.000135101	0.00736767
PGSC0003DMG400030280	5.09986	2.87138	-1.27953	0.376952	-3.39442	0.000687735	0.0212775
PGSC0003DMG400015835	0.236737	2.49768	3.70695	0.824367	4.49672	6.90094e-06	0.000882872
PGSC0003DMG400028846	0.0999985	1.03887	4.16093	1.27918	3.25282	0.00114267	0.0295372
PGSC0003DMG400004996	13.0063	55.9991	2.27085	0.522047	4.34989	1.36204e-05	0.00147704
PGSC0003DMG400017763	8.56022	4.13434	-1.35374	0.316307	-4.27982	1.87045e-05	0.00184458
PGSC0003DMG400017769	1.2189	21.5018	4.34266	1.28727	3.37355	0.00074206	0.0225168
PGSC0003DMG400011557	104.859	25.6371	-1.5821	0.311327	-5.0818	3.73871e-07	0.000105655
PGSC0003DMG400015442	2.65976	0.68499	-2.02039	0.614593	-3.28736	0.0010113	0.0271994
PGSC0003DMG400015461	0.414885	6.83489	3.62533	1.10347	3.28538	0.00101844	0.0273292
PGSC0003DMG400029328	13.1964	4.00444	-1.92676	0.601525	-3.20312	0.00135948	0.0329674
PGSC0003DMG400029430	8.97025	76.6632	3.02628	0.919291	3.29197	0.000994886	0.0268867

## Sheet: BP1 12hpi vs 6hpi
Significant_DE_Gene	B6_FPKM	B12_FPKM	log2FoldChange	lfcSE	stat	pvalue	padj
PGSC0003DMG400018892	0.842141	4.4121	3.24459	0.977682	3.31865	0.000904524	0.0178186
PGSC0003DMG401017077	2.35248	5.69457	1.21505	0.348326	3.48825	0.000486198	0.0114288
PGSC0003DMG400023234	41.0253	8.92923	-2.31295	0.479701	-4.82166	1.42371e-06	0.000159923
PGSC0003DMG400026853	74.1569	480.144	2.67389	0.731642	3.65464	0.00025754	0.00722887
PGSC0003DMG400026855	15.2897	385.447	4.59744	0.962231	4.7779	1.77136e-06	0.000190487
PGSC0003DMG400011950	42.769	10.9343	-1.89767	0.50406	-3.76478	0.000166697	0.00542006
PGSC0003DMG400002340	3.62737	14.7694	2.15834	0.679872	3.17463	0.00150029	0.0253234
PGSC0003DMG400017999	2.96909	1.50822	-1.31259	0.365979	-3.58651	0.000335131	0.00868996
PGSC0003DMG400009788	1.66702	12.6583	2.35702	0.573191	4.11211	3.92061e-05	0.00194008
PGSC0003DMG400032282	2.61815	33.2149	3.70022	0.87983	4.20561	2.60382e-05	0.00138504
PGSC0003DMG400003427	0.516743	1.42092	1.83251	0.471505	3.88652	0.000101692	0.0038159
PGSC0003DMG400003428	0.654837	1.63625	1.73172	0.462616	3.74331	0.000181609	0.00573963
PGSC0003DMG400002456	4.17822	38.2626	2.98745	0.682135	4.37956	1.18918e-05	0.000798389
PGSC0003DMG400001278	69.3908	28.2977	-1.50266	0.260872	-5.76016	8.40336e-09	2.2446e-06
PGSC0003DMG400031513	0.949475	7.29359	3.11035	0.648219	4.7983	1.60016e-06	0.000175108
PGSC0003DMG400016095	39.75	2.62468	-2.54838	0.371979	-6.85086	7.34055e-12	3.96406e-09
PGSC0003DMG400032289	337.928	118.108	-1.44883	0.504292	-2.87301	0.00406586	0.0499259
PGSC0003DMG400036817	0.213192	2.78314	4.48848	0.962056	4.66551	3.07854e-06	0.000295462
PGSC0003DMG400016011	3.62038	13.0124	1.99719	0.577856	3.45621	0.000547831	0.0123941
PGSC0003DMG400001249	0	0.699735	5.64306	1.40488	4.01676	5.9003e-05	0.00259415
PGSC0003DMG402009791	1.92964	0.804	-1.5574	0.447296	-3.48182	0.000498023	0.0116382
PGSC0003DMG400002412	7.66905	4.06974	-1.06973	0.343447	-3.1147	0.00184132	0.0287674
PGSC0003DMG400029214	19.6267	123.743	2.76454	0.54657	5.05799	4.23702e-07	6.22792e-05
PGSC0003DMG400017135	18.8758	4.49757	-1.94042	0.437427	-4.43599	9.16521e-06	0.000648641
PGSC0003DMG400022775	1.31752	7.79579	2.74593	0.809591	3.39174	0.000694494	0.0147118
PGSC0003DMG400032124	165.938	543.567	1.74988	0.408878	4.27971	1.8714e-05	0.00110402
PGSC0003DMG400032149	2.20863	0.443134	-2.6055	0.828612	-3.14442	0.00166417	0.0270724
PGSC0003DMG400016420	175.11	353.941	1.05642	0.314739	3.35651	0.000789331	0.0162048
PGSC0003DMG400010704	11.4056	3.87568	-1.58592	0.429784	-3.69004	0.000224217	0.00653145
PGSC0003DMG401022708	7.24085	1.60128	-1.9937	0.464724	-4.29008	1.7861e-05	0.00106912
PGSC0003DMG400022700	11.5191	4.36532	-1.16934	0.39665	-2.94803	0.00319804	0.0425509
PGSC0003DMG400041047	0.0700636	0.644557	3.322	1.07071	3.1026	0.00191827	0.0295974
PGSC0003DMG400020017	23.7053	501.663	4.42512	1.21046	3.65573	0.000256453	0.00721467
PGSC0003DMG400001204	61.3536	148.986	1.24888	0.425855	2.93263	0.00336099	0.0439423
PGSC0003DMG400003499	0.1312	0.384997	4.69832	1.54686	3.03732	0.00238693	0.0348173
PGSC0003DMG400006276	20.7777	105.763	2.37078	0.817533	2.89991	0.00373264	0.0470434
PGSC0003DMG400008984	27.6441	175.956	2.54947	0.78718	3.23874	0.00120059	0.0217355
PGSC0003DMG400009002	0.445978	3.11778	3.14467	1.07662	2.92087	0.00349055	0.0450653
PGSC0003DMG400009011	11.626	30.1644	1.35128	0.39917	3.38521	0.000711242	0.0149176
PGSC0003DMG400006764	1.94537	5.07477	1.37515	0.284358	4.83597	1.325e-06	0.000150294
PGSC0003DMG400031131	12.0689	34.8665	1.49905	0.334332	4.48373	7.33505e-06	0.000557217
PGSC0003DMG400012769	3.92701	15.1006	2.01683	0.373638	5.39781	6.746e-08	1.34062e-05
PGSC0003DMG400000021	25.2496	8.18932	-1.6441	0.370801	-4.43391	9.25389e-06	0.000651207
PGSC0003DMG400000022	3.98938	50.6881	3.68617	0.998967	3.68998	0.000224271	0.00653145
PGSC0003DMG400000045	72.7505	34.7809	-1.08861	0.359168	-3.03093	0.00243798	0.0353027
PGSC0003DMG400000067	114.981	227.55	1.0527	0.243575	4.32185	1.54726e-05	0.000965713
PGSC0003DMG400000125	49.6695	19.2857	-1.44041	0.290451	-4.95923	7.07728e-07	9.30213e-05
PGSC0003DMG400046434	144.317	59.1275	-1.30044	0.446702	-2.91121	0.00360034	0.0458647
PGSC0003DMG400005409	767.733	249.739	-1.56195	0.369347	-4.22895	2.34789e-05	0.00130833
PGSC0003DMG400027527	3.72597	10.3098	1.49017	0.383536	3.88534	0.000102186	0.00382375
PGSC0003DMG400027514	8.45013	4.35213	-1.01586	0.269441	-3.77026	0.000163079	0.00533031
PGSC0003DMG400019439	0.274881	2.73973	3.72615	0.84975	4.385	1.15985e-05	0.000785064
PGSC0003DMG400022504	36.9075	15.9955	-1.13214	0.389199	-2.90889	0.00362717	0.0460883
PGSC0003DMG402028574	24.5358	8.58451	-1.38434	0.438786	-3.15494	0.00160534	0.0264444
PGSC0003DMG401018293	0.462858	9.96855	4.74871	1.18346	4.01257	6.00604e-05	0.00262338
PGSC0003DMG400018262	1.45423	2.84726	1.30486	0.452529	2.88349	0.00393301	0.0488251
PGSC0003DMG402018257	4.21652	9.60421	1.24068	0.195528	6.34529	2.22004e-10	9.3471e-08
PGSC0003DMG400020724	0.0704002	0.82865	5.20842	1.37545	3.78671	0.000152655	0.00508324
PGSC0003DMG400020719	10.8444	3.94581	-1.61806	0.382768	-4.22726	2.36551e-05	0.00131275
PGSC0003DMG400024895	165.241	47.1743	-1.82093	0.336502	-5.41136	6.25485e-08	1.26322e-05
PGSC0003DMG400012589	75.149	678.948	3.17568	0.730719	4.34596	1.38665e-05	0.000892377
PGSC0003DMG400033565	1.4211	12.3683	3.07019	1.06891	2.87226	0.00407551	0.049995
PGSC0003DMG400005108	0.141156	5.91006	6.35075	1.18463	5.36096	8.27801e-08	1.54436e-05
PGSC0003DMG400005109	1.43353	329.211	8.01258	1.72284	4.65079	3.30667e-06	0.000307333
PGSC0003DMG400005111	6.51971	314.66	5.80671	1.18933	4.88232	1.04845e-06	0.000125819
PGSC0003DMG400034322	3.77735	22.1178	2.28729	0.724329	3.1578	0.00158964	0.0262729
PGSC0003DMG400025797	0.403324	6.84038	4.41984	0.971123	4.55126	5.33246e-06	0.000441546
PGSC0003DMG401025831	37.2602	10.8157	-1.64161	0.384682	-4.26745	1.97716e-05	0.00114236
PGSC0003DMG400025159	1.57282	0.438736	-2.59649	0.669503	-3.87824	0.000105214	0.00388933
PGSC0003DMG400000718	10.0042	3.63568	-1.2655	0.402986	-3.1403	0.00168774	0.0272773
PGSC0003DMG400003123	111.18	20.7231	-2.3428	0.726928	-3.22287	0.00126913	0.0226157
PGSC0003DMG400001647	15.7615	5.92015	-1.22667	0.409137	-2.99818	0.00271597	0.0382686
PGSC0003DMG400006186	64.8047	12.4929	-2.24107	0.602104	-3.72207	0.000197595	0.00608646
PGSC0003DMG400018650	3.16507	13.7678	2.24099	0.445777	5.02716	4.97784e-07	6.90808e-05
PGSC0003DMG401018646	9.86009	2.24479	-1.89475	0.407148	-4.6537	3.26029e-06	0.000305619
PGSC0003DMG400032160	276.358	843.489	1.61266	0.424374	3.80009	0.000144643	0.00490187
PGSC0003DMG400032199	54.4505	622.034	3.70526	0.651448	5.68773	1.28737e-08	3.29686e-06
PGSC0003DMG400008711	4.48007	30.5463	2.83765	0.700295	4.05207	5.07656e-05	0.0023369
PGSC0003DMG400011891	51.9132	117.755	1.25714	0.340232	3.69494	0.000219935	0.00645793
PGSC0003DMG400006247	7.30645	3.86035	-1.24409	0.422874	-2.94198	0.00326117	0.0430387
PGSC0003DMG400025627	13.0258	32.5522	1.42385	0.221653	6.42379	1.32923e-10	6.00351e-08
PGSC0003DMG400008761	3.7169	8.6723	1.15385	0.373259	3.09128	0.00199293	0.0305406
PGSC0003DMG400026695	24.2135	49.5932	1.00726	0.249208	4.04184	5.30337e-05	0.00240843
PGSC0003DMG400040260	16.7371	388.546	4.50769	1.21186	3.71965	0.000199499	0.00611066
PGSC0003DMG400036067	4.43852	31.2873	2.82062	0.718713	3.92455	8.68938e-05	0.00339926
PGSC0003DMG400004355	85.66	22.9905	-1.84975	0.419869	-4.40555	1.05514e-05	0.00072606
PGSC0003DMG400042320	0.0885007	4.56108	6.80465	1.95756	3.4761	0.00050877	0.0117675
PGSC0003DMG400009026	21.0316	5.16637	-1.99144	0.420884	-4.73156	2.22805e-06	0.000226832
PGSC0003DMG400009037	0.67485	1.94223	2.27489	0.699583	3.25178	0.00114686	0.0211723
PGSC0003DMG400009042	12.6442	0.516173	-5.50717	1.38161	-3.98606	6.71787e-05	0.00281414
PGSC0003DMG400006823	56.1104	16.0226	-1.85489	0.582996	-3.18165	0.00146438	0.0249668
PGSC0003DMG400031110	0.641449	0.0557574	-6.01863	1.56098	-3.85567	0.000115414	0.00417909
PGSC0003DMG400001700	18.3243	67.9262	1.98588	0.279784	7.09788	1.26687e-12	8.74172e-10
PGSC0003DMG400026001	7.96264	89.0103	3.38708	0.418901	8.08564	6.18401e-16	1.02411e-12
PGSC0003DMG400042273	16.3588	41.185	1.40197	0.411794	3.40453	0.000662769	0.0142086
PGSC0003DMG400012753	31.3421	80.0692	1.63153	0.493359	3.30699	0.000943048	0.0183448
PGSC0003DMG400000156	11.1651	25.087	1.20873	0.344705	3.50655	0.000453955	0.0108176
PGSC0003DMG400000204	152.98	58.8044	-1.31417	0.384223	-3.42034	0.000625433	0.0136007
PGSC0003DMG400027509	2.59595	17.8457	3.18022	0.729665	4.35846	1.30981e-05	0.000859719
PGSC0003DMG402003297	6.12646	37.2511	2.74657	0.74319	3.69566	0.00021932	0.00644936
PGSC0003DMG402027501	59.6986	19.0772	-1.61717	0.348402	-4.6417	3.45561e-06	0.000316755
PGSC0003DMG400019435	97.8342	1128.89	3.56201	0.723958	4.92018	8.6464e-07	0.000107932
PGSC0003DMG402019427	5.22155	1.54833	-1.76234	0.54081	-3.25871	0.00111918	0.0208642
PGSC0003DMG400024765	16.3622	79.4177	2.42318	0.81699	2.96599	0.00301711	0.0409776
PGSC0003DMG400004532	7.08238	0.782378	-2.86405	0.770424	-3.7175	0.000201202	0.00613258
PGSC0003DMG400023753	5.15448	1.778	-1.45856	0.475489	-3.06749	0.00215862	0.0324112
PGSC0003DMG400010674	48.3736	20.804	-1.19868	0.339273	-3.53309	0.000410733	0.010112
PGSC0003DMG400025850	8.09371	0.664896	-3.74469	0.945364	-3.96111	7.46015e-05	0.00302313
PGSC0003DMG400025858	19.872	6.66849	-1.64458	0.494087	-3.32853	0.00087306	0.0173919
PGSC0003DMG400025866	23.1799	10.5651	-1.08211	0.306964	-3.52521	0.000423153	0.0103156
PGSC0003DMG402025869	4.18163	17.173	2.13319	0.558804	3.81742	0.000134857	0.00467223
PGSC0003DMG400025185	6.00654	12.964	1.44821	0.231737	6.24935	4.1217e-10	1.57519e-07
PGSC0003DMG400025194	68.0139	13.4952	-2.09925	0.668641	-3.13958	0.00169191	0.0273091
PGSC0003DMG400030971	4.71325	1.94505	-1.22802	0.331945	-3.69946	0.00021606	0.00637429
PGSC0003DMG400001614	4.0829	0.833739	-3.97617	1.07472	-3.69973	0.000215832	0.00637429
PGSC0003DMG401001610	10.7067	3.17968	-1.02239	0.302262	-3.38246	0.0007184	0.014989
PGSC0003DMG400001604	1.74377	7.32897	1.87085	0.597189	3.13276	0.00173173	0.0276642
PGSC0003DMG400042313	191.859	954.692	2.33242	0.578127	4.03445	5.47305e-05	0.00246128
PGSC0003DMG400029978	28.2472	5.89968	-1.71982	0.347028	-4.95586	7.20097e-07	9.36541e-05
PGSC0003DMG400014532	20.1461	8.44053	-1.16186	0.354441	-3.27801	0.0010454	0.0198084
PGSC0003DMG400002324	34.2757	15.3451	-1.05397	0.253014	-4.16567	3.10441e-05	0.00159004
PGSC0003DMG400013091	2.03083	0.763529	-1.63905	0.491845	-3.33245	0.000860846	0.0172454
PGSC0003DMG400008673	7.34474	42.5916	2.64312	0.349635	7.55965	4.04155e-14	3.71838e-11
PGSC0003DMG400024182	189.092	27.2851	-2.72506	0.699618	-3.89506	9.81739e-05	0.00372326
PGSC0003DMG400010410	3.69073	15.1724	2.0573	0.619977	3.31835	0.00090551	0.0178239
PGSC0003DMG400025478	1.10281	0.169432	-3.96126	0.956122	-4.14305	3.42717e-05	0.0017226
PGSC0003DMG400000767	3.55642	1.26826	-1.44268	0.401706	-3.59139	0.000328925	0.00860087
PGSC0003DMG400002784	7.28094	15.2625	1.02786	0.274419	3.7456	0.000179963	0.00571225
PGSC0003DMG400002782	145.858	54.6502	-1.32554	0.305371	-4.34075	1.41994e-05	0.000902118
PGSC0003DMG400025155	12.2682	3.82361	-1.6287	0.43249	-3.76587	0.000165972	0.00540355
PGSC0003DMG400006913	0.248958	8.70208	5.53947	0.675287	8.20313	2.34205e-16	4.4753e-13
PGSC0003DMG400010333	138.492	393.81	1.50254	0.477807	3.14465	0.00166285	0.0270724
PGSC0003DMG400021194	2.62792	4.84874	1.08524	0.273936	3.96167	7.44272e-05	0.00302099
PGSC0003DMG400008297	93.6189	32.4123	-1.47701	0.453056	-3.2601	0.00111371	0.0208169
PGSC0003DMG400008298	14.8439	3.74094	-1.94447	0.598781	-3.24738	0.00116471	0.021422
PGSC0003DMG400008300	4.68952	0.787288	-1.65395	0.541659	-3.05348	0.002262	0.0334467
PGSC0003DMG400028420	22.0319	10.8739	-1.18889	0.317079	-3.74951	0.000177179	0.0056489
PGSC0003DMG400028424	2.39369	8.11835	1.86812	0.494392	3.77863	0.000157696	0.0051885
PGSC0003DMG400010215	5.05573	1.55054	-2.24218	0.573151	-3.91202	9.15286e-05	0.00354153
PGSC0003DMG400010228	23.144	63.9042	1.5098	0.434293	3.47646	0.000508075	0.0117675
PGSC0003DMG400010229	10.0635	24.414	1.23691	0.355752	3.47689	0.000507265	0.0117656
PGSC0003DMG400022952	3.59935	35.2042	2.93363	0.731296	4.01155	6.03227e-05	0.00262338
PGSC0003DMG400031771	1.88451	8.09365	2.03308	0.611857	3.32281	0.000891161	0.0176253
PGSC0003DMG400022440	12.2114	5.78307	-1.27137	0.414597	-3.06653	0.00216561	0.0324725
PGSC0003DMG400022436	11.8755	31.278	1.67918	0.480899	3.49175	0.000479864	0.0113096
PGSC0003DMG400022430	1.60567	52.5089	5.17326	0.638412	8.10333	5.34765e-16	9.48864e-13
PGSC0003DMG400002074	9.22366	28.7238	1.72234	0.538979	3.19556	0.0013956	0.0241254
PGSC0003DMG400016482	65.6131	15.4538	-2.01526	0.438524	-4.59555	4.31619e-06	0.000376879
PGSC0003DMG400016462	4.49437	0.639899	-3.07303	0.873411	-3.51842	0.000434118	0.0105106
PGSC0003DMG400016721	36.6412	13.5781	-1.36047	0.412538	-3.29782	0.000974389	0.0188369
PGSC0003DMG400016722	16.6301	3.09253	-2.71978	0.261223	-10.4117	2.192e-25	2.72258e-21
PGSC0003DMG400016723	4.93958	2.24731	-1.12056	0.360095	-3.11185	0.00185919	0.0289193
PGSC0003DMG400019727	4.3341	10.5826	1.34143	0.359851	3.72774	0.000193201	0.00597671
PGSC0003DMG400001546	5.39722	18.2951	1.86456	0.394942	4.7211	2.34571e-06	0.000236869
PGSC0003DMG400003625	4.12173	13.7838	1.75296	0.409972	4.27579	1.90462e-05	0.0011185
PGSC0003DMG400003623	0.0828532	2.67456	5.00598	1.43434	3.49008	0.000482868	0.0113696
PGSC0003DMG400003605	13.4111	3.23552	-1.56723	0.277343	-5.65089	1.59618e-08	3.92581e-06
PGSC0003DMG400003601	7.29369	0.974811	-3.51855	0.873372	-4.0287	5.60861e-05	0.00249684
PGSC0003DMG400012678	23.5043	57.3049	1.37131	0.432202	3.17285	0.0015095	0.0254428
PGSC0003DMG400012666	17.1894	3.67968	-2.26157	0.680119	-3.32526	0.00088337	0.0175187
PGSC0003DMG400026409	91.8933	4.15383	-4.82794	0.754141	-6.40191	1.53444e-10	6.8066e-08
PGSC0003DMG402026407	0.0348743	0.868872	4.95633	1.35731	3.65158	0.000260635	0.0072625
PGSC0003DMG400030590	9.27831	3.68827	-1.16728	0.268007	-4.35541	1.32816e-05	0.000865952
PGSC0003DMG402030595	1.06853	25.9591	4.9415	0.930209	5.31225	1.08282e-07	1.92131e-05
PGSC0003DMG400030610	11.2191	4.22384	-1.29154	0.366415	-3.52481	0.000423787	0.0103209
PGSC0003DMG400030612	40.2701	5.26711	-2.84975	0.615068	-4.63323	3.60005e-06	0.000326382
PGSC0003DMG400024958	13.1214	31.2671	1.30576	0.333616	3.91398	9.07881e-05	0.00351836
PGSC0003DMG400010035	119.999	24.4827	-2.31405	0.545059	-4.2455	2.18103e-05	0.00123414
PGSC0003DMG400010045	2.00057	0.28166	-3.41414	0.990111	-3.44823	0.000564264	0.0126051
PGSC0003DMG400001435	11.6602	5.41847	-1.11288	0.342238	-3.25177	0.00114687	0.0211723
PGSC0003DMG400001396	5.18943	51.3961	3.28135	1.02134	3.21279	0.00131452	0.0230997
PGSC0003DMG400012618	46.2103	16.657	-1.37793	0.392903	-3.50705	0.0004531	0.0108149
PGSC0003DMG400012625	1.96145	0.68992	-1.32953	0.461857	-2.87866	0.00399365	0.0493564
PGSC0003DMG400020261	2.13998	16.6291	2.83929	0.849441	3.34254	0.000830165	0.0167933
PGSC0003DMG400020252	1.59223	20.7174	4.00335	0.457663	8.74737	2.18378e-18	7.74961e-15
PGSC0003DMG400036713	5.86945	0.447635	-3.56428	0.934848	-3.81268	0.000137468	0.00472969
PGSC0003DMG400012650	3.06588	1.49003	-1.11823	0.335879	-3.32927	0.000870745	0.0173736
PGSC0003DMG400022062	10.7132	5.6718	-1.06002	0.350745	-3.0222	0.00250941	0.0360743
PGSC0003DMG400017870	9.18891	1.05278	-3.58834	1.07118	-3.34991	0.000808384	0.0164734
PGSC0003DMG400019937	0.283108	26.9053	5.73254	0.989187	5.7952	6.82396e-09	1.84254e-06
PGSC0003DMG400012012	29.6634	3.13496	-3.2766	0.703579	-4.65705	3.20775e-06	0.000304136
PGSC0003DMG402013013	13.8487	5.13007	-1.39549	0.47956	-2.90994	0.00361504	0.0460047
PGSC0003DMG400025470	9.33981	53.5492	2.61306	0.610616	4.27938	1.87414e-05	0.00110402
PGSC0003DMG400025129	1.92141	4.05244	1.20932	0.275728	4.38591	1.155e-05	0.000783914
PGSC0003DMG400006946	10.1851	4.68908	-1.40044	0.45313	-3.09059	0.00199761	0.0305747
PGSC0003DMG400030201	7.32619	3.10077	-1.34859	0.454973	-2.9641	0.00303568	0.0411801
PGSC0003DMG401009425	6.93961	2.72314	-1.44088	0.453883	-3.17457	0.00150058	0.0253234
PGSC0003DMG400010422	2.04212	0.471923	-3.17531	0.85806	-3.70057	0.000215119	0.00636921
PGSC0003DMG400021144	187.988	54.0367	-1.77679	0.48438	-3.66816	0.0002443	0.0069198
PGSC0003DMG400021135	14.2426	4.11541	-2.07088	0.367052	-5.64192	1.68163e-08	4.05692e-06
PGSC0003DMG400008309	5.49797	1.44268	-2.28968	0.719181	-3.18373	0.00145392	0.0248567
PGSC0003DMG400008313	53.5494	12.7056	-1.97669	0.393012	-5.02958	4.91557e-07	6.85998e-05
PGSC0003DMG400028469	7.75609	20.1098	1.52764	0.436395	3.5006	0.000464219	0.0110351
PGSC0003DMG400029690	0.180932	3.65684	5.40955	1.40898	3.83933	0.00012337	0.00436556
PGSC0003DMG400022373	2.79923	7.94755	1.51967	0.506066	3.0029	0.00267417	0.0378082
PGSC0003DMG400022365	3.80531	1.30451	-1.51238	0.498584	-3.03334	0.0024186	0.0351142
PGSC0003DMG400022344	1.33221	11.5018	3.36563	1.12818	2.98324	0.00285217	0.0395152
PGSC0003DMG400022341	64.7699	160.456	1.40853	0.400699	3.51518	0.000439453	0.0106165
PGSC0003DMG400022340	4.60761	0.607808	-3.0568	0.957015	-3.1941	0.00140268	0.0241804
PGSC0003DMG401013876	0.385406	1.29673	1.91174	0.605827	3.15558	0.00160179	0.0264211
PGSC0003DMG400021726	7.41418	0.947627	-3.09976	0.504934	-6.13895	8.30685e-10	2.86598e-07
PGSC0003DMG400021727	189.645	64.2283	-1.4817	0.380667	-3.89237	9.92712e-05	0.00374771
PGSC0003DMG400002085	21.774	94.3005	2.1071	0.492997	4.27406	1.91941e-05	0.00112453
PGSC0003DMG400016733	13.1962	3.37129	-1.96238	0.277698	-7.0666	1.58779e-12	1.06601e-09
PGSC0003DMG400007335	36.6293	9.7247	-1.76901	0.545662	-3.24195	0.00118713	0.02162
PGSC0003DMG400007338	25.6836	10.6278	-1.19598	0.298248	-4.01003	6.07116e-05	0.00262338
PGSC0003DMG400013667	12.5085	25.664	1.04304	0.344703	3.0259	0.00247895	0.0357813
PGSC0003DMG400001574	12.3212	26.6652	1.17049	0.379899	3.08105	0.00206271	0.0313416
PGSC0003DMG400003563	35.7685	2.73966	-3.72904	0.49929	-7.46868	8.10029e-14	7.18641e-11
PGSC0003DMG400003536	9.82308	27.6093	1.61773	0.288585	5.60574	2.07372e-08	4.81432e-06
PGSC0003DMG400003527	7.84136	16.4754	1.15785	0.24985	4.63419	3.58335e-06	0.000326059
PGSC0003DMG400030640	8.41102	28.8162	1.72846	0.479202	3.60697	0.000309799	0.00823071
PGSC0003DMG400030649	41.8749	19.8096	-1.06279	0.299433	-3.54936	0.000386172	0.00962176
PGSC0003DMG400030656	8.90067	25.1699	1.56797	0.414404	3.78368	0.000154527	0.00513182
PGSC0003DMG400030663	54.6249	110.219	1.23009	0.334674	3.67549	0.000237395	0.00678612
PGSC0003DMG400021437	43.4594	18.2265	-1.22386	0.360615	-3.39381	0.000689274	0.0146595
PGSC0003DMG400024967	128.655	1261.11	3.31406	0.656935	5.04474	4.5415e-07	6.48364e-05
PGSC0003DMG400024983	66.9012	137.727	1.04004	0.216327	4.80772	1.5266e-06	0.000168543
PGSC0003DMG400010088	19.8629	6.73257	-1.6594	0.325748	-5.09412	3.50371e-07	5.30705e-05
PGSC0003DMG400010092	3.76132	0.50493	-3.8861	0.749993	-5.18152	2.20089e-07	3.55015e-05
PGSC0003DMG400039856	2.9008	11.3311	2.2228	0.448335	4.95791	7.12565e-07	9.31623e-05
PGSC0003DMG400044116	18.7491	73.0732	2.1525	0.471479	4.56542	4.98496e-06	0.000422633
PGSC0003DMG400001387	40.3332	18.9359	-1.05936	0.312991	-3.38463	0.000712748	0.0149193
PGSC0003DMG400001380	64.8799	519.165	3.01809	0.540891	5.57985	2.40725e-08	5.48609e-06
PGSC0003DMG400001358	8.50141	65.8225	3.03378	0.567113	5.34951	8.81922e-08	1.6228e-05
PGSC0003DMG400000496	433.761	2974.15	2.69169	0.660191	4.07714	4.55938e-05	0.00215884
PGSC0003DMG400000493	38.7131	0.749986	-6.03158	1.37942	-4.37256	1.22796e-05	0.000818257
PGSC0003DMG400013383	15.781	35.2682	1.19188	0.401467	2.96882	0.00298946	0.040758
PGSC0003DMG400013392	3.50883	1.59242	-1.42455	0.3714	-3.83563	0.000125242	0.00441237
PGSC0003DMG401027811	42.2647	14.6824	-1.5561	0.353208	-4.40562	1.05482e-05	0.00072606
PGSC0003DMG401005047	0.852519	3.69157	2.10851	0.675687	3.12055	0.00180514	0.0283627
PGSC0003DMG400017791	51.846	118.488	1.23216	0.28794	4.27922	1.87552e-05	0.00110402
PGSC0003DMG400019582	14.3046	4.1841	-1.70349	0.377864	-4.50822	6.53745e-06	0.000512293
PGSC0003DMG400019584	832.999	230.779	-1.79514	0.545364	-3.29164	0.000996067	0.0191216
PGSC0003DMG400016695	22.9613	4.06733	-2.25898	0.674139	-3.35091	0.000805456	0.0164272
PGSC0003DMG400022911	38.04	13.9337	-1.26541	0.397378	-3.18439	0.00145061	0.024832
PGSC0003DMG400022914	0.0896423	0.883883	4.68791	1.09826	4.26848	1.96812e-05	0.00114236
PGSC0003DMG400018761	1.64089	0.208531	-3.16893	1.01059	-3.13572	0.00171432	0.02751
PGSC0003DMG402019042	242.249	1037.13	2.13092	0.59347	3.59061	0.000329901	0.00860826
PGSC0003DMG400024428	31.3124	141.319	2.37715	0.59287	4.00957	6.08295e-05	0.00262338
PGSC0003DMG400034813	0.951589	4.61032	2.21678	0.760909	2.91334	0.0035759	0.0457409
PGSC0003DMG400008639	6.81579	0.652889	-3.63661	0.717959	-5.0652	4.07961e-07	6.06836e-05
PGSC0003DMG400003397	8.24406	0.802453	-3.03584	0.885501	-3.42839	0.000607183	0.0133125
PGSC0003DMG400018452	0.927973	2.22992	1.27065	0.428839	2.963	0.00304657	0.0412425
PGSC0003DMG400018445	1.36651	10.6052	3.10745	1.02455	3.03299	0.00242143	0.0351162
PGSC0003DMG400018062	9.57134	24.9935	1.46923	0.509098	2.88595	0.00390235	0.0485176
PGSC0003DMG400013984	43.9041	625.388	3.87602	1.27488	3.04032	0.0023633	0.0346148
PGSC0003DMG400008347	0.0522561	1.06375	4.54398	1.44544	3.14366	0.0016685	0.0270928
PGSC0003DMG400010812	1.07439	4.07631	2.29573	0.672912	3.41163	0.000645757	0.0139174
PGSC0003DMG400014264	3.73564	1.41996	-1.33893	0.44904	-2.98176	0.00286599	0.0396183
PGSC0003DMG400020887	1.83728	0.697931	-1.70457	0.460332	-3.70291	0.000213138	0.0063553
PGSC0003DMG400009078	4.79372	11.3224	1.35568	0.416266	3.25677	0.00112686	0.0209367
PGSC0003DMG400009080	0.727833	4.39837	2.88898	0.692318	4.17291	3.00737e-05	0.00155314
PGSC0003DMG400018535	5.10304	10.1992	1.0581	0.295316	3.58296	0.000339728	0.00878166
PGSC0003DMG400000575	4.50795	2.19786	-1.12251	0.336429	-3.33655	0.000848257	0.0170758
PGSC0003DMG400000569	32.1379	8.77474	-2.00768	0.410883	-4.88625	1.02773e-06	0.000124215
PGSC0003DMG401004334	59.5188	140.598	1.1206	0.318836	3.51464	0.000440343	0.01062
PGSC0003DMG400019853	0.876527	0.461649	-1.52614	0.487505	-3.13051	0.00174502	0.0277871
PGSC0003DMG400015267	0.67217	71.985	6.58982	0.821147	8.02514	1.01411e-15	1.57447e-12
PGSC0003DMG400015228	14.2748	61.3261	2.13337	0.67556	3.15793	0.00158896	0.0262729
PGSC0003DMG400018193	5.76568	10.6103	1.01663	0.263765	3.85429	0.000116068	0.00419077
PGSC0003DMG400018186	3.7018	1.36991	-2.46456	0.574312	-4.29133	1.77605e-05	0.00106886
PGSC0003DMG400018179	14.8286	30.943	1.04966	0.169687	6.18583	6.17778e-10	2.22409e-07
PGSC0003DMG400018169	7.12847	2.38929	-1.75677	0.502602	-3.49535	0.000473441	0.0112114
PGSC0003DMG400018158	15.8808	4.05806	-1.97247	0.520272	-3.79123	0.000149903	0.00502528
PGSC0003DMG400025346	7.39095	0.819467	-3.70601	1.21567	-3.04854	0.00229956	0.0338408
PGSC0003DMG400025345	36.5222	16.1189	-1.07537	0.28234	-3.80876	0.000139666	0.00477227
PGSC0003DMG400024508	43.2486	17.1177	-1.34541	0.352853	-3.81296	0.000137314	0.00472969
PGSC0003DMG401024517	12.8673	5.37191	-1.05775	0.291226	-3.63205	0.000281174	0.00769233
PGSC0003DMG400024531	17.3555	6.42826	-1.39854	0.37204	-3.75912	0.000170512	0.00550091
PGSC0003DMG400024539	0.949759	2.12599	1.28959	0.288563	4.469	7.85867e-06	0.000591568
PGSC0003DMG400000595-1	12.1173	4.57389	-1.36509	0.436652	-3.12627	0.00177036	0.0280469
PGSC0003DMG400000595	12.1173	4.57389	-1.36509	0.436652	-3.12627	0.00177036	0.0280469
PGSC0003DMG400000621	36.5755	124.844	1.79707	0.553863	3.24462	0.00117609	0.0214922
PGSC0003DMG400005750	17.8533	33.5296	1.04119	0.321162	3.24195	0.00118713	0.02162
PGSC0003DMG400002629	20.9697	40.5308	1.06497	0.311111	3.42313	0.000619044	0.0135129
PGSC0003DMG400002626	165.773	62.9683	-1.39803	0.393223	-3.5553	0.000377544	0.00947988
PGSC0003DMG400002615	18.5807	34.8024	1.04973	0.339772	3.08951	0.00200485	0.0306477
PGSC0003DMG400022892	57.263	23.9642	-1.23645	0.357138	-3.46211	0.000535956	0.0122347
PGSC0003DMG400009139	7.57629	1.82891	-2.47197	0.640055	-3.86213	0.000112404	0.00408219
PGSC0003DMG400035711	33.4746	14.5023	-1.06092	0.356662	-2.97459	0.00293379	0.040351
PGSC0003DMG400005056	4.24374	9.41068	1.41648	0.321324	4.40824	1.04214e-05	0.000722972
PGSC0003DMG400005062	8.90938	115.913	3.73321	1.18725	3.14442	0.00166414	0.0270724
PGSC0003DMG400005064	0.0375197	1.09239	4.55591	1.39254	3.27165	0.00106921	0.0201672
PGSC0003DMG400005082	7.13451	2.71415	-1.3871	0.186583	-7.43422	1.05185e-13	9.01003e-11
PGSC0003DMG400018687	16.2084	39.0341	1.29134	0.426876	3.02509	0.00248558	0.0358353
PGSC0003DMG400017778	15.3753	3.41005	-2.37262	0.563868	-4.20775	2.57926e-05	0.00137492
PGSC0003DMG400017100	14.257	44.6902	1.81727	0.338874	5.36269	8.19915e-08	1.54436e-05
PGSC0003DMG400005476	5.58571	13.1679	1.35046	0.385254	3.50538	0.000455948	0.0108488
PGSC0003DMG400014867	260.451	1343.57	2.47604	0.711262	3.4812	0.000499176	0.0116542
PGSC0003DMG400012380	1.5543	4.0115	1.54616	0.53811	2.87332	0.00406182	0.0499009
PGSC0003DMG400031347	15.4504	5.99689	-1.34645	0.293013	-4.59517	4.32392e-06	0.000376879
PGSC0003DMG400021798	4.8857	1.73652	-1.44122	0.46849	-3.07632	0.00209573	0.0317246
PGSC0003DMG400013988	20.7509	320.267	3.98422	1.19311	3.33937	0.000839692	0.0169584
PGSC0003DMG400018853	5.2727	14.245	1.49539	0.38084	3.92657	8.61671e-05	0.00338287
PGSC0003DMG400046676	1.2574	0.259936	-2.65678	0.9197	-2.88875	0.00386778	0.0483297
PGSC0003DMG400014309	0	4.99024	9.43329	1.69702	5.55875	2.71714e-08	6.02648e-06
PGSC0003DMG400014311	0.113886	18.6145	7.59505	0.961922	7.8957	2.88683e-15	3.77431e-12
PGSC0003DMG400014347	17.9385	64.2861	1.88118	0.431885	4.35575	1.32612e-05	0.000865952
PGSC0003DMG400010165	13.6366	37.0427	1.16995	0.316004	3.70233	0.000213626	0.0063553
PGSC0003DMG400010166	25.818	3.71916	-2.85189	0.422455	-6.75077	1.47063e-11	7.1631e-09
PGSC0003DMG400009500	34.9863	65.5197	1.06222	0.173263	6.13068	8.75034e-10	2.97763e-07
PGSC0003DMG400009497	8.93033	2.51146	-2.14028	0.481423	-4.44572	8.75965e-06	0.000634398
PGSC0003DMG400009109	2.25851	9.06769	1.97607	0.506955	3.89791	9.70267e-05	0.00370237
PGSC0003DMG400003155	4.00208	11.5048	1.55761	0.520572	2.99211	0.00277054	0.0387736
PGSC0003DMG400010131	8.96733	243.414	4.89511	1.00983	4.84746	1.25054e-06	0.000145162
PGSC0003DMG400015190	31.1273	93.9578	1.61496	0.434052	3.72066	0.000198699	0.00610122
PGSC0003DMG400015165	16.7525	8.45072	-1.11129	0.374963	-2.96373	0.00303933	0.0411894
PGSC0003DMG400015161	1.05896	2.10493	1.14907	0.374814	3.06572	0.00217145	0.0324946
PGSC0003DMG400018129	1.28415	11.7374	2.42888	0.610258	3.98009	6.88885e-05	0.00286164
PGSC0003DMG400018085	0.57695	1.50542	2.10834	0.595725	3.53912	0.000401469	0.00993315
PGSC0003DMG400024591	3.40785	1.9567	-1.19842	0.374957	-3.19616	0.0013927	0.0240919
PGSC0003DMG400024643	10.6232	4.01346	-1.23366	0.315468	-3.91056	9.20841e-05	0.00355748
PGSC0003DMG400024644	9.55691	3.93831	-1.25749	0.436263	-2.8824	0.00394655	0.0488958
PGSC0003DMG400014213	3.28572	13.4636	2.04283	0.622354	3.28242	0.00102922	0.019594
PGSC0003DMG400014224	20.0951	7.75691	-1.37346	0.474523	-2.8944	0.00379882	0.047684
PGSC0003DMG400014238	25.9665	10.8787	-1.07174	0.249752	-4.29121	1.77706e-05	0.00106886
PGSC0003DMG400014243	36.9743	16.1041	-1.18066	0.286826	-4.1163	3.85005e-05	0.00190896
PGSC0003DMG400005763	11.0468	1.49509	-2.8911	0.878284	-3.29176	0.000995634	0.0191216
PGSC0003DMG400005611	88.6153	174.023	1.01514	0.300034	3.38341	0.000715926	0.0149574
PGSC0003DMG400002559	10.7419	5.14808	-1.10584	0.353628	-3.12712	0.00176526	0.0280052
PGSC0003DMG400002535	1.51491	9.4133	2.72712	0.791292	3.44641	0.000568079	0.0126789
PGSC0003DMG400002515	1.36872	3.55179	1.58689	0.451567	3.51418	0.000441115	0.0106283
PGSC0003DMG400002507	16.1115	74.1218	2.20502	0.192174	11.4741	1.78049e-30	4.42293e-26
PGSC0003DMG401009171	1.07752	2.67092	1.67611	0.536604	3.12355	0.00178681	0.0281639
PGSC0003DMG400002824	2.23198	8.19867	1.86393	0.558265	3.33879	0.000841455	0.0169802
PGSC0003DMG400002826	35.4755	71.7703	1.11374	0.34879	3.19314	0.00140733	0.0242201
PGSC0003DMG400005997	10.0514	2.52677	-1.87034	0.508171	-3.68054	0.000232738	0.0066915
PGSC0003DMG400005992	8.45068	70.3717	3.32825	0.905619	3.67511	0.000237745	0.00678831
PGSC0003DMG400005990	0.529586	6.86357	3.76399	1.04943	3.58669	0.000334907	0.00868996
PGSC0003DMG400029517	23.7591	46.5861	1.09155	0.258034	4.23027	2.33415e-05	0.00130803
PGSC0003DMG400029505	16.9984	35.835	1.07841	0.37042	2.91132	0.00359904	0.0458647
PGSC0003DMG400029490	3.76795	1.36019	-1.52841	0.507017	-3.01451	0.00257396	0.0366627
PGSC0003DMG400029484	1.33859	22.5319	4.10315	0.944425	4.3446	1.3953e-05	0.000895624
PGSC0003DMG400011530	77.3261	11.0672	-2.7369	0.58995	-4.63921	3.4974e-06	0.000319407
PGSC0003DMG400025442	3.27911	21.3525	2.85161	0.658613	4.32972	1.49301e-05	0.000937309
PGSC0003DMG400030182	0.33194	4.25555	3.65879	1.10248	3.3187	0.000904386	0.0178186
PGSC0003DMG400027744	13.6462	33.8115	1.34107	0.368582	3.63847	0.00027426	0.00754474
PGSC0003DMG400006346	7.07278	2.69042	-1.53604	0.488649	-3.14343	0.00166978	0.0270928
PGSC0003DMG400027233	0.346303	1.42451	1.79235	0.514723	3.48216	0.000497377	0.011634
PGSC0003DMG401012699	72.3177	37.9514	-1.02733	0.213409	-4.81388	1.48026e-06	0.000164157
PGSC0003DMG400002947	0.926472	1.75808	1.15829	0.340778	3.39896	0.000676431	0.0144234
PGSC0003DMG400002951	9.90373	151.139	3.93081	0.409536	9.59821	8.13423e-22	5.05156e-18
PGSC0003DMG400028711	4.39754	1.88901	-1.18724	0.302368	-3.92647	8.62025e-05	0.00338287
PGSC0003DMG400027912	72.234	31.2888	-1.07948	0.331292	-3.2584	0.00112044	0.0208642
PGSC0003DMG400022039	8.68155	4.43344	-1.09261	0.336161	-3.25027	0.00115296	0.0212625
PGSC0003DMG400009825	37.7278	120.462	1.69474	0.41799	4.05451	5.02398e-05	0.00232302
PGSC0003DMG400016586	6.28588	0.815785	-3.37206	1.02398	-3.29311	0.000990863	0.0190807
PGSC0003DMG400025319	16.8621	4.78426	-1.621	0.503701	-3.21818	0.00129007	0.0227832
PGSC0003DMG400024860	6.39739	15.2933	1.42765	0.31943	4.46938	7.84478e-06	0.000591568
PGSC0003DMG400000776	1858.11	0	3.08948	0.518234	5.96156	2.49848e-09	7.56887e-07
PGSC0003DMG400000783	291.065	7532.56	4.71144	0.523724	8.99603	2.34021e-19	9.68887e-16
PGSC0003DMG400003477	34.888	14.121	-1.21327	0.323604	-3.74924	0.000177374	0.0056489
PGSC0003DMG400024109	18.5077	2.3322	-3.12053	0.742465	-4.20293	2.63486e-05	0.00139856
PGSC0003DMG400024106	0.916204	0.167462	-4.50491	1.4576	-3.09063	0.00199731	0.0305747
PGSC0003DMG400024105	12.5772	6.79895	-1.02409	0.317203	-3.22851	0.00124437	0.0222704
PGSC0003DMG400024100	13.0989	80.2869	2.71229	0.487834	5.55986	2.69985e-08	6.02648e-06
PGSC0003DMG400024093	9.10085	52.9975	2.50454	0.364558	6.87008	6.41659e-12	3.62004e-09
PGSC0003DMG400006367	0.746429	4.83235	2.52861	0.64801	3.90211	9.53595e-05	0.00366125
PGSC0003DMG400025084	6.93094	116.473	4.08225	1.39433	2.92776	0.00341415	0.0443965
PGSC0003DMG402025083	155.493	737.549	2.28664	0.597607	3.82633	0.000130069	0.00454436
PGSC0003DMG400031148	17.7913	70.0021	2.06252	0.327068	6.3061	2.86154e-10	1.1653e-07
PGSC0003DMG400030804	0.599457	0.102463	-3.15478	1.08931	-2.89611	0.00377819	0.047473
PGSC0003DMG400030808	41.2244	143.377	1.82279	0.573179	3.18014	0.00147204	0.0250287
PGSC0003DMG401030815	122.076	60.5403	-1.04321	0.189784	-5.49683	3.8668e-08	8.20985e-06
PGSC0003DMG400002134	5.42307	28.575	2.56166	0.690366	3.71058	0.000206782	0.00624139
PGSC0003DMG400010618	0.416077	2.09697	2.37847	0.68824	3.45587	0.000548516	0.0123983
PGSC0003DMG401021514	0.16287	0.52025	2.06927	0.574523	3.60171	0.000316128	0.00832761
PGSC0003DMG402007970	17.9431	5.92717	-1.64328	0.339593	-4.83896	1.30519e-06	0.000148726
PGSC0003DMG400007993	11.1193	28.6991	1.31619	0.172911	7.61196	2.69969e-14	2.68252e-11
PGSC0003DMG400003345	3.75181	8.29107	1.67159	0.312711	5.34549	9.0173e-08	1.64705e-05
PGSC0003DMG400016889	1.037	3.91991	2.15327	0.615475	3.49855	0.000467799	0.0110884
PGSC0003DMG400003679	13.4429	2.59749	-2.33619	0.524604	-4.45324	8.45827e-06	0.000625333
PGSC0003DMG400003696	58.2776	29.0948	-1.1448	0.309968	-3.69329	0.000221373	0.00648481
PGSC0003DMG400003726	2.93	7.80402	1.42826	0.417027	3.42486	0.000615115	0.0134508
PGSC0003DMG400009882	28.3246	14.299	-1.00216	0.342456	-2.92638	0.00342928	0.0445537
PGSC0003DMG400009887	6.4146	1.8221	-2.21463	0.496931	-4.45662	8.32628e-06	0.000617412
PGSC0003DMG400009916	8.79122	4.20926	-1.22061	0.410822	-2.97114	0.00296701	0.0406079
PGSC0003DMG400009926	4.56514	10.1546	1.41528	0.383708	3.68842	0.000225653	0.00654078
PGSC0003DMG400035643	66.809	182.564	1.56231	0.325341	4.80207	1.57034e-06	0.000172605
PGSC0003DMG400011508	2.33535	6.77986	1.46545	0.309456	4.73556	2.1845e-06	0.000223313
PGSC0003DMG400025446	21.4046	152.155	2.86797	0.921995	3.11061	0.00186702	0.029023
PGSC0003DMG400025429	14.5092	101.34	3.03438	0.67429	4.50011	6.79167e-06	0.000528878
PGSC0003DMG400011470	9.77544	3.95518	-1.37628	0.434	-3.17115	0.00151834	0.0255363
PGSC0003DMG400023598	6.42119	1.87579	-1.94393	0.482813	-4.02625	5.66723e-05	0.00251842
PGSC0003DMG400023574	15.3631	5.06179	-1.56836	0.497583	-3.15195	0.00162186	0.0266282
PGSC0003DMG400015010	204.803	446.136	1.13774	0.288631	3.94184	8.08576e-05	0.00322405
PGSC0003DMG400015011	10.3004	4.45491	-1.45734	0.390182	-3.73502	0.000187701	0.00587225
PGSC0003DMG402012699	60.7272	29.3151	-1.02301	0.187924	-5.44371	5.21829e-08	1.08023e-05
PGSC0003DMG400002959	1.21947	13.3326	3.7812	0.977095	3.86984	0.000108906	0.00399606
PGSC0003DMG400002963	0.300681	6.43937	5.24275	0.835085	6.2781	3.42743e-10	1.35144e-07
PGSC0003DMG400008731	363.597	174.184	-1.03955	0.337403	-3.08103	0.00206286	0.0313416
PGSC0003DMG400005351	25.626	66.0866	1.38068	0.382757	3.60719	0.000309533	0.00823071
PGSC0003DMG400010688	33.0556	11.5236	-1.56282	0.389682	-4.01051	6.05877e-05	0.00262338
PGSC0003DMG400020989	12.5642	9.34546	-1.30238	0.366761	-3.55105	0.000383704	0.00957948
PGSC0003DMG400010521	62.4288	21.6485	-1.54292	0.416316	-3.70613	0.000210448	0.00632283
PGSC0003DMG400001895	69.702	165.384	1.2628	0.341242	3.70061	0.000215086	0.00636921
PGSC0003DMG402012803	11.1015	31.0289	1.59016	0.334776	4.74991	2.0351e-06	0.000212412
PGSC0003DMG400024812	15.9902	6.15314	-1.62134	0.364159	-4.45229	8.49612e-06	0.000625956
PGSC0003DMG400000791	18.7369	77.0398	2.14278	0.571464	3.74963	0.000177095	0.0056489
PGSC0003DMG400000794	57.7222	0	4.08212	0.599185	6.81279	9.57271e-12	5.05948e-09
PGSC0003DMG402025066	27.4563	8.70107	-1.65084	0.442785	-3.72832	0.000192759	0.00597048
PGSC0003DMG402025057	5.87331	2.96457	-1.16144	0.328402	-3.53664	0.000405256	0.00999698
PGSC0003DMG400031145	35.388	12.908	-1.68192	0.247132	-6.80574	1.0053e-11	5.20263e-09
PGSC0003DMG400031137	6.28444	1.49317	-2.05129	0.613062	-3.34597	0.000819958	0.0166346
PGSC0003DMG402009490	3.17563	0.467173	-3.269	1.04143	-3.13894	0.00169562	0.0273431
PGSC0003DMG400030829	23.0065	109.203	2.3007	0.643229	3.5768	0.000347822	0.0089351
PGSC0003DMG400030834	21.3875	4.23599	-2.30778	0.510352	-4.52195	6.12739e-06	0.00049259
PGSC0003DMG400002123	27.1068	60.075	1.5347	0.410139	3.74191	0.000182625	0.0057571
PGSC0003DMG400006386	0.306133	2.77838	3.69161	1.17882	3.13162	0.00173845	0.0277498
PGSC0003DMG401005139	0.00815472	0.206614	3.65311	1.24926	2.92422	0.00345317	0.0447885
PGSC0003DMG400003743	0.904517	0.139679	-3.84784	1.32853	-2.89631	0.00377585	0.0474676
PGSC0003DMG400003776	14.4167	5.91068	-1.29231	0.357108	-3.61883	0.000295941	0.00796475
PGSC0003DMG400003777	38.2229	19.9378	-1.09118	0.202456	-5.38971	7.05723e-08	1.37563e-05
PGSC0003DMG400041620	109.643	20.2243	-2.34336	0.521587	-4.49276	7.03061e-06	0.000539385
PGSC0003DMG400009992	37.4959	9.46876	-1.99226	0.465436	-4.28042	1.86542e-05	0.00110402
PGSC0003DMG401009997	2.10018	0.760633	-1.96126	0.591275	-3.31701	0.000909867	0.0178531
PGSC0003DMG400028394	4.80399	1.53528	-1.56618	0.433214	-3.61525	0.000300054	0.00803195
PGSC0003DMG400046292	2.58864	14.3471	2.30296	0.492539	4.67569	2.92962e-06	0.000284276
PGSC0003DMG400028384	430.409	169.656	-1.2607	0.340295	-3.70473	0.000211617	0.00633346
PGSC0003DMG400028382	54.1973	16.1363	-1.67725	0.346239	-4.84421	1.27116e-06	0.00014619
PGSC0003DMG400025098	7.29416	2.6163	-1.39739	0.416436	-3.35561	0.000791907	0.0162308
PGSC0003DMG400000811	63.6212	176.57	1.49547	0.353871	4.22603	2.37855e-05	0.00131275
PGSC0003DMG401012965	25.2854	7.2984	-1.66958	0.442921	-3.76947	0.000163595	0.00534016
PGSC0003DMG400014546	43.9745	18.9395	-1.12232	0.266678	-4.20852	2.57045e-05	0.00137317
PGSC0003DMG400030548	1.88005	0.124896	-3.888	1.00786	-3.85769	0.000114465	0.00415099
PGSC0003DMG400030543	8.92893	17.5545	1.14805	0.387535	2.96244	0.0030521	0.0412948
PGSC0003DMG400017644	9.53532	3.06218	-1.78651	0.486258	-3.674	0.000238781	0.00679701
PGSC0003DMG400017637	18.5703	37.2479	1.02215	0.301959	3.38506	0.000711621	0.0149176
PGSC0003DMG400022612	19.8254	4.44428	-1.96227	0.486644	-4.03224	5.52485e-05	0.00247284
PGSC0003DMG400015602	8.30808	51.1106	2.5802	0.893413	2.88803	0.00387668	0.0483923
PGSC0003DMG400045432	2.87256	8.43793	1.53706	0.477813	3.21686	0.00129602	0.022833
PGSC0003DMG400030978	75.6122	19.9473	-1.95049	0.312516	-6.24127	4.34038e-10	1.62226e-07
PGSC0003DMG400018626	40.3767	19.0274	-1.04582	0.273762	-3.82018	0.000133355	0.00463312
PGSC0003DMG400018618	43.7478	132.739	1.6473	0.361041	4.56263	5.05167e-06	0.000423948
PGSC0003DMG400018612	26.775	10.4641	-1.33167	0.368491	-3.61386	0.000301677	0.00806669
PGSC0003DMG400010736	8.93011	3.81405	-1.11651	0.346295	-3.22417	0.00126339	0.0225297
PGSC0003DMG400010738	4.89098	1.8515	-1.39372	0.469055	-2.97133	0.00296513	0.0406047
PGSC0003DMG400042093	117.964	42.6551	-1.28045	0.434693	-2.94565	0.0032228	0.0427428
PGSC0003DMG400005492	0.0491368	2.11678	6.40429	1.25555	5.1008	3.38221e-07	5.15445e-05
PGSC0003DMG400003353	0.0584715	0.570523	3.84005	1.17829	3.25901	0.00111803	0.0208642
PGSC0003DMG400021650	1.52611	5.59001	2.119	0.678355	3.12374	0.0017857	0.0281639
PGSC0003DMG400033872	4.44065	0.627117	-2.63521	0.832409	-3.16576	0.00154676	0.0258568
PGSC0003DMG400033873	10.1569	3.96471	-1.36151	0.44871	-3.03427	0.00241115	0.0350676
PGSC0003DMG400033874	860.798	2830.34	1.87435	0.554155	3.38237	0.000718645	0.014989
PGSC0003DMG401007034	8.6214	4.40647	-1.05791	0.247888	-4.26768	1.97513e-05	0.00114236
PGSC0003DMG400007029	18.9721	7.01598	-1.37395	0.360827	-3.80778	0.000140222	0.00477814
PGSC0003DMG400007019	170.74	466.19	1.48779	0.378216	3.93371	8.36446e-05	0.0033139
PGSC0003DMG400014600	0.409857	5.76985	4.34469	0.887167	4.89726	9.71811e-07	0.000118337
PGSC0003DMG400007233	13.3178	156.789	3.64807	0.642614	5.67692	1.3714e-08	3.47622e-06
PGSC0003DMG400030106	1.17558	0	-5.47109	1.76843	-3.09376	0.00197638	0.030362
PGSC0003DMG400030105	2.41897	0.172488	-4.53222	1.5778	-2.8725	0.00407235	0.0499809
PGSC0003DMG400021831	21.0634	63.6158	1.67546	0.283673	5.90631	3.49851e-09	1.02243e-06
PGSC0003DMG400027118	31.9618	185.018	2.56648	0.822415	3.12066	0.00180447	0.0283627
PGSC0003DMG401027133	3.48604	46.1073	3.63903	0.99181	3.66907	0.000243431	0.00690304
PGSC0003DMG402027133	2.81434	41.829	4.01116	1.05281	3.80997	0.000138982	0.00476315
PGSC0003DMG400027147	114.407	29.9402	-1.83521	0.54337	-3.37746	0.000731574	0.0152103
PGSC0003DMG400027155	10.4573	25.5298	1.43968	0.338878	4.24838	2.15322e-05	0.00122119
PGSC0003DMG400019110	53.7484	2.21782	-4.70661	0.549288	-8.56857	1.04777e-17	2.60277e-14
PGSC0003DMG400023518	0.124505	1.84691	3.38988	0.99399	3.41037	0.000648743	0.0139528
PGSC0003DMG400023514	107.532	257.995	1.27113	0.410504	3.0965	0.00195821	0.0301015
PGSC0003DMG400023475	5.42172	2.79535	-1.41926	0.44488	-3.19022	0.00142165	0.024389
PGSC0003DMG400023458	47.4794	225.677	2.29332	0.565669	4.05418	5.03113e-05	0.00232302
PGSC0003DMG400028327	38.1326	16.6351	-1.10141	0.346549	-3.17824	0.00148174	0.0251248
PGSC0003DMG402028319	5.08697	2.27054	-1.246	0.373421	-3.33672	0.000847742	0.0170758
PGSC0003DMG400019657	2.63378	1.28114	-1.28796	0.380166	-3.3879	0.000704306	0.014822
PGSC0003DMG400025122	5.43667	1.89826	-1.65386	0.502003	-3.29451	0.000985925	0.0190003
PGSC0003DMG400014566	10.7217	3.21697	-1.65335	0.448724	-3.68456	0.000229096	0.00660206
PGSC0003DMG400030507	11.8471	4.42801	-1.31129	0.433686	-3.02359	0.00249798	0.0359724
PGSC0003DMG400030496	1.09889	1.87204	1.04007	0.35679	2.91508	0.00355597	0.0455564
PGSC0003DMG400018434	18.7345	2.29491	-3.08323	0.693088	-4.44854	8.64555e-06	0.000631524
PGSC0003DMG400018435	7.91616	22.3027	1.65517	0.314813	5.25763	1.45921e-07	2.49988e-05
PGSC0003DMG400017628	0.685893	3.44116	2.50859	0.851364	2.94656	0.00321329	0.0426624
PGSC0003DMG400022624	5.31388	1.25657	-2.30582	0.484308	-4.76106	1.92574e-06	0.000202701
PGSC0003DMG400022633	10.4651	25.9565	1.3548	0.282918	4.78867	1.67892e-06	0.000181331
PGSC0003DMG400022639	0.565664	3.40439	2.87827	0.457848	6.28653	3.24649e-10	1.30074e-07
PGSC0003DMG400013512	5.82938	0	-7.25288	1.63061	-4.44796	8.66913e-06	0.000631524
PGSC0003DMG400007682	1.19952	6.9622	2.59315	0.540837	4.79471	1.62913e-06	0.000177497
PGSC0003DMG400017453	48.0864	24.7249	-1.03191	0.325808	-3.16724	0.00153891	0.0257775
PGSC0003DMG400001247	50.1221	171.448	1.83905	0.53298	3.45051	0.000559536	0.012556
PGSC0003DMG400001256	52.0804	21.2002	-1.18578	0.34709	-3.41635	0.000634675	0.0137574
PGSC0003DMG400015900	42.7491	14.6463	-1.43789	0.347729	-4.1351	3.54806e-05	0.00177339
PGSC0003DMG400015899	8.93837	2.77589	-1.86889	0.54521	-3.42785	0.000608392	0.0133272
PGSC0003DMG400020761	0.710573	5.06515	2.98115	0.491358	6.06717	1.3018e-09	4.255e-07
PGSC0003DMG400020762	10.9893	6.18594	-1.09347	0.275077	-3.97515	7.03336e-05	0.00290879
PGSC0003DMG400030273	15.0061	5.99722	-1.16246	0.394138	-2.94937	0.00318426	0.0424358
PGSC0003DMG400023040	36.5944	16.4217	-1.17913	0.39443	-2.98946	0.0027947	0.0389923
PGSC0003DMG400017707	0.98035	2.60604	1.50735	0.460175	3.27561	0.00105435	0.0199323
PGSC0003DMG400005279	16.9249	61.6794	1.88713	0.59399	3.17704	0.00148786	0.0252114
PGSC0003DMG400021658	61.1086	123.215	1.04058	0.345031	3.0159	0.0025622	0.0365581
PGSC0003DMG400006993	0.851719	51.5576	6.35612	0.751535	8.45752	2.73127e-17	6.16795e-14
PGSC0003DMG400007223	13.5732	32.715	1.3541	0.42836	3.16113	0.00157156	0.0261657
PGSC0003DMG400011640	525.2	2764.01	2.50541	0.658709	3.80352	0.000142656	0.00484116
PGSC0003DMG400027174	4.01652	51.963	3.53714	0.76172	4.64362	3.42362e-06	0.000314985
PGSC0003DMG400027176	106.382	305.345	1.54804	0.353347	4.38108	1.18095e-05	0.000795024
PGSC0003DMG400027192	30.0176	13.972	-1.06341	0.251403	-4.2299	2.33794e-05	0.00130803
PGSC0003DMG400027211	5.30037	10.6642	1.11553	0.349362	3.19306	0.00140775	0.0242201
PGSC0003DMG400013077	3.99444	16.4564	2.10786	0.557436	3.78135	0.000155982	0.00516723
PGSC0003DMG400013081	3.35917	35.5599	3.34161	0.875609	3.81633	0.000135451	0.00468627
PGSC0003DMG400023547	2.21593	6.87193	1.95793	0.603419	3.24472	0.00117567	0.0214922
PGSC0003DMG400023416	94.0746	34.186	-1.45435	0.228688	-6.35953	2.0237e-10	8.66735e-08
PGSC0003DMG400023414	52.5286	110.128	1.06279	0.270756	3.92525	8.66389e-05	0.00339463
PGSC0003DMG400023359	92.9543	260.171	1.5458	0.485564	3.18352	0.00145494	0.0248571
PGSC0003DMG400023322	1.08855	4.47809	2.0978	0.629925	3.33024	0.000867717	0.0173418
PGSC0003DMG400023321	23.2173	44.2952	1.02695	0.2219	4.62799	3.69227e-06	0.000331859
PGSC0003DMG401010896	5.02572	1.98675	-1.69697	0.547921	-3.09712	0.00195413	0.0300757
PGSC0003DMG400004168	9.62636	4.11627	-1.62038	0.504078	-3.21454	0.00130652	0.0229853
PGSC0003DMG400002153	38.4354	95.286	1.38004	0.278277	4.95923	7.07743e-07	9.30213e-05
PGSC0003DMG400009672	37.4307	14.5071	-1.3786	0.465462	-2.96179	0.00305854	0.0413368
PGSC0003DMG400023250	0.890902	0.278165	-1.70095	0.513583	-3.31192	0.000926581	0.0181381
PGSC0003DMG400024197	83.2272	176.996	1.14025	0.394629	2.88942	0.00385953	0.0483239
PGSC0003DMG400001221	58.9528	8.22858	-2.97418	0.614126	-4.84295	1.27925e-06	0.000146441
PGSC0003DMG400030026	0.0967422	0.7684	3.46216	0.803998	4.30618	1.66095e-05	0.00101375
PGSC0003DMG400029074	6.92052	29.8738	2.24646	0.615277	3.65114	0.000261077	0.0072625
PGSC0003DMG400016638	7.73974	68.1147	3.21069	0.595795	5.38892	7.08829e-08	1.37563e-05
PGSC0003DMG400029921	27.7765	57.3924	1.09499	0.306644	3.57088	0.000355787	0.00909895
PGSC0003DMG400028901	1.73819	4.06746	1.54132	0.411524	3.74539	0.000180114	0.00571225
PGSC0003DMG400002350	5.05709	20.141	1.95866	0.478205	4.09586	4.206e-05	0.00205268
PGSC0003DMG400035647	23.1048	6.78318	-1.51634	0.461459	-3.28596	0.00101634	0.0194356
PGSC0003DMG400013228	0.86292	0.0839018	-4.24588	1.03577	-4.09925	4.145e-05	0.0020349
PGSC0003DMG400017556	37.1632	3.48592	-3.43994	0.750065	-4.58619	4.51403e-06	0.000386665
PGSC0003DMG400013816	9.87252	0.808236	-4.43858	0.657301	-6.75274	1.4508e-11	7.1631e-09
PGSC0003DMG400013815	150.4	46.2136	-1.58955	0.438679	-3.6235	0.000290642	0.00787334
PGSC0003DMG402002094	10.352	5.6569	-1.15712	0.366201	-3.15978	0.00157887	0.0261995
PGSC0003DMG400016776	0.0903645	4.27498	5.48599	1.27394	4.3063	1.66007e-05	0.00101375
PGSC0003DMG400020466	122.622	50.5708	-1.30289	0.351348	-3.70826	0.000208691	0.00628376
PGSC0003DMG400026121	14.9254	3.36286	-2.09952	0.551067	-3.80991	0.000139016	0.00476315
PGSC0003DMG400031326	0.348581	8.31059	5.44783	1.24611	4.37186	1.23195e-05	0.000818257
PGSC0003DMG400031325	0.451347	6.30002	4.48969	1.17016	3.83683	0.000124633	0.004404
PGSC0003DMG400004899	21.9807	46.8813	1.1822	0.34362	3.44042	0.000580809	0.0128591
PGSC0003DMG400016498	0.850337	3.81035	2.18035	0.737366	2.95694	0.00310707	0.0417881
PGSC0003DMG400016504	38.2183	8.02371	-2.20842	0.533999	-4.13562	3.53999e-05	0.00177292
PGSC0003DMG400028801	19.7952	5.8741	-1.66299	0.466224	-3.56694	0.00036118	0.00920214
PGSC0003DMG400004051	40.0957	15.8878	-1.32356	0.307785	-4.30026	1.70594e-05	0.00103866
PGSC0003DMG400033084	17.1049	2.09591	-2.84018	0.614874	-4.61913	3.85359e-06	0.000340666
PGSC0003DMG400033065	0.644013	6.43834	3.35626	0.947806	3.54109	0.000398483	0.00988882
PGSC0003DMG400027054	10.3546	365.313	5.24993	1.79603	2.92307	0.00346601	0.0448892
PGSC0003DMG400027047	135.5	13.3792	-3.19511	0.91294	-3.4998	0.000465599	0.0110573
PGSC0003DMG400027031	12.2385	1.4808	-3.01246	0.618328	-4.87194	1.10509e-06	0.000131979
PGSC0003DMG402027023	14.8425	30.7407	1.13549	0.230735	4.92119	8.602e-07	0.00010792
PGSC0003DMG400027013	50.6815	16.6462	-1.71296	0.566913	-3.02155	0.00251483	0.0361023
PGSC0003DMG400007123	43.0311	16.512	-1.25976	0.324487	-3.88232	0.000103464	0.00384232
PGSC0003DMG400007125	1.80366	8.33674	2.36997	0.526392	4.5023	6.72225e-06	0.000525117
PGSC0003DMG400007134	518.973	93.5162	-2.50663	0.610305	-4.10717	4.00538e-05	0.00197416
PGSC0003DMG400003369	100.283	246.678	1.26507	0.391759	3.2292	0.00124138	0.022249
PGSC0003DMG400030321	4104.04	1888.98	-1.08282	0.24513	-4.41733	9.99264e-06	0.000697267
PGSC0003DMG400030340	16.6197	3.66887	-2.15851	0.588132	-3.67011	0.000242447	0.00688301
PGSC0003DMG400030341	38.6518	9.86556	-1.90218	0.409155	-4.64905	3.3347e-06	0.000307946
PGSC0003DMG400030364	9.04436	38.3704	2.11455	0.573145	3.68939	0.000224796	0.00653488
PGSC0003DMG400027671	197.056	66.7439	-1.50847	0.459282	-3.2844	0.00102198	0.0195035
PGSC0003DMG400020177	119.898	50.3635	-1.2693	0.261936	-4.84584	1.26078e-06	0.000145669
PGSC0003DMG400020169	4.42524	9.90518	1.13484	0.345981	3.28005	0.00103788	0.019711
PGSC0003DMG400020141	9.34017	0.874151	-3.91133	0.743839	-5.25831	1.45389e-07	2.49988e-05
PGSC0003DMG400020123	3.25465	1.67748	-1.43074	0.397076	-3.60319	0.000314337	0.00830749
PGSC0003DMG400014627	388.371	844.637	1.15091	0.355412	3.23826	0.00120263	0.0217397
PGSC0003DMG400021993	1.76873	3.87055	1.29228	0.409271	3.15752	0.00159115	0.0262804
PGSC0003DMG400020541	3.03254	34.3897	3.66075	0.772437	4.73922	2.14545e-06	0.000220227
PGSC0003DMG400004150	107.078	231.759	1.16634	0.338796	3.44262	0.000576116	0.0127786
PGSC0003DMG400020844	99.1381	43.3967	-1.16559	0.2824	-4.12744	3.66822e-05	0.00182977
PGSC0003DMG400002146	21.741	5.96768	-1.87518	0.548618	-3.41801	0.000630816	0.0136976
PGSC0003DMG400002144	12.1572	4.32356	-1.74671	0.279922	-6.24001	4.3755e-10	1.62226e-07
PGSC0003DMG400029879	22.0289	6.4537	-1.72577	0.594212	-2.90431	0.00368067	0.04653
PGSC0003DMG400010877	21.5314	10.3572	-1.23442	0.408338	-3.02303	0.00250256	0.0360009
PGSC0003DMG400016655	9.22019	18.1131	1.03218	0.31847	3.24106	0.00119086	0.0216402
PGSC0003DMG400016663	1.85388	7.01867	1.90822	0.61925	3.08149	0.00205965	0.0313416
PGSC0003DMG400017082	0.649302	3.73898	2.82134	0.862346	3.27171	0.00106899	0.0201672
PGSC0003DMG400028894	6.20311	3.24459	-1.13496	0.361587	-3.13883	0.00169624	0.0273431
PGSC0003DMG400016291	46.2657	16.5342	-1.34377	0.399767	-3.36138	0.000775554	0.0159615
PGSC0003DMG400016287	3.61	7.50043	1.46598	0.289227	5.06862	4.00717e-07	5.99651e-05
PGSC0003DMG400016268	9.73537	3.1432	-1.46819	0.421614	-3.48231	0.000497109	0.011634
PGSC0003DMG400011816	620.984	230.838	-1.41178	0.416057	-3.39324	0.00069071	0.0146625
PGSC0003DMG400030767	20.2522	7.27089	-1.30132	0.35982	-3.61658	0.000298526	0.00801937
PGSC0003DMG400017582	2.2369	0.570468	-2.49799	0.709722	-3.51968	0.000432071	0.0104761
PGSC0003DMG400013810	1.60327	0.473256	-2.66423	0.816493	-3.26302	0.00110232	0.0206196
PGSC0003DMG400013804	15.5826	29.9133	1.06129	0.34078	3.1143	0.0018438	0.0287882
PGSC0003DMG400024160	0.0464415	1.73421	5.08991	1.20761	4.21484	2.4995e-05	0.00134394
PGSC0003DMG400002103	77.9941	21.4733	-1.82286	0.387682	-4.70194	2.57698e-06	0.000255039
PGSC0003DMG400002104	7.8391	1.78415	-2.14233	0.506299	-4.23135	2.32296e-05	0.00130553
PGSC0003DMG400002107	20.0736	46.6688	1.21013	0.382069	3.16729	0.00153864	0.0257775
PGSC0003DMG400002110	14.5458	799.878	6.33771	1.50323	4.21605	2.48622e-05	0.00134261
PGSC0003DMG400026087	1.09495	2.77041	2.54101	0.818721	3.10363	0.00191163	0.0295595
PGSC0003DMG400026077	4.08721	0.954602	-2.16614	0.549228	-3.94397	8.01443e-05	0.00321336
PGSC0003DMG400016530	20.187	6.54443	-1.53401	0.404432	-3.79299	0.000148842	0.00499647
PGSC0003DMG400016533	1.20255	0.370076	-2.09648	0.453811	-4.61972	3.84255e-06	0.000340666
PGSC0003DMG400016535	0.289147	1.07518	2.04833	0.595631	3.43892	0.00058403	0.012905
PGSC0003DMG400016540	8.22909	18.5961	1.41383	0.352583	4.00992	6.07399e-05	0.00262338
PGSC0003DMG400028518	0.787126	4.83988	3.00781	0.596119	5.04565	4.51972e-07	6.48364e-05
PGSC0003DMG400028501	1.18444	3.84324	2.11189	0.681928	3.09693	0.00195533	0.0300757
PGSC0003DMG400028490	3.4153	7.26191	1.33242	0.274754	4.84951	1.23769e-06	0.000144345
PGSC0003DMG402028489	21.3537	8.88589	-1.11373	0.336419	-3.31056	0.000931095	0.0181977
PGSC0003DMG400028926	3.82297	0.629855	-3.32222	0.730336	-4.54889	5.39307e-06	0.000443716
PGSC0003DMG400028783	4.24359	15.618	1.17598	0.241698	4.86551	1.14165e-06	0.000135046
PGSC0003DMG401028776	0.434608	2.23271	2.79418	0.889867	3.14	0.00168949	0.0272878
PGSC0003DMG400033046	4.68192	10.0843	1.0638	0.367996	2.89081	0.00384255	0.0481692
PGSC0003DMG400026930	0.156004	1.91316	3.43706	0.871824	3.94238	8.06771e-05	0.00322202
PGSC0003DMG400026919	0.215501	1.36082	3.22403	1.07833	2.98985	0.00279117	0.0389923
PGSC0003DMG400026916	376.994	950.637	1.39467	0.432916	3.22158	0.00127487	0.0226623
PGSC0003DMG400026913	22.5996	4.84286	-2.26931	0.526274	-4.31203	1.6176e-05	0.00099957
PGSC0003DMG400005908	5.65205	56.6812	3.38883	0.439165	7.71654	1.19534e-14	1.29102e-11
PGSC0003DMG400005890	111.926	36.5669	-1.5369	0.47901	-3.20849	0.00133432	0.0233915
PGSC0003DMG400007149	6.03851	2.59219	-1.18455	0.386792	-3.06251	0.0021949	0.0327468
PGSC0003DMG400030396	0.536792	4.27992	2.93831	0.99195	2.96215	0.00305496	0.0413109
PGSC0003DMG400030405	17.0234	55.6054	1.74964	0.474274	3.6891	0.000225049	0.00653488
PGSC0003DMG400030409	0.81616	4.02224	2.10924	0.659422	3.19862	0.00138089	0.0239377
PGSC0003DMG400030413	5.25386	73.3519	3.7615	0.889946	4.22666	2.37185e-05	0.00131275
PGSC0003DMG400030426	35.0539	10.1482	-1.85272	0.380573	-4.86823	1.12604e-06	0.000133837
PGSC0003DMG400030440	9.23041	2.37683	-1.79609	0.48887	-3.67397	0.000238813	0.00679701
PGSC0003DMG400027674	15.1985	7.49812	-1.13127	0.210726	-5.36846	7.94102e-08	1.52917e-05
PGSC0003DMG400011132	12.2395	4.20233	-1.66044	0.510163	-3.25472	0.00113506	0.0210301
PGSC0003DMG402011139	0.969419	0.243129	-2.71206	0.825668	-3.28469	0.00102096	0.0195035
PGSC0003DMG401011155	7.52266	3.00835	-1.68592	0.399029	-4.22505	2.38888e-05	0.00131275
PGSC0003DMG400011159	0.354904	2.50255	3.47974	0.873144	3.9853	6.73937e-05	0.00281839
PGSC0003DMG402018740	0.556713	3.80215	2.48622	0.787088	3.15876	0.0015844	0.0262387
PGSC0003DMG400021027	0.0431719	1.43957	7.16775	2.13593	3.3558	0.000791353	0.0162308
PGSC0003DMG400024206-2	0.866002	0.31284	-1.52327	0.464561	-3.27895	0.00104193	0.0197729
PGSC0003DMG400029967	6.30127	16.0217	1.5167	0.457568	3.31471	0.000917397	0.0179724
PGSC0003DMG400029966	6.50228	0.732644	-3.40177	0.738121	-4.60869	4.05222e-06	0.000355693
PGSC0003DMG401015935	1.0162	5.68177	2.66269	0.588522	4.52437	6.05763e-06	0.000490155
PGSC0003DMG400008427	27.1761	8.93891	-1.71333	0.473372	-3.61942	0.000295262	0.00796475
PGSC0003DMG401013152	32.4992	12.9245	-1.35249	0.429389	-3.1498	0.00163383	0.026807
PGSC0003DMG400013558	0.50758	1.01821	2.97385	0.929349	3.19992	0.00137464	0.0238627
PGSC0003DMG400013557	3.34996	8.18107	1.46808	0.442055	3.32104	0.000896813	0.0177089
PGSC0003DMG400011971	4.69422	9.71511	1.17623	0.35155	3.34585	0.000820315	0.0166346
PGSC0003DMG400011972	0.362599	1.96175	2.57019	0.745158	3.44918	0.000562287	0.0125898
PGSC0003DMG400034882	10.1048	3.86134	-1.33912	0.399157	-3.35487	0.000794027	0.0162609
PGSC0003DMG400011754	62.4957	137.776	1.15979	0.315821	3.67232	0.000240362	0.00683161
PGSC0003DMG400015927	18.8437	102.379	2.35782	0.708926	3.32591	0.000881315	0.0175142
PGSC0003DMG400000932	7.357	3.73147	-1.1463	0.273241	-4.19519	2.72641e-05	0.00143148
PGSC0003DMG400001075	112.349	33.9531	-1.69762	0.36198	-4.68981	2.73453e-06	0.000268492
PGSC0003DMG400010603	1.48305	1.17443	-1.34646	0.433245	-3.10785	0.00188452	0.0292584
PGSC0003DMG400026181	6.4548	19.7504	1.71237	0.388497	4.40768	1.04483e-05	0.000722972
PGSC0003DMG400018373	250.227	123.097	-1.00908	0.295037	-3.42018	0.000625805	0.0136007
PGSC0003DMG400018360	57.5236	20.6802	-1.57285	0.362706	-4.33644	1.44812e-05	0.000915336
PGSC0003DMG400018352	1.5729	3.94213	1.3024	0.444446	2.9304	0.00338529	0.0441844
PGSC0003DMG400018351	60.8149	25.1044	-1.26545	0.424399	-2.98176	0.00286599	0.0396183
PGSC0003DMG400020443	11.0499	5.08108	-1.16745	0.319532	-3.65364	0.000258548	0.00724081
PGSC0003DMG400017291	12.541	5.41172	-1.02118	0.345797	-2.95311	0.00314588	0.0421575
PGSC0003DMG400017298	11.2685	85.7838	3.0367	0.863657	3.51609	0.000437948	0.0105931
PGSC0003DMG400017299	5.78937	40.1148	2.83401	0.621659	4.55878	5.14508e-06	0.000430333
PGSC0003DMG400017309	7.571	23.6348	1.6375	0.563465	2.90612	0.0036594	0.0463791
PGSC0003DMG400031084	106.186	33.1691	-1.54316	0.3489	-4.42293	9.73693e-06	0.000683263
PGSC0003DMG400007074-1	38.9914	74.0735	1.04308	0.359064	2.90499	0.0036726	0.0464598
PGSC0003DMG400007074	38.9914	74.0735	1.04308	0.359064	2.90499	0.0036726	0.0464598
PGSC0003DMG400019268	2.51691	0.520472	-2.64454	0.716362	-3.69163	0.000222821	0.00651187
PGSC0003DMG400022258	6.63063	19.3635	1.48713	0.318302	4.67209	2.98144e-06	0.000288179
PGSC0003DMG400022249	217.427	74.116	-1.59384	0.440277	-3.62008	0.000294507	0.00796068
PGSC0003DMG400003187	48.0429	15.4198	-1.59922	0.550249	-2.90635	0.00365676	0.0463791
PGSC0003DMG400011182	40.4033	20.9792	-1.01285	0.340657	-2.97323	0.00294679	0.0404427
PGSC0003DMG400011189	27.3973	50.8465	1.03427	0.233066	4.43765	9.09454e-06	0.00064606
PGSC0003DMG400011191	64.3303	28.9624	-1.13092	0.193312	-5.85023	4.90903e-09	1.37184e-06
PGSC0003DMG400011203	3.19839	1.44447	-1.2322	0.307288	-4.0099	6.07441e-05	0.00262338
PGSC0003DMG400011213	14.4012	6.05009	-1.3986	0.385905	-3.62422	0.000289836	0.00786866
PGSC0003DMG400011214	2.53624	0.859711	-1.97439	0.495616	-3.98371	6.78481e-05	0.00283263
PGSC0003DMG401011220	27.9916	53.2671	1.02633	0.273927	3.74673	0.000179153	0.00569827
PGSC0003DMG400027475	3.20643	15.539	2.35167	0.585103	4.01924	5.8385e-05	0.00257609
PGSC0003DMG400030680	8.47226	18.9666	1.24385	0.170927	7.27709	3.41096e-13	2.4209e-10
PGSC0003DMG400030910	2.77786	1.03302	-1.52282	0.393398	-3.87095	0.000108411	0.00398379
PGSC0003DMG400022980	0.20026	12.6706	5.99151	1.06229	5.6402	1.69848e-08	4.05692e-06
PGSC0003DMG400028751	5.36542	18.7785	1.81541	0.608611	2.98287	0.00285556	0.039535
PGSC0003DMG400004087	31.0409	8.35196	-1.88593	0.381113	-4.94849	7.47895e-07	9.57653e-05
PGSC0003DMG400015637	65.8256	144.221	1.08989	0.299189	3.64282	0.000269668	0.00746802
PGSC0003DMG400003266	5.63506	2.03421	-1.31085	0.328681	-3.98821	6.65751e-05	0.00279446
PGSC0003DMG400013551	35.6138	6.79324	-2.38497	0.524812	-4.54443	5.5085e-06	0.000451606
PGSC0003DMG400000926	365.801	147.604	-1.26175	0.3863	-3.26624	0.00108984	0.0204323
PGSC0003DMG402006147	164.452	348.678	1.08683	0.334843	3.24578	0.00117129	0.0214782
PGSC0003DMG400006148	19.7214	10.0403	-1.1447	0.310218	-3.68997	0.000224279	0.00653145
PGSC0003DMG400028958	34.9502	12.4036	-1.42314	0.367499	-3.8725	0.000107725	0.00396444
PGSC0003DMG400026170	2.7468	0.260962	-2.95794	0.989489	-2.98936	0.00279559	0.0389923
PGSC0003DMG400020431	18.6713	63.4611	1.79845	0.617363	2.91312	0.00357841	0.0457422
PGSC0003DMG400031101	0.842795	4.32206	2.06336	0.696149	2.96397	0.00303699	0.0411801
PGSC0003DMG400027637	10.4278	25.0997	1.10475	0.303591	3.63894	0.000273765	0.00753948
PGSC0003DMG400012434	47.0401	116.182	1.29909	0.29131	4.45949	8.21548e-06	0.000611448
PGSC0003DMG400019233	1.01062	5.40414	2.31282	0.476498	4.85379	1.21123e-06	0.000141925
PGSC0003DMG400013920	2.55435	1.04668	-1.84333	0.467401	-3.9438	8.02015e-05	0.00321336
PGSC0003DMG400022199	1.37233	6.35211	2.4369	0.306381	7.9538	1.8087e-15	2.64294e-12
PGSC0003DMG401022197	36.0218	122.34	1.86739	0.508044	3.67564	0.000237253	0.00678612
PGSC0003DMG400022134	8.43975	42.5318	2.38975	0.398713	5.99367	2.05153e-09	6.5336e-07
PGSC0003DMG400012527	0.0663214	1.59745	6.03738	1.55207	3.88989	0.00010029	0.00377824
PGSC0003DMG400020498	0.724168	2.94484	2.18472	0.467136	4.67683	2.91345e-06	0.000283816
PGSC0003DMG400020505	56.3726	17.5646	-1.67418	0.474676	-3.52699	0.000420314	0.01028
PGSC0003DMG400026277	0.253061	4.83968	5.29261	1.28931	4.10501	4.04306e-05	0.00198878
PGSC0003DMG400017842	0.542036	2.68895	2.72511	0.724594	3.76087	0.000169323	0.00547102
PGSC0003DMG400017843	14.6038	84.2123	2.48206	0.62117	3.99578	6.44805e-05	0.00273805
PGSC0003DMG400001158	1.1508	9.96866	3.22021	0.743775	4.32954	1.4942e-05	0.000937309
PGSC0003DMG400005790	0.157086	2.72115	4.70055	1.36757	3.43715	0.000587877	0.0129693
PGSC0003DMG402005796	3.55273	8.71831	1.34742	0.403974	3.33541	0.000851749	0.0171184
PGSC0003DMG400005805	73.0362	27.0604	-1.23668	0.389386	-3.17597	0.00149336	0.0252566
PGSC0003DMG400007658	12.2157	3.75362	-1.53982	0.454515	-3.38783	0.000704484	0.014822
PGSC0003DMG400030165	2.9064	15.7503	2.58537	0.874188	2.95745	0.00310196	0.0417421
PGSC0003DMG400015100	3.91022	1.20897	-1.70758	0.580286	-2.94265	0.00325416	0.0430387
PGSC0003DMG400029898	63.8814	133.063	1.01804	0.270556	3.76278	0.000168037	0.00544936
PGSC0003DMG400020779	0.190717	0.72631	1.94022	0.645943	3.0037	0.00266718	0.0377524
PGSC0003DMG400012993	20.7791	49.797	1.17895	0.320382	3.67983	0.000233387	0.00670238
PGSC0003DMG400008187	22.537	1.91661	-3.72987	0.59996	-6.21686	5.07193e-10	1.85282e-07
PGSC0003DMG400004477	0.171832	1.91538	6.55769	1.65979	3.95092	7.78503e-05	0.00314452
PGSC0003DMG400002227	0.0123138	2.88199	7.09622	1.64764	4.30691	1.65553e-05	0.00101375
PGSC0003DMG400002261	1.10361	10.9269	3.15283	1.00317	3.14287	0.00167298	0.0271092
PGSC0003DMG400003906	4.42488	1.43736	-1.70191	0.488448	-3.48432	0.000493396	0.0115627
PGSC0003DMG400029570	0.808737	4.94485	2.51347	0.708061	3.54979	0.000385538	0.00961561
PGSC0003DMG400018922	3.01774	7.79215	1.25754	0.371934	3.38109	0.000721978	0.0150459
PGSC0003DMG400009317	92.6741	16.137	-2.31156	0.511068	-4.52299	6.09712e-06	0.000491749
PGSC0003DMG400017538	9.05536	22.9396	1.4064	0.456163	3.08312	0.00204844	0.0311989
PGSC0003DMG400017535	31.6949	66.5521	1.09927	0.259167	4.24155	2.21979e-05	0.00125038
PGSC0003DMG400017534	0.207082	2.80779	4.07633	1.28737	3.16639	0.00154343	0.0258184
PGSC0003DMG400026215	0.0901545	1.28885	4.86977	1.22885	3.96286	7.40561e-05	0.00301085
PGSC0003DMG400026220	6.48892	299.268	5.37397	0.956617	5.61769	1.93532e-08	4.53541e-06
PGSC0003DMG400004797	18.2703	252.721	3.89049	0.783915	4.9629	6.94475e-07	9.22537e-05
PGSC0003DMG400004788	12.7638	4.79746	-1.28733	0.305308	-4.2165	2.48128e-05	0.00134261
PGSC0003DMG400004786	3.13087	11.87	1.84559	0.557978	3.30764	0.00094085	0.0183307
PGSC0003DMG400003954	10.3685	3.06463	-1.76197	0.474529	-3.71309	0.00020474	0.00620292
PGSC0003DMG400003938	22.7611	314.59	3.78371	1.1575	3.26887	0.00107977	0.0202741
PGSC0003DMG400045235	4.52373	42.3444	3.35154	0.852299	3.93236	8.41176e-05	0.00332733
PGSC0003DMG400022731	62.7926	18.8232	-1.6399	0.416441	-3.93789	8.22001e-05	0.00326709
PGSC0003DMG400003042	0.709386	17.4117	4.62539	1.37313	3.36849	0.000755803	0.0156458
PGSC0003DMG400003043	27.2307	865.941	5.08884	0.964422	5.27657	1.31623e-07	2.28647e-05
PGSC0003DMG400012326	10.1887	4.8789	-1.28772	0.28648	-4.49498	6.95764e-06	0.000538036
PGSC0003DMG402012324	12.6939	38.8904	1.64212	0.319393	5.14136	2.72759e-07	4.26139e-05
PGSC0003DMG400012280	23.6225	48.8629	1.14488	0.271075	4.22348	2.4056e-05	0.00131625
PGSC0003DMG400012235	0.898581	8.80017	3.76738	0.517621	7.27827	3.38132e-13	2.4209e-10
PGSC0003DMG400012228	33.946	107.941	1.8574	0.460399	4.03433	5.47575e-05	0.00246128
PGSC0003DMG400012225	27.2771	11.6053	-1.27058	0.30798	-4.12552	3.69903e-05	0.00184143
PGSC0003DMG400012224	3.82588	0.442713	-3.57366	0.848046	-4.21399	2.50895e-05	0.00134611
PGSC0003DMG400012492	11.1883	53.7435	2.33762	0.789999	2.95902	0.00308618	0.0415748
PGSC0003DMG400012466	15.1779	7.47627	-1.03401	0.328767	-3.14513	0.00166015	0.0270603
PGSC0003DMG400020514	3.72959	0.952118	-2.49557	0.845717	-2.95083	0.00316917	0.0423711
PGSC0003DMG400020515	7.05274	0.761865	-3.11649	0.826911	-3.76883	0.000164012	0.00534675
PGSC0003DMG400008751	7.6976	22.0688	1.48598	0.404469	3.67391	0.000238871	0.00679701
PGSC0003DMG400026301	14.7793	119.675	3.0334	0.86043	3.52545	0.000422762	0.0103156
PGSC0003DMG400026313	13.4679	26.3495	1.12027	0.329796	3.39686	0.000681642	0.014522
PGSC0003DMG400005869	3.86115	1.34549	-1.63056	0.410603	-3.97113	7.15319e-05	0.00293706
PGSC0003DMG401018810	15.0403	31.1764	1.09225	0.269569	4.05185	5.08147e-05	0.0023369
PGSC0003DMG400021744	3.23602	16.4742	2.67202	0.677688	3.94285	8.05184e-05	0.00322087
PGSC0003DMG400021737	10.6867	1.41846	-2.8234	0.570262	-4.95106	7.38085e-07	9.51113e-05
PGSC0003DMG400008223	36.0408	14.1294	-1.31581	0.452276	-2.9093	0.00362245	0.0460518
PGSC0003DMG400013828	55.3239	168.265	1.7866	0.539846	3.30945	0.000934781	0.018244
PGSC0003DMG400023144	143.971	339.336	1.28427	0.315295	4.07325	4.6361e-05	0.00218116
PGSC0003DMG400014504	9.57407	4.53022	-1.0763	0.302632	-3.55647	0.00037587	0.00945113
PGSC0003DMG400014511	0.892254	9.45712	2.92077	0.612529	4.76838	1.85712e-06	0.000197995
PGSC0003DMG400029591	4.46263	1.10565	-1.68461	0.457056	-3.68579	0.000227998	0.00658568
PGSC0003DMG400018925	0.522937	0.0630714	-3.16005	1.06456	-2.96842	0.0029934	0.0407893
PGSC0003DMG400018914	69.4228	792.269	3.50913	0.904328	3.88037	0.000104298	0.0038612
PGSC0003DMG400043394	20.6283	72.6447	1.77458	0.444093	3.99596	6.44317e-05	0.00273805
PGSC0003DMG400024217	83.6678	28.5156	-1.52512	0.423271	-3.60317	0.000314361	0.00830749
PGSC0003DMG400026242	0.0589453	1.08045	5.37941	1.18832	4.5269	5.98539e-06	0.000487485
PGSC0003DMG400026252	6.16789	2.94136	-1.1609	0.342834	-3.38618	0.000708725	0.0148915
PGSC0003DMG400039214	243.211	1089.74	2.27128	0.375807	6.04375	1.50575e-09	4.85772e-07
PGSC0003DMG400004747	1.02379	22.1196	4.46018	1.14411	3.89838	9.68371e-05	0.00370082
PGSC0003DMG400004737	4.95929	54.2965	3.38932	0.791662	4.28128	1.85823e-05	0.00110402
PGSC0003DMG400022746	10.3639	3.58628	-1.53939	0.243295	-6.32728	2.49527e-10	1.03308e-07
PGSC0003DMG400003056	33.567	1188.95	5.20146	1.27184	4.08971	4.31907e-05	0.0020833
PGSC0003DMG400003057	82.6561	2712.59	5.03148	1.16305	4.32612	1.51759e-05	0.000949581
PGSC0003DMG400012171	5.37307	1.44975	-2.09277	0.420211	-4.98029	6.34904e-07	8.57155e-05
PGSC0003DMG400012164	7.91049	33.4323	1.85265	0.579922	3.19466	0.00139997	0.0241673
PGSC0003DMG400012151	4.48861	13.2136	1.67363	0.484149	3.45684	0.000546542	0.0123904
PGSC0003DMG400012138	153.307	341.951	1.21066	0.392927	3.08114	0.00206207	0.0313416
PGSC0003DMG400012137	16.0358	5.22801	-1.41571	0.409987	-3.45307	0.000554254	0.0124938
PGSC0003DMG400012130	84.153	21.9087	-2.07472	0.436876	-4.74898	2.04445e-06	0.000212495
PGSC0003DMG400008488	196.402	63.3873	-1.576	0.453266	-3.47698	0.000507091	0.0117656
PGSC0003DMG401020339	33.2227	13.451	-1.1393	0.353538	-3.22255	0.00127055	0.0226248
PGSC0003DMG400008827	35.0285	8.15021	-2.06541	0.435702	-4.74043	2.13267e-06	0.000219824
PGSC0003DMG400008849	11.3018	0.993237	-3.64833	0.863597	-4.22457	2.39393e-05	0.00131275
PGSC0003DMG400008854	42.398	14.7266	-1.43142	0.204759	-6.99077	2.73372e-12	1.78706e-09
PGSC0003DMG400008859	0.0229419	1.31955	6.28349	1.42124	4.42113	9.81881e-06	0.000687068
PGSC0003DMG400008863	18.2672	7.29673	-1.35207	0.449662	-3.00686	0.00263958	0.037383
PGSC0003DMG400002662	3.52283	10.6993	1.6836	0.486286	3.46216	0.000535858	0.0122347
PGSC0003DMG401002685	8.80797	4.47717	-1.35462	0.45364	-2.98612	0.00282542	0.0392766
PGSC0003DMG400012978	8.7586	54.0493	2.72315	0.934908	2.91275	0.00358267	0.0457568
PGSC0003DMG402012981	5.12228	1.67546	-1.50113	0.422069	-3.55661	0.000375668	0.00945113
PGSC0003DMG400003908	0.69027	4.14984	2.5456	0.865654	2.94067	0.00327505	0.0431594
PGSC0003DMG400021563	2.15777	13.2081	2.78123	0.32351	8.59705	8.17939e-18	2.2576e-14
PGSC0003DMG400021562	201.347	91.8295	-1.11601	0.248284	-4.49489	6.96075e-06	0.000538036
PGSC0003DMG400001760	7.38446	3.52012	-1.09788	0.323287	-3.39599	0.000683801	0.0145555
PGSC0003DMG400002014	0.706096	12.313	4.17482	1.16265	3.59079	0.000329679	0.00860826
PGSC0003DMG400023923	0.277326	0.74177	2.03868	0.696355	2.92765	0.00341539	0.0443965
PGSC0003DMG400026572	63.374	137.293	1.12694	0.236692	4.76122	1.92431e-06	0.000202701
PGSC0003DMG400022055	1.84525	6.13976	2.42713	0.448324	5.41379	6.17037e-08	1.25638e-05
PGSC0003DMG400028882	43.5483	13.7939	-1.55411	0.488256	-3.18298	0.00145766	0.0248693
PGSC0003DMG400024344	39.0949	6.41124	-2.57614	0.571118	-4.5107	6.46128e-06	0.000509539
PGSC0003DMG400022022	159.942	53.1831	-1.57387	0.406236	-3.87427	0.000106943	0.0039415
PGSC0003DMG400000951	25.8496	249.615	3.25772	0.596287	5.46334	4.67269e-08	9.8368e-06
PGSC0003DMG400001195	26.0048	53.546	1.08976	0.285744	3.81375	0.000136873	0.00472232
PGSC0003DMG400012891	1.6223	0.354373	-2.44287	0.56854	-4.29674	1.73327e-05	0.00105015
PGSC0003DMG400012888	27.2573	5.86628	-2.17188	0.430092	-5.0498	4.42269e-07	6.46258e-05
PGSC0003DMG401019343	8.06483	27.2059	1.67244	0.558597	2.99401	0.00275335	0.0386418
PGSC0003DMG400003812	7.41419	18.714	1.32633	0.419958	3.15825	0.00158718	0.0262672
PGSC0003DMG400016849	9.01925	4.09209	-1.25286	0.288973	-4.33557	1.45382e-05	0.00091661
PGSC0003DMG400016848	1.06394	0.426686	-1.73885	0.594935	-2.92275	0.00346955	0.0448892
PGSC0003DMG400011355	1.994	4.53025	1.55093	0.417676	3.71324	0.000204623	0.00620292
PGSC0003DMG400031802	5.13467	9.68778	1.02663	0.221889	4.62678	3.71389e-06	0.000331859
PGSC0003DMG400006448	100.192	15.0195	-2.73267	0.393344	-6.94728	3.72409e-12	2.25634e-09
PGSC0003DMG400030172	20.4677	3.50873	-2.61373	0.779762	-3.35196	0.000802404	0.0163919
PGSC0003DMG400043830	0.2071	2.71102	3.79741	0.514128	7.38611	1.51183e-13	1.17361e-10
PGSC0003DMG400006083	20.1078	47.585	1.45397	0.208232	6.98247	2.90045e-12	1.8343e-09
PGSC0003DMG400006085	38.6395	6.975	-2.32384	0.494406	-4.70027	2.59823e-06	0.000256121
PGSC0003DMG400017252	6.15568	67.1843	3.44952	0.851945	4.049	5.14367e-05	0.00235745
PGSC0003DMG400001550	4.79452	48.5746	3.54399	0.76196	4.65115	3.30085e-06	0.000307333
PGSC0003DMG400029620	4.04887	0.254559	-4.54914	1.11594	-4.07653	4.57127e-05	0.00215884
PGSC0003DMG400029628	1.41687	4.76503	2.12266	0.503973	4.21184	2.53295e-05	0.00135606
PGSC0003DMG400021881	0.342834	1.67574	2.58266	0.521662	4.95083	7.38959e-07	9.51113e-05
PGSC0003DMG400031523	6.38664	27.7463	2.15948	0.568977	3.79538	0.000147419	0.00496212
PGSC0003DMG400021634	0.432477	5.16197	3.26643	0.841268	3.88275	0.000103283	0.00384232
PGSC0003DMG400021621	2.95249	15.9743	2.28138	0.58547	3.89666	9.75302e-05	0.00370906
PGSC0003DMG400020363	19.2924	3.33475	-2.48251	0.563719	-4.40382	1.06362e-05	0.000727862
PGSC0003DMG400024258	3.07441	14.2373	2.39757	0.764036	3.13804	0.00170084	0.0273467
PGSC0003DMG401008909	1921.88	819.287	-1.17669	0.307513	-3.82649	0.000129984	0.00454436
PGSC0003DMG400008954	40.4464	17.4484	-1.12074	0.281967	-3.97471	7.04654e-05	0.00290879
PGSC0003DMG400021556	9.7743	17.4518	1.00633	0.234441	4.29245	1.7671e-05	0.00106804
PGSC0003DMG400021545	29.7111	72.4254	1.2949	0.440483	2.93973	0.00328501	0.0432448
PGSC0003DMG401001731	33.9739	9.41775	-1.99483	0.407209	-4.89879	9.64274e-07	0.000117998
PGSC0003DMG400023920	9.6317	4.6649	-1.03422	0.243132	-4.25372	2.10244e-05	0.00119879
PGSC0003DMG400023910	0.727109	2.23881	1.74633	0.491635	3.55208	0.000382202	0.00955158
PGSC0003DMG400023909	1.02199	2.82984	1.7782	0.609772	2.91616	0.00354363	0.0454452
PGSC0003DMG400011797	0.0720458	3.70549	5.50287	1.34956	4.07752	4.55188e-05	0.00215884
PGSC0003DMG400025672	0.180609	0.613147	2.32585	0.752374	3.09134	0.00199253	0.0305406
PGSC0003DMG400041220	26.1552	150.702	2.49451	0.494429	5.04523	4.52972e-07	6.48364e-05
PGSC0003DMG400021909	13.7442	5.65691	-1.19612	0.257217	-4.65023	3.3157e-06	0.000307333
PGSC0003DMG400022078	7.61203	2.82729	-1.30883	0.403619	-3.24275	0.00118384	0.0215916
PGSC0003DMG400022024	11.8799	4.68362	-1.37295	0.380253	-3.61062	0.000305467	0.00814174
PGSC0003DMG400008585	98.3336	36.0097	-1.42719	0.302702	-4.71485	2.41886e-06	0.000242286
PGSC0003DMG400008586	25.6172	55.7815	1.09471	0.309823	3.53334	0.000410349	0.010112
PGSC0003DMG400019315	14.0555	68.9081	2.42255	0.67591	3.58413	0.00033821	0.00875152
PGSC0003DMG400003848	4.77205	16.7767	2.05172	0.399004	5.14211	2.71668e-07	4.26139e-05
PGSC0003DMG400044745	16.7394	36.834	1.1963	0.304387	3.93022	8.48698e-05	0.00334516
PGSC0003DMG402003815	4.50318	13.2027	1.63618	0.542581	3.01556	0.00256508	0.0365781
PGSC0003DMG401011400	13.0803	37.8413	1.51593	0.485284	3.1238	0.00178532	0.0281639
PGSC0003DMG400031812	100.245	199.12	1.02881	0.347673	2.95915	0.00308494	0.0415748
PGSC0003DMG400031816	12.1367	44.557	1.94319	0.476143	4.0811	4.48234e-05	0.00213515
PGSC0003DMG400032250	17.0277	206.497	3.47974	0.80136	4.34229	1.41003e-05	0.000902118
PGSC0003DMG400032242	20.3787	51.7269	1.39556	0.350574	3.98078	6.86903e-05	0.00286104
PGSC0003DMG400006442	55.4639	15.5892	-1.55478	0.514547	-3.02166	0.00251397	0.0361023
PGSC0003DMG400018942	0.4177	4.29062	3.4948	0.450993	7.74911	9.25359e-15	1.05354e-11
PGSC0003DMG400006098	7.78804	3.05087	-1.62641	0.307516	-5.28888	1.23066e-07	2.16815e-05
PGSC0003DMG400017191	19.4346	5.20418	-1.84699	0.495733	-3.72579	0.000194708	0.00600836
PGSC0003DMG400017177	12.7018	3.13781	-1.95706	0.538651	-3.63326	0.000279863	0.00766492
PGSC0003DMG400017175	37.5783	105.15	1.54983	0.491667	3.15219	0.00162051	0.0266237
PGSC0003DMG400017161	37.2526	16.115	-1.27358	0.327013	-3.89458	9.83708e-05	0.00372504
PGSC0003DMG400017160	84.0878	391.855	2.08844	0.402307	5.19116	2.08983e-07	3.43798e-05
PGSC0003DMG400001495	401.702	3638.51	2.95737	0.587945	5.03001	4.90462e-07	6.85998e-05
PGSC0003DMG400011589	0.35783	1.93969	2.89347	0.869689	3.32702	0.00087779	0.0174581
PGSC0003DMG400029663	85.7659	196.376	1.10492	0.317842	3.47631	0.000508357	0.0117675
PGSC0003DMG402031287	8.84143	2.47466	-1.68602	0.40611	-4.15164	3.30099e-05	0.00167006
PGSC0003DMG400021603	993.185	0	2.6734	0.478714	5.58455	2.34309e-08	5.38932e-06
PGSC0003DMG402011297	4.30682	10.0046	1.17001	0.391145	2.99126	0.0027783	0.0388603
PGSC0003DMG400011295	38.3324	8.89541	-2.09127	0.417385	-5.0104	5.43164e-07	7.45455e-05
PGSC0003DMG400011294	0.79503	1.96183	1.655	0.340381	4.86218	1.16101e-06	0.000136685
PGSC0003DMG400014371	25.6044	6.78214	-2.08467	0.398897	-5.22609	1.73132e-07	2.88642e-05
PGSC0003DMG400014386	236.397	74.4905	-1.62262	0.450816	-3.5993	0.00031908	0.00838757
PGSC0003DMG400014394	19.7773	7.36611	-1.44717	0.325676	-4.44359	8.84697e-06	0.000638859
PGSC0003DMG400014402	7.05493	1.52508	-2.76205	0.734038	-3.76281	0.000168012	0.00544936
PGSC0003DMG400025007	61.8712	25.2345	-1.25361	0.368742	-3.39969	0.000674614	0.0144094
PGSC0003DMG400021311	16.9623	7.97454	-1.23202	0.356893	-3.45207	0.000556299	0.0125277
PGSC0003DMG400010546	0.712688	0.404404	-1.50554	0.522151	-2.88333	0.00393494	0.0488251
PGSC0003DMG400022832	87.1331	22.3298	-1.86447	0.493119	-3.78097	0.000156217	0.00516723
PGSC0003DMG400009782	34.4647	13.224	-1.07826	0.289859	-3.71993	0.000199278	0.00611066
PGSC0003DMG400005456	25.3522	63.7601	1.43736	0.332763	4.31945	1.56418e-05	0.000973828
PGSC0003DMG400019944	2.47605	13.9214	2.66717	0.336159	7.93424	2.1179e-15	2.92282e-12
PGSC0003DMG400006222	25.565	10.506	-1.40363	0.421679	-3.32867	0.000872611	0.0173919
PGSC0003DMG400008241	0.310002	11.5569	6.02787	1.35767	4.43987	9.00131e-06	0.000642533
PGSC0003DMG400007729	9.30309	3.66454	-1.15996	0.388573	-2.98519	0.00283404	0.0393519
PGSC0003DMG400026667	30.8829	7.19443	-2.14816	0.35108	-6.11872	9.43284e-10	3.1665e-07
PGSC0003DMG400004440	35.5444	19.0891	-1.03441	0.241151	-4.28948	1.79095e-05	0.00106945
PGSC0003DMG400023210	4.90975	20.3427	1.92325	0.575305	3.34301	0.000828751	0.0167783
PGSC0003DMG400019119	0.632893	1.24104	1.73942	0.483092	3.60059	0.00031749	0.00835463
PGSC0003DMG400019121	5.48477	1.74171	-1.5769	0.537365	-2.9345	0.00334085	0.0437711
PGSC0003DMG400019149	221.712	42.0049	-2.39341	0.576941	-4.14846	3.34725e-05	0.00169002
PGSC0003DMG400019150	79.8265	23.2885	-1.78591	0.541617	-3.29737	0.000975933	0.0188369
PGSC0003DMG400013965	19.1106	4.46875	-2.15146	0.599812	-3.58688	0.000334653	0.00868996
PGSC0003DMG400017601	7.55341	3.35724	-1.09397	0.374293	-2.92276	0.00346946	0.0448892
PGSC0003DMG400011090	11.3543	4.31208	-1.35418	0.372001	-3.64027	0.000272357	0.00751997
PGSC0003DMG400011085	7.99685	2.52982	-1.75264	0.588223	-2.97954	0.00288679	0.0398393
PGSC0003DMG400011073	1.18369	11.0049	3.22751	0.919078	3.51169	0.000445274	0.0107181
PGSC0003DMG400011072	11.0729	2.9398	-2.08718	0.557917	-3.74102	0.000183275	0.00577025
PGSC0003DMG400036797	2.08914	0.272914	-2.34545	0.609254	-3.84971	0.000118256	0.00423897
PGSC0003DMG400011048	1.48536	5.56873	2.55772	0.637041	4.015	5.94451e-05	0.00260897
PGSC0003DMG400028221	4.00913	14.9393	2.03154	0.440797	4.60878	4.05034e-06	0.000355693
PGSC0003DMG400028214	251.152	927.625	1.90891	0.503803	3.789	0.000151256	0.00505701
PGSC0003DMG400028213	4.80697	13.5912	1.47445	0.404711	3.64321	0.000269261	0.00746507
PGSC0003DMG400028198	21.852	79.036	1.99782	0.511511	3.90572	9.39434e-05	0.00361806
PGSC0003DMG400029830	2.82221	13.378	2.40326	0.527877	4.5527	5.29625e-06	0.000440014
PGSC0003DMG400008137	12.0797	69.8128	2.44959	0.561817	4.36011	1.29995e-05	0.000856552
PGSC0003DMG400011433	19.7203	7.61089	-1.49155	0.390033	-3.82416	0.000131217	0.00457162
PGSC0003DMG400007177	1.64042	0.0968547	-3.83534	1.12232	-3.41733	0.000632375	0.0137195
PGSC0003DMG400007178	20.8328	51.504	1.30926	0.370827	3.53065	0.000414538	0.0101754
PGSC0003DMG400007179	7.12549	68.2288	3.19399	0.615897	5.18591	2.14959e-07	3.51303e-05
PGSC0003DMG400011266	59.3835	222.056	1.92996	0.490986	3.93077	8.46726e-05	0.00334396
PGSC0003DMG403011252	1.48448	0.150028	-3.63558	1.07685	-3.37613	0.000735141	0.0152689
PGSC0003DMG401011252	2.07269	0.153426	-3.86514	1.17989	-3.27585	0.00105344	0.0199303
PGSC0003DMG400011250	0.146911	1.33167	5.62776	1.33202	4.22498	2.38959e-05	0.00131275
PGSC0003DMG400014417	15.6542	55.9102	1.83904	0.524261	3.50787	0.000451704	0.0108128
PGSC0003DMG400025034	10.7346	3.60509	-1.82121	0.529021	-3.4426	0.000576146	0.0127786
PGSC0003DMG400021248	169.993	69.4996	-1.28199	0.442489	-2.89722	0.00376488	0.0473536
PGSC0003DMG400018884	14.465	5.82588	-1.25768	0.392902	-3.20101	0.00136945	0.0237892
PGSC0003DMG400018886	19.2654	45.7914	1.35799	0.310731	4.37031	1.24069e-05	0.000821864
PGSC0003DMG400021076	230.115	82.8593	-1.39082	0.346158	-4.01786	5.87286e-05	0.00258666
PGSC0003DMG400018975	31.4907	11.5709	-1.46673	0.49969	-2.93528	0.00333242	0.0437256
PGSC0003DMG400011758	0.690811	3.08773	2.13816	0.626436	3.41321	0.000642036	0.0138806
PGSC0003DMG400022088	60.134	15.6803	-1.85069	0.518299	-3.5707	0.000356032	0.00909895
PGSC0003DMG400004396	0.570549	2.9497	2.47299	0.666198	3.71209	0.000205551	0.00621179
PGSC0003DMG400010273	53.5727	22.936	-1.10431	0.305354	-3.6165	0.000298616	0.00801937
PGSC0003DMG400023267	3.56113	1.08056	-1.86674	0.543624	-3.43389	0.000594987	0.0131029
PGSC0003DMG400006211	13.3774	3.37465	-1.96185	0.434012	-4.52027	6.17594e-06	0.000493301
PGSC0003DMG400008269	14.8611	6.10739	-1.08644	0.309758	-3.5074	0.000452508	0.0108149
PGSC0003DMG400015896	0	0.579767	4.42596	1.08612	4.07503	4.60086e-05	0.00216869
PGSC0003DMG400015897	10.3014	69.2017	2.90331	0.736819	3.94033	8.137e-05	0.00323928
PGSC0003DMG401019187	11.7245	30.7239	1.52822	0.228618	6.68462	2.31528e-11	1.10604e-08
PGSC0003DMG400019195	38.5386	161.837	2.14484	0.608839	3.52283	0.000426964	0.0103752
PGSC0003DMG400031365	112.202	358.496	1.74145	0.504907	3.44905	0.000562564	0.0125898
PGSC0003DMG400011012	5.04334	29.3095	2.56552	0.740028	3.46679	0.00052671	0.0120813
PGSC0003DMG400028185	1.31009	3.46522	1.41835	0.390782	3.62952	0.000283945	0.00773743
PGSC0003DMG400028178	42.5232	16.2328	-1.35169	0.326243	-4.14319	3.42513e-05	0.0017226
PGSC0003DMG400028167	6.27088	13.4109	1.16654	0.230555	5.0597	4.19913e-07	6.20896e-05
PGSC0003DMG400028166	14.4208	4.82359	-1.34808	0.412169	-3.2707	0.00107282	0.0201894
PGSC0003DMG400028152	86.0627	339.068	1.97277	0.673178	2.93054	0.00338372	0.0441844
PGSC0003DMG400028117	13.5154	38.8662	1.61543	0.218399	7.39671	1.39599e-13	1.15387e-10
PGSC0003DMG400028107	55.4383	26.3388	-1.07769	0.304431	-3.54002	0.00040009	0.00990892
PGSC0003DMG400028098	11.2966	2.2772	-2.48111	0.860834	-2.88221	0.00394892	0.0489008
PGSC0003DMG400023699	31.499	7.89861	-1.92415	0.51994	-3.70071	0.000214995	0.00636921
PGSC0003DMG400029856	1.47938	3.61449	1.68826	0.534006	3.1615	0.00156961	0.0261507
PGSC0003DMG400007201	274.098	104.352	-1.34714	0.336505	-4.00333	6.24577e-05	0.00267502
PGSC0003DMG400016143	14.3074	62.4358	2.10176	0.64977	3.23462	0.00121804	0.0219415
PGSC0003DMG400016149	40.7855	187.326	2.21532	0.730168	3.03399	0.00241343	0.0350802
PGSC0003DMG400016153	3.13201	11.0653	1.84969	0.487065	3.79763	0.000146086	0.0049306
PGSC0003DMG400016155	22.2425	9.10918	-1.31755	0.372464	-3.53738	0.000404116	0.00998869
PGSC0003DMG400016162	5.34265	1.12566	-2.20414	0.52545	-4.19477	2.73146e-05	0.00143148
PGSC0003DMG400016169	0.559189	6.81872	3.8371	0.564782	6.79396	1.09098e-11	5.53081e-09
PGSC0003DMG400034672	0.146026	1.61838	4.22809	1.37508	3.07478	0.00210656	0.0317916
PGSC0003DMG400023980	3.15264	27.4179	3.31652	0.913737	3.62962	0.000283835	0.00773743
PGSC0003DMG400003993	16.541	195.094	3.62994	0.883053	4.11067	3.94514e-05	0.00194833
PGSC0003DMG400006062	1.65809	0.264581	-3.83169	1.28708	-2.97703	0.00291052	0.0400999
PGSC0003DMG400023283	0.403507	2.94053	3.40009	0.63065	5.39141	6.99081e-08	1.37563e-05
PGSC0003DMG400009268	245.299	66.8995	-1.78501	0.611173	-2.92063	0.0034933	0.0450653
PGSC0003DMG400009584	25.5986	9.75386	-1.41017	0.42155	-3.34521	0.00082219	0.0166591
PGSC0003DMG400038188	6.75671	3.14784	-1.14352	0.38777	-2.94898	0.00318827	0.0424664
PGSC0003DMG400000425	25.1602	1.07877	-4.61145	0.608288	-7.58102	3.42836e-14	3.27553e-11
PGSC0003DMG400000433	325.601	144.73	-1.18294	0.343687	-3.4419	0.000577636	0.0128002
PGSC0003DMG400019623	0.138945	1.21935	4.1775	1.119	3.73325	0.000189023	0.00587683
PGSC0003DMG400008101	0.389784	31.5792	7.34845	0.849912	8.64613	5.32756e-18	1.65427e-14
PGSC0003DMG400008097	0.367711	2.78845	2.46696	0.78065	3.16014	0.00157694	0.0261995
PGSC0003DMG400008077	7.39989	2.81353	-1.29205	0.332549	-3.88529	0.000102209	0.00382375
PGSC0003DMG400018700	0.0542617	0.800431	3.6567	0.949177	3.8525	0.000116919	0.00420317
PGSC0003DMG400018706	29.5967	5.01824	-2.57436	0.437822	-5.87993	4.10432e-09	1.1719e-06
PGSC0003DMG400003008	2.06773	4.97228	1.74927	0.54174	3.22898	0.00124231	0.0222496
PGSC0003DMG400025377	79.4244	253.71	1.76585	0.478688	3.68894	0.000225186	0.00653488
PGSC0003DMG400013294	14.8219	5.88493	-1.16259	0.35715	-3.2552	0.00113313	0.0210301
PGSC0003DMG400013255	4.41014	7.50126	1.08825	0.368517	2.95306	0.00314641	0.0421575
PGSC0003DMG400015668	6.41741	26.7041	2.12817	0.504841	4.21553	2.49192e-05	0.00134277
PGSC0003DMG400016190	7.38041	16.7166	1.21074	0.252624	4.79264	1.64603e-06	0.000178555
PGSC0003DMG400016193	9.93732	29.4877	1.72957	0.223226	7.74806	9.33051e-15	1.05354e-11
PGSC0003DMG400019483	1.02333	7.86622	3.05349	0.619475	4.92917	8.25815e-07	0.000104664
PGSC0003DMG400003982	5.06423	10.7018	1.02518	0.291027	3.52264	0.00042727	0.0103752
PGSC0003DMG400006041	33.1102	12.4497	-1.43039	0.385989	-3.70578	0.000210739	0.00632283
PGSC0003DMG400009223	0.812303	2.48487	2.11698	0.712179	2.97254	0.00295345	0.0404893
PGSC0003DMG400029028	1.51649	10.0389	2.7622	0.635143	4.34894	1.36799e-05	0.000887264
PGSC0003DMG400014093	11.7234	1.18249	-3.33917	0.626898	-5.3265	1.00124e-07	1.80231e-05
PGSC0003DMG400000886	26.301	11.6138	-1.24722	0.258711	-4.82089	1.42921e-06	0.000159923
PGSC0003DMG400013928	4.9359	12.9904	1.39503	0.346864	4.02185	5.77438e-05	0.00255234
PGSC0003DMG400009284	28.5686	6.22338	-1.85499	0.407794	-4.54883	5.3944e-06	0.000443716
PGSC0003DMG401025647	7.5528	2.53954	-1.62682	0.530842	-3.0646	0.00217963	0.0325777
PGSC0003DMG402028027	266.344	615.602	1.22873	0.360917	3.40447	0.000662928	0.0142086
PGSC0003DMG400001006	33.961	79.4677	1.26005	0.241941	5.2081	1.90785e-07	3.15953e-05
PGSC0003DMG400000448	20.2483	8.01329	-1.35271	0.276046	-4.90032	9.56787e-07	0.000117661
PGSC0003DMG400000468	3.25402	16.0192	2.15376	0.676648	3.18298	0.00145766	0.0248693
PGSC0003DMG400026540	178.808	41.6868	-2.01097	0.476628	-4.21916	2.45219e-05	0.00133293
PGSC0003DMG400026545	2.51219	1.0723	-1.02713	0.353332	-2.90698	0.00364942	0.0463473
PGSC0003DMG400019631	149.146	70.5208	-1.01008	0.223744	-4.51445	6.34811e-06	0.000502208
PGSC0003DMG400018717	6.51004	1.34432	-2.59283	0.521206	-4.97468	6.53567e-07	8.77582e-05
PGSC0003DMG400015360	20.871	9.29231	-1.0949	0.3637	-3.01046	0.00260852	0.0370487
PGSC0003DMG400015356	82.7682	26.1526	-1.59963	0.529697	-3.0199	0.00252861	0.0362454
PGSC0003DMG400007805	56.6574	16.8613	-1.67983	0.407287	-4.12445	3.71621e-05	0.00184629
PGSC0003DMG400007816	8.10013	46.5698	2.51216	0.588554	4.26835	1.96921e-05	0.00114236
PGSC0003DMG400007820	5.36418	25.3018	2.12479	0.585781	3.62728	0.000286425	0.00779307
PGSC0003DMG400002901	4.87577	0.627135	-3.09553	0.83229	-3.71929	0.000199782	0.00611182
PGSC0003DMG401000287	0.548455	8.62002	3.68642	0.910611	4.0483	5.15914e-05	0.00236019
PGSC0003DMG400000293	2.64244	8.75218	1.75917	0.465515	3.77899	0.000157467	0.00518784
PGSC0003DMG400000301	0.354149	2.25999	2.62713	0.655126	4.01012	6.06871e-05	0.00262338
PGSC0003DMG400000321	16.7524	33.478	1.13355	0.348602	3.25169	0.00114721	0.0211723
PGSC0003DMG400013894	2.87334	8.92337	1.86934	0.367416	5.0878	3.62249e-07	5.45372e-05
PGSC0003DMG400008739	27.8994	57.4007	1.26668	0.295224	4.29059	1.78203e-05	0.00106912
PGSC0003DMG400013751	142.782	46.0219	-1.59148	0.369387	-4.30845	1.64406e-05	0.00101232
PGSC0003DMG400013744	6.06427	33.716	2.44843	0.499537	4.9014	9.51565e-07	0.000117601
PGSC0003DMG400029804	0.0632695	1.31887	5.47069	1.45701	3.75475	0.000173516	0.0055617
PGSC0003DMG400002312	19.2161	3.92294	-2.48822	0.612027	-4.06554	4.79222e-05	0.00224421
PGSC0003DMG400029159	18.4958	6.0863	-1.80415	0.56759	-3.17861	0.00147983	0.0251248
PGSC0003DMG401026661	28.9807	12.6202	-1.13056	0.348309	-3.24584	0.00117103	0.0214782
PGSC0003DMG400021933	23.888	4.37801	-2.4427	0.440505	-5.54523	2.93564e-08	6.39686e-06
PGSC0003DMG400030262	10.8212	4.57729	-1.11884	0.273894	-4.08495	4.40865e-05	0.00211012
PGSC0003DMG400002364	0.404534	4.87234	3.43713	1.0925	3.14611	0.00165459	0.027005
PGSC0003DMG400003358	0.0375782	1.70869	6.98121	1.41331	4.93961	7.8278e-07	9.97181e-05
PGSC0003DMG400019091	2.45321	0.836166	-1.86088	0.548718	-3.39133	0.000695542	0.0147172
PGSC0003DMG400005388	26.9024	72.2838	1.78692	0.502029	3.55938	0.000371725	0.00939372
PGSC0003DMG400015930	2.39055	0.771401	-1.72525	0.491831	-3.50781	0.00045182	0.0108128
PGSC0003DMG400033608	0.171652	1.03546	2.92903	0.975358	3.00302	0.00267311	0.0378082
PGSC0003DMG400014461	1.93261	0.321806	-5.03733	1.09774	-4.58881	4.45773e-06	0.000383164
PGSC0003DMG400028652	4.5546	0.86293	-2.69031	0.647801	-4.15299	3.28164e-05	0.00166366
PGSC0003DMG400028650	11.789	0.153919	-7.45351	1.16785	-6.38226	1.74495e-10	7.60461e-08
PGSC0003DMG400028648	23.9142	10.0328	-1.18453	0.368067	-3.21826	0.00128972	0.0227832
PGSC0003DMG400005010	5.25906	2.26105	-1.7134	0.472497	-3.62626	0.000287557	0.00781533
PGSC0003DMG400004257	15.9295	43.0332	1.64951	0.279028	5.91161	3.38774e-09	1.00184e-06
PGSC0003DMG401010796	5.08202	16.0642	1.72865	0.206589	8.36756	5.88259e-17	1.21774e-13
PGSC0003DMG400018801	1.19896	16.2329	4.1867	0.701609	5.96729	2.41233e-09	7.39811e-07
PGSC0003DMG400016959	83.5063	32.0132	-1.34281	0.285178	-4.70867	2.49335e-06	0.000248745
PGSC0003DMG400011548	19.829	137.408	2.87496	0.840483	3.42061	0.000624811	0.0136007
PGSC0003DMG400015412	0.807376	7.09833	3.03219	0.697608	4.34655	1.38293e-05	0.000892294
PGSC0003DMG400029416	21.3094	8.51882	-1.39379	0.385132	-3.61899	0.000295761	0.00796475
PGSC0003DMG400029406	14.3901	0.493911	-4.88332	0.910952	-5.36068	8.29086e-08	1.54436e-05
PGSC0003DMG400029374	3.25823	1.6028	-1.3289	0.412542	-3.22126	0.0012763	0.0226623
PGSC0003DMG400029355	46.7171	22.7332	-1.08768	0.282577	-3.84915	0.000118528	0.00424259
PGSC0003DMG400004573	31.4629	2.69254	-3.58312	0.491881	-7.28454	3.22778e-13	2.4209e-10
PGSC0003DMG400004576	8.86264	164.949	4.11614	1.02288	4.02409	5.71958e-05	0.00253262
PGSC0003DMG400004597	2.5748	0.223928	-3.32887	1.09756	-3.03297	0.00242156	0.0351162
PGSC0003DMG400004608	48.0505	93.9125	1.01759	0.325714	3.12419	0.00178294	0.0281639
PGSC0003DMG400004626	0.0509242	3.38666	6.03814	1.52037	3.97148	7.14265e-05	0.00293706
PGSC0003DMG400004639	146.234	37.5782	-2.05506	0.536475	-3.83068	0.000127789	0.0044773
PGSC0003DMG401023845	0.0174886	0.556927	5.25133	1.78503	2.94186	0.00326242	0.0430387
PGSC0003DMG400023843	0.336321	2.47281	3.46293	1.02059	3.39305	0.000691187	0.0146625
PGSC0003DMG400015334	22.5377	10.4355	-1.1653	0.299075	-3.89636	9.76501e-05	0.00370906
PGSC0003DMG400015310	7.34012	32.0409	2.22615	0.704687	3.15906	0.00158278	0.0262293
PGSC0003DMG400007849	95.3977	198.926	1.13278	0.358448	3.16025	0.00157636	0.0261995
PGSC0003DMG400007850	2.9543	6.71906	2.05368	0.588796	3.48794	0.000486765	0.0114288
PGSC0003DMG400007851	10.7198	32.7143	1.76822	0.600725	2.94348	0.00324547	0.0429519
PGSC0003DMG400007880	5.53714	25.8319	2.64958	0.77228	3.43086	0.000601673	0.0132384
PGSC0003DMG400007887	4.6984	18.694	1.95469	0.615008	3.17832	0.0014813	0.0251248
PGSC0003DMG400000332	3.27604	26.5831	3.20496	0.833386	3.84571	0.000120206	0.00427799
PGSC0003DMG400000333	23.2228	8.88895	-1.34195	0.387875	-3.45975	0.000540684	0.0123221
PGSC0003DMG400000340	30.1155	12.6231	-1.15742	0.387144	-2.98963	0.0027932	0.0389923
PGSC0003DMG400020666	36.8934	100.907	1.55273	0.456329	3.40266	0.000667322	0.0142774
PGSC0003DMG400004291	47.8184	19.3942	-1.22856	0.342401	-3.58809	0.000333111	0.0086829
PGSC0003DMG400013898	2.19732	5.8331	1.47491	0.502982	2.93233	0.00336433	0.0439628
PGSC0003DMG400015123	1.03028	0.539395	-1.8131	0.495316	-3.6605	0.000251723	0.00708963
PGSC0003DMG400027868	7.35823	16.4891	1.25814	0.250578	5.02094	5.14195e-07	7.09618e-05
PGSC0003DMG400012852	5.24602	22.7226	2.24801	0.759779	2.95876	0.00308875	0.0415868
PGSC0003DMG400020384	28.6092	78.8437	1.45298	0.476484	3.04938	0.00229314	0.0337864
PGSC0003DMG400009611	7.39805	1.98257	-1.78239	0.536206	-3.32407	0.000887127	0.0175594
PGSC0003DMG400020528	13.1335	6.11436	-1.27475	0.433533	-2.94038	0.00327814	0.0431773
PGSC0003DMG400030092	42.2587	19.7761	-1.03677	0.188266	-5.50695	3.65098e-08	7.81845e-06
PGSC0003DMG400019989	32.1315	14.1849	-1.22275	0.306195	-3.99337	6.51397e-05	0.00275662
PGSC0003DMG400014459	64.7234	24.8764	-1.35083	0.427461	-3.16013	0.00157697	0.0261995
PGSC0003DMG400014449	2.4271	5.66002	1.4783	0.376165	3.92993	8.49723e-05	0.00334516
PGSC0003DMG400014442	10.2669	59.9292	2.58182	0.881086	2.93027	0.00338662	0.0441844
PGSC0003DMG402028626	19.8923	5.54027	-1.65377	0.457362	-3.61589	0.000299322	0.00802099
PGSC0003DMG400028620	9.68805	3.11311	-1.82533	0.447112	-4.08249	4.45563e-05	0.00212851
PGSC0003DMG400007572	1.01693	0.250053	-2.46571	0.835933	-2.94965	0.00318133	0.0424358
PGSC0003DMG400007571	31.8293	6.69913	-2.00654	0.447702	-4.48186	7.39946e-06	0.000560396
PGSC0003DMG400004374	17.0472	7.91444	-1.08456	0.232549	-4.66379	3.10437e-06	0.000295462
PGSC0003DMG400004995	26.4577	14.3073	-1.00057	0.317754	-3.14887	0.00163901	0.0268567
PGSC0003DMG400018793	2.9216	0.641304	-2.50046	0.57138	-4.37617	1.20782e-05	0.000808718
PGSC0003DMG400018789	84.1731	438.284	2.46775	0.592716	4.16346	3.13466e-05	0.00160222
PGSC0003DMG400016952	8.04436	4.62893	-1.08252	0.337733	-3.20526	0.00134941	0.0235399
PGSC0003DMG400008553	43.1508	203.613	2.33362	0.588548	3.96504	7.33834e-05	0.0029933
PGSC0003DMG400017764	1.27625	0.297136	-2.56565	0.838289	-3.06058	0.00220907	0.0328203
PGSC0003DMG400015442	0.68499	3.35158	2.57933	0.611275	4.21959	2.44749e-05	0.00133293
PGSC0003DMG400029318	2.61575	4.68951	1.11686	0.353092	3.16309	0.00156103	0.0260426
PGSC0003DMG400008625	0.119417	2.5266	4.59558	1.36068	3.37742	0.000731705	0.0152103
PGSC0003DMG400016860	0.0679286	1.13015	5.28517	1.26156	4.18939	2.79701e-05	0.00145968
PGSC0003DMG400004671	2.73548	6.61128	1.26537	0.309533	4.08802	4.3508e-05	0.00209454
PGSC0003DMG400004675	2.0969	10.593	2.6454	0.804067	3.29002	0.0010018	0.0192035
PGSC0003DMG400004682	24.5592	10.1404	-1.25233	0.340655	-3.67625	0.000236689	0.00678155
PGSC0003DMG400037636	30.3834	5.51369	-2.5826	0.824113	-3.13379	0.00172563	0.0276224
PGSC0003DMG400004712	0.211019	1.56252	2.98048	0.930617	3.2027	0.00136148	0.023717

## Sheet: BP1 24hpi vs 12hpi
Significant_DE_Gene	B12_FPKM	B24_FPKM	log2FoldChange	lfcSE	stat	pvalue	padj
PGSC0003DMG400018892	4.4121	0.842986	-3.14049	0.984565	-3.18972	0.0014241	0.0162843
PGSC0003DMG400021882	13.4454	32.3983	1.36426	0.494882	2.75673	0.00583825	0.045498
PGSC0003DMG401017077	5.69457	2.5834	-1.0663	0.350358	-3.04346	0.00233876	0.0234069
PGSC0003DMG400026794	69.6712	24.3756	-1.6296	0.307762	-5.29502	1.19005e-07	9.9882e-06
PGSC0003DMG400023234	8.92923	50.1534	2.72982	0.479599	5.69187	1.25654e-08	1.64717e-06
PGSC0003DMG400017997	4.42542	19.4933	2.15552	0.522647	4.12424	3.71959e-05	0.00103267
PGSC0003DMG400017999	1.50822	11.3736	3.11653	0.357927	8.70715	3.11598e-18	6.60353e-15
PGSC0003DMG400015081	0.245234	0.799652	1.32756	0.481744	2.75573	0.00585611	0.0455712
PGSC0003DMG400002414	124.875	321.12	1.33889	0.488325	2.74179	0.00611052	0.0470186
PGSC0003DMG400003427	1.42092	0.761393	-1.46746	0.470999	-3.11564	0.00183547	0.0195632
PGSC0003DMG400001278	28.2977	55.6672	1.07974	0.26219	4.11815	3.8193e-05	0.00105574
PGSC0003DMG400007759	13.722	31.1245	1.24355	0.348359	3.56975	0.000357328	0.00579172
PGSC0003DMG400031513	7.29359	19.4171	1.63233	0.588744	2.77256	0.00556167	0.0439524
PGSC0003DMG400019100	3.01567	6.57733	1.26659	0.445159	2.84526	0.00443756	0.0371574
PGSC0003DMG400016110	34.4236	97.8088	1.33604	0.395693	3.37646	0.000734238	0.00989472
PGSC0003DMG400019082	2.01291	13.5871	2.75773	0.639575	4.31182	1.61918e-05	0.00052724
PGSC0003DMG400016095	2.62468	16.4313	1.53887	0.374253	4.11183	3.92527e-05	0.00107568
PGSC0003DMG400018069	1.31392	6.45758	2.04806	0.461775	4.43519	9.19895e-06	0.000333721
PGSC0003DMG400032289	118.108	709.748	2.61988	0.504265	5.19544	2.04238e-07	1.51976e-05
PGSC0003DMG400035769	12.2093	1.80872	-2.72918	0.765711	-3.56424	0.000364912	0.00586486
PGSC0003DMG400026885	14.1259	2.09455	-2.76354	0.963808	-2.86731	0.00413974	0.0352925
PGSC0003DMG400036817	2.78314	0.507487	-3.15644	0.911049	-3.46462	0.000530986	0.00781089
PGSC0003DMG400008804	10.2254	78.5626	2.96166	0.536038	5.52509	3.29314e-08	3.64121e-06
PGSC0003DMG400007782	86.8715	309.527	1.80976	0.544862	3.32151	0.000895326	0.0114475
PGSC0003DMG400031729	1.26835	6.11495	2.37192	0.544033	4.35989	1.30128e-05	0.000442418
PGSC0003DMG400002479	281.065	853.902	1.58621	0.486939	3.2575	0.00112397	0.013688
PGSC0003DMG400031896	7.50191	23.5783	1.38057	0.380458	3.62871	0.000284838	0.00485366
PGSC0003DMG401031907	2.45689	7.23974	1.19013	0.373301	3.18812	0.00143201	0.0163407
PGSC0003DMG400033858	89.0373	386.589	2.20026	0.608662	3.61491	0.000300454	0.00507697
PGSC0003DMG400033006	1.77186	0.109728	-4.07122	1.47137	-2.76696	0.00565811	0.0444796
PGSC0003DMG400009771	7.24882	25.1576	1.92709	0.39924	4.82689	1.38683e-06	6.9426e-05
PGSC0003DMG400001934	1.79476	20.171	3.34137	0.641094	5.21198	1.86837e-07	1.42686e-05
PGSC0003DMG400001937	21.8598	6.57273	-1.60928	0.412433	-3.90192	9.54327e-05	0.00211591
PGSC0003DMG400001942	1.55066	8.14228	2.43128	0.630195	3.85798	0.000114329	0.00243509
PGSC0003DMG400042669	0.598258	4.74046	3.54317	0.908479	3.90012	9.61469e-05	0.00211808
PGSC0003DMG400002345	1.13179	5.25046	1.93252	0.505656	3.82181	0.000132474	0.00272789
PGSC0003DMG400016011	13.0124	2.85725	-2.31215	0.587973	-3.9324	8.41004e-05	0.00191302
PGSC0003DMG400001249	0.699735	0.159095	-4.33193	1.40488	-3.08349	0.00204588	0.021133
PGSC0003DMG402009791	0.804	7.34008	3.46477	0.431755	8.02484	1.01657e-15	1.0341e-12
PGSC0003DMG400002412	4.06974	10.2728	1.53597	0.342449	4.48524	7.28333e-06	0.000273189
PGSC0003DMG400009836	0.673423	4.1252	2.43494	0.624812	3.89707	9.73626e-05	0.00213451
PGSC0003DMG400029237	452.746	99.4037	-2.19824	0.422685	-5.20066	1.98585e-07	1.49415e-05
PGSC0003DMG400017135	4.49757	34.3685	2.8355	0.436767	6.49202	8.46951e-11	2.24363e-08
PGSC0003DMG400010952	0.373278	1.27648	2.45826	0.736461	3.33793	0.000844043	0.0109788
PGSC0003DMG400031877	2.06103	13.7743	2.4869	0.777396	3.19901	0.00137902	0.0159626
PGSC0003DMG400032804	2.07266	4.14488	1.17588	0.341851	3.43975	0.000582245	0.00833771
PGSC0003DMG400029249	1.27311	0.124646	-2.5495	0.834063	-3.05673	0.00223769	0.022654
PGSC0003DMG400007760	10.9069	27.7693	1.30954	0.452447	2.89434	0.00379958	0.0330236
PGSC0003DMG400019083	5.6604	13.4753	1.20852	0.405101	2.98327	0.00285191	0.0269717
PGSC0003DMG400029239	13.1611	57.7654	2.11877	0.545624	3.8832	0.000103091	0.00223639
PGSC0003DMG400032292	4.85028	0.62196	-4.00024	1.11247	-3.59583	0.000323357	0.00534674
PGSC0003DMG402033165	2.20476	5.14362	1.38142	0.368124	3.75261	0.000175005	0.00338189
PGSC0003DMG400003495	77.9068	299.752	1.97361	0.588769	3.3521	0.000802011	0.0105569
PGSC0003DMG402031907	10.5473	20.3596	1.53181	0.343315	4.46181	8.1271e-06	0.000300407
PGSC0003DMG400031910	0.834209	5.84021	3.80325	1.267	3.00179	0.002684	0.0257088
PGSC0003DMG400031557	2.92403	11.8729	1.73181	0.479463	3.61198	0.000303868	0.00512105
PGSC0003DMG400032467	2.32981	0.221111	-3.45472	1.26934	-2.72166	0.00649552	0.0492656
PGSC0003DMG400022764	12.5496	5.63364	-1.28933	0.453343	-2.84406	0.00445432	0.0372625
PGSC0003DMG400022775	7.79579	0.666848	-3.30441	0.821202	-4.02387	5.72496e-05	0.00143865
PGSC0003DMG400022778	31.3334	99.742	1.68408	0.464015	3.62938	0.000284105	0.00484905
PGSC0003DMG400032122	6.79642	20.3697	1.61229	0.409626	3.936	8.28515e-05	0.00189478
PGSC0003DMG400032124	543.567	227.191	-1.29096	0.408865	-3.15743	0.00159164	0.0175529
PGSC0003DMG400032149	0.443134	2.80668	3.10173	0.82769	3.74745	0.000178638	0.00343122
PGSC0003DMG400021356	5.26022	0.184762	-4.75093	1.56321	-3.03922	0.0023719	0.0236295
PGSC0003DMG400010706	0.671585	0.0557434	-4.82139	1.74448	-2.7638	0.00571332	0.0447614
PGSC0003DMG400010704	3.87568	18.1522	2.2627	0.429373	5.26977	1.36595e-07	1.11696e-05
PGSC0003DMG400022716	5.80313	22.0547	1.80048	0.411619	4.37415	1.21908e-05	0.000419519
PGSC0003DMG400022715	5.16103	15.0189	1.58325	0.504982	3.13526	0.00171705	0.0186131
PGSC0003DMG401022708	1.60128	8.97904	2.06834	0.466434	4.43437	9.23423e-06	0.000334524
PGSC0003DMG400022700	4.36532	12.6589	1.12377	0.398257	2.82172	0.0047767	0.0392238
PGSC0003DMG400011708	1.68326	7.07565	2.20435	0.561414	3.92642	8.62192e-05	0.00194728
PGSC0003DMG400006242	15.4185	5.46313	-1.69215	0.509876	-3.31875	0.000904226	0.0115207
PGSC0003DMG400009613	9.58384	20.5141	1.05996	0.205639	5.15447	2.54347e-07	1.80788e-05
PGSC0003DMG400000869	2.16137	0.443721	-2.6481	0.666291	-3.97439	7.05603e-05	0.0016849
PGSC0003DMG400017908	9.30536	17.0662	1.16439	0.313962	3.7087	0.000208323	0.00382014
PGSC0003DMG401033888	1.42869	6.38569	2.30931	0.765653	3.01613	0.00256026	0.0249082
PGSC0003DMG400008611	3.29505	8.88416	1.34272	0.491814	2.73013	0.00633091	0.0482763
PGSC0003DMG400026779	5.61155	37.8843	2.7354	0.53178	5.14385	2.69169e-07	1.88056e-05
PGSC0003DMG400007556	8.0175	20.9371	1.50655	0.377723	3.98852	6.64875e-05	0.00161033
PGSC0003DMG401004193	2.42591	5.55621	1.25845	0.347367	3.62283	0.000291395	0.00494691
PGSC0003DMG400011309	3.18116	0.354103	-3.54798	0.973373	-3.64504	0.00026735	0.00463145
PGSC0003DMG400022677	51.4993	7.00461	-2.97915	0.812157	-3.66819	0.00024427	0.004338
PGSC0003DMG400022674	1.47885	12.8847	3.00705	0.797665	3.76982	0.000163366	0.00320816
PGSC0003DMG400010664	323.845	830.752	1.32563	0.254666	5.20537	1.93612e-07	1.4654e-05
PGSC0003DMG400032093	7.2459	15.327	1.32693	0.38292	3.46531	0.000529629	0.00779907
PGSC0003DMG400033120	1.82233	7.02256	2.21547	0.762894	2.90403	0.00368394	0.0323189
PGSC0003DMG400008984	175.956	27.2724	-2.7043	0.787506	-3.434	0.000594745	0.00846863
PGSC0003DMG400009021	4.36432	0.498524	-4.29965	0.924066	-4.65297	3.27193e-06	0.000141242
PGSC0003DMG400005215	1.42587	11.0934	2.65394	0.819504	3.23847	0.00120172	0.0144156
PGSC0003DMG402005194	3.61238	1.66227	-1.33732	0.452393	-2.9561	0.00311558	0.0286554
PGSC0003DMG400006764	5.07477	1.58521	-1.97137	0.299189	-6.58904	4.42667e-11	1.26245e-08
PGSC0003DMG400006788	42.0155	2.29336	-4.10196	1.09728	-3.73828	0.000185285	0.00351378
PGSC0003DMG400006789	33.8567	1.65901	-4.86608	1.39009	-3.50056	0.00046429	0.00704193
PGSC0003DMG400006796	0.983091	5.50883	2.84207	0.648693	4.38122	1.18018e-05	0.000410015
PGSC0003DMG400006801	7.29487	14.4569	1.09258	0.313303	3.48729	0.000487938	0.00731218
PGSC0003DMG400025263	214.33	85.3255	-1.33399	0.321895	-4.14418	3.41027e-05	0.000960428
PGSC0003DMG400031131	34.8665	15.5342	-1.23108	0.334462	-3.68078	0.000232517	0.00417595
PGSC0003DMG400001688	90.6026	246.369	1.41898	0.359201	3.95038	7.80273e-05	0.00181216
PGSC0003DMG400001692	1.09857	4.50823	2.31488	0.750499	3.08446	0.00203922	0.0210982
PGSC0003DMG400026022	0.109182	5.4001	6.04383	1.41906	4.25902	2.05323e-05	0.000641471
PGSC0003DMG400012769	15.1006	2.74196	-2.56528	0.382957	-6.69862	2.104e-11	6.68835e-09
PGSC0003DMG400017053	20.0832	9.46658	-1.11546	0.348803	-3.19796	0.00138402	0.0159913
PGSC0003DMG400000003	3.73954	11.7182	1.74387	0.519277	3.35827	0.000784329	0.0103756
PGSC0003DMG400000021	8.18932	47.0621	2.59988	0.369974	7.02719	2.10731e-12	9.23982e-10
PGSC0003DMG400000045	34.7809	72.2932	1.0327	0.359404	2.87336	0.00406129	0.0347402
PGSC0003DMG400000064	23.7337	10.2845	-1.2477	0.420904	-2.96434	0.00303331	0.0281739
PGSC0003DMG400000066	17.0111	6.27779	-1.57861	0.540048	-2.9231	0.00346565	0.0310007
PGSC0003DMG400000125	19.2857	40.6377	1.2612	0.291071	4.33296	1.47117e-05	0.000486397
PGSC0003DMG400003288	8.06766	19.6478	1.04682	0.34423	3.04104	0.00235764	0.0235496
PGSC0003DMG400003289	214.002	72.8363	-1.56416	0.515195	-3.03605	0.00239698	0.0237744
PGSC0003DMG400019454	87.6614	238.563	1.4066	0.265782	5.29233	1.20767e-07	1.00696e-05
PGSC0003DMG400019439	2.73973	0.346018	-3.1804	0.838314	-3.79381	0.000148354	0.00296603
PGSC0003DMG400022504	15.9955	37.1967	1.17145	0.389585	3.00693	0.00263904	0.0253737
PGSC0003DMG400022495	3.2094	6.71575	1.0988	0.263026	4.17755	2.94666e-05	0.00085349
PGSC0003DMG400022490	25.9447	74.0048	1.4687	0.49565	2.96319	0.00304471	0.0282385
PGSC0003DMG400028560	5.43652	1.99689	-1.8203	0.442259	-4.11592	3.85639e-05	0.00106253
PGSC0003DMG401028565	1.09549	3.555	1.72874	0.543015	3.18359	0.00145461	0.0164703
PGSC0003DMG400028568	2.24445	12.1449	2.57887	0.502164	5.13551	2.81378e-07	1.94979e-05
PGSC0003DMG401028569	12.1749	6.08478	-1.163	0.284021	-4.09478	4.2257e-05	0.00113839
PGSC0003DMG402028574	8.58451	28.1726	1.59455	0.438969	3.63249	0.0002807	0.0048006
PGSC0003DMG400028575	2.88412	1.3327	-1.15247	0.379633	-3.03575	0.00239942	0.0237894
PGSC0003DMG400024720	77.9174	275.954	1.73469	0.312732	5.54688	2.90806e-08	3.28665e-06
PGSC0003DMG400002804	798.387	21.3799	-5.20123	0.737396	-7.05351	1.74455e-12	8.06646e-10
PGSC0003DMG401002803	4.81767	2.28963	-1.0913	0.311304	-3.50558	0.000455614	0.00695481
PGSC0003DMG401018293	9.96855	0.21539	-6.46826	1.33042	-4.86181	1.16316e-06	6.01227e-05
PGSC0003DMG400018283	62.8542	189.408	1.53392	0.376139	4.07807	4.54102e-05	0.00119795
PGSC0003DMG400018264	25.4997	12.7922	-1.14777	0.204294	-5.61826	1.92895e-08	2.32489e-06
PGSC0003DMG400018262	2.84726	0.859152	-1.89707	0.479262	-3.95831	7.54804e-05	0.00176753
PGSC0003DMG400018256	1.831	3.50265	1.08544	0.243966	4.44916	8.6208e-06	0.000316814
PGSC0003DMG400018255	3.99577	8.87502	1.21027	0.311588	3.88419	0.00010267	0.00222973
PGSC0003DMG400020724	0.82865	0.0904377	-4.85909	1.37545	-3.53273	0.000411295	0.00642091
PGSC0003DMG400020719	3.94581	11.447	1.68644	0.38346	4.39796	1.09273e-05	0.000382772
PGSC0003DMG401024894	17.0906	4.16515	-2.40151	0.560324	-4.28593	1.8198e-05	0.000583978
PGSC0003DMG400024895	47.1743	198.022	2.21663	0.336482	6.58767	4.4678e-11	1.26245e-08
PGSC0003DMG400023801	3.31508	11.7992	1.89113	0.385593	4.90448	9.36767e-07	5.06871e-05
PGSC0003DMG400023797	35.4562	107.917	1.52895	0.333218	4.58844	4.46579e-06	0.000182882
PGSC0003DMG400012591	17.4929	53.736	1.40522	0.366371	3.8355	0.000125307	0.00260776
PGSC0003DMG400012590	35.1591	86.234	1.13419	0.357292	3.17441	0.0015014	0.0168177
PGSC0003DMG400012589	678.948	122.032	-2.48886	0.730643	-3.40639	0.00065827	0.00915279
PGSC0003DMG400012584	40.9925	16.9099	-1.38086	0.474969	-2.90727	0.00364597	0.0320833
PGSC0003DMG400033566	1.23769	8.84846	3.24175	0.785141	4.12887	3.64549e-05	0.00101321
PGSC0003DMG400033586	31.3403	87.8221	1.45618	0.502254	2.8993	0.00373998	0.0326283
PGSC0003DMG400005108	5.91006	0.643233	-3.9348	0.781112	-5.03743	4.71823e-07	2.99973e-05
PGSC0003DMG400025737	0.302224	7.13775	5.29693	1.05679	5.01228	5.37888e-07	3.32823e-05
PGSC0003DMG400025747	141.71	22.2309	-2.54304	0.677008	-3.75629	0.000172448	0.00334262
PGSC0003DMG400034322	22.1178	2.23744	-3.08448	0.738243	-4.17813	2.93919e-05	0.000852341
PGSC0003DMG400025752	4.5762	9.99858	1.00275	0.327073	3.06585	0.00217055	0.0221151
PGSC0003DMG401025767	105.995	306.899	1.51444	0.451253	3.35609	0.000790541	0.0104275
PGSC0003DMG400025797	6.84038	0.205896	-5.11388	1.06017	-4.82363	1.40972e-06	7.01577e-05
PGSC0003DMG400025815	13.1063	28.2051	1.11911	0.258011	4.33746	1.44136e-05	0.000479781
PGSC0003DMG400025949	7.47162	19.7449	1.2039	0.344845	3.49114	0.00048096	0.00722463
PGSC0003DMG400025953	136.592	516.539	1.91822	0.540148	3.55129	0.000383352	0.00609695
PGSC0003DMG400025954	20.9262	56.5492	1.71234	0.474099	3.61179	0.000304094	0.00512146
PGSC0003DMG400025160	21.7887	91.8946	2.03974	0.412176	4.9487	7.47091e-07	4.28877e-05
PGSC0003DMG400000717	4.05557	7.65754	1.15348	0.379812	3.03697	0.00238966	0.0237204
PGSC0003DMG400000718	3.63568	19.747	2.15293	0.401301	5.36488	8.10039e-08	7.41011e-06
PGSC0003DMG400000719	2.06962	5.26595	1.52492	0.478726	3.18537	0.00144567	0.0164055
PGSC0003DMG400030958	0.697576	0.0709896	-5.14493	1.64565	-3.12639	0.00176969	0.0190377
PGSC0003DMG400001624	39.4489	16.4379	-1.40029	0.505283	-2.77131	0.00558319	0.0440404
PGSC0003DMG400001623	6.60502	1.39157	-2.20564	0.673182	-3.27643	0.00105128	0.0129719
PGSC0003DMG400001621	4.18113	31.571	2.86518	0.578767	4.95049	7.40258e-07	4.26882e-05
PGSC0003DMG400006186	12.4929	97.8828	2.87559	0.602042	4.7764	1.78465e-06	8.49917e-05
PGSC0003DMG400018657	7.33446	20.9613	1.46498	0.392967	3.72799	0.000193015	0.00363597
PGSC0003DMG400018650	13.7678	4.40504	-1.74511	0.44504	-3.92124	8.80936e-05	0.00197907
PGSC0003DMG400014664	3.92387	8.74567	1.12937	0.366784	3.0791	0.00207625	0.0213856
PGSC0003DMG400022795	7.8372	81.0238	3.58159	0.740105	4.8393	1.30299e-06	6.60085e-05
PGSC0003DMG400021343	3.60477	37.4245	3.38481	0.610302	5.54612	2.92078e-08	3.28665e-06
PGSC0003DMG400021327	8.75598	0.947434	-3.56111	1.00215	-3.55346	0.000380195	0.00605811
PGSC0003DMG400021325	33.6988	2.22072	-3.90738	1.11027	-3.51931	0.000432671	0.00670114
PGSC0003DMG400021322	5.99152	22.3478	1.80133	0.330232	5.45473	4.90467e-08	5.02946e-06
PGSC0003DMG400016361	5.08277	9.56237	1.06848	0.275612	3.87674	0.000105865	0.00228156
PGSC0003DMG400008711	30.5463	3.35969	-3.1981	0.704536	-4.5393	5.64412e-06	0.000221848
PGSC0003DMG400011891	117.755	51.7546	-1.28291	0.340693	-3.76561	0.000166146	0.00324521
PGSC0003DMG400006247	3.86035	17.3653	2.66592	0.42084	6.33474	2.37738e-10	5.59807e-08
PGSC0003DMG400025627	32.5522	13.2088	-1.33553	0.221992	-6.01613	1.78635e-09	3.17684e-07
PGSC0003DMG400017095	15.5327	35.5979	1.25196	0.247457	5.05931	4.20781e-07	2.7368e-05
PGSC0003DMG400014986	1.68866	2.93006	1.39405	0.476821	2.92363	0.00345976	0.0309697
PGSC0003DMG400007552	52.1722	24.2839	-1.141	0.340597	-3.35001	0.000808087	0.0106149
PGSC0003DMG400001203	4.10232	12.5412	1.71984	0.479237	3.5887	0.000332334	0.00547737
PGSC0003DMG400036067	31.2873	6.34655	-2.29753	0.718042	-3.19971	0.00137566	0.015931
PGSC0003DMG400004191	3.69837	9.09389	1.33809	0.435484	3.07264	0.00212174	0.0217485
PGSC0003DMG400011336	470.179	106.95	-2.13308	0.708866	-3.00915	0.0026198	0.0252364
PGSC0003DMG400004355	22.9905	63.2695	1.42184	0.420099	3.38453	0.000713008	0.00972252
PGSC0003DMG400009026	5.16637	11.3207	1.21969	0.422774	2.88497	0.00391455	0.033769
PGSC0003DMG400009028	4.57305	1.92354	-1.30999	0.445422	-2.94101	0.00327141	0.0296914
PGSC0003DMG400009042	0.516173	7.58277	4.79325	1.38435	3.46245	0.000535278	0.00784298
PGSC0003DMG400009049	5.71124	12.1727	1.27992	0.188629	6.78538	1.15784e-11	3.87436e-09
PGSC0003DMG400009051	84.5624	30.1218	-1.51484	0.396867	-3.81698	0.000135094	0.00276745
PGSC0003DMG400017955	6.84058	16.3877	1.26232	0.338022	3.73444	0.00018813	0.00356243
PGSC0003DMG402006771	42.289	5.31589	-2.97234	0.62307	-4.77048	1.83792e-06	8.70392e-05
PGSC0003DMG400006854	18.7522	7.03635	-1.43979	0.489222	-2.94302	0.00325032	0.0295844
PGSC0003DMG400006867	6.17307	12.9632	1.10049	0.328727	3.34774	0.000814748	0.0106914
PGSC0003DMG400006872	19.7758	52.0137	1.34221	0.328849	4.08154	4.47391e-05	0.00118764
PGSC0003DMG400006311	20.6831	9.11283	-1.10749	0.271896	-4.07322	4.63685e-05	0.00121944
PGSC0003DMG400028988	3.79817	0.400465	-3.88486	1.17666	-3.30161	0.000961316	0.0121084
PGSC0003DMG400028985	7.9873	22.2792	1.39218	0.294356	4.72958	2.24983e-06	0.000103839
PGSC0003DMG400031110	0.0557574	0.720675	6.26809	1.56217	4.01243	6.00975e-05	0.00149398
PGSC0003DMG400001821	3.59657	0.436654	-4.10754	1.13957	-3.60448	0.000312778	0.0052159
PGSC0003DMG400001823	25.7173	9.08673	-1.48991	0.515699	-2.8891	0.00386342	0.0334755
PGSC0003DMG400001700	67.9262	24.8642	-1.45029	0.278942	-5.19926	2.00085e-07	1.50099e-05
PGSC0003DMG400026001	89.0103	10.879	-3.09752	0.419274	-7.38782	1.49252e-13	9.4891e-11
PGSC0003DMG400025992	1.44981	5.14197	1.71996	0.371579	4.6288	3.67796e-06	0.000154602
PGSC0003DMG400025976	3.8973	19.4823	2.3333	0.563523	4.14056	3.46458e-05	0.000973413
PGSC0003DMG400025957	11.6536	41.7116	1.99265	0.375011	5.31359	1.07489e-07	9.4915e-06
PGSC0003DMG400012760	20.2388	8.56402	-1.05979	0.316844	-3.34485	0.000823281	0.010781
PGSC0003DMG400012753	80.0692	35.9632	-1.3638	0.493547	-2.76326	0.00572273	0.0448128
PGSC0003DMG400000159	25.5761	8.89137	-1.3885	0.228489	-6.07687	1.22554e-09	2.34336e-07
PGSC0003DMG400000204	58.8044	147.231	1.31948	0.384415	3.43245	0.000598163	0.00849825
PGSC0003DMG400000208	139.041	861.194	2.6666	0.404971	6.58468	4.55852e-11	1.27393e-08
PGSC0003DMG400000246	0.302289	0.691985	1.63635	0.500817	3.26736	0.00108556	0.0133045
PGSC0003DMG400027509	17.8457	3.34896	-2.74522	0.729265	-3.76437	0.000166971	0.00325659
PGSC0003DMG402003297	37.2511	5.57631	-2.75118	0.743922	-3.69821	0.000217126	0.00395256
PGSC0003DMG402027501	19.0772	73.27	1.92467	0.348415	5.52408	3.31213e-08	3.64636e-06
PGSC0003DMG400027499	5.22736	1.6254	-2.00275	0.464211	-4.31432	1.60098e-05	0.00052198
PGSC0003DMG400019437	67.1841	213.998	1.238	0.255673	4.84214	1.28447e-06	6.53309e-05
PGSC0003DMG401022475	10.5674	29.7893	1.36076	0.466178	2.91897	0.00351194	0.0312827
PGSC0003DMG400022472	14.505	34.8744	1.26138	0.366052	3.44591	0.000569137	0.00821904
PGSC0003DMG400024752	30.4919	15.301	-1.1118	0.324319	-3.42811	0.000607794	0.00860145
PGSC0003DMG400024755	1978.49	346.308	-2.549	0.905891	-2.8138	0.00489591	0.0398982
PGSC0003DMG400024765	79.4177	13.8975	-2.55122	0.817631	-3.12026	0.00180692	0.01934
PGSC0003DMG400024794	7.75691	0.492776	-3.87092	1.07212	-3.61054	0.000305561	0.00513258
PGSC0003DMG400018234	143.382	47.6441	-1.56873	0.354544	-4.42465	9.65976e-06	0.000346169
PGSC0003DMG401018223	0.712792	7.19349	3.34901	0.554118	6.04386	1.50474e-09	2.75303e-07
PGSC0003DMG400024915	269.819	118.292	-1.16396	0.402181	-2.89411	0.0038024	0.0330368
PGSC0003DMG400004532	0.782378	17.0051	4.16243	0.766878	5.42776	5.70641e-08	5.69097e-06
PGSC0003DMG400023753	1.778	5.81549	2.07145	0.473347	4.37618	1.20775e-05	0.000417315
PGSC0003DMG400012566	0.718364	2.15316	1.78763	0.632016	2.82846	0.0046772	0.0385937
PGSC0003DMG400012562	8.00232	28.2372	1.80415	0.211211	8.54196	1.3197e-17	1.86451e-14
PGSC0003DMG400033583	20.5465	48.6717	1.19091	0.352495	3.3785	0.000728816	0.00987304
PGSC0003DMG400003105	31.9888	12.191	-1.41316	0.39434	-3.5836	0.000338886	0.00557813
PGSC0003DMG400005120	16.8026	51.6972	1.58653	0.299031	5.30557	1.12322e-07	9.77107e-06
PGSC0003DMG400025844	82.9266	6.46982	-3.71171	0.978057	-3.79498	0.000147655	0.0029576
PGSC0003DMG400025850	0.664896	4.04304	2.91267	0.960949	3.03104	0.00243715	0.0240229
PGSC0003DMG400025860	0.0339371	1.12205	4.16486	1.30639	3.18807	0.00143224	0.0163407
PGSC0003DMG400025866	10.5651	24.9685	1.11724	0.308504	3.62148	0.000292926	0.00496958
PGSC0003DMG402025869	17.173	6.2249	-1.62443	0.558027	-2.91103	0.00360243	0.0318152
PGSC0003DMG400025889	10.3313	25.406	1.26897	0.239373	5.30123	1.15022e-07	9.8489e-06
PGSC0003DMG401025899	37.4544	98.8465	1.32997	0.411751	3.23005	0.00123771	0.0147706
PGSC0003DMG400025185	12.964	6.55508	-1.15825	0.232223	-4.98764	6.11205e-07	3.66594e-05
PGSC0003DMG400025191	1.31006	9.59357	3.07233	0.897137	3.42459	0.000615717	0.00868939
PGSC0003DMG400025194	13.4952	180.918	3.55867	0.668544	5.32302	1.02058e-07	9.13885e-06
PGSC0003DMG400000732	8.53342	2.01528	-2.4636	0.90174	-2.73205	0.00629408	0.0480715
PGSC0003DMG400001614	0.833739	2.55712	3.40095	1.08309	3.14005	0.00168918	0.0183973
PGSC0003DMG400001604	7.32897	1.89372	-1.95533	0.608838	-3.21157	0.00132012	0.0154709
PGSC0003DMG400006180	1.74047	0.654943	-1.9513	0.55591	-3.5101	0.000447944	0.00686245
PGSC0003DMG400018637	74.4279	32.5797	-1.22851	0.30036	-4.09011	4.31159e-05	0.00115298
PGSC0003DMG400018635	124.975	55.2148	-1.17233	0.409592	-2.86219	0.00420729	0.0357009
PGSC0003DMG400042313	954.692	267.717	-1.82814	0.578108	-3.16228	0.00156537	0.0173277
PGSC0003DMG400029978	5.89968	15.0398	1.01873	0.34895	2.91941	0.00350694	0.0312562
PGSC0003DMG400014526	13.7339	31.7868	1.32885	0.34717	3.82766	0.000129367	0.00267475
PGSC0003DMG400014532	8.44053	17.2136	1.01327	0.355961	2.84659	0.00441899	0.0370278
PGSC0003DMG400006735	6.92761	26.6741	1.91451	0.482959	3.96413	7.36655e-05	0.00174107
PGSC0003DMG400012924	6.71523	16.4364	1.45127	0.379595	3.82321	0.000131723	0.00271903
PGSC0003DMG400014936	15.384	8.3441	-1.16123	0.171675	-6.7641	1.3414e-11	4.43028e-09
PGSC0003DMG400013091	0.763529	2.52639	1.94159	0.492077	3.9457	7.95681e-05	0.00184122
PGSC0003DMG400012665	17.6544	64.901	1.8529	0.599671	3.08985	0.00200256	0.020812
PGSC0003DMG400021478	1.83099	1.46493	-1.00323	0.367342	-2.73106	0.00631313	0.0481552
PGSC0003DMG400021476	86.864	35.6418	-1.31462	0.420283	-3.12795	0.00176032	0.018969
PGSC0003DMG400021469	1.60855	3.53659	1.00199	0.354934	2.82302	0.00475734	0.0391407
PGSC0003DMG400023891	0.691848	1.87819	1.73936	0.609556	2.85349	0.00432424	0.0364984
PGSC0003DMG400015481	2.30365	1.23755	-1.2077	0.375481	-3.2164	0.00129809	0.0152902
PGSC0003DMG400024182	27.2851	119.666	2.08157	0.699903	2.97408	0.00293865	0.027536
PGSC0003DMG400010411	10.267	5.11263	-1.30153	0.185828	-7.00393	2.48875e-12	1.03214e-09
PGSC0003DMG400010410	15.1724	2.86822	-2.63099	0.629176	-4.18165	2.894e-05	0.000844937
PGSC0003DMG400010402	1.36561	3.89328	1.3632	0.292987	4.65278	3.2749e-06	0.000141242
PGSC0003DMG400025480	625.724	218.733	-1.60801	0.350207	-4.59159	4.39872e-06	0.000180717
PGSC0003DMG400025478	0.169432	0.65626	3.0729	0.977407	3.14393	0.00166695	0.0182097
PGSC0003DMG400000767	1.26826	4.30291	1.96474	0.400186	4.90957	9.12784e-07	4.97501e-05
PGSC0003DMG400000766	91.2756	5.76112	-4.12037	1.28942	-3.19552	0.00139577	0.0160889
PGSC0003DMG400002782	54.6502	165.812	1.52666	0.305409	4.99874	5.77054e-07	3.48576e-05
PGSC0003DMG400025155	3.82361	10.4907	1.33893	0.436251	3.06918	0.00214646	0.0219135
PGSC0003DMG400006892	0.736568	2.15017	1.74662	0.567533	3.07756	0.00208704	0.0214447
PGSC0003DMG400006899	81.9914	17.4507	-1.59656	0.465419	-3.43036	0.000602778	0.0085495
PGSC0003DMG400006903	220.429	31.6692	-2.80683	0.556815	-5.04086	4.63434e-07	2.95378e-05
PGSC0003DMG400006904	37.5243	4.62577	-3.03857	0.740883	-4.10128	4.10868e-05	0.00111513
PGSC0003DMG400006913	8.70208	0.958413	-3.25376	0.604082	-5.38628	7.19296e-08	6.76676e-06
PGSC0003DMG400010447	6.87833	1.79004	-2.17935	0.645383	-3.37683	0.000733252	0.00989472
PGSC0003DMG400010439	26.3252	2.47486	-3.51686	0.716354	-4.90939	9.13582e-07	4.97501e-05
PGSC0003DMG400021194	4.84874	1.86541	-1.55286	0.281048	-5.52524	3.29034e-08	3.64121e-06
PGSC0003DMG400021168	47.3267	130.22	1.4169	0.215994	6.55992	5.38361e-11	1.45649e-08
PGSC0003DMG400008296	25.9887	3.21363	-3.19147	0.319613	-9.98542	1.76553e-23	8.97983e-20
PGSC0003DMG400008297	32.4123	187.685	2.42974	0.452892	5.36493	8.09797e-08	7.41011e-06
PGSC0003DMG400008298	3.74094	23.5492	2.69516	0.598229	4.50524	6.62991e-06	0.000250528
PGSC0003DMG400008299	0.217916	2.66589	3.58542	0.948645	3.77952	0.000157131	0.00310247
PGSC0003DMG400008300	0.787288	9.47378	2.69975	0.53938	5.00529	5.57782e-07	3.41806e-05
PGSC0003DMG400008301	7.23564	68.0723	3.16973	0.582575	5.4409	5.30135e-08	5.35711e-06
PGSC0003DMG400007242	1.41621	0.269906	-4.6106	1.09863	-4.19667	2.70871e-05	0.000800989
PGSC0003DMG400028407	19.854	49.7945	1.57186	0.226176	6.94975	3.65933e-12	1.38896e-09
PGSC0003DMG400028420	10.8739	40.2298	1.98065	0.316698	6.25406	3.9992e-10	8.76755e-08
PGSC0003DMG401028427	0.934028	2.1028	1.08515	0.29266	3.70787	0.000209013	0.00382954
PGSC0003DMG400010222	0.763081	5.98974	2.77314	0.668182	4.15027	3.32081e-05	0.000941274
PGSC0003DMG400022952	35.2042	1.30756	-4.74244	0.773331	-6.13248	8.65188e-10	1.71895e-07
PGSC0003DMG400022953	474.839	13.6017	-5.20714	0.746003	-6.98005	2.95074e-12	1.19111e-09
PGSC0003DMG400029719	24.507	56.0311	1.13318	0.275624	4.11133	3.93386e-05	0.00107688
PGSC0003DMG400022436	31.278	7.40058	-2.26355	0.484632	-4.67066	3.0024e-06	0.000131645
PGSC0003DMG400022426	3.46197	8.51907	1.18016	0.192056	6.14489	8.00203e-10	1.61508e-07
PGSC0003DMG400022402	99.0375	38.8524	-1.24116	0.291442	-4.25867	2.0565e-05	0.000641704
PGSC0003DMG400021709	9.42394	34.701	1.76571	0.33868	5.21352	1.8529e-07	1.41931e-05
PGSC0003DMG400021710	16.112	37.5686	1.15385	0.255061	4.52382	6.07322e-06	0.000235799
PGSC0003DMG400016482	15.4538	57.2513	1.71781	0.438787	3.91491	9.0439e-05	0.00202283
PGSC0003DMG400016478	20.9023	11.1625	-1.00282	0.231496	-4.3319	1.47826e-05	0.000487596
PGSC0003DMG400016473	0.277211	1.57834	3.31266	0.72608	4.56239	5.05737e-06	0.000203182
PGSC0003DMG400016462	0.639899	6.92103	3.91469	0.871081	4.49406	6.98778e-06	0.000263269
PGSC0003DMG400016721	13.5781	32.6664	1.22698	0.412897	2.97163	0.00296221	0.0276549
PGSC0003DMG400016722	3.09253	7.91325	1.47642	0.264693	5.57783	2.43533e-08	2.82798e-06
PGSC0003DMG400016723	2.24731	9.16861	2.02028	0.358201	5.64008	1.69975e-08	2.11893e-06
PGSC0003DMG400001528	17.1509	49.3749	1.49321	0.502208	2.9733	0.00294618	0.0275893
PGSC0003DMG400001544	2.11631	5.16944	1.17749	0.398471	2.95502	0.00312646	0.0287451
PGSC0003DMG400001546	18.2951	3.85889	-2.28226	0.399111	-5.71837	1.07552e-08	1.46265e-06
PGSC0003DMG400003666	13.3138	67.7379	2.43873	0.631723	3.86044	0.000113182	0.00241878
PGSC0003DMG400003641	114.426	5.31708	-4.99531	1.01508	-4.92111	8.60532e-07	4.75743e-05
PGSC0003DMG401003636	8.83572	19.8082	1.19282	0.35326	3.37662	0.000733825	0.00989472
PGSC0003DMG400003623	2.67456	0.0792578	-6.17708	1.6593	-3.7227	0.000197106	0.00367493
PGSC0003DMG400003621	1.31741	3.10576	1.2219	0.405723	3.01166	0.00259825	0.0251145
PGSC0003DMG400003608	4.56643	1.51402	-2.24171	0.531044	-4.22132	2.42874e-05	0.000733498
PGSC0003DMG400012677	4.21854	16.4566	1.93788	0.523564	3.70132	0.000214477	0.00391274
PGSC0003DMG400012674	9.41167	0.974284	-3.3925	0.590307	-5.74701	9.0834e-09	1.29209e-06
PGSC0003DMG400026409	4.15383	20.488	2.82031	0.757175	3.72478	0.000195484	0.00366006
PGSC0003DMG400026404	44.3246	11.3542	-2.041	0.573218	-3.5606	0.000370003	0.00592914
PGSC0003DMG402030595	25.9591	1.40359	-4.16371	0.922351	-4.51424	6.35449e-06	0.000243375
PGSC0003DMG400030608	24.241	9.63925	-1.35354	0.361237	-3.74696	0.000178993	0.00343545
PGSC0003DMG400030612	5.26711	24.961	2.23756	0.615443	3.63569	0.000277242	0.00475744
PGSC0003DMG402030621	0.529469	2.66323	2.27311	0.606518	3.74781	0.000178386	0.00342897
PGSC0003DMG400021401	9.97386	4.08285	-1.17018	0.295697	-3.95736	7.57821e-05	0.00177297
PGSC0003DMG400021407	10.5569	1.15594	-3.54727	1.10539	-3.20905	0.00133175	0.0155642
PGSC0003DMG400024958	31.2671	11.4983	-1.55246	0.334749	-4.63767	3.5235e-06	0.000149095
PGSC0003DMG400004020	13.4649	30.8898	1.19317	0.325784	3.66247	0.000249794	0.00441453
PGSC0003DMG400010112	29.2371	0.295429	-6.24887	1.05369	-5.93044	3.02131e-09	4.86297e-07
PGSC0003DMG400010113	158.492	2.99596	-6.07309	1.42838	-4.25174	2.12115e-05	0.000656239
PGSC0003DMG400010035	24.4827	148.828	2.68545	0.545054	4.92693	8.35301e-07	4.65853e-05
PGSC0003DMG400010045	0.28166	1.54472	2.77899	1.00095	2.77636	0.00549709	0.0436047
PGSC0003DMG402001384	392.828	18.2615	-4.39951	1.45001	-3.03413	0.00241233	0.0238801
PGSC0003DMG400001467	6.05484	14.441	1.20344	0.254804	4.72302	2.3237e-06	0.000106476
PGSC0003DMG400001460	32.7451	6.41676	-2.36706	0.360489	-6.56624	5.16e-11	1.41101e-08
PGSC0003DMG400001459	21.9935	10.146	-1.03649	0.367468	-2.82063	0.004793	0.0393197
PGSC0003DMG400001442	9.87747	23.9217	1.25472	0.248471	5.04977	4.42343e-07	2.84791e-05
PGSC0003DMG400001435	5.41847	13.6628	1.32373	0.342505	3.86485	0.000111158	0.00238129
PGSC0003DMG400001434	93.5713	14.9195	-2.65524	0.571045	-4.64979	3.32274e-06	0.000142523
PGSC0003DMG400001402	8.85173	2.11022	-2.10519	0.62265	-3.38102	0.000722168	0.00981312
PGSC0003DMG400001396	51.3961	3.02287	-4.27606	1.02507	-4.17149	3.0261e-05	0.000871169
PGSC0003DMG400012615	0.382348	3.0696	2.84916	1.01932	2.79517	0.00518719	0.0416926
PGSC0003DMG400012620	2.42434	5.33601	1.19474	0.396585	3.01257	0.00259049	0.0250585
PGSC0003DMG400012625	0.68992	3.3451	2.07137	0.454343	4.55905	5.13866e-06	0.000205797
PGSC0003DMG400020264	41.2992	3.02137	-3.84103	0.726683	-5.2857	1.25224e-07	1.03395e-05
PGSC0003DMG400020261	16.6291	1.53102	-3.2705	0.858275	-3.81054	0.000138661	0.00282781
PGSC0003DMG400020252	20.7174	5.66629	-2.19016	0.440473	-4.9723	6.61639e-07	3.93914e-05
PGSC0003DMG400036713	0.447635	4.51287	3.13086	0.941663	3.32482	0.000884748	0.0113694
PGSC0003DMG400012650	1.49003	3.03526	1.10311	0.337099	3.27236	0.00106655	0.0131285
PGSC0003DMG400021459	8.9743	4.22896	-1.13318	0.280459	-4.04046	5.33463e-05	0.00136347
PGSC0003DMG400019937	26.9053	1.55128	-3.90026	0.959506	-4.06486	4.80613e-05	0.00125513
PGSC0003DMG400012012	3.13496	22.646	2.93211	0.703973	4.1651	3.11223e-05	0.000891296
PGSC0003DMG400046746	13.797	53.9005	2.03728	0.538368	3.78418	0.000154217	0.00306398
PGSC0003DMG400010388	99.564	16.7327	-2.56863	0.465695	-5.51569	3.47423e-08	3.7704e-06
PGSC0003DMG400010387	29.4626	89.1273	1.50845	0.431194	3.4983	0.000468235	0.00708369
PGSC0003DMG402013013	5.13007	33.9141	2.71911	0.478797	5.67904	1.35451e-08	1.72233e-06
PGSC0003DMG400025472	1.39162	0.500062	-1.90485	0.626628	-3.03984	0.00236704	0.0235971
PGSC0003DMG400025470	53.5492	6.96701	-2.96032	0.61219	-4.83562	1.3273e-06	6.68407e-05
PGSC0003DMG400026554	32.5585	86.9556	1.46504	0.392927	3.72853	0.000192599	0.00363173
PGSC0003DMG400026566	75.7893	150.036	1.01118	0.304414	3.32173	0.000894618	0.0114475
PGSC0003DMG400026569	1.88138	6.85668	1.61858	0.54343	2.97845	0.00289709	0.0272067
PGSC0003DMG400025136	6.17015	24.464	2.05438	0.4282	4.79771	1.60488e-06	7.80378e-05
PGSC0003DMG400025129	4.05244	1.41741	-1.5287	0.288154	-5.30516	1.12576e-07	9.77107e-06
PGSC0003DMG400006933	25.5872	49.3853	1.03691	0.119271	8.69377	3.50592e-18	6.85839e-15
PGSC0003DMG400006936	34.4737	1.92265	-4.44339	0.79154	-5.6136	1.98156e-08	2.37703e-06
PGSC0003DMG400006946	4.68908	22.7178	2.48824	0.452195	5.50257	3.74295e-08	3.98271e-06
PGSC0003DMG400006978	5.91134	15.5741	1.34255	0.34949	3.84145	0.000122308	0.00256213
PGSC0003DMG401009425	2.72314	7.75484	1.61104	0.45463	3.54363	0.000394662	0.00622671
PGSC0003DMG400010422	0.471923	1.49068	2.76438	0.863029	3.20311	0.0013595	0.0158334
PGSC0003DMG400010357	66.7301	8.44483	-3.43185	0.995765	-3.44644	0.000568021	0.00821004
PGSC0003DMG400021144	54.0367	223.316	2.02157	0.4844	4.17334	3.00165e-05	0.000867166
PGSC0003DMG400021135	4.11541	8.71024	1.17698	0.372822	3.15696	0.00159422	0.0175662
PGSC0003DMG400021123	16.2463	3.03747	-2.54399	0.372885	-6.82245	8.95032e-12	3.07589e-09
PGSC0003DMG400021112	0.678944	4.62944	2.6618	0.745976	3.56822	0.000359421	0.00581204
PGSC0003DMG400021095	22.5977	6.2543	-1.95318	0.525103	-3.71961	0.000199527	0.00370919
PGSC0003DMG400008309	1.44268	15.518	3.64662	0.715862	5.09402	3.50547e-07	2.37584e-05
PGSC0003DMG400008313	12.7056	41.113	1.62052	0.393698	4.11614	3.85264e-05	0.00106253
PGSC0003DMG400009704	3.67487	20.8264	2.49757	0.729288	3.42467	0.000615541	0.00868939
PGSC0003DMG400003083	16.9469	35.0339	1.09339	0.316762	3.45176	0.000556949	0.00810285
PGSC0003DMG401028453	8.55103	3.45948	-1.47029	0.267696	-5.49239	3.96527e-08	4.18427e-06
PGSC0003DMG400028462	46.0101	18.8338	-1.33058	0.318571	-4.17673	2.95736e-05	0.000855616
PGSC0003DMG402028427	2.73016	5.8666	1.06522	0.379315	2.80827	0.00498085	0.040469
PGSC0003DMG400028474	2.71695	0.537768	-2.47345	0.876899	-2.82068	0.00479222	0.0393197
PGSC0003DMG400031750	9.00799	19.7023	1.10046	0.321173	3.42638	0.000611675	0.00864675
PGSC0003DMG400029700	84.5366	188.907	1.15401	0.371566	3.1058	0.00189763	0.0199828
PGSC0003DMG400029736	257.008	2.58385	-6.76432	1.46523	-4.61656	3.90145e-06	0.000162386
PGSC0003DMG400029690	3.65684	0.129105	-4.79531	1.37756	-3.48101	0.000499536	0.0074596
PGSC0003DMG400022383	71.9998	33.1436	-1.13049	0.358303	-3.15512	0.00160433	0.0176622
PGSC0003DMG400022373	7.94755	23.1891	1.54265	0.498401	3.09521	0.00196674	0.0205152
PGSC0003DMG400022366	1.72308	0.0657346	-4.90642	1.69867	-2.88838	0.0038723	0.0335411
PGSC0003DMG400022365	1.30451	6.50033	2.29606	0.497346	4.61663	3.90025e-06	0.000162386
PGSC0003DMG402022401	12.5287	0.0229378	-9.32316	1.79453	-5.19531	2.0438e-07	1.51976e-05
PGSC0003DMG400021726	0.947627	11.334	3.76058	0.503964	7.46199	8.52229e-14	5.70343e-11
PGSC0003DMG400021727	64.2283	213.374	1.65997	0.380709	4.36021	1.29938e-05	0.000442418
PGSC0003DMG400002090	6.19816	10.7696	1.16174	0.373198	3.11294	0.00185237	0.0197103
PGSC0003DMG400002084	2.69049	0.417097	-3.47462	1.15276	-3.01417	0.00257683	0.0250058
PGSC0003DMG400016460	75.0663	27.7391	-1.4166	0.439731	-3.22152	0.00127511	0.0151317
PGSC0003DMG400016458	2.80862	12.2775	1.98941	0.499972	3.97905	6.91912e-05	0.00166
PGSC0003DMG400016455	17.8517	36.3182	1.05764	0.382755	2.76322	0.00572341	0.0448128
PGSC0003DMG400016453	462.57	1687.11	1.83038	0.466313	3.92521	8.66548e-05	0.00195538
PGSC0003DMG400016448	131.909	285.929	1.13164	0.170336	6.64361	3.06099e-11	9.37879e-09
PGSC0003DMG400016727	55.3816	119.68	1.04715	0.332527	3.14907	0.00163793	0.0179467
PGSC0003DMG400016733	3.37129	10.4585	1.53008	0.278624	5.49158	3.98354e-08	4.18618e-06
PGSC0003DMG400007328	44.6649	8.87085	-2.45657	0.475223	-5.16928	2.34992e-07	1.71698e-05
PGSC0003DMG400007335	9.7247	42.6379	2.05114	0.545708	3.75867	0.000170821	0.00331868
PGSC0003DMG400007338	10.6278	55.5123	2.13242	0.296722	7.18661	6.64205e-13	3.37828e-10
PGSC0003DMG400013670	9.86973	2.39626	-2.32169	0.551413	-4.21043	2.54882e-05	0.000760785
PGSC0003DMG400013666	10.537	4.77859	-1.24834	0.333349	-3.74484	0.000180512	0.00345417
PGSC0003DMG400013667	25.664	8.14853	-1.67466	0.34642	-4.8342	1.33684e-06	6.71883e-05
PGSC0003DMG400003593	11.6609	26.8316	1.23297	0.398373	3.09501	0.00196808	0.0205208
PGSC0003DMG400003574	11.2096	2.00497	-2.4686	0.776401	-3.17954	0.00147511	0.0166283
PGSC0003DMG400003563	2.73966	17.5533	2.65866	0.501442	5.30203	1.14524e-07	9.8394e-06
PGSC0003DMG400003551	3.01993	1.66729	-1.04835	0.374778	-2.79726	0.00515377	0.0415641
PGSC0003DMG400003536	27.6093	11.6243	-1.41655	0.289221	-4.89783	9.69006e-07	5.20989e-05
PGSC0003DMG400003527	16.4754	6.33329	-1.48978	0.251968	-5.91258	3.36798e-09	5.2871e-07
PGSC0003DMG400003518	65.8966	12.3633	-2.32707	0.79474	-2.92809	0.00341047	0.0306364
PGSC0003DMG400012655	64.438	5.34505	-3.57525	1.08978	-3.28069	0.00103553	0.0128149
PGSC0003DMG400026379	34.318	14.3983	-1.1298	0.369864	-3.05465	0.00225325	0.0227752
PGSC0003DMG400030640	28.8162	2.89882	-3.58392	0.502887	-7.12669	1.02809e-12	5.02793e-10
PGSC0003DMG400030672	3.04837	0.301935	-3.53056	1.20024	-2.94155	0.00326572	0.0296751
PGSC0003DMG400030643	7.04279	19.3732	1.36581	0.230631	5.92205	3.17955e-09	5.0537e-07
PGSC0003DMG400030656	25.1699	7.81105	-1.69028	0.416554	-4.05777	4.95426e-05	0.00128301
PGSC0003DMG400030661	56.4748	24.57	-1.29342	0.371328	-3.48322	0.000495425	0.00740691
PGSC0003DMG400030663	110.219	48.4797	-1.13584	0.335007	-3.3905	0.000697652	0.00955926
PGSC0003DMG400021397	0.30212	1.88505	2.3331	0.563503	4.14034	3.46786e-05	0.000973413
PGSC0003DMG400021426	5.82756	0.160011	-5.82776	1.14713	-5.08028	3.7688e-07	2.50246e-05
PGSC0003DMG400024972	18.2745	86.7225	2.18014	0.311342	7.00239	2.51632e-12	1.03214e-09
PGSC0003DMG400024982	121.555	34.3915	-1.77254	0.490685	-3.61238	0.000303403	0.00512
PGSC0003DMG400004035	3.49231	0.730343	-2.48591	0.584433	-4.25354	2.10421e-05	0.000652588
PGSC0003DMG400010065	2.87503	10.5992	1.8744	0.468111	4.00418	6.22327e-05	0.00152912
PGSC0003DMG400010067	13.6228	4.79512	-1.56062	0.42015	-3.71443	0.00020366	0.00377498
PGSC0003DMG400037576	26.8746	55.9446	1.00512	0.222071	4.52614	6.00714e-06	0.00023359
PGSC0003DMG400047346	58.9858	18.4975	-1.63222	0.51588	-3.16396	0.00155641	0.0172653
PGSC0003DMG400010092	0.50493	11.5173	5.4286	0.745959	7.27735	3.40452e-13	1.88218e-10
PGSC0003DMG400010095	23.2944	60.9679	1.43524	0.353242	4.06306	4.84341e-05	0.00126331
PGSC0003DMG401001384	185.276	20.5694	-3.73978	1.14647	-3.26198	0.00110637	0.0134945
PGSC0003DMG400001380	519.165	186.057	-1.48613	0.54066	-2.74872	0.00598277	0.0462877
PGSC0003DMG400001374	15.8105	5.37049	-1.65206	0.441805	-3.73934	0.000184504	0.00351057
PGSC0003DMG400001358	65.8225	12.5711	-2.43447	0.565905	-4.3019	1.69337e-05	0.000548588
PGSC0003DMG400001345	2.22273	4.82725	1.13635	0.376491	3.01826	0.0025423	0.0247703
PGSC0003DMG400001340	8.06246	49.07	2.7036	0.719846	3.7558	0.00017279	0.00334415
PGSC0003DMG400001330	9.61153	3.8693	-1.11436	0.391407	-2.84706	0.00441248	0.0370098
PGSC0003DMG401001316	44.5185	22.0177	-1.07933	0.385446	-2.8002	0.00510709	0.0413099
PGSC0003DMG400001313	67.9369	12.3311	-2.46479	0.661587	-3.72558	0.000194867	0.00365461
PGSC0003DMG400001307	6.78818	1.99132	-1.60493	0.366416	-4.38008	1.18636e-05	0.000411601
PGSC0003DMG400001299	27.407	60.7523	1.19048	0.406649	2.92754	0.0034166	0.0306698
PGSC0003DMG400012641	78.5664	22.9429	-1.78622	0.460735	-3.8769	0.000105796	0.00228156
PGSC0003DMG400020219	2.48751	1.37055	-1.15102	0.422582	-2.72377	0.00645405	0.0489949
PGSC0003DMG400020209	53.9813	15.9586	-1.81049	0.38585	-4.6922	2.70278e-06	0.000120376
PGSC0003DMG400020205	4.30416	18.616	2.03532	0.548052	3.71373	0.000204224	0.00378268
PGSC0003DMG400013392	1.59242	4.50945	1.88364	0.370613	5.08251	3.72479e-07	2.48622e-05
PGSC0003DMG400013405	22.9787	3.9072	-2.46015	0.661173	-3.72089	0.000198523	0.00369323
PGSC0003DMG400013411	23.944	221.794	3.19638	0.458963	6.96435	3.29917e-12	1.29079e-09
PGSC0003DMG400004386	6.07591	0.181506	-5.171	1.41234	-3.6613	0.000250936	0.00442856
PGSC0003DMG400012824	9.65753	57.6694	2.41919	0.498047	4.85734	1.1897e-06	6.10752e-05
PGSC0003DMG401005047	3.69157	0.868236	-2.15047	0.679788	-3.16344	0.00155917	0.0172847
PGSC0003DMG400005052	0.547963	2.46136	2.43638	0.840087	2.90016	0.00372978	0.0325505
PGSC0003DMG400024063	8.05578	20.3062	1.31099	0.359237	3.64937	0.00026288	0.00457585
PGSC0003DMG400018690	4.51238	2.05261	-2.01244	0.625763	-3.21599	0.00129997	0.0153053
PGSC0003DMG400018670	6.48921	24.6751	1.79593	0.531497	3.379	0.000727494	0.00987242
PGSC0003DMG400022525	27.3316	4.6817	-2.38376	0.425281	-5.60515	2.08074e-08	2.47268e-06
PGSC0003DMG400019582	4.1841	14.771	1.7013	0.378647	4.4931	7.0194e-06	0.000264069
PGSC0003DMG400016699	6.96395	1.43383	-2.33103	0.746047	-3.12451	0.00178101	0.0191271
PGSC0003DMG400016695	4.06733	49.5851	3.36124	0.67354	4.99041	6.02526e-07	3.631e-05
PGSC0003DMG400030255	6.16493	24.056	1.79618	0.575165	3.1229	0.00179077	0.0191913
PGSC0003DMG400014873	2.03242	5.92608	1.74995	0.361561	4.83997	1.29857e-06	6.59158e-05
PGSC0003DMG400006482	4.5489	11.3912	1.31922	0.369074	3.5744	0.000351035	0.00572621
PGSC0003DMG400022911	13.9337	54.7179	1.85538	0.397157	4.67166	2.98776e-06	0.000131229
PGSC0003DMG400018761	0.208531	1.88973	3.19837	1.01187	3.16085	0.0015731	0.0173861
PGSC0003DMG402019042	1037.13	299.742	-1.82309	0.593473	-3.0719	0.002127	0.0217849
PGSC0003DMG400024428	141.319	41.207	-1.84152	0.592752	-3.10673	0.00189167	0.0199449
PGSC0003DMG400005503	4.2937	11.5245	1.44855	0.398412	3.63579	0.000277125	0.00475744
PGSC0003DMG400003397	0.802453	6.84813	2.69938	0.887019	3.04321	0.00234071	0.0234172
PGSC0003DMG400018445	10.6052	1.56385	-3.04523	1.03286	-2.94835	0.00319479	0.029215
PGSC0003DMG400021691	0.61176	24.0027	4.96367	1.28676	3.85749	0.000114558	0.00243794
PGSC0003DMG400022950	4.67264	1.35529	-1.75657	0.618324	-2.84086	0.00449926	0.0375177
PGSC0003DMG400008347	1.06375	0.212293	-3.63731	1.32471	-2.74574	0.00603746	0.0466399
PGSC0003DMG400014823-1	66.5294	10.2169	-2.68218	0.797349	-3.36387	0.000768586	0.0102279
PGSC0003DMG400014823-2	8.40562	1.43961	-3.06131	0.880914	-3.47516	0.000510558	0.00758854
PGSC0003DMG400013857	48.4687	19.6077	-1.36718	0.323791	-4.22242	2.41689e-05	0.000731714
PGSC0003DMG400013856	67.145	356.902	2.41262	0.299478	8.05606	7.87916e-16	8.34896e-13
PGSC0003DMG400010815	443.139	42.0412	-3.35819	0.927735	-3.61977	0.000294862	0.00498911
PGSC0003DMG400010812	4.07631	0.240238	-4.81461	0.807622	-5.96146	2.49987e-09	4.21021e-07
PGSC0003DMG400014264	1.41996	8.76269	2.56988	0.445619	5.76699	8.07001e-09	1.17947e-06
PGSC0003DMG400014267	11.6366	1.79204	-2.80125	0.749316	-3.73841	0.000185191	0.00351378
PGSC0003DMG400014275	1.13293	0.203847	-2.85271	0.802752	-3.55366	0.000379913	0.00605741
PGSC0003DMG400014297	0.292478	2.2975	3.99147	1.00116	3.98686	6.69524e-05	0.00161426
PGSC0003DMG401015792	10.5523	30.8275	1.56633	0.383091	4.08867	4.33863e-05	0.00115899
PGSC0003DMG400010115	148.456	57.403	-1.37112	0.349093	-3.92767	8.57724e-05	0.00193891
PGSC0003DMG400009509	7.65076	21.8111	1.52316	0.357149	4.26477	2.00112e-05	0.000629833
PGSC0003DMG400036493	4.87224	2.12079	-1.28467	0.375443	-3.42173	0.00062223	0.00874482
PGSC0003DMG400009072	4.79371	20.1554	2.042	0.407103	5.01594	5.2775e-07	3.28147e-05
PGSC0003DMG400009078	11.3224	2.42855	-2.19555	0.424004	-5.17814	2.24112e-07	1.652e-05
PGSC0003DMG400009080	4.39837	1.16468	-2.06159	0.678335	-3.03919	0.00237215	0.0236295
PGSC0003DMG400018545	12.5987	34.303	1.4551	0.498433	2.91934	0.00350773	0.0312562
PGSC0003DMG400003228	15.4892	2.64372	-2.62733	0.879382	-2.98769	0.00281091	0.0266832
PGSC0003DMG400003226	9.14865	1.1738	-3.4235	0.748109	-4.57621	4.73478e-06	0.000191736
PGSC0003DMG400003217	147.048	15.6935	-3.22302	0.926868	-3.47732	0.000506453	0.00754076
PGSC0003DMG400043889	108.246	17.3683	-2.90175	0.828311	-3.50321	0.000459691	0.00700147
PGSC0003DMG400000578	4.93852	16.5085	1.6966	0.488976	3.4697	0.000521041	0.00769936
PGSC0003DMG400000569	8.77474	37.9613	2.25144	0.410996	5.47802	4.30111e-08	4.46455e-06
PGSC0003DMG400026484	2.79264	6.50955	1.14173	0.322726	3.53776	0.000403535	0.00632509
PGSC0003DMG400033688	3.04766	16.0275	2.4106	0.866234	2.78285	0.00538836	0.0429566
PGSC0003DMG400031042	2.88571	15.0155	2.66529	0.42446	6.27926	3.40198e-10	7.72462e-08
PGSC0003DMG400015267	71.985	15.4179	-2.11195	0.769848	-2.74333	0.00608188	0.0468667
PGSC0003DMG400015263	21.1771	50.6334	1.24644	0.246816	5.0501	4.41587e-07	2.84791e-05
PGSC0003DMG400015246	33.5924	127.702	1.84647	0.473921	3.89616	9.77288e-05	0.00214069
PGSC0003DMG400015242	4.02252	0.191973	-4.39809	1.0993	-4.0008	6.31285e-05	0.00154227
PGSC0003DMG400015225	17.4316	6.44299	-1.63031	0.391387	-4.16545	3.10735e-05	0.000890902
PGSC0003DMG400015222	4.19428	1.63257	-1.63727	0.486836	-3.36308	0.000770786	0.0102467
PGSC0003DMG400015220	4.89936	10.2835	1.35809	0.377453	3.59804	0.00032063	0.00531201
PGSC0003DMG400018186	1.36991	4.14094	2.34156	0.578723	4.04609	5.20807e-05	0.0013392
PGSC0003DMG400018183	59.3477	25.1242	-1.30748	0.354723	-3.68594	0.000227863	0.00410396
PGSC0003DMG400018174	3.18759	7.56484	1.46041	0.515196	2.83467	0.00458735	0.038013
PGSC0003DMG400018169	2.38929	24.6673	3.75788	0.500289	7.51143	5.84871e-14	4.24967e-11
PGSC0003DMG400018158	4.05806	21.9586	2.46957	0.520181	4.74752	2.05929e-06	9.66232e-05
PGSC0003DMG401018143	6.5469	13.2728	1.05711	0.328559	3.21741	0.00129353	0.0152578
PGSC0003DMG400025345	16.1189	32.0283	1.02306	0.283164	3.61295	0.000302738	0.00511217
PGSC0003DMG400013184	7.36686	18.358	1.30168	0.416748	3.12342	0.00178763	0.0191738
PGSC0003DMG400024468	69.9549	162.264	1.20568	0.322285	3.74104	0.000183262	0.00349891
PGSC0003DMG400040994	0.294735	1.00011	2.74762	0.87862	3.1272	0.00176477	0.0189928
PGSC0003DMG400024494	6.18177	19.2911	1.41603	0.419124	3.37855	0.000728682	0.00987304
PGSC0003DMG400024508	17.1177	47.0248	1.46033	0.353	4.13692	3.51999e-05	0.000985869
PGSC0003DMG401024517	5.37191	13.0598	1.23374	0.291472	4.23281	2.30792e-05	0.000702908
PGSC0003DMG400024547	5.58824	13.0575	1.0333	0.319031	3.23888	0.00119999	0.0144016
PGSC0003DMG400019507	4.21031	1.10825	-1.84325	0.493205	-3.73728	0.000186018	0.00352506
PGSC0003DMG400019508	36.1056	335.412	3.15439	0.522428	6.03794	1.56095e-09	2.81535e-07
PGSC0003DMG400019510	34.6271	98.7049	1.47723	0.426123	3.46668	0.000526932	0.00776384
PGSC0003DMG400000595-1	4.57389	17.2246	1.89813	0.436207	4.35143	1.3525e-05	0.000455131
PGSC0003DMG400000595	4.57389	17.2246	1.89813	0.436207	4.35143	1.3525e-05	0.000455131
PGSC0003DMG400000597	9.13454	23.058	1.2186	0.413151	2.94954	0.00318249	0.0291549
PGSC0003DMG400000601	1.96096	4.65933	1.36648	0.308861	4.42424	9.67818e-06	0.000346169
PGSC0003DMG400000619	42.4858	105.228	1.27393	0.360871	3.53015	0.000415321	0.00647183
PGSC0003DMG400000622	1.71653	0.583773	-1.82544	0.6477	-2.81834	0.00482721	0.0395365
PGSC0003DMG400014123	5.14767	19.2536	1.68338	0.367397	4.58191	4.60742e-06	0.000187474
PGSC0003DMG400014156	30.1019	15.2218	-1.06521	0.346441	-3.07473	0.00210693	0.0216228
PGSC0003DMG400014172	5.84309	16.0059	1.38122	0.457393	3.01976	0.00252973	0.0246772
PGSC0003DMG400014184	59.5367	11.8329	-2.20203	0.478847	-4.59861	4.25315e-06	0.000175019
PGSC0003DMG400005750	33.5296	13.6789	-1.42674	0.322112	-4.42932	9.45297e-06	0.000340991
PGSC0003DMG400005745	26.4558	7.87481	-1.80803	0.660853	-2.73591	0.0062208	0.0477085
PGSC0003DMG400005738	27.7436	80.9631	1.51952	0.382146	3.97629	6.99982e-05	0.00167462
PGSC0003DMG400005719	219.438	23.2179	-3.21368	0.522654	-6.14877	7.80861e-10	1.58865e-07
PGSC0003DMG400005703	8.87632	22.0276	1.39795	0.387409	3.60845	0.000308032	0.00517066
PGSC0003DMG400002634	31.4861	114.825	1.89953	0.563626	3.3702	0.000751137	0.0100407
PGSC0003DMG400002626	62.9683	181.216	1.54054	0.393305	3.91692	8.96877e-05	0.00200956
PGSC0003DMG400002619	3.01645	7.87996	1.49401	0.37381	3.99671	6.42281e-05	0.00156155
PGSC0003DMG400037583	10.5966	27.4724	1.35749	0.326806	4.15381	3.26984e-05	0.000928071
PGSC0003DMG400022892	23.9642	57.1035	1.2489	0.357287	3.49551	0.000473151	0.00713462
PGSC0003DMG400009139	1.82891	4.88302	1.97206	0.645101	3.05698	0.00223582	0.0226505
PGSC0003DMG400009146	253.73	87.7884	-1.4557	0.392646	-3.70741	0.000209386	0.00383362
PGSC0003DMG400013425	0.788577	2.77997	1.95239	0.702973	2.77733	0.0054807	0.0435018
PGSC0003DMG400013443	1.63451	0.111048	-5.96457	1.4592	-4.08758	4.359e-05	0.00116321
PGSC0003DMG400013445	28.3668	7.57477	-1.56995	0.499072	-3.14574	0.00165666	0.0181129
PGSC0003DMG400013460	53.9952	505.494	3.19271	0.476857	6.69533	2.15189e-11	6.75613e-09
PGSC0003DMG400024081	104.194	47.9746	-1.10403	0.226362	-4.87728	1.0756e-06	5.68681e-05
PGSC0003DMG402022579	17.0447	36.2631	1.16591	0.323778	3.60095	0.000317059	0.0052639
PGSC0003DMG400017778	3.41005	14.2187	2.11175	0.565751	3.73264	0.000189481	0.00358266
PGSC0003DMG400021763	357.568	1288.62	1.78004	0.360367	4.93952	7.83139e-07	4.44554e-05
PGSC0003DMG400009092	104.622	36.3213	-1.58721	0.293062	-5.41595	6.09633e-08	5.89391e-06
PGSC0003DMG401014864	1.95893	9.39067	2.13397	0.626851	3.40427	0.000663404	0.00919903
PGSC0003DMG400022921	6.27887	26.0446	1.67737	0.293689	5.71139	1.12056e-08	1.50778e-06
PGSC0003DMG400022923	411.562	22.5874	-4.09966	1.31837	-3.10965	0.00187306	0.0198392
PGSC0003DMG400033928	14.3917	44.3769	1.62783	0.422054	3.85693	0.000114819	0.00243939
PGSC0003DMG400012380	4.0115	0.991828	-1.81906	0.544577	-3.34031	0.000836837	0.0109025
PGSC0003DMG400033932	4.42306	0.287314	-4.08605	1.38917	-2.94135	0.00326783	0.02968
PGSC0003DMG400031347	5.99689	24.8864	2.11336	0.292502	7.22511	5.00713e-13	2.64394e-10
PGSC0003DMG400031348	1.67189	7.79892	2.256	0.721346	3.12749	0.00176305	0.0189823
PGSC0003DMG400011929	3.25325	0.947318	-2.44019	0.897145	-2.71995	0.00652926	0.0494772
PGSC0003DMG400018803	24.4957	3.4093	-2.93222	0.726354	-4.03691	5.41602e-05	0.00137704
PGSC0003DMG400018853	14.245	2.54959	-2.70757	0.392245	-6.90276	5.10033e-12	1.8798e-09
PGSC0003DMG400046676	0.259936	1.80758	3.11305	0.917726	3.39213	0.000693503	0.00950754
PGSC0003DMG400012019	5560.85	746.294	-2.94268	0.820464	-3.5866	0.000335019	0.00551806
PGSC0003DMG400010818	19.3884	0	-8.90184	2.73104	-3.25951	0.00111606	0.0135997
PGSC0003DMG400014309	4.99024	0.0986349	-5.66758	1.3587	-4.17133	3.02825e-05	0.000871169
PGSC0003DMG400014311	18.6145	0.308015	-5.89902	0.821171	-7.18366	6.78693e-13	3.38429e-10
PGSC0003DMG400014322	8.34244	0.744352	-4.57738	0.633744	-7.22276	5.09429e-13	2.64394e-10
PGSC0003DMG400015799	0.70584	5.88147	3.61223	0.953815	3.78714	0.000152392	0.00303484
PGSC0003DMG400010163	0.858335	0.306076	-1.82776	0.532355	-3.43335	0.000596183	0.0084796
PGSC0003DMG400010166	3.71916	8.90767	1.35245	0.425587	3.17784	0.00148375	0.0166739
PGSC0003DMG400009497	2.51146	7.67919	1.86354	0.48486	3.84346	0.000121312	0.00254545
PGSC0003DMG400020888	11.965	2.40988	-2.45508	0.701221	-3.50115	0.000463254	0.00703589
PGSC0003DMG400009113	22.2633	10.0219	-1.3684	0.497717	-2.74935	0.00597127	0.0462478
PGSC0003DMG400009115	40.6237	16.0757	-1.40704	0.49423	-2.84694	0.00441416	0.0370117
PGSC0003DMG400009116	11.0781	0.487737	-4.90309	1.10991	-4.41755	9.98239e-06	0.000355052
PGSC0003DMG400003211	8.8792	2.29257	-1.83732	0.530838	-3.46117	0.00053784	0.00786986
PGSC0003DMG400000546	10.2102	30.4189	1.68665	0.513931	3.28186	0.00103124	0.0127819
PGSC0003DMG400000545	12.2981	47.6023	1.92367	0.549251	3.50236	0.000461154	0.00701412
PGSC0003DMG400000541	163.509	438.75	1.35331	0.29567	4.57711	4.71451e-06	0.00019122
PGSC0003DMG400000537	5.48492	17.8054	2.02634	0.423997	4.77913	1.76054e-06	8.43167e-05
PGSC0003DMG400003155	11.5048	4.47179	-1.43813	0.521452	-2.75794	0.00581666	0.0453614
PGSC0003DMG400025632	2.61194	8.83118	1.72376	0.535688	3.21784	0.00129161	0.0152429
PGSC0003DMG400010147	0.0589768	1.20057	5.17235	1.60741	3.21782	0.00129167	0.0152429
PGSC0003DMG400010132	6.54043	1.05499	-2.37073	0.525778	-4.50898	6.51387e-06	0.000248132
PGSC0003DMG400015194	1.59576	6.60816	1.92963	0.422893	4.56293	5.04436e-06	0.00020298
PGSC0003DMG400015190	93.9578	28.5098	-1.79613	0.434369	-4.13502	3.54927e-05	0.000992974
PGSC0003DMG400015183	2.35385	0.196535	-4.23103	1.20799	-3.50253	0.000460863	0.00701389
PGSC0003DMG400015165	8.45072	18.6366	1.20211	0.37547	3.20161	0.0013666	0.0158766
PGSC0003DMG400015161	2.10493	0.707886	-1.85842	0.391813	-4.74314	2.10435e-06	9.83745e-05
PGSC0003DMG400018141	0.134176	0.773643	3.56588	1.08357	3.29087	0.00099878	0.0124449
PGSC0003DMG400018104	13.2086	35.8098	1.43414	0.492674	2.91093	0.00360354	0.0318152
PGSC0003DMG400018081	11.4986	1.74826	-3.01503	1.00021	-3.01439	0.00257498	0.0250058
PGSC0003DMG400018080	90.9221	17.3505	-2.45317	0.786366	-3.11963	0.00181077	0.0193568
PGSC0003DMG400024566	1.43375	4.12104	1.74022	0.41586	4.18463	2.85632e-05	0.000836146
PGSC0003DMG400024572	106.436	231.578	1.14094	0.363279	3.14066	0.00168565	0.0183667
PGSC0003DMG400024582	66.7658	150.989	1.20403	0.201733	5.96842	2.39563e-09	4.06155e-07
PGSC0003DMG400024586	1.18865	11.4399	2.90207	0.432915	6.70357	2.0339e-11	6.54736e-09
PGSC0003DMG400024596	18.2058	6.72979	-1.25088	0.360276	-3.47199	0.000516616	0.00765621
PGSC0003DMG400024600	45.4076	9.48365	-2.34763	0.603771	-3.88828	0.000100957	0.00219816
PGSC0003DMG400024643	4.01346	17.299	2.09767	0.313869	6.68327	2.3367e-11	7.24691e-09
PGSC0003DMG400024644	3.93831	81.821	4.40033	0.43484	10.1194	4.53095e-24	2.88067e-20
PGSC0003DMG400024664	18.5978	53.9479	1.55015	0.544414	2.84737	0.00440821	0.0369968
PGSC0003DMG400019518	25.2624	11.9497	-1.15356	0.184283	-6.2597	3.85719e-10	8.52975e-08
PGSC0003DMG400019528	12.8966	41.9434	1.7364	0.319153	5.44066	5.30845e-08	5.35711e-06
PGSC0003DMG401019533	43.1708	2.70376	-4.04838	1.32589	-3.05334	0.00226313	0.0228297
PGSC0003DMG400000637	14.0629	46.3876	1.71161	0.364081	4.70117	2.58676e-06	0.000116638
PGSC0003DMG400019825	8.335	15.4822	1.01258	0.172728	5.86228	4.56543e-09	7.03657e-07
PGSC0003DMG400034349	8.47611	2.64251	-1.75837	0.49892	-3.52435	0.000424527	0.00659105
PGSC0003DMG400014257	1.72816	3.67062	1.3388	0.301637	4.43846	9.06033e-06	0.000329633
PGSC0003DMG400014212	1.27899	9.48063	2.88315	0.500133	5.76476	8.17737e-09	1.18834e-06
PGSC0003DMG400014219	4.17563	1.92145	-1.06907	0.31638	-3.37907	0.000727322	0.00987242
PGSC0003DMG400014224	7.75691	20.2525	1.3386	0.475025	2.81795	0.00483306	0.0395589
PGSC0003DMG400014234	0.0972947	4.62938	3.61193	1.1587	3.11722	0.00182568	0.0194997
PGSC0003DMG400014253	71.2197	22.571	-1.70843	0.512058	-3.33641	0.000848692	0.0110118
PGSC0003DMG401005669	14.1536	32.8971	1.19664	0.296081	4.04159	5.30902e-05	0.00136102
PGSC0003DMG400005656	135.143	62.8353	-1.1163	0.377573	-2.95651	0.00311145	0.0286382
PGSC0003DMG400005763	1.49509	9.00569	2.58857	0.880704	2.9392	0.00329061	0.0298337
PGSC0003DMG400005620	0.808746	4.32902	2.21221	0.805979	2.74475	0.00605566	0.0467237
PGSC0003DMG400005612	53.5616	18.8627	-1.53842	0.245161	-6.27512	3.49369e-10	7.79368e-08
PGSC0003DMG400002652	0.624821	7.18253	3.26869	0.702202	4.65492	3.24109e-06	0.000140416
PGSC0003DMG400002559	5.14808	12.1293	1.31843	0.353974	3.72465	0.000195589	0.00366006
PGSC0003DMG400002515	3.55179	1.52012	-1.37903	0.454606	-3.03346	0.00241766	0.023905
PGSC0003DMG400002507	74.1218	20.7487	-1.90756	0.192373	-9.91597	3.54779e-23	1.50373e-19
PGSC0003DMG400002487	1610.06	196.798	-3.12806	0.890538	-3.51254	0.000443837	0.00681596
PGSC0003DMG401022886	20.7631	55.0593	1.32213	0.453175	2.91749	0.00352861	0.0313763
PGSC0003DMG401009171	2.67092	0.169176	-4.38956	0.811684	-5.40797	6.37446e-08	6.09431e-06
PGSC0003DMG402009171	3.14139	0.223468	-3.49516	1.13843	-3.07016	0.00213948	0.0218862
PGSC0003DMG400009173	2.43484	16.3719	3.15265	0.613863	5.13576	2.81006e-07	1.94979e-05
PGSC0003DMG400009177	19.2777	4.63709	-2.03724	0.569315	-3.57841	0.000345687	0.00566441
PGSC0003DMG400009182	7.56581	17.2909	1.1313	0.297458	3.80323	0.00014282	0.00289611
PGSC0003DMG401017804	0.965264	8.69965	2.9708	0.748587	3.96854	7.23158e-05	0.00171875
PGSC0003DMG400002826	71.7703	27.5997	-1.40033	0.349256	-4.00946	6.08579e-05	0.00150552
PGSC0003DMG400002835	11.6756	32.0335	1.46992	0.387666	3.79171	0.000149615	0.00298655
PGSC0003DMG400005992	70.3717	10.2782	-2.62906	0.903902	-2.90857	0.0036309	0.0319838
PGSC0003DMG400005990	6.86357	0.739152	-2.99329	1.02031	-2.93371	0.00334939	0.0302372
PGSC0003DMG400029516	29.4911	103.317	1.67684	0.417484	4.01654	5.90589e-05	0.0014696
PGSC0003DMG400029500	3.72706	1.04556	-1.98147	0.549403	-3.60659	0.00031025	0.00519076
PGSC0003DMG400029489	2.13669	18.1296	3.07051	0.522827	5.8729	4.28242e-09	6.64063e-07
PGSC0003DMG400029490	1.36019	12.5991	3.19453	0.50334	6.34667	2.20019e-10	5.38011e-08
PGSC0003DMG400029484	22.5319	1.38103	-4.08	0.956449	-4.26578	1.99206e-05	0.000627758
PGSC0003DMG400011531	7.16372	19.8591	1.41204	0.393236	3.59082	0.000329636	0.00543642
PGSC0003DMG400011530	11.0672	60.7404	2.37735	0.59016	4.02831	5.61788e-05	0.00142016
PGSC0003DMG400011499	33.9297	74.777	1.03507	0.353069	2.93165	0.00337166	0.0304057
PGSC0003DMG400030181	167.862	51.8947	-1.80354	0.508161	-3.54915	0.000386479	0.00613901
PGSC0003DMG400027750	10.1736	79.5289	3.09317	0.399532	7.74198	9.78814e-15	8.58352e-12
PGSC0003DMG400027744	33.8115	12.1826	-1.5277	0.369674	-4.13256	3.58749e-05	0.00100146
PGSC0003DMG400006358	0.488751	1.0731	1.23081	0.399523	3.08069	0.00206522	0.0212807
PGSC0003DMG400006346	2.69042	9.60538	2.00829	0.48833	4.11257	3.91273e-05	0.00107441
PGSC0003DMG400023622	8.68061	47.4141	2.37538	0.427743	5.55329	2.80337e-08	3.1827e-06
PGSC0003DMG400023619	2.091	7.08363	1.60622	0.503199	3.19202	0.00141283	0.0161953
PGSC0003DMG400023608	2.09409	5.49143	1.42158	0.521303	2.72697	0.00639194	0.0486396
PGSC0003DMG400027233	1.42451	0.448607	-1.65962	0.520108	-3.19091	0.00141825	0.0162247
PGSC0003DMG400027238	58.7572	144.325	1.24024	0.395108	3.13898	0.00169534	0.0184451
PGSC0003DMG401012699	37.9514	97.7043	1.33192	0.213431	6.24054	4.36074e-10	9.39813e-08
PGSC0003DMG400012701	5.4778	12.5712	1.37694	0.469163	2.93488	0.00333676	0.0301554
PGSC0003DMG400010641	5.56534	20.4348	1.7054	0.479028	3.56012	0.000370691	0.00593643
PGSC0003DMG400002945	6.57884	0.461689	-4.11911	1.15494	-3.56651	0.000361773	0.00583517
PGSC0003DMG400002951	151.139	19.9425	-2.86844	0.408395	-7.0237	2.16073e-12	9.31349e-10
PGSC0003DMG400005361	380.014	181.214	-1.06923	0.386486	-2.76654	0.00566544	0.0445234
PGSC0003DMG400011993	19.2563	35.7186	1.01293	0.296035	3.42166	0.000622395	0.00874482
PGSC0003DMG401028709	28.4755	65.3178	1.13307	0.279996	4.04674	5.19353e-05	0.00133681
PGSC0003DMG400004143	3.67798	1.76736	-1.2312	0.334907	-3.67626	0.000236678	0.0042305
PGSC0003DMG400001876	81.5251	20.5497	-2.03389	0.521755	-3.89817	9.69224e-05	0.00212669
PGSC0003DMG400027912	31.2888	71.1426	1.23332	0.331381	3.72175	0.000197845	0.003686
PGSC0003DMG400009825	120.462	34.7412	-1.94589	0.42014	-4.63153	3.62972e-06	0.00015308
PGSC0003DMG400016590	55.234	252.944	2.16922	0.668934	3.24281	0.00118357	0.0142516
PGSC0003DMG400016576	32.3973	116.099	1.78029	0.520235	3.42208	0.000621438	0.00874367
PGSC0003DMG400011989	0.142032	0.823769	2.79662	0.828145	3.37697	0.000732879	0.00989472
PGSC0003DMG400025319	4.78426	15.4047	1.47151	0.504603	2.91618	0.0035435	0.031455
PGSC0003DMG400000771	10.0128	1.87575	-2.43648	0.43792	-5.56375	2.64036e-08	3.03833e-06
PGSC0003DMG400024109	2.3322	18.0097	3.2532	0.742778	4.37977	1.18805e-05	0.000411625
PGSC0003DMG400024106	0.167462	0.853448	4.36424	1.46334	2.98239	0.00286011	0.0269873
PGSC0003DMG400024105	6.79895	12.9927	1.00705	0.318279	3.16405	0.0015559	0.0172653
PGSC0003DMG400024100	80.2869	15.4514	-2.33441	0.487786	-4.78573	1.70367e-06	8.19019e-05
PGSC0003DMG400024093	52.9975	24.8894	-1.10907	0.359551	-3.08459	0.00203834	0.0210977
PGSC0003DMG400006662	584.918	1948.25	1.2957	0.381708	3.39447	0.000687613	0.00943187
PGSC0003DMG400006369	274.196	32.8227	-3.07373	0.666015	-4.6151	3.92905e-06	0.00016283
PGSC0003DMG400009471	152.249	344.065	1.09304	0.378943	2.88445	0.00392095	0.0338013
PGSC0003DMG400009475	392.913	160.486	-1.32049	0.212699	-6.20827	5.35711e-10	1.11669e-07
PGSC0003DMG400030801	5.93667	11.3044	1.37886	0.254585	5.41611	6.09109e-08	5.89391e-06
PGSC0003DMG400030808	143.377	26.076	-2.46959	0.574068	-4.3019	1.69337e-05	0.000548588
PGSC0003DMG400030810	27.7771	2.8076	-3.24561	0.782778	-4.14627	3.37932e-05	0.000953822
PGSC0003DMG401030815	60.5403	135.642	1.15611	0.189916	6.08749	1.14694e-09	2.20969e-07
PGSC0003DMG400002134	28.575	5.40898	-2.52083	0.691506	-3.64542	0.000266956	0.00462811
PGSC0003DMG400009365	179.344	46.13	-1.98091	0.660867	-2.99744	0.00272255	0.0259802
PGSC0003DMG400009360	3.63257	17.9854	1.97188	0.413324	4.77079	1.83503e-06	8.70392e-05
PGSC0003DMG400006394	27.6527	1.07331	-4.62183	0.806015	-5.73418	9.7988e-09	1.36171e-06
PGSC0003DMG400006391	647.603	155.689	-2.07893	0.577066	-3.60259	0.000315061	0.00524366
PGSC0003DMG400004958	3.87479	10.5634	1.5431	0.378285	4.07919	4.51923e-05	0.00119468
PGSC0003DMG400004957	10.307	4.58241	-1.32082	0.383081	-3.44789	0.000564974	0.00818681
PGSC0003DMG400010622	0.206511	0.937716	2.47426	0.80076	3.08989	0.00200232	0.020812
PGSC0003DMG400010617	4.17423	2.09763	-1.13135	0.340608	-3.32156	0.000895147	0.0114475
PGSC0003DMG400021508	111.836	17.6919	-2.65618	0.877342	-3.02753	0.00246563	0.0241724
PGSC0003DMG400003308	9.22466	1.05405	-3.56552	0.896775	-3.97594	7.01028e-05	0.00167555
PGSC0003DMG401007955	41.5955	6.91077	-2.60739	0.550136	-4.73952	2.1422e-06	9.95946e-05
PGSC0003DMG400007956	0.210723	0	-4.49355	1.56264	-2.87561	0.00403243	0.0345514
PGSC0003DMG402007970	5.92717	16.363	1.62878	0.340483	4.78374	1.72066e-06	8.25625e-05
PGSC0003DMG400007978	2.59615	5.9873	1.24472	0.436209	2.85349	0.00432422	0.0364984
PGSC0003DMG400016889	3.91991	1.22399	-1.77411	0.61467	-2.88628	0.00389823	0.0337136
PGSC0003DMG400005154	85.6867	28.0919	-1.6411	0.517821	-3.16923	0.00152841	0.017062
PGSC0003DMG400003679	2.59749	12.6335	2.22638	0.525264	4.23859	2.24929e-05	0.00069001
PGSC0003DMG400003704	15.6343	50.9721	1.6438	0.347141	4.73526	2.1877e-06	0.000101212
PGSC0003DMG400003711	21.6062	7.5951	-1.62294	0.362578	-4.4761	7.60175e-06	0.000284294
PGSC0003DMG400035783	14.6542	1.02523	-3.56126	0.974211	-3.65554	0.000256646	0.00450432
PGSC0003DMG400003724	17.2634	34.3111	1.01989	0.324121	3.14663	0.00165163	0.0180734
PGSC0003DMG400009882	14.299	46.5761	1.73669	0.342133	5.07607	3.85312e-07	2.52964e-05
PGSC0003DMG400009887	1.8221	6.61423	2.13944	0.497109	4.30377	1.67919e-05	0.000545384
PGSC0003DMG400009900	31.7761	114.068	1.3215	0.263017	5.02439	5.0503e-07	3.17907e-05
PGSC0003DMG400009926	10.1546	4.2531	-1.33472	0.385263	-3.46443	0.000531353	0.00781089
PGSC0003DMG400009928	28.7175	61.1615	1.00435	0.360325	2.78736	0.00531402	0.0424838
PGSC0003DMG400009932	65.2932	16.3152	-2.09496	0.724163	-2.89294	0.00381655	0.0331258
PGSC0003DMG402017804	0.335119	1.66663	2.72312	0.762149	3.57294	0.000352991	0.00574413
PGSC0003DMG400035643	182.564	70.8722	-1.43393	0.325793	-4.40134	1.07582e-05	0.000377891
PGSC0003DMG400002859	1.3053	0.0347466	-5.77546	2.10533	-2.74325	0.0060834	0.0468667
PGSC0003DMG400007465	10.2142	23.7342	1.28032	0.386971	3.30856	0.000937768	0.011851
PGSC0003DMG400005967	7.83202	2.46109	-1.71777	0.359604	-4.77683	1.78079e-06	8.49667e-05
PGSC0003DMG400029474	9.68705	27.2657	1.5987	0.320896	4.98199	6.29339e-07	3.75697e-05
PGSC0003DMG400029452	2.86555	0.753502	-1.73321	0.572672	-3.02654	0.0024737	0.0242329
PGSC0003DMG400029450	2.73406	0.392815	-1.3136	0.250927	-5.235	1.64989e-07	1.27533e-05
PGSC0003DMG400039453	21.3996	40.8573	1.02138	0.320704	3.18479	0.00144858	0.0164239
PGSC0003DMG401029444	3.81874	15.3707	2.02347	0.474695	4.26268	2.01993e-05	0.000633325
PGSC0003DMG400025299	17.7535	42.3002	1.09384	0.333521	3.27968	0.00103925	0.0128546
PGSC0003DMG400025290	1.08866	2.27192	1.25384	0.42601	2.94323	0.0032481	0.0295844
PGSC0003DMG400006526	0.362227	1.13703	1.99601	0.643478	3.10191	0.0019228	0.0201894
PGSC0003DMG400011508	6.77986	17.2219	1.46429	0.296755	4.93435	8.04196e-07	4.50474e-05
PGSC0003DMG400016013	2.88461	13.4541	2.12145	0.5383	3.94102	8.11358e-05	0.00186561
PGSC0003DMG400025429	101.34	19.2233	-2.22509	0.672425	-3.30905	0.000936119	0.011844
PGSC0003DMG400011470	3.95518	11.2972	1.47306	0.435408	3.38316	0.000716568	0.00976584
PGSC0003DMG400006357	4.45636	10.2962	1.45949	0.505711	2.88602	0.00390151	0.0337136
PGSC0003DMG400015011	4.45491	9.4843	1.25643	0.392634	3.2	0.00137426	0.015922
PGSC0003DMG400019734	0.216954	1.11971	2.19468	0.6654	3.29829	0.000972763	0.0121984
PGSC0003DMG400027264	28.8037	11.6703	-1.15262	0.368764	-3.12563	0.00177423	0.0190623
PGSC0003DMG400027276	3.55708	23.7463	2.70698	0.653665	4.14123	3.45447e-05	0.000971799
PGSC0003DMG400027283	220.62	14.9452	-3.85452	0.889327	-4.3342	1.46291e-05	0.000485684
PGSC0003DMG400027289	17.2314	0.787709	-4.54181	0.73659	-6.166	7.00395e-10	1.44811e-07
PGSC0003DMG402012699	29.3151	70.1139	1.21895	0.188087	6.48077	9.12543e-11	2.36805e-08
PGSC0003DMG400007627	2.86036	7.02114	1.2305	0.440606	2.79274	0.00522636	0.0419544
PGSC0003DMG400020937	0.893485	0.21375	-2.75117	0.913752	-3.01085	0.00260519	0.025131
PGSC0003DMG400002963	6.43937	0.729025	-3.53443	0.797179	-4.43367	9.26426e-06	0.000334779
PGSC0003DMG400008731	174.184	521.219	1.53747	0.337383	4.55705	5.18772e-06	0.000206785
PGSC0003DMG400005351	66.0866	22.6981	-1.43061	0.385471	-3.71133	0.000206174	0.00380414
PGSC0003DMG400010688	11.5236	33.1731	1.53272	0.390033	3.92972	8.50438e-05	0.00192415
PGSC0003DMG400020989	9.34546	11.2437	1.19021	0.369481	3.22131	0.00127606	0.0151359
PGSC0003DMG400010572	20.3777	2.45582	-3.36223	0.971069	-3.4624	0.000535387	0.00784298
PGSC0003DMG400010521	21.6485	69.7578	1.74618	0.416389	4.19363	2.74521e-05	0.000809901
PGSC0003DMG400001895	165.384	61.6281	-1.48307	0.341536	-4.34235	1.40969e-05	0.000470471
PGSC0003DMG400027916	8.91335	48.0984	2.38373	0.624322	3.8181	0.000134481	0.00275806
PGSC0003DMG400012797	5.19488	12.1045	1.2999	0.178262	7.29208	3.052e-13	1.72478e-10
PGSC0003DMG400012805	0.16479	0.503205	2.19338	0.715846	3.06404	0.00218367	0.022222
PGSC0003DMG402012803	31.0289	11.5931	-1.52955	0.335615	-4.55744	5.17808e-06	0.000206725
PGSC0003DMG400012950	0.803393	2.176	1.77745	0.500279	3.55293	0.000380966	0.0060628
PGSC0003DMG400016551	214.175	100.431	-1.03427	0.207303	-4.98917	6.06392e-07	3.64566e-05
PGSC0003DMG400019693	16.689	0.553102	-5.29659	1.05885	-5.00222	5.66732e-07	3.46339e-05
PGSC0003DMG400024812	6.15314	25.4043	2.11966	0.363974	5.82364	5.75792e-09	8.61351e-07
PGSC0003DMG400000791	77.0398	10.9429	-2.87012	0.572766	-5.01097	5.41554e-07	3.34278e-05
PGSC0003DMG400031145	12.908	37.4156	1.59322	0.248123	6.4211	1.35291e-10	3.44058e-08
PGSC0003DMG400031137	1.49317	8.66237	2.27443	0.614213	3.70299	0.000213069	0.00388985
PGSC0003DMG402009485	1.38006	3.68376	1.55398	0.486633	3.19334	0.00140639	0.0161399
PGSC0003DMG402009490	0.467173	3.21441	3.09129	1.04831	2.94884	0.00318968	0.0291787
PGSC0003DMG400030829	109.203	10.7114	-3.35524	0.645537	-5.19759	2.01885e-07	1.51004e-05
PGSC0003DMG400030834	4.23599	19.7111	2.2825	0.510781	4.46864	7.87167e-06	0.00029224
PGSC0003DMG400030842	90.1285	45.9553	-1.07999	0.337682	-3.19824	0.00138271	0.0159905
PGSC0003DMG400002123	60.075	21.0519	-1.5008	0.410675	-3.65447	0.000257711	0.00451327
PGSC0003DMG400012903	14.2906	5.44822	-1.41202	0.347928	-4.05837	4.94163e-05	0.00128104
PGSC0003DMG400008018	13.9405	30.3967	1.34582	0.336047	4.00485	6.20569e-05	0.00152775
PGSC0003DMG401027859	6.01693	14.4952	1.2957	0.40748	3.1798	0.00147379	0.0166208
PGSC0003DMG400003743	0.139679	1.85637	4.71652	1.32351	3.56365	0.000365735	0.00587185
PGSC0003DMG400039862	2.07394	6.08278	1.50666	0.493379	3.05375	0.00226	0.0228072
PGSC0003DMG400003756	23.2264	54.2812	1.26146	0.255573	4.9358	7.98248e-07	4.4912e-05
PGSC0003DMG400009947	2.0438	12.4338	2.57752	0.627931	4.10478	4.04702e-05	0.00110295
PGSC0003DMG400041620	20.2243	100.268	2.11836	0.521852	4.05931	4.9219e-05	0.00127854
PGSC0003DMG400009960	7.47397	23.5362	1.85874	0.491323	3.78314	0.000154863	0.00306681
PGSC0003DMG400009968	1103.59	2691.52	1.25767	0.454491	2.7672	0.00565401	0.0444611
PGSC0003DMG400009981	10.0314	38.4657	1.88019	0.446475	4.21119	2.54032e-05	0.000759141
PGSC0003DMG400009983	1.56242	3.8668	1.2788	0.446489	2.86412	0.00418171	0.0355907
PGSC0003DMG400009992	9.46876	64.3688	2.8008	0.46523	6.02025	1.74153e-09	3.11893e-07
PGSC0003DMG401009997	0.760633	3.58181	2.76386	0.589124	4.69148	2.71234e-06	0.00012059
PGSC0003DMG400025664	15.0594	31.2942	1.00793	0.207219	4.86409	1.14987e-06	5.97096e-05
PGSC0003DMG400028394	1.53528	5.4916	1.79434	0.433651	4.13775	3.50721e-05	0.000983373
PGSC0003DMG400046292	14.3471	4.04947	-1.89431	0.491851	-3.85139	0.000117449	0.00248078
PGSC0003DMG400028390	6.11413	17.4075	1.45659	0.430072	3.38686	0.000706967	0.00967355
PGSC0003DMG400028387	18.4931	38.7555	1.08593	0.292739	3.70956	0.000207623	0.00381783
PGSC0003DMG400028384	169.656	348.965	1.01519	0.340385	2.98247	0.00285937	0.0269873
PGSC0003DMG400028382	16.1363	44.9202	1.48684	0.346481	4.29127	1.77656e-05	0.00057262
PGSC0003DMG400019644	6.52937	16.8704	1.14296	0.132393	8.63312	5.97021e-18	1.01219e-14
PGSC0003DMG400025098	2.6163	19.2708	2.88271	0.413535	6.9709	3.14921e-12	1.25137e-09
PGSC0003DMG400000811	176.57	37.6882	-2.20362	0.354527	-6.21566	5.11084e-10	1.07416e-07
PGSC0003DMG401012965	7.2984	24.5207	1.77512	0.44353	4.00225	6.27437e-05	0.00153741
PGSC0003DMG400012967	132.678	48.7479	-1.44732	0.411987	-3.51302	0.000443042	0.00681596
PGSC0003DMG400014580	77.7601	6.95207	-3.37816	0.389874	-8.66473	4.52565e-18	8.22085e-15
PGSC0003DMG400030568	45.9098	14.2939	-1.80353	0.565949	-3.18673	0.00143891	0.0163827
PGSC0003DMG400030546	109.331	38.624	-1.57829	0.528785	-2.98475	0.00283811	0.0268711
PGSC0003DMG400030542	1.34006	3.37075	1.61719	0.567133	2.85152	0.00435105	0.0366881
PGSC0003DMG400018407	23.8634	52.3041	1.03043	0.300051	3.43418	0.000594348	0.00846771
PGSC0003DMG400023056	26.1576	1.51777	-4.33422	0.82741	-5.2383	1.62063e-07	1.26424e-05
PGSC0003DMG400017644	3.06218	9.52973	1.61214	0.487765	3.30515	0.000949251	0.0119744
PGSC0003DMG400022608	13.1361	7.22333	-1.18428	0.425876	-2.7808	0.00542255	0.043175
PGSC0003DMG400022612	4.44428	28.7469	2.43929	0.486298	5.01603	5.27492e-07	3.28147e-05
PGSC0003DMG400022647	6.25025	0.273803	-4.85831	1.36223	-3.56645	0.000361844	0.00583517
PGSC0003DMG400015602	51.1106	7.14187	-3.15448	0.898305	-3.51159	0.000445429	0.00683628
PGSC0003DMG400030978	19.9473	116.03	2.57617	0.312422	8.24581	1.64049e-16	2.08597e-13
PGSC0003DMG400013475	22.9495	53.4329	1.26143	0.255614	4.93491	8.01889e-07	4.50173e-05
PGSC0003DMG400013533	2.53326	9.31782	2.39143	0.481864	4.96286	6.94622e-07	4.07026e-05
PGSC0003DMG400007677	46.9969	122.538	1.40504	0.285702	4.91787	8.74893e-07	4.81589e-05
PGSC0003DMG400018623	2.44427	0.855169	-1.71899	0.622773	-2.76022	0.00577626	0.0451276
PGSC0003DMG400018626	19.0274	67.4795	1.84156	0.272835	6.74972	1.48131e-11	4.82965e-09
PGSC0003DMG400018618	132.739	43.2078	-1.53135	0.361224	-4.23935	2.24167e-05	0.000688503
PGSC0003DMG400018612	10.4641	23.656	1.1916	0.369879	3.2216	0.00127475	0.0151317
PGSC0003DMG400010736	3.81405	9.91429	1.11842	0.347519	3.2183	0.00128955	0.0152391
PGSC0003DMG400010738	1.8515	7.65039	2.02238	0.467791	4.32326	1.53739e-05	0.000505134
PGSC0003DMG400011980	16.537	46.01	1.35644	0.414737	3.27061	0.00107317	0.0131972
PGSC0003DMG400017437	8.88695	19.1749	1.18855	0.311076	3.82075	0.000133044	0.00273741
PGSC0003DMG400029107	50.6065	187.22	1.85416	0.304048	6.09826	1.07228e-09	2.09763e-07
PGSC0003DMG400010802	119.18	49.4272	-1.17977	0.28637	-4.11976	3.79266e-05	0.00104952
PGSC0003DMG400016063	1.0818	6.77103	2.88178	0.65459	4.40242	1.07049e-05	0.000376536
PGSC0003DMG400042093	42.6551	159.498	1.72976	0.434661	3.97956	6.90428e-05	0.00165801
PGSC0003DMG400005492	2.11678	0.0823149	-5.95571	1.23682	-4.81533	1.46956e-06	7.24271e-05
PGSC0003DMG400013696	2.59592	0.369456	-2.47682	0.802359	-3.08693	0.00202237	0.0209666
PGSC0003DMG400033885	18.3215	2.81522	-2.81448	0.520512	-5.40713	6.4041e-08	6.09972e-06
PGSC0003DMG400033873	3.96471	13.3138	1.74952	0.448599	3.89997	9.6206e-05	0.00211808
PGSC0003DMG400033876	2.47934	12.254	2.07769	0.435596	4.76977	1.84441e-06	8.71842e-05
PGSC0003DMG401007034	4.40647	8.40023	1.02514	0.249451	4.10958	3.96379e-05	0.00108277
PGSC0003DMG400007029	7.01598	26.3528	1.91239	0.360583	5.3036	1.13544e-07	9.82156e-06
PGSC0003DMG400014607	93.9863	20.2265	-2.2281	0.712243	-3.12828	0.00175832	0.0189554
PGSC0003DMG400014600	5.76985	0.5075	-3.82498	0.88281	-4.33273	1.47271e-05	0.000486397
PGSC0003DMG400007233	156.789	37.7988	-2.08832	0.641462	-3.25556	0.00113169	0.0137506
PGSC0003DMG400021838	148.632	9.84546	-3.93766	0.651934	-6.03997	1.54146e-09	2.80006e-07
PGSC0003DMG400011659	1.94422	0.685431	-2.79277	0.585654	-4.76865	1.85467e-06	8.75069e-05
PGSC0003DMG400027118	185.018	13.8961	-3.66017	0.824369	-4.43997	8.99731e-06	0.000328279
PGSC0003DMG400027125	20.4146	67.1975	1.6267	0.509625	3.19196	0.00141313	0.0161953
PGSC0003DMG400027128	11.8882	29.2438	1.33003	0.266807	4.98499	6.19656e-07	3.70787e-05
PGSC0003DMG400027130	48.6934	105.012	1.06602	0.355901	2.99528	0.00274192	0.0261356
PGSC0003DMG400027225	68.8467	13.9543	-2.04876	0.730606	-2.8042	0.00504416	0.0408659
PGSC0003DMG400027155	25.5298	10.8998	-1.40483	0.339793	-4.13436	3.5594e-05	0.000994715
PGSC0003DMG400027159	2.57303	6.86274	1.50302	0.42088	3.57113	0.000355444	0.00576853
PGSC0003DMG400019110	2.21782	17.5553	3.01474	0.551045	5.47095	4.47633e-08	4.62755e-06
PGSC0003DMG401013075	3.62478	9.27316	1.2358	0.274406	4.50354	6.68316e-06	0.000252165
PGSC0003DMG400008461	4.35008	1.45241	-1.87832	0.659033	-2.85011	0.0043704	0.0368147
PGSC0003DMG400008460	22.0677	8.73296	-1.42603	0.435121	-3.27732	0.00104796	0.0129435
PGSC0003DMG400023530	0.344443	1.47682	3.69737	1.0779	3.43017	0.000603203	0.00855076
PGSC0003DMG400023521	56.0632	124.716	1.11655	0.391113	2.85479	0.00430657	0.0364218
PGSC0003DMG400023514	257.995	100.368	-1.3559	0.411284	-3.29674	0.000978139	0.0122417
PGSC0003DMG400028348	2.07693	4.77159	1.20175	0.333736	3.60091	0.000317105	0.0052639
PGSC0003DMG400028307	3.87396	8.06352	1.03831	0.343789	3.02021	0.00252599	0.0246502
PGSC0003DMG400019657	1.28114	4.35869	2.13408	0.373934	5.7071	1.14919e-08	1.53354e-06
PGSC0003DMG400025122	1.89826	5.54206	1.68833	0.502717	3.3584	0.000783942	0.0103756
PGSC0003DMG400012972	3.49519	31.2165	3.05317	0.819935	3.72367	0.000196345	0.00366881
PGSC0003DMG400030508	5.87752	0.420388	-4.76442	1.4927	-3.19182	0.00141377	0.0161953
PGSC0003DMG400030507	4.42801	19.0011	2.01298	0.433314	4.64554	3.39191e-06	0.00014455
PGSC0003DMG400030496	1.87204	0.749253	-1.50372	0.374363	-4.01673	5.90109e-05	0.0014696
PGSC0003DMG400018431	35.3138	6.17594	-2.73535	0.784002	-3.48896	0.000484901	0.00727523
PGSC0003DMG400018434	2.29491	11.4766	2.40045	0.696518	3.44636	0.000568192	0.00821004
PGSC0003DMG400018435	22.3027	6.07291	-1.9105	0.318492	-5.99857	1.99065e-09	3.48747e-07
PGSC0003DMG400017620	11.1988	4.94166	-1.30488	0.382311	-3.41313	0.000642224	0.00898866
PGSC0003DMG400022624	1.25657	4.1515	1.94422	0.492081	3.951	7.78238e-05	0.00180908
PGSC0003DMG400022633	25.9565	9.0629	-1.56605	0.284311	-5.50821	3.62495e-08	3.87336e-06
PGSC0003DMG400022639	3.40439	0.870712	-2.20153	0.450682	-4.88489	1.03488e-06	5.51742e-05
PGSC0003DMG400015581	0.171131	0.6508	3.18595	1.134	2.80947	0.0049623	0.040357
PGSC0003DMG400015579	7.38067	0.962396	-3.18417	0.819273	-3.88657	0.000101669	0.00220987
PGSC0003DMG400030998	11.4175	34.7083	1.57724	0.39413	4.00182	6.28559e-05	0.00153849
PGSC0003DMG400013512	0	4.33713	7.5206	1.631	4.61104	4.00656e-06	0.000165407
PGSC0003DMG400007682	6.9622	1.24163	-3.01031	0.568415	-5.29598	1.18383e-07	9.9882e-06
PGSC0003DMG400011728	21.0168	43.4128	1.03997	0.208032	4.99911	5.75947e-07	3.48576e-05
PGSC0003DMG400016973	100.938	16.2628	-2.6638	0.375195	-7.09979	1.24947e-12	5.99532e-10
PGSC0003DMG400011978	1.59798	3.3228	1.16485	0.394565	2.95224	0.0031548	0.0289343
PGSC0003DMG400011977	3.54997	12.132	2.02162	0.733558	2.75591	0.00585295	0.0455606
PGSC0003DMG400017453	24.7249	54.8387	1.19654	0.325977	3.67063	0.000241953	0.00430588
PGSC0003DMG400017458	3.23041	9.03824	1.70666	0.525309	3.24887	0.00115866	0.013998
PGSC0003DMG400015899	2.77589	10.362	1.85808	0.546927	3.39731	0.000680525	0.00936496
PGSC0003DMG400002328	12.9092	31.1676	1.34092	0.348088	3.85225	0.000117038	0.00247498
PGSC0003DMG400027759	30.6471	5.71889	-2.46572	0.698832	-3.52834	0.000418177	0.00650836
PGSC0003DMG400019544	0.850339	2.22801	1.69662	0.568859	2.9825	0.00285905	0.0269873
PGSC0003DMG400020761	5.06515	0.870809	-2.64708	0.491558	-5.38509	7.24102e-08	6.77009e-06
PGSC0003DMG400020762	6.18594	12.0777	1.29084	0.275683	4.68234	2.83623e-06	0.000125006
PGSC0003DMG400030273	5.99722	15.4054	1.39789	0.394843	3.54037	0.000399569	0.00627637
PGSC0003DMG400023040	16.4217	50.4683	1.57032	0.394411	3.98144	6.84984e-05	0.00164804
PGSC0003DMG400023039	72.0984	2.07958	-5.41083	1.79014	-3.02257	0.00250642	0.0245156
PGSC0003DMG400031395	0.366948	1.50644	2.98395	0.742617	4.01816	5.86542e-05	0.00146598
PGSC0003DMG400005276	3.94884	14.0723	1.70083	0.399475	4.25767	2.0657e-05	0.000642998
PGSC0003DMG400013680	146.238	53.3052	-1.45736	0.453913	-3.21065	0.00132433	0.0155132
PGSC0003DMG400021658	123.215	52.681	-1.25032	0.345324	-3.62071	0.000293791	0.00498093
PGSC0003DMG400007000	3.14486	10.3681	1.42945	0.452773	3.15711	0.00159343	0.017565
PGSC0003DMG402030099	21.5451	97.2796	2.23099	0.606065	3.6811	0.00023223	0.00417595
PGSC0003DMG400021822	2.48005	6.58103	1.32857	0.436185	3.04588	0.00232003	0.0232899
PGSC0003DMG400016004	137.055	55.4444	-1.24643	0.437427	-2.84946	0.00437934	0.0368778
PGSC0003DMG400016003	261.753	33.447	-2.93123	0.623201	-4.70351	2.55726e-06	0.000115513
PGSC0003DMG400027174	51.963	7.01758	-3.01195	0.761206	-3.95681	7.59559e-05	0.0017754
PGSC0003DMG400027176	305.345	74.6425	-2.09225	0.35355	-5.91783	3.26223e-09	5.1529e-07
PGSC0003DMG400027178	80.9478	193.483	1.25626	0.354543	3.54332	0.000395116	0.00622671
PGSC0003DMG400027187	22.9088	77.5629	1.70694	0.494631	3.45094	0.000558631	0.00811802
PGSC0003DMG400027188	3.26195	1.22083	-1.31367	0.333464	-3.93947	8.16612e-05	0.00187599
PGSC0003DMG400027194	1.39481	2.98897	1.88526	0.553666	3.40505	0.000661508	0.00918777
PGSC0003DMG400027205	22.3897	45.7806	1.00756	0.258373	3.89962	9.63446e-05	0.00211808
PGSC0003DMG400027212	0.775555	3.10423	2.41973	0.854639	2.83129	0.00463606	0.0383039
PGSC0003DMG400019162	0.0700346	7.6275	7.19266	2.08333	3.45248	0.000555466	0.00809052
PGSC0003DMG400023547	6.87193	1.99388	-1.83565	0.609592	-3.01128	0.00260148	0.0251192
PGSC0003DMG400023416	34.186	83.6595	1.29045	0.229143	5.63163	1.7851e-08	2.18299e-06
PGSC0003DMG400023397	1.65643	14.0481	2.8552	0.756563	3.77391	0.000160709	0.00316575
PGSC0003DMG400023385	1.54935	3.523	1.47191	0.404577	3.63816	0.000274595	0.00472861
PGSC0003DMG400023344	11.5873	63.5466	2.48489	0.481055	5.16551	2.39787e-07	1.73115e-05
PGSC0003DMG400023333	32.2819	145.657	2.04728	0.402883	5.08157	3.74332e-07	2.49205e-05
PGSC0003DMG400023326	17.6428	5.33006	-1.26969	0.388567	-3.26762	0.00108455	0.0132985
PGSC0003DMG400023324	15.4521	53.8743	1.65536	0.597651	2.76978	0.00560934	0.0441918
PGSC0003DMG400023322	4.47809	1.20805	-1.97062	0.632391	-3.11614	0.00183236	0.0195546
PGSC0003DMG401010896	1.98675	7.91532	2.32098	0.547167	4.24181	2.21724e-05	0.000681821
PGSC0003DMG400020652	3.47949	0.898247	-2.04921	0.655899	-3.12427	0.00178246	0.0191309
PGSC0003DMG400020559	31.8345	76.6291	1.2128	0.303141	4.00079	6.31315e-05	0.00154227
PGSC0003DMG400004168	4.11627	12.232	2.19493	0.503407	4.36016	1.2997e-05	0.000442418
PGSC0003DMG400020832	1.24823	4.39383	1.96441	0.62069	3.16488	0.00155145	0.0172519
PGSC0003DMG400020830	7.38327	4.09856	-1.28546	0.452904	-2.83826	0.00453605	0.0377105
PGSC0003DMG400002153	95.286	33.9626	-1.53727	0.278774	-5.51441	3.4996e-08	3.77112e-06
PGSC0003DMG400009672	14.5071	58.0689	1.95345	0.465316	4.19812	2.69139e-05	0.000796797
PGSC0003DMG400044422	2.23324	7.03696	1.96977	0.634522	3.10433	0.0019071	0.0200411
PGSC0003DMG402010883	0.432557	5.99627	4.62974	1.1611	3.98738	6.68067e-05	0.00161426
PGSC0003DMG400023250	0.278165	0.685385	1.52539	0.519892	2.93406	0.00334561	0.0302172
PGSC0003DMG400028078	4.71312	13.6178	1.45713	0.40845	3.56746	0.000360465	0.005824
PGSC0003DMG401026767	47.7227	104.829	1.18349	0.230243	5.14015	2.74519e-07	1.91268e-05
PGSC0003DMG400029671	0.839735	2.54142	1.00547	0.255116	3.94123	8.10648e-05	0.00186561
PGSC0003DMG400001221	8.22858	108.033	3.81525	0.613712	6.21668	5.07785e-10	1.07416e-07
PGSC0003DMG400029156	3.19955	8.11628	1.26453	0.328686	3.84723	0.000119463	0.0025108
PGSC0003DMG400029153	0.142694	2.16823	4.00236	1.11077	3.60324	0.00031427	0.00523393
PGSC0003DMG400029074	29.8738	4.59779	-2.71571	0.619086	-4.38664	1.15117e-05	0.000401031
PGSC0003DMG400016638	68.1147	14.4665	-2.16698	0.594114	-3.64742	0.000264885	0.00460444
PGSC0003DMG400027596	7.74881	17.615	1.17695	0.408062	2.88424	0.0039236	0.0338127
PGSC0003DMG400025271	0.352214	1.39733	2.56743	0.759893	3.37867	0.000728382	0.00987304
PGSC0003DMG401029918	2.31155	4.65048	1.18226	0.429357	2.75356	0.00589513	0.0458048
PGSC0003DMG400029920	62.0526	16.5599	-1.93195	0.386248	-5.00182	5.67903e-07	3.46339e-05
PGSC0003DMG401028907	1.46291	23.1359	2.20914	0.349043	6.32913	2.46547e-10	5.75223e-08
PGSC0003DMG400028901	4.06746	2.17174	-1.34933	0.415301	-3.24905	0.00115791	0.0139957
PGSC0003DMG400002350	20.141	4.75905	-2.03164	0.479756	-4.23475	2.28807e-05	0.000699375
PGSC0003DMG400002351	11.2525	29.7185	1.42854	0.444044	3.2171	0.00129491	0.015267
PGSC0003DMG400005464	5.36723	37.5219	2.69913	0.462756	5.83272	5.45301e-09	8.2545e-07
PGSC0003DMG400005465	1023.59	387.275	-1.40955	0.391977	-3.59601	0.000323142	0.00534674
PGSC0003DMG400016326	17.1589	5.45242	-1.52686	0.524128	-2.91314	0.00357809	0.0316612
PGSC0003DMG402016272	0.371971	0.982542	1.83699	0.412236	4.45616	8.34409e-06	0.00030798
PGSC0003DMG400035647	6.78318	25.0831	1.59006	0.46235	3.43909	0.000583668	0.00834829
PGSC0003DMG400030771	2149.24	152.571	-3.83795	0.776765	-4.94094	7.7747e-07	4.43315e-05
PGSC0003DMG400013228	0.0839018	1.28192	5.09224	1.03106	4.93883	7.85929e-07	4.45144e-05
PGSC0003DMG400006713	8.84405	38.4237	2.08174	0.629152	3.3088	0.000936967	0.0118488
PGSC0003DMG400011777	21.3354	2.22415	-3.61929	0.803313	-4.50545	6.6231e-06	0.000250528
PGSC0003DMG400006694	8.80332	1.20957	-2.83056	1.00059	-2.82889	0.00467103	0.0385553
PGSC0003DMG400017556	3.48592	47.4577	3.82437	0.750042	5.09888	3.41677e-07	2.32331e-05
PGSC0003DMG400013816	0.808236	4.01591	3.24753	0.664268	4.88888	1.01411e-06	5.42943e-05
PGSC0003DMG400013815	46.2136	161.151	1.71402	0.438708	3.90696	9.34648e-05	0.00208135
PGSC0003DMG402002094	5.6569	9.10491	1.00809	0.368309	2.73708	0.00619866	0.0475674
PGSC0003DMG400007672	1319.18	340.827	-1.95627	0.517125	-3.78298	0.000154962	0.00306681
PGSC0003DMG402020462	136.464	58.0611	-1.15493	0.394351	-2.92868	0.00340407	0.0306114
PGSC0003DMG400020466	50.5708	124.794	1.2807	0.351505	3.64348	0.000268979	0.00465017
PGSC0003DMG400026141	50.5641	132.78	1.35891	0.414179	3.28097	0.0010345	0.0128083
PGSC0003DMG400026128	238.129	87.0061	-1.52063	0.550111	-2.76423	0.00570576	0.0447297
PGSC0003DMG400026121	3.36286	13.9568	1.96369	0.552455	3.55448	0.000378731	0.00605283
PGSC0003DMG400026113	56.6136	27.4342	-1.10515	0.406766	-2.71692	0.0065892	0.0497979
PGSC0003DMG400026111	4.92105	2.54183	-1.1733	0.352959	-3.32417	0.000886809	0.0113844
PGSC0003DMG400026105	17.2365	8.37643	-1.11355	0.222394	-5.00712	5.5251e-07	3.40215e-05
PGSC0003DMG400026500	60.2286	256.282	2.02493	0.444279	4.55779	5.16942e-06	0.000206704
PGSC0003DMG400004891	20.9989	51.6618	1.23266	0.256182	4.81164	1.49695e-06	7.36342e-05
PGSC0003DMG400016498	3.81035	1.03357	-2.21884	0.754131	-2.94225	0.00325839	0.0296367
PGSC0003DMG400016504	8.02371	54.053	2.61889	0.533943	4.90482	9.35151e-07	5.06871e-05
PGSC0003DMG400016515	89.4806	23.7728	-2.00236	0.418097	-4.78922	1.67429e-06	8.11026e-05
PGSC0003DMG400016517	14.8728	33.5765	1.28021	0.29636	4.31978	1.56188e-05	0.000511857
PGSC0003DMG400028533	76.6001	145.557	1.00828	0.257044	3.92261	8.75966e-05	0.00197139
PGSC0003DMG400028531	4.99319	10.3565	1.13646	0.303413	3.7456	0.000179962	0.00344624
PGSC0003DMG400028530	38.9641	97.2162	1.34563	0.442369	3.04188	0.00235104	0.0235036
PGSC0003DMG400028527	22.8699	9.85733	-1.07987	0.392213	-2.75327	0.00590032	0.0458311
PGSC0003DMG400028521	36.5333	105.507	1.5052	0.331321	4.54302	5.54536e-06	0.000219322
PGSC0003DMG400028520	342.836	100.525	-1.72518	0.575798	-2.99615	0.00273409	0.0260805
PGSC0003DMG400028910	3.02504	14.7194	2.65484	0.795665	3.33663	0.000848002	0.0110084
PGSC0003DMG400033084	2.09591	19.9453	3.02326	0.615118	4.91494	8.88113e-07	4.86461e-05
PGSC0003DMG400033065	6.43834	0.924442	-3.03678	0.94809	-3.20305	0.00135981	0.0158334
PGSC0003DMG400033060	84.7904	35.5875	-1.25229	0.321116	-3.8998	9.62721e-05	0.00211808
PGSC0003DMG400027079	1.18687	3.51835	1.48056	0.464692	3.18611	0.00144202	0.016386
PGSC0003DMG400027071	70.0409	24.1283	-1.56041	0.437806	-3.56417	0.000365012	0.00586486
PGSC0003DMG400027070	0.989956	3.06233	1.49934	0.360834	4.15523	3.24966e-05	0.000924409
PGSC0003DMG400041029	14.9558	29.4107	1.08068	0.328275	3.29201	0.000994747	0.0124068
PGSC0003DMG400027046	40.1473	7.83772	-2.38588	0.633449	-3.76649	0.000165557	0.00323733
PGSC0003DMG400027038	2.12155	13.766	2.68075	0.457628	5.85793	4.68679e-09	7.18011e-07
PGSC0003DMG400027031	1.4808	21.4807	3.78555	0.617289	6.13254	8.64891e-10	1.71895e-07
PGSC0003DMG402027023	30.7407	15.4363	-1.04311	0.231255	-4.51064	6.46338e-06	0.000247173
PGSC0003DMG400027021	10.9835	29.2129	1.45368	0.431312	3.37038	0.000750654	0.0100407
PGSC0003DMG400027013	16.6462	64.107	1.9829	0.566967	3.49737	0.000469862	0.00709565
PGSC0003DMG400027012	86.8609	182.741	1.05188	0.280828	3.74565	0.000179924	0.00344624
PGSC0003DMG402005942	4.15875	1.18244	-1.642	0.524324	-3.13164	0.00173831	0.0188034
PGSC0003DMG400005933	7.34477	2.58484	-1.67687	0.569526	-2.94432	0.00323662	0.0294914
PGSC0003DMG400005925	9.87834	29.3437	1.6125	0.519096	3.10637	0.00189398	0.019961
PGSC0003DMG400007113	23.4836	5.4032	-2.13538	0.442498	-4.82574	1.39486e-06	6.9691e-05
PGSC0003DMG400007118	9.7807	0.323065	-5.51603	0.783973	-7.036	1.97841e-12	8.82683e-10
PGSC0003DMG400007123	16.512	38.9976	1.14509	0.325582	3.51707	0.000436341	0.00673637
PGSC0003DMG400007125	8.33674	2.91467	-1.74627	0.520139	-3.35731	0.000787054	0.0103977
PGSC0003DMG400007141	11.9208	29.162	1.24903	0.317384	3.93538	8.30642e-05	0.00189724
PGSC0003DMG400003376	1.27937	13.0839	3.37392	0.555873	6.06958	1.28248e-09	2.4159e-07
PGSC0003DMG400030309	5.09404	1.81894	-1.63776	0.443999	-3.68865	0.000225447	0.00406909
PGSC0003DMG400030317	1.96471	4.14832	1.04897	0.38358	2.73468	0.00624409	0.0478005
PGSC0003DMG400030318	18.4947	7.77949	-1.27056	0.292783	-4.3396	1.42744e-05	0.000475768
PGSC0003DMG400030321	1888.98	4045.77	1.07237	0.245144	4.37443	1.21751e-05	0.000419519
PGSC0003DMG400030332	0.804052	7.40392	3.07653	0.782243	3.93296	8.3906e-05	0.00191031
PGSC0003DMG400030339	0.158003	1.82372	3.21769	0.986785	3.26079	0.00111104	0.013545
PGSC0003DMG400030341	9.86556	34.312	1.75311	0.409898	4.27693	1.89489e-05	0.00060161
PGSC0003DMG400030345	17.2571	83.1923	2.27543	0.363923	6.2525	4.03945e-10	8.7801e-08
PGSC0003DMG400030364	38.3704	4.36203	-3.20927	0.577428	-5.55787	2.7309e-08	3.11742e-06
PGSC0003DMG400027671	66.7439	227.067	1.68856	0.459319	3.67622	0.000236719	0.0042305
PGSC0003DMG400020172	10.153	22.553	1.19689	0.339633	3.52406	0.000424986	0.00659415
PGSC0003DMG400020154	26.0766	97.1335	1.91462	0.477376	4.01071	6.05365e-05	0.00150049
PGSC0003DMG400020141	0.874151	9.21298	3.94494	0.745204	5.29376	1.19824e-07	1.00238e-05
PGSC0003DMG400020139	311.922	81.2038	-1.89134	0.466301	-4.05605	4.99086e-05	0.00128986
PGSC0003DMG400020131	31.8592	4.85817	-2.72686	0.586978	-4.64559	3.39112e-06	0.00014455
PGSC0003DMG400020123	1.67748	4.87961	2.12737	0.395445	5.37969	7.4616e-08	6.95076e-06
PGSC0003DMG400007286	140.377	358.683	1.34903	0.292316	4.61498	3.93133e-06	0.00016283
PGSC0003DMG400021993	3.87055	1.19084	-1.49472	0.421317	-3.54772	0.000388576	0.00616644
PGSC0003DMG400020638	4.30261	17.324	1.92365	0.642479	2.9941	0.00275258	0.0262176
PGSC0003DMG400020541	34.3897	2.76272	-4.00481	0.776975	-5.15436	2.54501e-07	1.80788e-05
PGSC0003DMG400004161	82.4731	18.4329	-2.18047	0.600911	-3.62861	0.000284948	0.00485366
PGSC0003DMG400004151	20.983	90.7752	2.11186	0.52729	4.00513	6.19845e-05	0.00152745
PGSC0003DMG400020844	43.3967	95.8218	1.14263	0.282639	4.04271	5.28359e-05	0.00135587
PGSC0003DMG400020848	5.89737	2.05872	-1.63136	0.596495	-2.73491	0.00623983	0.0477823
PGSC0003DMG400002146	5.96768	22.7242	1.96318	0.548801	3.57722	0.000347266	0.00568295
PGSC0003DMG400030061	11.0096	4.98962	-1.04065	0.35049	-2.96912	0.00298652	0.0278104
PGSC0003DMG400005573	0.380835	5.95258	3.94234	0.503226	7.83413	4.72089e-15	4.44656e-12
PGSC0003DMG402025689	0.276024	2.33304	2.56791	0.784815	3.27199	0.00106792	0.013139
PGSC0003DMG400029879	6.4537	25.98	1.95991	0.59426	3.29807	0.00097353	0.012202
PGSC0003DMG400015646	2.5709	3.98	1.08901	0.400879	2.71656	0.00659635	0.0498353
PGSC0003DMG400023949	89.9683	8.85278	-3.36425	0.704005	-4.77874	1.76401e-06	8.43243e-05
PGSC0003DMG400023957	28.9169	8.71883	-1.91231	0.641256	-2.98214	0.00286241	0.0269873
PGSC0003DMG400017895	19.7345	43.3577	1.1775	0.40073	2.93837	0.00329938	0.0299025
PGSC0003DMG400027976	653.385	12.8702	-5.61521	0.542086	-10.3585	3.82762e-25	3.24467e-21
PGSC0003DMG400024310	0.921982	24.8133	5.15941	0.935108	5.51745	3.4395e-08	3.75407e-06
PGSC0003DMG400016663	7.01867	1.2459	-2.36536	0.640302	-3.69413	0.00022064	0.0039966
PGSC0003DMG400027577	10.5353	29.1148	1.14381	0.293621	3.89553	9.79861e-05	0.00214448
PGSC0003DMG400021582	12.0332	3.75004	-1.59206	0.492791	-3.23069	0.0012349	0.0147509
PGSC0003DMG400021574	177.707	58.9732	-1.5441	0.50562	-3.05387	0.00225913	0.0228072
PGSC0003DMG400028029	0.298795	0.625688	1.94355	0.682834	2.8463	0.00442305	0.0370496
PGSC0003DMG400028894	3.24459	6.50015	1.13322	0.366021	3.09606	0.0019611	0.0204732
PGSC0003DMG400019601	11.3566	1.45654	-3.61871	1.08416	-3.33781	0.00084442	0.0109788
PGSC0003DMG400005472	2.16947	21.7642	2.26104	0.429147	5.2687	1.37396e-07	1.11882e-05
PGSC0003DMG401030227	6.42164	15.1113	1.24181	0.348311	3.56524	0.000363522	0.00585121
PGSC0003DMG400016270	8.12636	41.7219	2.31263	0.61092	3.78549	0.000153405	0.00305022
PGSC0003DMG400016268	3.1432	14.7869	2.1558	0.420625	5.12522	2.97186e-07	2.05374e-05
PGSC0003DMG400011816	230.838	749.375	1.67986	0.416064	4.0375	5.40236e-05	0.00137663
PGSC0003DMG400011815	0.56602	2.36723	2.36749	0.67801	3.49182	0.00047975	0.00721071
PGSC0003DMG400030767	7.27089	21.6039	1.46467	0.360149	4.06684	4.76553e-05	0.0012494
PGSC0003DMG401019771	3.61467	12.5888	1.9484	0.327152	5.95565	2.59043e-09	4.30571e-07
PGSC0003DMG400019772	0.302279	3.46082	3.42716	1.13373	3.02291	0.00250353	0.0244968
PGSC0003DMG400006692	36.801	5.14058	-2.99986	0.847976	-3.53768	0.000403666	0.00632509
PGSC0003DMG400017570	2.30083	6.419	1.40996	0.517271	2.72576	0.00641538	0.0487596
PGSC0003DMG400017578	1.58429	0	-6.71689	2.16028	-3.10926	0.00187555	0.019849
PGSC0003DMG400013810	0.473256	3.49051	3.97646	0.80751	4.92435	8.46422e-07	4.71014e-05
PGSC0003DMG400013804	29.9133	10.4168	-1.62188	0.343643	-4.71966	2.36234e-06	0.000107664
PGSC0003DMG400013798	0.922963	0.0646338	-4.90249	1.4289	-3.43097	0.000601434	0.00853519
PGSC0003DMG400024160	1.73421	0.0635424	-4.83684	1.22185	-3.95861	7.53874e-05	0.00176698
PGSC0003DMG400026592	21.1455	8.24642	-1.32742	0.280332	-4.73515	2.18892e-06	0.000101212
PGSC0003DMG400002103	21.4733	47.5483	1.1315	0.388664	2.91124	0.00359996	0.0318104
PGSC0003DMG400002104	1.78415	5.35098	1.54258	0.510475	3.02185	0.00251233	0.0245641
PGSC0003DMG400002107	46.6688	13.741	-1.78902	0.383362	-4.66665	3.06148e-06	0.000134004
PGSC0003DMG400016764	2.56797	9.28419	1.97898	0.608949	3.24983	0.00115473	0.0139705
PGSC0003DMG400026077	0.954602	5.11358	2.72669	0.54853	4.9709	6.66444e-07	3.93914e-05
PGSC0003DMG400031314	2.58347	5.1058	1.35509	0.467239	2.90021	0.00372912	0.0325505
PGSC0003DMG400026512	4.69978	0.796375	-3.58336	1.04236	-3.43775	0.000586574	0.00837869
PGSC0003DMG400016523	19.1039	7.89768	-1.59812	0.46753	-3.41822	0.000630321	0.00884641
PGSC0003DMG400016532	22.3274	46.2552	1.31311	0.207261	6.33553	2.36522e-10	5.59807e-08
PGSC0003DMG400016533	0.370076	1.13914	1.75433	0.469225	3.73879	0.000184911	0.00351194
PGSC0003DMG400016540	18.5961	5.95853	-1.70283	0.355376	-4.79162	1.65442e-06	8.02931e-05
PGSC0003DMG400028490	7.26191	3.0938	-1.26284	0.280232	-4.50641	6.59344e-06	0.000249892
PGSC0003DMG400028488	22.2019	59.7823	1.36261	0.357609	3.81033	0.000138784	0.00282806
PGSC0003DMG400028926	0.629855	7.46062	4.17508	0.727383	5.73986	9.47537e-09	1.33132e-06
PGSC0003DMG400028786	8.62586	1.17693	-2.42155	0.860424	-2.81437	0.00488724	0.0398484
PGSC0003DMG401028776	2.23271	0.171711	-6.09398	1.12879	-5.39867	6.7138e-08	6.34716e-06
PGSC0003DMG400033047	13.3576	1.45921	-3.64029	0.900801	-4.04118	5.31838e-05	0.00136205
PGSC0003DMG400033046	10.0843	22.1503	1.19632	0.363796	3.28844	0.00100746	0.0125468
PGSC0003DMG400026997	42.9886	10.1168	-2.20485	0.792741	-2.7813	0.00541414	0.043135
PGSC0003DMG400026988	0.130658	0.941531	3.39211	0.966949	3.50806	0.000451392	0.00690695
PGSC0003DMG400026955	2.11295	0.604019	-2.06356	0.696862	-2.96122	0.00306423	0.0283575
PGSC0003DMG400026934	2.43495	5.79932	1.40235	0.435622	3.2192	0.00128549	0.0152137
PGSC0003DMG400026933	15.1212	34.8646	1.22948	0.396036	3.10446	0.00190625	0.0200404
PGSC0003DMG400027103	2.4244	0	-6.7166	2.16817	-3.09782	0.00194949	0.0203688
PGSC0003DMG401026923	0.405015	0.0301419	-4.74199	1.65487	-2.86548	0.00416372	0.0354613
PGSC0003DMG400026919	1.36082	0.124023	-5.83712	1.51707	-3.84762	0.000119269	0.0025108
PGSC0003DMG400026916	950.637	326.319	-1.54065	0.432962	-3.5584	0.00037312	0.00597157
PGSC0003DMG400026913	4.84286	15.7246	1.81317	0.527128	3.43971	0.000582335	0.00833771
PGSC0003DMG400005909	19.686	2.17526	-3.45071	1.08619	-3.17688	0.00148867	0.0167145
PGSC0003DMG400005908	56.6812	12.7959	-2.19573	0.434401	-5.05461	4.31262e-07	2.79069e-05
PGSC0003DMG400005899	155.391	21.2796	-2.84495	0.812597	-3.50106	0.000463415	0.00703589
PGSC0003DMG400005890	36.5669	145.902	1.94744	0.478974	4.06586	4.78554e-05	0.00125207
PGSC0003DMG400007148	0.900072	0.28075	-2.42405	0.871236	-2.78231	0.00539734	0.0430146
PGSC0003DMG400007163	34.5838	12.3914	-1.58291	0.348781	-4.53842	5.66783e-06	0.000222436
PGSC0003DMG400007505	12.85	25.9521	1.0037	0.351572	2.8549	0.00430501	0.0364208
PGSC0003DMG400007508	0.295975	2.04848	3.14597	1.03307	3.04525	0.00232484	0.0233134
PGSC0003DMG400030394	13.4371	4.65882	-1.46478	0.527494	-2.77687	0.00548859	0.0435508
PGSC0003DMG400030483	76.4522	1.51887	-6.3822	1.1716	-5.44741	5.11079e-08	5.1989e-06
PGSC0003DMG400030409	4.02224	0.153186	-3.36021	0.690836	-4.86398	1.15047e-06	5.97096e-05
PGSC0003DMG400030484	44.1066	0.970248	-5.53459	1.55168	-3.56683	0.000361323	0.00583416
PGSC0003DMG400030413	73.3519	6.60875	-3.67208	0.890483	-4.1237	3.72839e-05	0.00103399
PGSC0003DMG400030426	10.1482	77.7635	3.01146	0.379475	7.93585	2.09061e-15	2.04486e-12
PGSC0003DMG400030430	16.897	74.2312	2.05948	0.535127	3.84857	0.000118808	0.00250323
PGSC0003DMG400030440	2.37683	8.74047	2.06397	0.489282	4.21837	2.46079e-05	0.000738848
PGSC0003DMG400030462	69.8023	11.1802	-2.64963	0.618749	-4.28223	1.85027e-05	0.00059039
PGSC0003DMG400020107	128.693	250.816	1.02203	0.146956	6.95462	3.53504e-12	1.36211e-09
PGSC0003DMG400020080	2.9465	6.09108	1.46709	0.376219	3.89957	9.63633e-05	0.00211808
PGSC0003DMG400003195	3.64558	0.941993	-2.06543	0.672253	-3.0724	0.00212347	0.0217574
PGSC0003DMG400011132	4.20233	24.4242	2.46256	0.509644	4.83192	1.35222e-06	6.78268e-05
PGSC0003DMG401011155	3.00835	10.4158	2.02407	0.399079	5.07186	3.93953e-07	2.57548e-05
PGSC0003DMG400011163	13.1874	34.9134	1.42602	0.244715	5.82725	5.6347e-09	8.47906e-07
PGSC0003DMG400030735	25.7784	59.2823	1.25713	0.267875	4.69296	2.69279e-06	0.000120346
PGSC0003DMG400030731	1.38116	18.0617	3.71993	0.994724	3.73966	0.000184267	0.00351019
PGSC0003DMG400027936	25.7344	77.3537	1.54541	0.218953	7.05821	1.68663e-12	7.94311e-10
PGSC0003DMG400030891	37.3958	75.0818	1.08413	0.356931	3.03736	0.00238661	0.0236993
PGSC0003DMG400019888	7.25213	14.4345	1.09361	0.336776	3.24728	0.00116512	0.0140561
PGSC0003DMG400024206-1	0.337813	1.2638	2.34078	0.756664	3.09355	0.00197777	0.020605
PGSC0003DMG400024206-2	0.31284	0.948582	1.77878	0.466066	3.81658	0.000135313	0.00276842
PGSC0003DMG400029966	0.732644	9.19484	4.10506	0.737312	5.5676	2.58265e-08	2.98542e-06
PGSC0003DMG400024327	9.71634	22.8652	1.22942	0.415002	2.96245	0.00305202	0.0282857
PGSC0003DMG400008427	8.93891	31.1186	1.94339	0.473471	4.10456	4.05079e-05	0.00110295
PGSC0003DMG400002321	539.597	3.69865	-7.25014	0.818976	-8.85269	8.54369e-19	1.97522e-15
PGSC0003DMG401013152	12.9245	60.1037	2.12793	0.428928	4.96104	7.01166e-07	4.09916e-05
PGSC0003DMG400032793	0.607404	5.05834	3.29796	0.607736	5.42664	5.74257e-08	5.69616e-06
PGSC0003DMG400018004	18.7537	49.7001	1.37316	0.259936	5.28266	1.2732e-07	1.04786e-05
PGSC0003DMG400019567	0.177683	0.574164	2.59105	0.801737	3.2318	0.00123014	0.0147079
PGSC0003DMG400013574	2.52374	4.94957	1.08823	0.328688	3.31083	0.000930187	0.0117924
PGSC0003DMG400034882	3.86134	9.91927	1.22477	0.400591	3.0574	0.00223266	0.02263
PGSC0003DMG400011748	0.45006	2.69268	2.42648	0.656408	3.69661	0.000218499	0.00396903
PGSC0003DMG402015926	4.67866	13.4888	1.46913	0.451012	3.2574	0.00112438	0.013688
PGSC0003DMG400000930	15.3377	31.4987	1.06628	0.3868	2.75666	0.00583954	0.045498
PGSC0003DMG400041402	19.7406	2.70583	-3.05492	0.745974	-4.09521	4.2179e-05	0.00113749
PGSC0003DMG400017407	17.7675	37.1307	1.10033	0.27251	4.03778	5.39597e-05	0.00137663
PGSC0003DMG400017394	25.8657	51.8328	1.03158	0.276562	3.73	0.000191482	0.00361514
PGSC0003DMG400000685	23.502	2.99699	-2.86143	0.916179	-3.12322	0.00178885	0.0191789
PGSC0003DMG400001075	33.9531	85.4445	1.31355	0.362188	3.62672	0.000287043	0.00487954
PGSC0003DMG400001076	4.93926	2.1057	-1.97595	0.594456	-3.32396	0.00088749	0.0113864
PGSC0003DMG400001078	1.67451	4.83614	1.54719	0.534402	2.89518	0.00378939	0.0329576
PGSC0003DMG400018379	19.2422	0.16504	-5.86246	1.11299	-5.2673	1.38445e-07	1.12127e-05
PGSC0003DMG400018378	18.7716	0	-9.14626	1.45264	-6.29631	3.04817e-10	6.9836e-08
PGSC0003DMG400018375	322.26	12.885	-4.64546	0.674475	-6.88753	5.67711e-12	2.06249e-09
PGSC0003DMG400018396	58.6666	1.64639	-5.7639	0.681795	-8.454	2.81479e-17	3.76752e-14
PGSC0003DMG400018395	10.387	0.32085	-5.76997	1.43251	-4.02787	5.62839e-05	0.00142141
PGSC0003DMG400018373	123.097	299.339	1.23797	0.295082	4.19535	2.72451e-05	0.000804728
PGSC0003DMG400018371	1.20879	3.72683	1.68151	0.460238	3.65358	0.000258614	0.00452326
PGSC0003DMG400018367	51.6121	18.5069	-1.47054	0.236069	-6.22926	4.68631e-10	1.00149e-07
PGSC0003DMG400018360	20.6802	59.2561	1.54423	0.363253	4.25111	2.12714e-05	0.000657294
PGSC0003DMG400018351	25.1044	84.4387	1.74738	0.424338	4.11789	3.82358e-05	0.00105578
PGSC0003DMG400032817	1.11392	5.26973	2.29647	0.668655	3.43446	0.000593739	0.00846377
PGSC0003DMG400032820	393.64	134.779	-1.58479	0.572915	-2.76619	0.00567162	0.0445582
PGSC0003DMG400009374	12.7268	28.2227	1.0419	0.326992	3.1863	0.00144105	0.0163827
PGSC0003DMG400009375	1.38778	3.89179	1.47383	0.505018	2.91837	0.00351872	0.0313321
PGSC0003DMG400020443	5.08108	13.8701	1.62131	0.319256	5.0784	3.80621e-07	2.52073e-05
PGSC0003DMG400020433	3.5846	19.7704	2.27006	0.497281	4.56495	4.9962e-06	0.00020136
PGSC0003DMG401017288	0.849064	8.2943	3.28295	0.678899	4.8357	1.32675e-06	6.68407e-05
PGSC0003DMG400017299	40.1148	3.86823	-3.49724	0.629261	-5.55769	2.73361e-08	3.11742e-06
PGSC0003DMG400031084	33.1691	99.7673	1.72703	0.348954	4.94916	7.45347e-07	4.28845e-05
PGSC0003DMG400027647	44.6922	15.0013	-1.65859	0.566842	-2.92602	0.00343325	0.0307867
PGSC0003DMG402012386-2	14.3796	33.398	1.15813	0.327256	3.53892	0.000401766	0.00630308
PGSC0003DMG400012408	4.47781	13.2151	1.47303	0.314241	4.68759	2.76445e-06	0.000122692
PGSC0003DMG400019270	1.32799	4.40921	2.67786	0.887909	3.01592	0.002562	0.0249156
PGSC0003DMG400019268	0.520472	3.99193	3.13083	0.715714	4.37442	1.21756e-05	0.000419519
PGSC0003DMG400019267	10.8465	4.82029	-1.15533	0.32852	-3.51679	0.000436801	0.00673637
PGSC0003DMG400019260	5.45545	11.8814	1.13567	0.286405	3.96527	7.33127e-05	0.00173434
PGSC0003DMG400019257	236.333	1799.74	2.78011	0.683397	4.06808	4.74024e-05	0.00124406
PGSC0003DMG402022324	1.27141	2.5424	1.1122	0.391506	2.84083	0.00449959	0.0375177
PGSC0003DMG400022262	18.9996	55.0537	1.53909	0.405566	3.79492	0.000147689	0.0029576
PGSC0003DMG400022255	4.07168	11.0387	1.28401	0.376845	3.40726	0.000656196	0.00913395
PGSC0003DMG400022252	72.6497	32.279	-1.36078	0.442215	-3.07719	0.00208965	0.0214628
PGSC0003DMG400022249	74.116	251.018	1.71223	0.440351	3.88833	0.000100935	0.00219816
PGSC0003DMG400022241	284.742	908.486	1.63252	0.404511	4.03579	5.44199e-05	0.00137844
PGSC0003DMG400003188	34.7375	84.9823	1.29255	0.426538	3.03032	0.00244297	0.0240595
PGSC0003DMG400003187	15.4198	180.37	3.51659	0.549516	6.39942	1.55964e-10	3.92706e-08
PGSC0003DMG401003179	0.373641	2.47755	4.27778	1.30603	3.2754	0.00105511	0.0130066
PGSC0003DMG400011182	20.9792	41.2961	1.02912	0.340976	3.01817	0.00254305	0.0247703
PGSC0003DMG400011191	28.9624	64.7427	1.10349	0.194131	5.68427	1.31375e-08	1.68738e-06
PGSC0003DMG400011230	0.443136	9.08427	4.28203	0.892414	4.79826	1.60053e-06	7.79978e-05
PGSC0003DMG400011226	8.36578	2.50799	-2.03998	0.682863	-2.9874	0.00281365	0.0266992
PGSC0003DMG400027475	15.539	57.0534	1.79418	0.577479	3.10692	0.00189046	0.019944
PGSC0003DMG400027477	53.8595	156.6	1.54366	0.257379	5.99763	2.00217e-09	3.48747e-07
PGSC0003DMG400018751	9.0592	19.723	1.0582	0.266849	3.96553	7.32338e-05	0.00173434
PGSC0003DMG400018752	0.920964	0.156576	-2.86366	0.935804	-3.0601	0.00221261	0.0224716
PGSC0003DMG400030688	1.66403	7.20418	2.15664	0.731533	2.94811	0.00319724	0.0292268
PGSC0003DMG400030684	3.41127	8.25289	1.37156	0.328662	4.17315	3.00412e-05	0.000867166
PGSC0003DMG400030910	1.03302	2.33535	1.24916	0.399126	3.12973	0.00174964	0.0189019
PGSC0003DMG400030927	804.948	37.2082	-4.43904	0.807764	-5.49547	3.89662e-08	4.12896e-06
PGSC0003DMG400018012	10.645	22.1824	1.09473	0.27217	4.02223	5.76505e-05	0.00144587
PGSC0003DMG400028757	3.18835	12.8752	1.88268	0.687686	2.73771	0.00618688	0.0474913
PGSC0003DMG400028750	3.03771	0.556573	-3.37539	0.674975	-5.00076	5.71051e-07	3.47426e-05
PGSC0003DMG400028751	18.7785	2.45994	-3.08793	0.629918	-4.90213	9.48054e-07	5.10804e-05
PGSC0003DMG400009560	69.5884	180.149	1.31545	0.387149	3.39777	0.000679364	0.00935403
PGSC0003DMG400015637	144.221	49.4706	-1.58717	0.299536	-5.29877	1.16582e-07	9.8946e-06
PGSC0003DMG400029242	3.76339	15.5538	1.98207	0.498984	3.97221	7.12079e-05	0.00169718
PGSC0003DMG400003266	2.03421	5.99682	1.43854	0.330191	4.35668	1.32052e-05	0.000447763
PGSC0003DMG400019033	168.358	413.381	1.25595	0.310576	4.04394	5.25593e-05	0.00135014
PGSC0003DMG400013551	6.79324	21.9581	1.8175	0.526048	3.45502	0.000550258	0.00802387
PGSC0003DMG400013550	2.21328	7.05506	1.42098	0.500059	2.84162	0.00448845	0.037474
PGSC0003DMG400013549	48.4653	1.60075	-5.52258	0.837641	-6.59301	4.30984e-11	1.24549e-08
PGSC0003DMG400013546	898.126	115.287	-2.99427	0.494383	-6.05659	1.3904e-09	2.58097e-07
PGSC0003DMG400011747	0.151738	4.30658	4.94881	1.12248	4.40881	1.03942e-05	0.000367131
PGSC0003DMG400011746	1.36748	0.372191	-2.53905	0.698477	-3.63512	0.00027785	0.00476466
PGSC0003DMG402000927-1	0.205775	0.746122	1.98012	0.549762	3.60178	0.000316049	0.00525322
PGSC0003DMG400000926	147.604	398.192	1.37987	0.386326	3.57179	0.000354553	0.00576142
PGSC0003DMG400006149	127.565	507.95	2.03162	0.288546	7.04089	1.9102e-12	8.67468e-10
PGSC0003DMG400006155	4.04751	8.63688	1.29228	0.254597	5.07576	3.85946e-07	2.52964e-05
PGSC0003DMG400000678	34.1487	193.682	2.34812	0.668442	3.51282	0.000443375	0.00681596
PGSC0003DMG401015022	75.6472	337.526	2.0931	0.524723	3.98897	6.63622e-05	0.00160882
PGSC0003DMG401028957	44.9261	1.80099	-5.34026	1.2653	-4.22055	2.43703e-05	0.000733498
PGSC0003DMG400025487	64.385	336.993	2.33254	0.540451	4.31592	1.58938e-05	0.000518864
PGSC0003DMG400026170	0.260962	2.38015	2.88684	0.994657	2.90235	0.00370376	0.0324482
PGSC0003DMG400026161	8.32049	17.2653	1.00819	0.316363	3.18681	0.00143851	0.0163827
PGSC0003DMG400018401	145.642	9.41077	-3.94166	0.752825	-5.23582	1.64252e-07	1.2735e-05
PGSC0003DMG400018322	30.6506	13.8436	-1.11413	0.311509	-3.57656	0.000348148	0.00569374
PGSC0003DMG400018321	0.83599	7.37785	3.16879	0.814476	3.89059	0.000100001	0.00218107
PGSC0003DMG400032821	0.826027	10.6633	3.70796	0.696089	5.32685	9.99282e-08	9.01161e-06
PGSC0003DMG400017311	35.534	107.611	1.48988	0.319723	4.6599	3.16356e-06	0.000137639
PGSC0003DMG400031098	0.544194	1.9453	1.98906	0.528411	3.76423	0.000167062	0.00325659
PGSC0003DMG400031101	4.32206	0.297758	-3.133	0.71396	-4.38821	1.14288e-05	0.00039924
PGSC0003DMG400031102	82.0291	17.7997	-2.19188	0.568484	-3.85565	0.000115421	0.00245015
PGSC0003DMG400027631	72.9558	14.8807	-2.28509	0.8174	-2.79556	0.00518104	0.0416709
PGSC0003DMG400007084	11.1049	28.8077	1.36161	0.264004	5.15756	2.50194e-07	1.78727e-05
PGSC0003DMG402012433	0.189546	5.92322	5.52627	1.43418	3.85326	0.000116556	0.00247011
PGSC0003DMG400012434	116.182	38.9116	-1.54507	0.29179	-5.29514	1.18923e-07	9.9882e-06
PGSC0003DMG400019248	6.71736	51.5193	2.99764	0.501387	5.9787	2.24929e-09	3.89127e-07
PGSC0003DMG400019245	79.266	3.69468	-4.48148	0.753515	-5.94743	2.72387e-09	4.46908e-07
PGSC0003DMG400019236	4.89583	15.8282	1.66564	0.341093	4.88324	1.04359e-06	5.54816e-05
PGSC0003DMG400013920	1.04668	2.14003	1.40236	0.47865	2.92983	0.00339146	0.0305304
PGSC0003DMG400022225	0.274106	3.17063	4.53691	1.1722	3.87041	0.000108653	0.00233375
PGSC0003DMG400022151	59.2058	10.8186	-2.48472	0.530198	-4.6864	2.78052e-06	0.000123191
PGSC0003DMG400022134	42.5318	9.58206	-2.14416	0.399205	-5.37106	7.8274e-08	7.26492e-06
PGSC0003DMG400012527	1.59745	0.0294016	-6.64983	1.55207	-4.28449	1.83155e-05	0.00058589
PGSC0003DMG400020493	8.03925	3.25999	-1.40527	0.388665	-3.61565	0.000299597	0.00506585
PGSC0003DMG400020494	1.7458	0.601545	-1.88585	0.664713	-2.83708	0.0045528	0.0378126
PGSC0003DMG400020498	2.94484	1.15517	-1.58408	0.462552	-3.42466	0.000615576	0.00868939
PGSC0003DMG400020505	17.5646	59.5194	1.78329	0.474774	3.75607	0.000172601	0.00334305
PGSC0003DMG400009533	8.11978	21.7285	1.34291	0.243662	5.51137	3.56046e-08	3.82051e-06
PGSC0003DMG401018475	45.0272	7.49887	-2.39093	0.750512	-3.18573	0.00144389	0.0163927
PGSC0003DMG400018461	1.50349	3.44998	1.53395	0.485249	3.16116	0.00157141	0.017375
PGSC0003DMG400017842	2.68895	0.754659	-2.43752	0.72739	-3.35105	0.000805045	0.0105859
PGSC0003DMG400017843	84.2123	8.76054	-3.21914	0.623881	-5.15986	2.47128e-07	1.77535e-05
PGSC0003DMG400001158	9.96866	2.04777	-2.38718	0.737509	-3.23681	0.00120873	0.0144723
PGSC0003DMG400005774	12.5154	0.994788	-4.30547	0.810675	-5.31097	1.09041e-07	9.56211e-06
PGSC0003DMG400005780	1.86852	4.7025	1.50111	0.350839	4.27862	1.88056e-05	0.000597806
PGSC0003DMG402005796	8.71831	4.50654	-1.43394	0.413456	-3.46819	0.000523975	0.00773372
PGSC0003DMG400005803	53.9675	169.027	1.58982	0.283945	5.59904	2.1554e-08	2.52598e-06
PGSC0003DMG400005805	27.0604	115.802	1.89563	0.389154	4.87116	1.10947e-06	5.82956e-05
PGSC0003DMG400014614	28.7554	5.23324	-1.76108	0.557028	-3.16156	0.00156925	0.0173587
PGSC0003DMG400013713	0.356173	0.838843	1.07956	0.362173	2.98078	0.0028752	0.0270311
PGSC0003DMG400007658	3.75362	40.0012	3.36901	0.453448	7.42976	1.08796e-13	7.09435e-11
PGSC0003DMG402020784	4.37278	8.09521	1.05485	0.293708	3.59148	0.000328806	0.00542626
PGSC0003DMG400008187	1.91661	43.407	4.62474	0.599209	7.71808	1.18095e-14	9.95131e-12
PGSC0003DMG400029934	0.967382	0.271532	-2.72373	0.875301	-3.11177	0.00185971	0.0197718
PGSC0003DMG400036542	4.4067	1.52092	-2.54659	0.694689	-3.6658	0.000246567	0.00436965
PGSC0003DMG400013824	0.262194	1.98183	2.79023	0.796038	3.50515	0.000456353	0.00696192
PGSC0003DMG400002227	2.88199	0.154292	-3.97114	1.26899	-3.12936	0.00175189	0.0189182
PGSC0003DMG400007384	151.144	61.0818	-1.35845	0.46095	-2.94707	0.00320797	0.0293038
PGSC0003DMG400025537	21.9344	184.89	2.83061	0.555749	5.09332	3.51843e-07	2.37584e-05
PGSC0003DMG401002262	7.20366	2.77964	-1.42125	0.372794	-3.81243	0.00013761	0.00281314
PGSC0003DMG400014487	11.8989	145.276	3.69471	0.557232	6.63048	3.34606e-11	1.01277e-08
PGSC0003DMG400005498	149.564	23.15	-2.72888	0.586887	-4.64975	3.32336e-06	0.000142523
PGSC0003DMG400014787	0.783888	5.24478	2.70098	0.596483	4.52818	5.94945e-06	0.000232056
PGSC0003DMG400018922	7.79215	3.0282	-1.44787	0.377986	-3.83047	0.000127896	0.00265512
PGSC0003DMG400015705	1.77931	0.155346	-4.40586	1.53642	-2.86761	0.0041359	0.0352835
PGSC0003DMG400020818	11.2551	39.9342	1.80279	0.389579	4.62754	3.70028e-06	0.000155283
PGSC0003DMG400009326	14.0698	29.7386	1.45429	0.43815	3.31915	0.000902916	0.0115156
PGSC0003DMG400009317	16.137	95.6447	2.48719	0.51111	4.86625	1.13736e-06	5.93925e-05
PGSC0003DMG401017546	26.8036	66.974	1.32909	0.292654	4.54151	5.58536e-06	0.000220219
PGSC0003DMG400017538	22.9396	7.4474	-1.71136	0.459559	-3.72392	0.00019615	0.00366787
PGSC0003DMG400017537	1.33753	0.363794	-2.70029	0.848324	-3.18309	0.00145714	0.0164842
PGSC0003DMG400026215	1.28885	0.124747	-3.76056	1.10191	-3.41276	0.000643085	0.00899576
PGSC0003DMG400026221	0.92698	18.7092	4.30857	1.06935	4.02916	5.59753e-05	0.00141643
PGSC0003DMG400026231	1.96404	0.682871	-1.75052	0.555248	-3.15269	0.00161775	0.0177767
PGSC0003DMG400026233	3.1201	19.0864	2.47213	0.47144	5.24378	1.5732e-07	1.23864e-05
PGSC0003DMG400004822	1.58263	11.644	2.66867	0.686599	3.88679	0.000101577	0.00220976
PGSC0003DMG400004807	7.67493	56.1562	1.75744	0.204563	8.59119	8.60746e-18	1.28763e-14
PGSC0003DMG400004801	15.2282	0.828713	-2.909	0.607559	-4.78801	1.6844e-06	8.12827e-05
PGSC0003DMG400004800	182.3	36.1445	-2.34894	0.84735	-2.7721	0.00556963	0.0439955
PGSC0003DMG400004788	4.79746	10.2459	1.22822	0.307162	3.99861	6.37145e-05	0.0015509
PGSC0003DMG400004786	11.87	3.22706	-2.06211	0.565905	-3.64392	0.00026852	0.0046454
PGSC0003DMG400004780	3.28866	16.546	2.36318	0.694677	3.40185	0.000669322	0.00926593
PGSC0003DMG401004779	18.1053	34.8855	1.07292	0.3713	2.88964	0.00385683	0.0334298
PGSC0003DMG400022731	18.8232	62.4773	1.8274	0.416522	4.38728	1.14778e-05	0.000400401
PGSC0003DMG400003032	4.93972	18.2329	1.77737	0.478341	3.7157	0.000202644	0.0037589
PGSC0003DMG400012326	4.8789	10.3498	1.42383	0.287045	4.9603	7.03835e-07	4.10533e-05
PGSC0003DMG400012325	76.0345	223.498	1.54249	0.495078	3.11566	0.00183536	0.0195632
PGSC0003DMG402012324	38.8904	20.2325	-1.03749	0.319022	-3.2521	0.00114557	0.013886
PGSC0003DMG400012295	24.4215	15.3669	-1.20887	0.338031	-3.57621	0.000348615	0.00569771
PGSC0003DMG400012292	1761.91	4496.26	1.32402	0.428037	3.09323	0.00197988	0.0206054
PGSC0003DMG400012252	16.6422	37.9589	1.2414	0.250918	4.94746	7.5189e-07	4.3066e-05
PGSC0003DMG400012251	13.2299	32.6198	1.29906	0.433608	2.99593	0.00273612	0.0260901
PGSC0003DMG400012239	16.1983	54.6324	1.6857	0.414219	4.06957	4.70992e-05	0.00123738
PGSC0003DMG400012235	8.80017	2.49374	-1.83911	0.490549	-3.74909	0.000177475	0.00341404
PGSC0003DMG400012228	107.941	22.7361	-2.24037	0.461386	-4.85575	1.19932e-06	6.13682e-05
PGSC0003DMG400012494	59.1368	215.21	1.79859	0.457686	3.92975	8.50346e-05	0.00192415
PGSC0003DMG401002270	2.65103	35.0361	3.74316	0.653325	5.7294	1.00788e-08	1.39301e-06
PGSC0003DMG400020514	0.952118	13.9059	4.36789	0.843962	5.17545	2.27357e-07	1.67108e-05
PGSC0003DMG400008751	22.0688	9.82036	-1.19312	0.404572	-2.9491	0.00318706	0.0291757
PGSC0003DMG400026301	119.675	19.2395	-2.72964	0.860465	-3.17228	0.00151247	0.0169145
PGSC0003DMG400026308	0.695221	0.246495	-2.81578	1.0258	-2.74497	0.00605158	0.0467065
PGSC0003DMG400004474	14.5138	28.1652	1.04653	0.310982	3.36525	0.000764743	0.0101865
PGSC0003DMG402018475	46.4089	8.7618	-2.56186	0.582408	-4.39873	1.08888e-05	0.000381948
PGSC0003DMG400018483	6.51773	21.1042	1.59384	0.52598	3.03023	0.0024437	0.0240595
PGSC0003DMG400005835	75.0715	15.0805	-2.44568	0.7577	-3.22777	0.00124761	0.0148553
PGSC0003DMG400005839	92.7541	41.4736	-1.06612	0.331145	-3.2195	0.00128414	0.0152105
PGSC0003DMG400005843	18.7068	3.69289	-2.45766	0.779292	-3.15371	0.00161208	0.0177245
PGSC0003DMG400005850	21.0077	42.4725	1.15761	0.2499	4.63229	3.61639e-06	0.000152771
PGSC0003DMG402005859	38.0449	82.3562	1.17655	0.405996	2.89792	0.00375644	0.0327382
PGSC0003DMG400005869	1.34549	3.18878	1.26146	0.41266	3.05689	0.00223646	0.0226505
PGSC0003DMG400025230	1.89663	3.45735	1.00922	0.32538	3.10168	0.00192428	0.0201966
PGSC0003DMG400013720	3.54681	8.57658	1.3096	0.380163	3.44483	0.00057141	0.00824249
PGSC0003DMG400013765	1.31731	0.654896	-1.32733	0.446421	-2.97326	0.0029465	0.0275893
PGSC0003DMG400021737	1.41846	27.8334	4.37651	0.567298	7.71466	1.21305e-14	9.95131e-12
PGSC0003DMG400008223	14.1294	77.1159	2.36791	0.451814	5.2409	1.59793e-07	1.25036e-05
PGSC0003DMG400025455	94.0913	9.53364	-3.31726	0.837589	-3.96049	7.4796e-05	0.00175907
PGSC0003DMG400030121	5.28378	2.12294	-1.40102	0.458388	-3.05641	0.00224004	0.0226687
PGSC0003DMG400009604	47.3967	146.171	1.59614	0.562141	2.83939	0.00452005	0.0376389
PGSC0003DMG400007376	14.0111	2.63999	-2.43154	0.652484	-3.7266	0.000194082	0.00365066
PGSC0003DMG400007375	3.52451	20.3102	2.78469	0.703058	3.96083	7.46884e-05	0.00175907
PGSC0003DMG400007373	13.3668	6.22051	-1.20978	0.412124	-2.93548	0.00333032	0.0301186
PGSC0003DMG400047074	15.5456	77.8367	2.16359	0.606713	3.56609	0.000362353	0.00583967
PGSC0003DMG400014511	9.45712	0.63169	-4.65734	0.705573	-6.60079	4.08978e-11	1.19548e-08
PGSC0003DMG400014513	3.13497	15.8467	2.30833	0.610094	3.78356	0.000154601	0.00306681
PGSC0003DMG400010839	0.69032	0.160505	-2.28958	0.71652	-3.19542	0.00139629	0.0160889
PGSC0003DMG400029579	1.19257	0.614684	-1.43566	0.501545	-2.86247	0.00420357	0.0356812
PGSC0003DMG400029591	1.10565	9.08212	2.57505	0.455748	5.65017	1.60292e-08	2.00807e-06
PGSC0003DMG400037980	21.0866	41.665	1.1848	0.222734	5.31935	1.04141e-07	9.26017e-06
PGSC0003DMG400020810	2.29023	7.28194	1.511	0.448133	3.37176	0.000746891	0.010009
PGSC0003DMG400001969	7.38967	39.7727	2.45873	0.548989	4.47864	7.51184e-06	0.000281345
PGSC0003DMG402009291	4.22705	13.5875	1.62655	0.363966	4.46896	7.85997e-06	0.000292232
PGSC0003DMG400002398	18.7896	40.6919	1.06222	0.217271	4.8889	1.01401e-06	5.42943e-05
PGSC0003DMG400017517	37.9088	212.654	2.44076	0.488232	4.99918	5.75732e-07	3.48576e-05
PGSC0003DMG400043394	72.6447	13.1683	-2.59136	0.451544	-5.73888	9.53037e-09	1.33169e-06
PGSC0003DMG400017508	65.1128	29.9596	-1.17362	0.289092	-4.05968	4.91398e-05	0.00127778
PGSC0003DMG400017505	14.8196	4.25004	-1.92552	0.66304	-2.90407	0.00368341	0.0323189
PGSC0003DMG401017504	22.3725	10.5524	-1.1371	0.17189	-6.61526	3.70912e-11	1.09682e-08
PGSC0003DMG400024219	24.2229	11.0817	-1.13644	0.374633	-3.03348	0.00241748	0.023905
PGSC0003DMG400024217	28.5156	117.79	2.04745	0.423238	4.83758	1.31432e-06	6.64505e-05
PGSC0003DMG400026242	1.08045	0.0403685	-5.91659	1.32538	-4.46407	8.04168e-06	0.000297683
PGSC0003DMG400026252	2.94136	6.85122	1.42706	0.34352	4.15423	3.26378e-05	0.000927387
PGSC0003DMG400019077	21.8722	86.3059	1.96559	0.571043	3.4421	0.000577215	0.00830084
PGSC0003DMG400003936	3.88867	21.573	2.3674	0.600635	3.9415	8.09749e-05	0.00186561
PGSC0003DMG400003932	7.62607	18.5722	1.22577	0.311909	3.9299	8.49825e-05	0.00192415
PGSC0003DMG400022759	19.5404	2.75945	-2.70716	0.868798	-3.11599	0.0018333	0.0195565
PGSC0003DMG400003054	50.2313	129.881	1.41522	0.434959	3.25368	0.00113919	0.0138285
PGSC0003DMG400012201	40.7807	8.45178	-2.29767	0.828379	-2.7737	0.00554228	0.0438555
PGSC0003DMG400012191	0.649562	4.58941	3.00337	0.722558	4.15658	3.23044e-05	0.000922035
PGSC0003DMG400012189	5.87677	20.1731	1.20968	0.321368	3.76416	0.000167113	0.00325659
PGSC0003DMG400012171	1.44975	3.19152	1.50161	0.426883	3.51761	0.000435458	0.0067279
PGSC0003DMG400012164	33.4323	3.27102	-3.24352	0.598004	-5.42392	5.8306e-08	5.74721e-06
PGSC0003DMG400012158	9.34271	0.757401	-3.94119	1.07797	-3.65612	0.000256063	0.0044972
PGSC0003DMG400044958	24.104	75.6394	1.54494	0.530292	2.91339	0.00357532	0.0316478
PGSC0003DMG400012130	21.9087	115.482	2.63901	0.436585	6.04467	1.49717e-09	2.75303e-07
PGSC0003DMG400012120	151.54	13.7849	-3.43232	0.597285	-5.74654	9.10878e-09	1.29209e-06
PGSC0003DMG400012118	1.07455	3.16373	3.22929	0.93076	3.46952	0.000521385	0.00769997
PGSC0003DMG400008488	63.3873	255.579	2.01221	0.453249	4.43952	9.01616e-06	0.000328496
PGSC0003DMG400020319	1.45315	6.23185	1.42672	0.41385	3.44743	0.000565956	0.00819637
PGSC0003DMG400020326	1.79654	0.558291	-1.75434	0.552894	-3.17301	0.00150866	0.0168793
PGSC0003DMG400011719	328.339	690.003	1.04498	0.330144	3.16521	0.00154968	0.0172464
PGSC0003DMG400011721	515.431	213.139	-1.29423	0.465894	-2.77795	0.00547038	0.043447
PGSC0003DMG400024268	38.4896	9.13893	-2.11304	0.447318	-4.7238	2.31474e-06	0.000106256
PGSC0003DMG400008822	3.23614	1.25666	-1.48614	0.513676	-2.89315	0.00381404	0.0331154
PGSC0003DMG400008827	8.15021	36.5678	2.28847	0.435888	5.25014	1.51984e-07	1.21163e-05
PGSC0003DMG400008830	23.9564	55.7276	1.19359	0.253986	4.69941	2.60911e-06	0.00011723
PGSC0003DMG400008849	0.993237	24.3338	4.73377	0.863276	5.4835	4.17002e-08	4.36411e-06
PGSC0003DMG400008863	7.29673	16.7885	1.2601	0.450836	2.79504	0.00518938	0.041697
PGSC0003DMG401008870	21.3292	71.6103	1.70635	0.485999	3.51101	0.000446412	0.0068431
PGSC0003DMG400002675	1356.63	523.059	-1.38772	0.410369	-3.38164	0.000720551	0.00979911
PGSC0003DMG400002690	20.135	7.61237	-1.41132	0.47507	-2.97075	0.00297074	0.0277142
PGSC0003DMG402012981	1.67546	4.37651	1.25756	0.423159	2.97183	0.00296033	0.0276475
PGSC0003DMG400003908	4.14984	0.814237	-3.16091	0.907459	-3.48325	0.000495362	0.00740691
PGSC0003DMG400021567	0.229888	1.17093	2.25868	0.796807	2.83466	0.00458739	0.038013
PGSC0003DMG400021548	15.1756	35.2591	1.33135	0.396535	3.35747	0.0007866	0.0103971
PGSC0003DMG400020907	3.57019	1.41847	-1.22253	0.401036	-3.04842	0.00230049	0.023124
PGSC0003DMG400001774	43.9357	168.112	2.05937	0.662038	3.11065	0.00186674	0.01983
PGSC0003DMG400002014	12.313	1.10821	-3.72383	1.15994	-3.21036	0.00132567	0.0155217
PGSC0003DMG400030246	14.7568	3.27018	-2.14479	0.637787	-3.36286	0.000771393	0.0102481
PGSC0003DMG400006270	4.02173	0.637498	-3.41284	1.1909	-2.86577	0.00416002	0.0354417
PGSC0003DMG400006268	9.89697	3.98029	-1.44196	0.436802	-3.30117	0.000962811	0.0121154
PGSC0003DMG400006639	11.7518	3.28482	-1.87006	0.665824	-2.80864	0.00497516	0.0404357
PGSC0003DMG400028882	13.7939	50.5805	1.7493	0.488389	3.58177	0.000341271	0.00561013
PGSC0003DMG400024344	6.41124	34.6151	2.41507	0.571376	4.22676	2.37077e-05	0.000719464
PGSC0003DMG400002383	6.56798	0.653826	-3.80272	1.25154	-3.03843	0.00237811	0.0236425
PGSC0003DMG400017662	0.230314	0.815619	2.93838	0.970254	3.02846	0.00245804	0.0241281
PGSC0003DMG400015815	1.91676	6.40249	1.5752	0.553048	2.84821	0.0043966	0.0369498
PGSC0003DMG400022022	53.1831	155.831	1.5073	0.406364	3.70923	0.000207887	0.00381992
PGSC0003DMG400000951	249.615	59.0609	-2.11674	0.595625	-3.55382	0.00037968	0.00605741
PGSC0003DMG400001197	2.6501	1.35392	-1.07208	0.326309	-3.28548	0.0010181	0.0126484
PGSC0003DMG400012891	0.354373	1.01033	1.78945	0.579391	3.0885	0.0020117	0.02089
PGSC0003DMG400012888	5.86628	16.7208	1.48367	0.431593	3.43765	0.000586782	0.00837869
PGSC0003DMG401019343	27.2059	8.68908	-1.79012	0.55993	-3.19705	0.0013884	0.0160275
PGSC0003DMG400031423	11.514	4.8345	-1.50128	0.395993	-3.79117	0.000149939	0.00299066
PGSC0003DMG400011355	4.53025	0.477446	-3.09005	0.532884	-5.79873	6.68173e-09	9.87925e-07
PGSC0003DMG400011361	3.72093	12.5117	1.49401	0.36616	4.08021	4.49952e-05	0.00119319
PGSC0003DMG400031795	782.105	58.8545	-3.63003	0.901874	-4.02499	5.69782e-05	0.00143325
PGSC0003DMG400030089	2.52329	5.98449	1.2485	0.397822	3.13835	0.00169901	0.0184726
PGSC0003DMG400006452	3.3086	0.0347246	-6.34826	1.50551	-4.21668	2.47921e-05	0.0007435
PGSC0003DMG400006450	32.0007	103.093	1.64806	0.359092	4.58952	4.44271e-06	0.00018223
PGSC0003DMG400006448	15.0195	41.0261	1.45208	0.394547	3.68037	0.000232897	0.00417688
PGSC0003DMG400030168	1.08776	3.91054	1.46182	0.456796	3.20017	0.00137349	0.015922
PGSC0003DMG400043830	2.71102	0.620849	-1.99025	0.456356	-4.36117	1.29367e-05	0.000442196
PGSC0003DMG400006081	12.4821	64.5671	2.33371	0.597968	3.90273	9.5112e-05	0.00211064
PGSC0003DMG400006085	6.975	28.5323	1.87531	0.495346	3.78585	0.000153181	0.00304816
PGSC0003DMG400017237	47.229	177.627	1.87864	0.481606	3.90078	9.58845e-05	0.00211808
PGSC0003DMG400017219	3.44985	1.94921	-1.14452	0.34364	-3.33057	0.000866677	0.0112079
PGSC0003DMG400017215	1.48587	0.711428	-1.22157	0.40037	-3.05112	0.00227993	0.0229627
PGSC0003DMG400017211	29.4718	3.41339	-3.2472	0.418597	-7.75733	8.67376e-15	7.87794e-12
PGSC0003DMG400017204	7.09954	3.05568	-1.34724	0.461257	-2.92081	0.00349123	0.0311747
PGSC0003DMG400017202	12.5615	35.3952	1.58304	0.484089	3.27015	0.00107492	0.0132123
PGSC0003DMG400017198	10.2328	54.9844	2.32804	0.485191	4.7982	1.60099e-06	7.79978e-05
PGSC0003DMG400001549	31.2503	72.7941	1.18503	0.210425	5.6316	1.78547e-08	2.18299e-06
PGSC0003DMG400029620	0.254559	3.94691	4.58947	1.11679	4.10951	3.965e-05	0.00108277
PGSC0003DMG400029635	3.92066	0.486953	-3.60055	1.1269	-3.1951	0.00139781	0.0160889
PGSC0003DMG400026436	11.9371	2.10712	-2.45601	0.617105	-3.97989	6.89462e-05	0.00165725
PGSC0003DMG400031521	0.31775	0.672448	1.68381	0.603577	2.78971	0.00527545	0.0422494
PGSC0003DMG402031520	5.50627	17.8608	1.76407	0.446045	3.95492	7.656e-05	0.00178624
PGSC0003DMG400017919	3.37677	22.7912	2.50334	0.515999	4.85145	1.22559e-06	6.25865e-05
PGSC0003DMG401016626	13.0007	35.6812	1.41575	0.372472	3.80094	0.000144146	0.00291396
PGSC0003DMG400016629	2.00357	4.48057	1.15261	0.312146	3.69254	0.000222025	0.00401873
PGSC0003DMG400021621	15.9743	2.39001	-3.575	0.62836	-5.68941	1.27481e-08	1.65407e-06
PGSC0003DMG400020363	3.33475	12.6703	1.80995	0.565093	3.20293	0.00136039	0.0158334
PGSC0003DMG402008890	4.07808	2.45623	-1.0311	0.357838	-2.88147	0.00395827	0.0340192
PGSC0003DMG400008894	3.78272	21.9897	2.33313	0.471695	4.94627	7.56478e-07	4.32314e-05
PGSC0003DMG402008903	71.494	17.2309	-2.1063	0.619491	-3.40006	0.000673722	0.00930153
PGSC0003DMG401008909	819.287	1864.69	1.12407	0.307543	3.65501	0.000257176	0.00451051
PGSC0003DMG400008943	0.0136484	1.22462	6.87228	1.75336	3.91948	8.87399e-05	0.00199183
PGSC0003DMG400002724	3.35998	26.4357	2.69069	0.546558	4.92296	8.52442e-07	4.72298e-05
PGSC0003DMG400002728	239.678	7.28427	-4.89647	0.50376	-9.71986	2.48134e-22	9.01472e-19
PGSC0003DMG400021573	70.5642	279.702	2.00654	0.412183	4.86808	1.12685e-06	5.90306e-05
PGSC0003DMG400021545	72.4254	31.412	-1.24238	0.441009	-2.81712	0.00484559	0.0395777
PGSC0003DMG400020909	20.9735	4.11006	-2.14625	0.638674	-3.36048	0.000778067	0.0103219
PGSC0003DMG400001735	6.87098	14.992	1.12252	0.343405	3.2688	0.00108006	0.0132626
PGSC0003DMG402001731	21.8742	53.3388	1.25228	0.274317	4.56508	4.993e-06	0.00020136
PGSC0003DMG401001731	9.41775	40.0468	2.20634	0.407349	5.41632	6.08369e-08	5.89391e-06
PGSC0003DMG400027898	1.9275	6.16612	1.50593	0.399424	3.77026	0.000163078	0.00320498
PGSC0003DMG400027897	11.8445	35.0063	1.49797	0.511518	2.92848	0.00340619	0.0306196
PGSC0003DMG400002019	5.01542	10.1121	1.1108	0.244691	4.5396	5.63623e-06	0.000221848
PGSC0003DMG400023910	2.23881	0.683656	-1.73146	0.499437	-3.46683	0.000526644	0.00776384
PGSC0003DMG400023909	2.82984	0.957374	-2.00991	0.619027	-3.24688	0.00116679	0.0140695
PGSC0003DMG400020968	44.8912	140.707	1.67355	0.545337	3.06883	0.00214898	0.0219305
PGSC0003DMG400011797	3.70549	0.0433252	-6.62086	1.584	-4.17983	2.91725e-05	0.000848839
PGSC0003DMG400011624	69.7985	34.1217	-1.04186	0.312868	-3.33004	0.000868337	0.0112168
PGSC0003DMG400011627	12.6594	86.82	2.72957	0.537677	5.07659	3.84277e-07	2.52964e-05
PGSC0003DMG401001903	0.672283	6.80435	3.94613	0.941641	4.1907	2.78101e-05	0.000819349
PGSC0003DMG400017096	427.477	144.548	-1.66178	0.547717	-3.034	0.00241331	0.0238805
PGSC0003DMG400020869	5.83731	15.0813	1.26618	0.367686	3.44363	0.000573953	0.00826661
PGSC0003DMG400022078	2.82729	10.048	1.7553	0.403391	4.35135	1.35299e-05	0.000455131
PGSC0003DMG400008585	36.0097	80.3203	1.0832	0.303574	3.56816	0.000359496	0.00581204
PGSC0003DMG400007536	104.476	318.979	1.58879	0.437817	3.62888	0.00028465	0.00485366
PGSC0003DMG400010316	81.6714	27.4403	-1.71633	0.294928	-5.81949	5.90266e-09	8.7784e-07
PGSC0003DMG400003848	16.7767	7.54611	-1.15782	0.396299	-2.92159	0.00348246	0.0311182
PGSC0003DMG400044745	36.834	16.5661	-1.13623	0.304939	-3.72609	0.000194475	0.00365093
PGSC0003DMG400031863	3.87264	9.7895	1.20944	0.41719	2.89901	0.00374338	0.0326467
PGSC0003DMG400011379	7.26757	0.532178	-3.45048	0.899	-3.83814	0.000123972	0.00258632
PGSC0003DMG400011406	8.58693	0.444577	-4.21868	0.748816	-5.63381	1.76274e-08	2.18299e-06
PGSC0003DMG400011380	0.655331	0	-5.17237	1.89075	-2.73562	0.0062263	0.0477362
PGSC0003DMG400031827	0.142306	1.25186	3.69039	0.799531	4.61569	3.91788e-06	0.000162803
PGSC0003DMG400031834	4.44589	51.1433	3.75049	0.896953	4.18137	2.89754e-05	0.000844937
PGSC0003DMG400032242	51.7269	23.4969	-1.16231	0.350687	-3.31439	0.00091842	0.0116817
PGSC0003DMG400006444	59.2056	18.1443	-1.72337	0.620978	-2.77525	0.00551587	0.0436991
PGSC0003DMG400006442	15.5892	116.407	2.53848	0.514294	4.93584	7.98045e-07	4.4912e-05
PGSC0003DMG400018942	4.29062	1.11477	-1.88686	0.424368	-4.44628	8.73686e-06	0.000319694
PGSC0003DMG400006098	3.05087	7.00329	1.37059	0.315605	4.34273	1.40724e-05	0.000470269
PGSC0003DMG401006099	1.2015	6.838	2.31938	0.504207	4.60005	4.22395e-06	0.000174099
PGSC0003DMG400001130	3.59269	15.7861	1.88484	0.473827	3.97791	6.95246e-05	0.00166643
PGSC0003DMG400017191	5.20418	24.7712	2.19367	0.495733	4.4251	9.63959e-06	0.000346169
PGSC0003DMG400017189	0.702034	2.48328	1.85885	0.515646	3.60489	0.000312285	0.0052111
PGSC0003DMG400017183	3.70333	8.71426	1.00176	0.346978	2.8871	0.00388817	0.0336441
PGSC0003DMG400017177	3.13781	10.6088	1.56677	0.542466	2.88824	0.00387398	0.0335442
PGSC0003DMG400017175	105.15	34.57	-1.5768	0.492085	-3.20432	0.0013538	0.0157857
PGSC0003DMG400017167	104.909	15.3996	-2.75265	0.685312	-4.01664	5.90337e-05	0.0014696
PGSC0003DMG400017261	115.407	0.803898	-7.184	1.26975	-5.65782	1.53306e-08	1.93006e-06
PGSC0003DMG401011586	4.32776	11.8262	1.41598	0.398426	3.55393	0.000379514	0.00605741
PGSC0003DMG400011590	10.2251	21.4406	1.02785	0.20481	5.01858	5.20547e-07	3.25259e-05
PGSC0003DMG402031287	2.47466	12.7375	2.19534	0.405594	5.41265	6.21003e-08	5.95952e-06
PGSC0003DMG400031534	17.1032	2.12388	-3.01273	1.03397	-2.91375	0.00357111	0.0316325
PGSC0003DMG400031535	0.656291	10.324	3.81294	0.90069	4.23335	2.30233e-05	0.000702046
PGSC0003DMG400006570	42.6298	17.8013	-1.14244	0.290379	-3.93431	8.34349e-05	0.00190299
PGSC0003DMG400006569	196.59	49.9067	-1.92409	0.523567	-3.67496	0.00023789	0.00424545
PGSC0003DMG400021609	11.6427	4.92797	-1.34437	0.473038	-2.84198	0.0044834	0.0374441
PGSC0003DMG400006672	44.3905	18.0514	-1.34789	0.399088	-3.37743	0.000731677	0.00989223
PGSC0003DMG402011297	10.0046	25.8698	1.40633	0.386969	3.63423	0.000278817	0.00477482
PGSC0003DMG400011295	8.89541	34.8498	1.94765	0.417974	4.65973	3.16617e-06	0.000137639
PGSC0003DMG400008692	11.2144	40.2672	1.81346	0.338928	5.35058	8.76733e-08	7.96293e-06
PGSC0003DMG400014371	6.78214	13.9862	1.21747	0.403795	3.01506	0.00256929	0.0249769
PGSC0003DMG400014386	74.4905	337.755	2.17286	0.450792	4.82009	1.43496e-06	7.12487e-05
PGSC0003DMG400014390	23.5218	11.4635	-1.07445	0.377326	-2.84754	0.00440586	0.0369909
PGSC0003DMG400014391	2.54117	12.4184	2.36988	0.577684	4.10239	4.08909e-05	0.00111154
PGSC0003DMG400014394	7.36611	15.2336	1.05084	0.328116	3.20266	0.00136163	0.0158403
PGSC0003DMG400014402	1.52508	5.98095	2.3432	0.738173	3.17433	0.00150183	0.0168177
PGSC0003DMG400024997	37.3602	82.6502	1.12733	0.309985	3.63673	0.000276121	0.00474816
PGSC0003DMG400025007	25.2345	57.6411	1.18727	0.368954	3.21794	0.00129116	0.0152429
PGSC0003DMG400021311	7.97454	14.7947	1.03233	0.357823	2.88503	0.00391375	0.033769
PGSC0003DMG400021292	0.741086	5.01661	3.0456	0.954944	3.1893	0.00142619	0.0163008
PGSC0003DMG400021287	40.9242	297.395	2.80723	0.488565	5.74586	9.14537e-09	1.29209e-06
PGSC0003DMG400021286	0.0784856	0.495947	3.34989	1.12174	2.98633	0.00282347	0.0267524
PGSC0003DMG400010542	4.65144	1.06917	-2.0005	0.628671	-3.18211	0.00146205	0.0165324
PGSC0003DMG400010546	0.404404	1.53425	2.42237	0.516167	4.693	2.69224e-06	0.000120346
PGSC0003DMG400022832	22.3298	118.67	2.34793	0.493091	4.76166	1.92011e-06	9.04263e-05
PGSC0003DMG400019380	21.0771	2.78016	-2.81986	0.886423	-3.18117	0.00146681	0.0165641
PGSC0003DMG400005456	63.7601	18.1074	-1.89729	0.333988	-5.68071	1.3414e-08	1.71423e-06
PGSC0003DMG400009752	10.0662	22.0188	1.05478	0.271652	3.88282	0.000103251	0.0022366
PGSC0003DMG400004401	6.90059	0.722589	-3.52019	0.628657	-5.59954	2.14922e-08	2.52598e-06
PGSC0003DMG400003436	9.88109	27.0873	1.32934	0.411933	3.22707	0.00125064	0.014883
PGSC0003DMG400019944	13.9214	3.5156	-2.09442	0.333758	-6.27526	3.49057e-10	7.79368e-08
PGSC0003DMG400023269	15.2119	0.536309	-5.113	1.51003	-3.38602	0.000709144	0.00969583
PGSC0003DMG400023264	20.0868	8.68548	-1.18394	0.417634	-2.83486	0.00458451	0.038013
PGSC0003DMG400006222	10.506	63.1844	2.5063	0.421255	5.94961	2.68784e-09	4.43861e-07
PGSC0003DMG400006230	26.3628	12.0401	-1.15467	0.380284	-3.03634	0.00239469	0.023761
PGSC0003DMG400008248	2.176	0.0561853	-6.33016	1.86217	-3.39934	0.000675485	0.00932082
PGSC0003DMG400008276	53.4893	0.158038	-8.59259	1.34317	-6.39726	1.58193e-10	3.94413e-08
PGSC0003DMG400026667	7.19443	20.3976	1.50068	0.353325	4.24731	2.16351e-05	0.000667722
PGSC0003DMG400004440	19.0891	43.5014	1.25808	0.241455	5.2104	1.88434e-07	1.43475e-05
PGSC0003DMG400023211	22.0181	67.8395	1.54647	0.436364	3.544	0.000394109	0.00622671
PGSC0003DMG400027712	0.259958	1.16602	1.87042	0.575296	3.25124	0.00114902	0.0139213
PGSC0003DMG400027705	0.309913	4.3003	3.11902	1.1016	2.83135	0.00463524	0.0383039
PGSC0003DMG400006678	76.0641	2.0426	-5.75461	0.699919	-8.22183	2.00419e-16	2.31676e-13
PGSC0003DMG400011868	7.73692	21.4487	1.47251	0.416417	3.53615	0.000406002	0.00635528
PGSC0003DMG400019119	1.24104	0.148981	-3.58429	0.68177	-5.25733	1.46161e-07	1.17256e-05
PGSC0003DMG400019121	1.74171	6.14975	1.71981	0.538423	3.19415	0.00140241	0.0161233
PGSC0003DMG400019125	1.99561	4.26123	1.27176	0.391187	3.25103	0.00114986	0.0139244
PGSC0003DMG400019184	2.99071	7.25547	1.2175	0.278516	4.37138	1.23462e-05	0.000424293
PGSC0003DMG400019139	2.64053	5.60574	1.0124	0.347238	2.91557	0.00355036	0.0315035
PGSC0003DMG400019149	42.0049	265.078	2.66808	0.576946	4.6245	3.75507e-06	0.000157323
PGSC0003DMG400019150	23.2885	114.068	2.27795	0.54151	4.20667	2.5916e-05	0.000770841
PGSC0003DMG400013965	4.46875	21.5958	2.11124	0.60064	3.51499	0.000439777	0.00677405
PGSC0003DMG400008600	8.40067	1.09394	-2.94832	0.856999	-3.44029	0.000581091	0.00833017
PGSC0003DMG400008596	2.30605	3.99146	1.09073	0.373387	2.92117	0.00348719	0.0311495
PGSC0003DMG400008403	15.1976	33.5343	1.19463	0.379455	3.14827	0.00164238	0.0179877
PGSC0003DMG400011090	4.31208	9.6528	1.11611	0.374254	2.98222	0.00286162	0.0269873
PGSC0003DMG400011087	203.332	48.798	-2.06697	0.69911	-2.95657	0.00311078	0.0286382
PGSC0003DMG400011073	11.0049	1.15886	-3.47808	0.925752	-3.75703	0.000171941	0.00333788
PGSC0003DMG400011072	2.9398	45.981	4.07607	0.555959	7.3316	2.27414e-13	1.36636e-10
PGSC0003DMG400011071	14.9922	5.68666	-1.4427	0.243079	-5.9351	2.93664e-09	4.75679e-07
PGSC0003DMG400036797	0.272914	2.1899	2.50302	0.610972	4.09679	4.18927e-05	0.00113217
PGSC0003DMG400010478	14.2023	5.99517	-1.31486	0.385764	-3.40845	0.000653336	0.00909959
PGSC0003DMG400028268	34.116	74.4272	1.04072	0.339573	3.06478	0.0021783	0.0221763
PGSC0003DMG400028214	927.625	339.485	-1.45597	0.503789	-2.89004	0.00385194	0.0333988
PGSC0003DMG400028213	13.5912	2.98652	-2.1516	0.409748	-5.25105	1.51236e-07	1.20946e-05
PGSC0003DMG400028198	79.036	24.4214	-1.7518	0.511684	-3.42361	0.000617958	0.00871136
PGSC0003DMG400023657	0.546882	3.18674	2.91339	0.975426	2.98679	0.00281923	0.0267223
PGSC0003DMG400023680	310.412	80.4892	-1.98162	0.601441	-3.29479	0.000984959	0.0123088
PGSC0003DMG400023685	11.7364	36.0021	1.53374	0.291496	5.26163	1.42785e-07	1.15275e-05
PGSC0003DMG400011433	7.61089	14.7718	1.06699	0.391362	2.72634	0.00640405	0.0487171
PGSC0003DMG400008354	45.6341	125.862	1.44723	0.344453	4.20152	2.65129e-05	0.000786755
PGSC0003DMG400007169	0.0578069	2.96375	6.56605	1.7874	3.67352	0.000239236	0.0042661
PGSC0003DMG400007177	0.0968547	1.067	3.50289	1.12675	3.10883	0.00187827	0.0198626
PGSC0003DMG400007179	68.2288	17.4438	-1.98905	0.614835	-3.2351	0.00121601	0.0145458
PGSC0003DMG400007188	12.6545	35.2347	1.48235	0.451276	3.2848	0.00102056	0.0126728
PGSC0003DMG403011252	0.150028	1.47545	3.61087	1.07946	3.34509	0.000822568	0.010781
PGSC0003DMG400011238	4.97476	15.6411	1.31809	0.444862	2.96292	0.00304735	0.0282527
PGSC0003DMG400011235	15.1106	25.4124	1.00967	0.217186	4.64887	3.33763e-06	0.000142894
PGSC0003DMG400014405	47.264	102.235	1.10923	0.324718	3.41598	0.000635522	0.00890957
PGSC0003DMG400014417	55.9102	14.7746	-1.93206	0.524865	-3.68107	0.000232256	0.00417595
PGSC0003DMG400025020	4.18324	18.9197	2.20594	0.517489	4.26278	2.01901e-05	0.000633325
PGSC0003DMG400025022	89.0685	19.1713	-2.17747	0.790999	-2.75281	0.00590855	0.045881
PGSC0003DMG400025034	3.60509	12.5884	1.92641	0.529737	3.63654	0.000276327	0.00474816
PGSC0003DMG400021248	69.4996	531.994	2.88038	0.44236	6.5114	7.44552e-11	1.99313e-08
PGSC0003DMG400010820	4.53918	14.5989	1.90502	0.378805	5.02903	4.9297e-07	3.11859e-05
PGSC0003DMG400005528	12.9103	37.3464	1.52529	0.529785	2.87907	0.00398847	0.0342325
PGSC0003DMG400019883	6.04608	13.1743	1.15243	0.281965	4.08713	4.36743e-05	0.00116424
PGSC0003DMG400019882	8.88608	55.1674	2.67051	0.591259	4.51665	6.28249e-06	0.00024171
PGSC0003DMG400019408	27.1243	3.81031	-2.62419	0.744495	-3.52479	0.00042382	0.00658812
PGSC0003DMG400021076	82.8593	230.027	1.41638	0.346275	4.09034	4.30746e-05	0.00115298
PGSC0003DMG400012742	2.55518	12.3787	2.45389	0.827214	2.96645	0.00301261	0.0280226
PGSC0003DMG400018975	11.5709	29.6309	1.53099	0.499744	3.06354	0.00218732	0.0222503
PGSC0003DMG400022088	15.6803	64.1255	1.96092	0.518345	3.78304	0.000154923	0.00306681
PGSC0003DMG400026735	4.2564	8.82894	1.111	0.406456	2.73337	0.00626894	0.0479187
PGSC0003DMG400004396	2.9497	0.780225	-1.97396	0.663694	-2.9742	0.00293758	0.027536
PGSC0003DMG400010273	22.936	61.2311	1.38081	0.305411	4.52116	6.15008e-06	0.000238419
PGSC0003DMG400022015	0.698487	0.398161	-6.26299	1.47093	-4.25785	2.06406e-05	0.000642998
PGSC0003DMG400006211	3.37465	15.223	2.15842	0.43424	4.97056	6.67598e-07	3.93914e-05
PGSC0003DMG400008261	5.27146	2.53744	-1.13884	0.376548	-3.02442	0.00249106	0.0243936
PGSC0003DMG400008263	2.11481	0.0892767	-4.01234	1.39909	-2.86782	0.00413311	0.0352819
PGSC0003DMG400008265	4.50192	0.0804744	-5.11973	1.61858	-3.1631	0.00156097	0.0172971
PGSC0003DMG400008269	6.10739	15.9245	1.29926	0.310057	4.19039	2.78471e-05	0.000819349
PGSC0003DMG400008270	1.88644	13.5897	2.99016	0.828763	3.60798	0.000308594	0.00517668
PGSC0003DMG400004436	15.6734	32.5762	1.03239	0.291159	3.54581	0.000391404	0.00619788
PGSC0003DMG400013216	0.996382	2.16839	1.3183	0.434343	3.03516	0.00240404	0.0238166
PGSC0003DMG400013215	26.6453	61.2413	1.21231	0.307394	3.94385	8.01853e-05	0.00185213
PGSC0003DMG400031231	62.2777	162.956	1.33282	0.375516	3.5493	0.000386263	0.00613901
PGSC0003DMG400015897	69.2017	9.57875	-2.90472	0.737808	-3.93695	8.25229e-05	0.00189067
PGSC0003DMG400019179	20.2511	50.3351	1.2648	0.420185	3.0101	0.00261162	0.0251671
PGSC0003DMG401019187	30.7239	14.6781	-1.10057	0.228345	-4.81977	1.43724e-06	7.12487e-05
PGSC0003DMG400019189	0.238663	2.17899	4.28908	1.23479	3.47352	0.00051367	0.00762588
PGSC0003DMG400019195	161.837	41.157	-2.09476	0.609211	-3.43848	0.000584984	0.00836241
PGSC0003DMG400019210	1.00085	0.152399	-3.98993	1.4588	-2.73508	0.00623658	0.0477823
PGSC0003DMG400019217	1.21165	9.74495	3.03136	0.966757	3.1356	0.00171504	0.0185992
PGSC0003DMG400008593	23.5489	67.8124	1.59453	0.350766	4.54585	5.47135e-06	0.00021707
PGSC0003DMG400028003	10.3255	1.91013	-2.43028	0.558099	-4.35457	1.33326e-05	0.000451479
PGSC0003DMG400011033	31.111	5.8747	-2.36828	0.452313	-5.23592	1.64165e-07	1.2735e-05
PGSC0003DMG400041963	23.7168	64.569	1.44498	0.466157	3.09978	0.00193666	0.020268
PGSC0003DMG400011015	44.8112	19.7941	-1.16826	0.385223	-3.03269	0.00242381	0.0239472
PGSC0003DMG400011000	1.45993	3.6434	1.44249	0.520485	2.77143	0.00558102	0.0440404
PGSC0003DMG402010991	25.5463	117.702	2.22773	0.580268	3.83914	0.000123465	0.00258422
PGSC0003DMG400039685	0.982468	2.92923	1.81612	0.613262	2.96141	0.0030623	0.0283575
PGSC0003DMG400028185	3.46522	1.11946	-1.74499	0.413453	-4.22054	2.4372e-05	0.000733498
PGSC0003DMG400028178	16.2328	37.1587	1.13458	0.326866	3.47108	0.000518374	0.00767259
PGSC0003DMG400028166	4.82359	22.3054	2.18596	0.411372	5.31384	1.07342e-07	9.4915e-06
PGSC0003DMG400028159	10.4209	3.7646	-1.54798	0.458279	-3.37782	0.000730633	0.00988863
PGSC0003DMG400028152	339.068	85.0282	-2.05065	0.673373	-3.04534	0.00232421	0.0233134
PGSC0003DMG400028145	33.9933	14.5839	-1.28881	0.396015	-3.25446	0.0011361	0.0137976
PGSC0003DMG400028144	7.64134	23.9402	1.70473	0.570669	2.98724	0.00281509	0.026703
PGSC0003DMG400028119	61.121	20.0218	-1.64701	0.555566	-2.96456	0.0030312	0.0281645
PGSC0003DMG400023721	24.2467	51.012	1.17234	0.404164	2.90065	0.0037239	0.0325374
PGSC0003DMG400023731	18.963	2.42435	-3.11572	0.794355	-3.92233	8.76965e-05	0.00197189
PGSC0003DMG400029856	3.61449	13.3388	1.68771	0.505093	3.34138	0.000833634	0.0108775
PGSC0003DMG400007196	7.87539	21.0971	1.30897	0.329121	3.97715	6.97457e-05	0.00167015
PGSC0003DMG400007201	104.352	286.216	1.37753	0.336578	4.09276	4.26268e-05	0.00114714
PGSC0003DMG400013335	19.8981	9.87713	-1.07251	0.308173	-3.48022	0.000501004	0.00747407
PGSC0003DMG400013334	3.74906	15.4254	2.00493	0.460494	4.35387	1.33754e-05	0.000452325
PGSC0003DMG400016149	187.326	31.5601	-2.5436	0.730883	-3.48017	0.000501093	0.00747407
PGSC0003DMG400016153	11.0653	1.70465	-2.98282	0.499161	-5.97566	2.29159e-09	3.91124e-07
PGSC0003DMG400016155	9.10918	21.1314	1.27647	0.373019	3.422	0.000621625	0.00874367
PGSC0003DMG400016164	36.4626	17.9422	-1.03127	0.207607	-4.96742	6.78502e-07	3.98498e-05
PGSC0003DMG400016169	6.81872	1.8895	-1.97406	0.54055	-3.65194	0.000260265	0.00453964
PGSC0003DMG400031081	4.58932	17.9078	1.90581	0.278868	6.83408	8.25322e-12	2.87517e-09
PGSC0003DMG400031082	0.391179	1.95445	3.11537	0.786505	3.96103	7.46283e-05	0.00175907
PGSC0003DMG400023980	27.4179	2.56229	-3.79207	0.924831	-4.10028	4.12644e-05	0.00111876
PGSC0003DMG400023979	9.40975	40.7174	1.93984	0.686963	2.8238	0.00474586	0.0390606
PGSC0003DMG400001980	154.116	344.194	1.20815	0.245795	4.91528	8.86547e-07	4.86461e-05
PGSC0003DMG400000985	1.48558	7.10672	2.34372	0.676877	3.46254	0.000535093	0.00784298
PGSC0003DMG400028687	6.83009	0.637155	-3.5148	1.06672	-3.29495	0.000984394	0.0123078
PGSC0003DMG400028674	1.69771	0.587865	-1.88045	0.602893	-3.11904	0.00181443	0.0193877
PGSC0003DMG400006048	6.91355	19.9275	1.37719	0.425068	3.23994	0.00119554	0.0143617
PGSC0003DMG400009244	110.494	12.9936	-3.02941	0.609377	-4.97132	6.64992e-07	3.93914e-05
PGSC0003DMG400030212	158.095	41.9433	-1.98681	0.697471	-2.84859	0.00439134	0.0369226
PGSC0003DMG400027611	6.02157	13.6136	1.2012	0.376969	3.18647	0.00144023	0.0163827
PGSC0003DMG400023283	2.94053	0.669728	-2.66702	0.619372	-4.30602	1.6622e-05	0.000540555
PGSC0003DMG400009268	66.8995	423.644	2.57017	0.611107	4.20576	2.60201e-05	0.000773033
PGSC0003DMG400022941	1.4948	6.17185	2.08203	0.363919	5.72113	1.0582e-08	1.45466e-06
PGSC0003DMG400009456	70.867	35.3518	-1.02621	0.240926	-4.25944	2.04939e-05	0.000641058
PGSC0003DMG400038188	3.14784	8.12527	1.41891	0.388013	3.65685	0.000255337	0.00449065
PGSC0003DMG400000396	48.3588	20.5769	-1.22636	0.3411	-3.59532	0.000323997	0.00535384
PGSC0003DMG400000402	99.2902	39.7996	-1.43435	0.376962	-3.80503	0.000141789	0.00288006
PGSC0003DMG400000403	11.6796	1.23209	-3.34924	1.19858	-2.79434	0.00520054	0.0417735
PGSC0003DMG400000408	173.043	623.147	1.84816	0.622549	2.9687	0.00299061	0.0278382
PGSC0003DMG400000425	1.07877	10.4533	3.26771	0.610313	5.35416	8.59552e-08	7.83486e-06
PGSC0003DMG400026524	35.216	91.2913	1.36729	0.259532	5.26829	1.37702e-07	1.11882e-05
PGSC0003DMG400026360	468.14	138.453	-1.759	0.521002	-3.37619	0.000734974	0.00989472
PGSC0003DMG400026346	118.921	17.7164	-2.79631	0.82036	-3.40864	0.000652879	0.00909959
PGSC0003DMG400019619	8.25399	21.9606	1.52089	0.498679	3.04984	0.00228962	0.0230421
PGSC0003DMG400019623	1.21935	0.157456	-3.23133	1.03679	-3.11668	0.00182901	0.0195271
PGSC0003DMG400008122	19.4279	41.3653	1.08222	0.273029	3.96375	7.37829e-05	0.00174222
PGSC0003DMG400008112	7.08516	2.16022	-2.09904	0.607527	-3.45506	0.00055016	0.00802387
PGSC0003DMG400008094	38.1396	10.1575	-1.99646	0.634402	-3.147	0.00164957	0.0180587
PGSC0003DMG400008077	2.81353	7.58538	1.38363	0.334911	4.13133	3.60675e-05	0.00100464
PGSC0003DMG400001147	29.3329	13.0282	-1.15656	0.26948	-4.29182	1.77218e-05	0.000571934
PGSC0003DMG400018706	5.01824	22.2739	2.11159	0.43842	4.81637	1.4619e-06	7.21893e-05
PGSC0003DMG401018708	8.79409	32.021	1.95108	0.46582	4.1885	2.80809e-05	0.000823675
PGSC0003DMG400003008	4.97228	2.38761	-1.89925	0.543351	-3.49544	0.000473285	0.00713462
PGSC0003DMG400025377	253.71	83.8747	-1.64397	0.478796	-3.43355	0.00059574	0.00847804
PGSC0003DMG401015537	5.66351	23.294	2.14598	0.467821	4.58719	4.49251e-06	0.00018368
PGSC0003DMG400015538	4.9613	12.1481	1.28688	0.378427	3.40062	0.000672343	0.00928754
PGSC0003DMG400013294	5.88493	17.5705	1.35279	0.357788	3.78098	0.00015621	0.0030891
PGSC0003DMG400013282	28.7427	209.675	2.81486	0.600909	4.68433	2.80873e-06	0.000124224
PGSC0003DMG400013259	10.4739	20.8463	1.02652	0.307949	3.33341	0.000857874	0.0111196
PGSC0003DMG400015677	28.5864	80.3717	1.54381	0.406812	3.79491	0.0001477	0.0029576
PGSC0003DMG400015668	26.7041	7.39554	-1.88241	0.5053	-3.72533	0.000195057	0.00365548
PGSC0003DMG400016187	18.2931	54.2983	1.44887	0.445866	3.24957	0.00115579	0.0139767
PGSC0003DMG400016190	16.7166	4.87093	-1.79332	0.259125	-6.92065	4.49577e-12	1.68135e-09
PGSC0003DMG400016193	29.4877	13.0493	-1.24459	0.222632	-5.59033	2.26632e-08	2.6438e-06
PGSC0003DMG400016196	7.71194	3.76207	-1.15186	0.349819	-3.29274	0.000992179	0.0123874
PGSC0003DMG400016235	26.8006	9.55666	-1.57561	0.399985	-3.93918	8.17611e-05	0.00187659
PGSC0003DMG400016247	30.3418	14.9812	-1.08259	0.285497	-3.79195	0.00014947	0.002986
PGSC0003DMG400007427	0.657857	2.74169	1.98995	0.673503	2.95463	0.00313044	0.0287713
PGSC0003DMG400019476	0.557258	0.0428799	-4.73544	1.71572	-2.76003	0.00577959	0.0451276
PGSC0003DMG401023974	31.4085	66.8672	1.02317	0.27442	3.72847	0.000192647	0.00363173
PGSC0003DMG400025560	22.1644	11.3287	-1.13258	0.276409	-4.09746	4.17708e-05	0.00113008
PGSC0003DMG400003982	10.7018	3.93089	-1.25526	0.293354	-4.27899	1.87745e-05	0.000597565
PGSC0003DMG400003962	2.41961	12.6976	2.32532	0.596255	3.89988	9.62418e-05	0.00211808
PGSC0003DMG400006041	12.4497	24.3126	1.10007	0.387267	2.84059	0.00450297	0.0375336
PGSC0003DMG400009205	11.8987	4.76325	-1.93923	0.466626	-4.15587	3.24057e-05	0.000923891
PGSC0003DMG400014093	1.18249	9.0714	3.18778	0.62794	5.07656	3.84331e-07	2.52964e-05
PGSC0003DMG400013928	12.9904	6.33254	-1.05798	0.346894	-3.04987	0.00228941	0.0230421
PGSC0003DMG400009284	6.22338	17.1326	1.20874	0.411393	2.93816	0.00330168	0.0299127
PGSC0003DMG400031411	0.444737	2.86738	3.0871	0.976023	3.16294	0.00156184	0.0172993
PGSC0003DMG401025647	2.53954	11.5069	2.38626	0.529467	4.50691	6.57779e-06	0.000249671
PGSC0003DMG400012063	12.4635	27.0634	1.1662	0.239732	4.86459	1.14696e-06	5.97096e-05
PGSC0003DMG400019000	17.6305	8.17303	-1.17159	0.30186	-3.88124	0.000103924	0.00224354
PGSC0003DMG400018054	2.18494	0.196592	-5.55026	1.7874	-3.10522	0.0019014	0.020006
PGSC0003DMG400017807	1.47757	5.1133	2.24663	0.605168	3.71241	0.000205298	0.00379705
PGSC0003DMG400032801	3.66989	19.8922	2.39679	0.659679	3.63326	0.000279862	0.00478948
PGSC0003DMG400022929	0.320503	1.27356	3.07666	1.12546	2.7337	0.0062628	0.0478861
PGSC0003DMG400022057	0.754721	1.68807	1.29278	0.42402	3.04886	0.0022971	0.0230991
PGSC0003DMG400022059	7.6505	0.0611178	-7.6599	1.96499	-3.89819	9.6914e-05	0.00212669
PGSC0003DMG400001251	4.29689	0.0708996	-6.26235	1.87633	-3.33756	0.000845176	0.010983
PGSC0003DMG400021034	15.7234	35.5099	1.26758	0.220325	5.75323	8.75546e-09	1.26511e-06
PGSC0003DMG400000444	6.74288	79.4493	3.61363	0.300942	12.0077	3.23637e-33	8.23042e-29
PGSC0003DMG400026545	1.0723	2.64609	1.05905	0.356287	2.97247	0.00295414	0.0275999
PGSC0003DMG400007408	10.9529	23.8834	1.02506	0.273219	3.75178	0.00017558	0.00338785
PGSC0003DMG400026337	25.6853	81.9105	1.53179	0.360244	4.25209	2.11785e-05	0.000656017
PGSC0003DMG400008069	1.31516	13.6152	2.9362	0.684611	4.28886	1.79595e-05	0.000578137
PGSC0003DMG400018717	1.34432	4.25821	1.701	0.524988	3.24007	0.00119499	0.0143617
PGSC0003DMG400002987	6.79447	18.1465	1.29456	0.329409	3.92997	8.49581e-05	0.00192415
PGSC0003DMG402027394	14.2049	34.3475	1.25973	0.303902	4.14519	3.39532e-05	0.000957278
PGSC0003DMG401027394	28.5483	70.7396	1.21535	0.256569	4.73694	2.16964e-06	0.000100686
PGSC0003DMG400027393	10.2186	25.0583	1.36869	0.34504	3.96677	7.28541e-05	0.00172993
PGSC0003DMG400027392	39.529	105.34	1.4132	0.284243	4.97179	6.63379e-07	3.93914e-05
PGSC0003DMG400027391	4.54918	12.5731	1.48585	0.367144	4.04707	5.18634e-05	0.00133631
PGSC0003DMG400015554	1.62817	0.624866	-1.68399	0.613034	-2.74698	0.00601472	0.0464925
PGSC0003DMG400015391	143.401	66.2673	-1.10659	0.355976	-3.1086	0.00187976	0.0198687
PGSC0003DMG400015360	9.29231	22.9621	1.12989	0.364773	3.09752	0.00195147	0.020381
PGSC0003DMG400015356	26.1526	90.6272	1.68818	0.529769	3.18664	0.00143935	0.0163827
PGSC0003DMG400040761	81.1818	8.25511	-3.11879	0.744517	-4.189	2.80182e-05	0.000822785
PGSC0003DMG400007784	2.49335	8.42102	1.75805	0.34574	5.08488	3.67854e-07	2.46181e-05
PGSC0003DMG400007795	2.49021	5.54627	1.25586	0.312385	4.02022	5.81435e-05	0.0014568
PGSC0003DMG400007805	16.8613	55.3652	1.62995	0.407489	3.99998	6.33483e-05	0.00154608
PGSC0003DMG400007815	2.93592	16.4802	2.38634	0.675571	3.53233	0.000411907	0.00642651
PGSC0003DMG400007816	46.5698	9.16092	-2.28605	0.588812	-3.88248	0.000103398	0.00223788
PGSC0003DMG400007818	1.61993	1.05305	-1.11594	0.40894	-2.72886	0.00635535	0.0484336
PGSC0003DMG400039484	87.8676	336.249	1.9881	0.31314	6.34893	2.16824e-10	5.35345e-08
PGSC0003DMG400000277	1.84055	0.0969906	-4.64059	1.17519	-3.9488	7.85443e-05	0.00182084
PGSC0003DMG400000292	478.358	996.786	1.0732	0.278801	3.84933	0.000118439	0.00249961
PGSC0003DMG400000293	8.75218	1.79725	-2.32501	0.480014	-4.84363	1.2749e-06	6.49739e-05
PGSC0003DMG400000318	4.58008	0.205122	-5.04138	1.77307	-2.84331	0.0044647	0.0373248
PGSC0003DMG400000319	1.79026	0.0418601	-6.67177	1.56839	-4.25391	2.10072e-05	0.000652299
PGSC0003DMG400028817	7.74533	35.57	2.4629	0.813065	3.02916	0.00245236	0.0241075
PGSC0003DMG400028819	2.39888	8.35728	1.68477	0.471437	3.57369	0.000351991	0.00573446
PGSC0003DMG400004301	2.55249	12.3726	2.38009	0.710352	3.35058	0.000806433	0.0105987
PGSC0003DMG400013751	46.0219	127.258	1.43847	0.369617	3.89179	9.95087e-05	0.00217219
PGSC0003DMG400013744	33.716	9.25259	-1.89477	0.498748	-3.79906	0.000145248	0.00292926
PGSC0003DMG400021802	61.2135	21.9478	-1.43463	0.491883	-2.91661	0.00353862	0.0314323
PGSC0003DMG401029813	8.28967	16.6686	1.03676	0.203092	5.1049	3.30971e-07	2.26261e-05
PGSC0003DMG401018896	11.4499	23.4087	1.07558	0.217886	4.93642	7.95701e-07	4.4912e-05
PGSC0003DMG400002312	3.92294	29.1249	3.24551	0.611004	5.31177	1.08567e-07	9.55348e-06
PGSC0003DMG400020391	7.45669	3.626	-1.10975	0.332579	-3.3368	0.000847487	0.0110074
PGSC0003DMG400029159	6.0863	24.4118	2.1558	0.567577	3.79826	0.000145716	0.00293406
PGSC0003DMG401026661	12.6202	34.8461	1.28092	0.3485	3.67551	0.000237375	0.00423925
PGSC0003DMG400017007	12.1435	24.5265	1.30939	0.331622	3.94845	7.86585e-05	0.00182183
PGSC0003DMG400021933	4.37801	12.6019	1.56841	0.44569	3.51907	0.000433064	0.00670126
PGSC0003DMG400030262	4.57729	11.9269	1.34153	0.274453	4.88803	1.01851e-06	5.44155e-05
PGSC0003DMG400003358	1.70869	0.691872	-2.35702	0.842679	-2.79706	0.00515704	0.0415641
PGSC0003DMG400019091	0.836166	2.67568	2.0111	0.550023	3.65639	0.000255791	0.00449553
PGSC0003DMG400015823	5.8008	13.9403	1.1769	0.334799	3.51525	0.000439346	0.00677152
PGSC0003DMG400005388	72.2838	29.5768	-1.41013	0.501972	-2.80917	0.00496696	0.040382
PGSC0003DMG400023107	65.7499	27.2936	-1.48056	0.388828	-3.80775	0.000140235	0.00285306
PGSC0003DMG400015930	0.771401	2.00163	1.61776	0.495474	3.26509	0.0010943	0.0133794
PGSC0003DMG400006613	21.6188	43.1463	1.09973	0.261092	4.21206	2.53051e-05	0.000757098
PGSC0003DMG400014461	0.321806	1.26537	4.02345	1.11138	3.62022	0.000294353	0.00498402
PGSC0003DMG400028652	0.86293	5.9364	3.18166	0.647385	4.91463	8.89482e-07	4.86461e-05
PGSC0003DMG400028650	0.153919	9.50366	6.98502	1.16856	5.97747	2.26624e-09	3.89411e-07
PGSC0003DMG400007577	7.56236	28.4593	1.83226	0.553706	3.30909	0.000935989	0.011844
PGSC0003DMG400006489	1.95622	0.636076	-2.39971	0.772322	-3.10714	0.0018891	0.019944
PGSC0003DMG400035878	4.39136	0.892076	-2.87193	0.852594	-3.36846	0.000755901	0.010091
PGSC0003DMG400005010	2.26105	6.73095	1.75001	0.474241	3.69013	0.000224136	0.00405083
PGSC0003DMG401010796	16.0642	5.6625	-1.50984	0.20705	-7.29215	3.05042e-13	1.72478e-10
PGSC0003DMG400018801	16.2329	2.22348	-3.22071	0.682251	-4.7207	2.35031e-06	0.000107308
PGSC0003DMG400016959	32.0132	80.0784	1.27555	0.285616	4.46596	7.97114e-06	0.000295502
PGSC0003DMG400017768	31.2892	5.29732	-2.57095	0.556056	-4.62355	3.77225e-06	0.000157783
PGSC0003DMG400017757	178.86	25.1644	-2.92507	0.807985	-3.62021	0.000294365	0.00498402
PGSC0003DMG400002036	26.1086	11.4949	-1.20376	0.247287	-4.86786	1.12811e-06	5.90306e-05
PGSC0003DMG400002038	15.8162	5.7251	-1.38267	0.504495	-2.7407	0.00613077	0.0471602
PGSC0003DMG400002040	0.112258	2.67574	6.46326	1.51462	4.26725	1.97895e-05	0.000624401
PGSC0003DMG400011542	7.94795	20.7625	1.48244	0.419416	3.53453	0.000408496	0.00638112
PGSC0003DMG400011548	137.408	9.14362	-4.14256	0.843983	-4.90835	9.18441e-07	4.99079e-05
PGSC0003DMG400015410	3.64879	9.92828	1.65183	0.462163	3.57413	0.000351389	0.00572831
PGSC0003DMG400015412	7.09833	1.14665	-2.64407	0.69691	-3.79399	0.000148248	0.00296603
PGSC0003DMG400029419	11.1436	1.83521	-2.93459	0.553408	-5.30276	1.14063e-07	9.83296e-06
PGSC0003DMG400029416	8.51882	30.8749	1.98101	0.384821	5.14788	2.63444e-07	1.84872e-05
PGSC0003DMG400029407	32.8789	63.8948	1.00331	0.270676	3.70667	0.00021	0.00384209
PGSC0003DMG400029406	0.493911	4.75363	3.17828	0.914206	3.47654	0.000507927	0.00755385
PGSC0003DMG400029374	1.6028	4.99517	2.1437	0.407552	5.25995	1.44092e-07	1.15962e-05
PGSC0003DMG400029355	22.7332	60.6129	1.48132	0.282532	5.243	1.57983e-07	1.24002e-05
PGSC0003DMG400029427	0.401919	0.767962	1.43336	0.471421	3.04051	0.00236176	0.0235814
PGSC0003DMG400029347	8.77293	24.9063	1.51976	0.470397	3.23081	0.00123438	0.0147509
PGSC0003DMG400029344	0.544173	1.65984	1.71897	0.52106	3.29899	0.000970335	0.0121739
PGSC0003DMG400008632	4.88149	33.2836	2.82888	0.776013	3.6454	0.000266975	0.00462811
PGSC0003DMG403004568	0.483967	0.774234	2.35947	0.784472	3.00772	0.00263217	0.0253364
PGSC0003DMG400004573	2.69254	11.3898	1.96311	0.494948	3.9663	7.29973e-05	0.00173171
PGSC0003DMG402004581	0.943844	3.45745	2.00184	0.565253	3.54149	0.000397879	0.00625369
PGSC0003DMG400004593	4.25244	27.1586	2.63843	0.416479	6.33508	2.37221e-10	5.59807e-08
PGSC0003DMG400004597	0.223928	3.693	3.99581	1.09415	3.65199	0.000260218	0.00453964
PGSC0003DMG400004617	33.1834	100.393	1.61757	0.54473	2.96949	0.00298298	0.0277978
PGSC0003DMG400004621	2.63011	1.62804	-1.00822	0.251705	-4.00556	6.18713e-05	0.00152614
PGSC0003DMG400004629	10.6713	53.4444	2.28818	0.528255	4.33158	1.48044e-05	0.000487683
PGSC0003DMG400004639	37.5782	134.738	1.95268	0.536667	3.63853	0.000274202	0.00472762
PGSC0003DMG400004649	36.9336	5.63222	-2.87763	0.349895	-8.22425	1.96417e-16	2.31676e-13
PGSC0003DMG400004652	7.89638	103.016	3.6164	0.831684	4.34828	1.37207e-05	0.000460331
PGSC0003DMG400004288	5.67082	11.508	1.08926	0.3193	3.4114	0.000646298	0.00903573
PGSC0003DMG400015340	3.46742	1.12847	-1.54507	0.416069	-3.71349	0.000204421	0.00378358
PGSC0003DMG400015310	32.0409	7.99861	-1.97118	0.70505	-2.7958	0.00517707	0.0416639
PGSC0003DMG400008564	15.8581	68.2829	2.04305	0.629079	3.24768	0.00116352	0.01405
PGSC0003DMG400007851	32.7143	10.3471	-1.71475	0.60328	-2.84237	0.00447789	0.0374104
PGSC0003DMG400007857	5.87339	19.2897	1.4889	0.367871	4.04733	5.18045e-05	0.00133615
PGSC0003DMG400000325	71.9085	240.226	1.72547	0.487155	3.54192	0.000397223	0.00624724
PGSC0003DMG400000331	0.589933	1.34556	1.58845	0.540724	2.93764	0.00330725	0.0299525
PGSC0003DMG400000332	26.5831	2.17865	-3.80071	0.838224	-4.53424	5.78122e-06	0.000226188
PGSC0003DMG400000333	8.88895	20.603	1.24559	0.388364	3.20726	0.00134006	0.0156478
PGSC0003DMG400000350	15.8612	31.5898	1.04108	0.317641	3.27755	0.00104713	0.0129396
PGSC0003DMG400000384	88.3718	188.789	1.03619	0.274418	3.77596	0.000159395	0.00314231
PGSC0003DMG400001060	3.12471	0.575746	-3.05134	0.789548	-3.86467	0.000111241	0.00238129
PGSC0003DMG400001057	2.81863	10.2239	1.8841	0.373332	5.04673	4.49441e-07	2.87903e-05
PGSC0003DMG400018965	239.253	2.67417	-6.85151	1.50429	-4.55465	5.24728e-06	0.000208832
PGSC0003DMG401018962	9.78396	23.6744	1.31767	0.445473	2.95792	0.00309721	0.0285585
PGSC0003DMG400013898	5.8331	1.46869	-2.05527	0.510465	-4.02628	5.66672e-05	0.00142683
PGSC0003DMG400008736	11.5836	32.5085	1.59787	0.4973	3.21309	0.00131316	0.0154107
PGSC0003DMG400013178	3.02935	8.21016	1.39332	0.493351	2.8242	0.00473993	0.039048
PGSC0003DMG400013201	7.11321	0.468822	-3.95119	1.24865	-3.16437	0.00155417	0.0172653
PGSC0003DMG400025621	19.2484	8.77501	-1.33196	0.428976	-3.10498	0.0019029	0.0200135
PGSC0003DMG400001089	10.7661	3.12874	-2.02684	0.512399	-3.9556	7.63421e-05	0.00178279
PGSC0003DMG400015123	0.539395	1.86139	2.42897	0.492998	4.92693	8.35316e-07	4.65853e-05
PGSC0003DMG400027871	29.5774	1.29339	-4.51285	0.587786	-7.67772	1.61949e-14	1.26742e-11
PGSC0003DMG400027868	16.4891	9.64071	-1.02685	0.251724	-4.07929	4.51736e-05	0.00119468
PGSC0003DMG400029800	3.82446	29.765	2.77949	0.595703	4.66591	3.07257e-06	0.000134258
PGSC0003DMG400029794	26.472	12.5434	-1.24695	0.379799	-3.28319	0.00102639	0.0127389
PGSC0003DMG400018819	34.0631	97.9802	1.45057	0.33948	4.27291	1.92938e-05	0.000611033
PGSC0003DMG400025608	2.16252	4.58997	1.85284	0.561472	3.29996	0.000966973	0.0121378
PGSC0003DMG400009611	1.98257	8.01173	1.85169	0.537036	3.44799	0.000564785	0.00818681
PGSC0003DMG400002366	2.38159	9.85986	1.81824	0.424882	4.27941	1.87389e-05	0.00059718
PGSC0003DMG400030092	19.7761	54.8163	1.51621	0.188161	8.05806	7.7513e-16	8.34896e-13
PGSC0003DMG400019989	14.1849	48.8302	1.75802	0.305631	5.75212	8.81308e-09	1.26625e-06
PGSC0003DMG400014449	5.66002	2.35583	-1.51876	0.379753	-3.99934	6.35201e-05	0.00154878
PGSC0003DMG400014440	0.997423	4.69821	2.04706	0.548367	3.733	0.000189209	0.00358019
PGSC0003DMG402028626	5.54027	22.0735	1.8386	0.457612	4.0178	5.87428e-05	0.00146603
PGSC0003DMG400028620	3.11311	26.4854	3.22905	0.44574	7.24424	4.34883e-13	2.35309e-10
PGSC0003DMG400007572	0.250053	1.65076	2.97991	0.834067	3.57274	0.000353263	0.00574413
PGSC0003DMG400007571	6.69913	43.2813	2.47834	0.447532	5.53779	3.06318e-08	3.43171e-06
PGSC0003DMG401026447	0.253713	1.90987	3.26413	0.630031	5.18091	2.20805e-07	1.63711e-05
PGSC0003DMG400004374	7.91444	20.5347	1.4124	0.232617	6.07176	1.26513e-09	2.40101e-07
PGSC0003DMG400028846	2.22715	0.365914	-3.4168	1.06953	-3.19466	0.00139997	0.0161025
PGSC0003DMG400004977	238.991	495.823	1.0263	0.236125	4.34645	1.38359e-05	0.000463585
PGSC0003DMG400010789	0.822704	1.44869	1.17049	0.32701	3.57936	0.000344433	0.0056475
PGSC0003DMG400018793	0.641304	5.75682	3.72361	0.56581	6.58102	4.67234e-11	1.29155e-08
PGSC0003DMG400018791	28.1366	79.0752	1.51531	0.248568	6.09616	1.08648e-09	2.10917e-07
PGSC0003DMG400023193	3.90146	0.456047	-3.75845	0.924376	-4.06594	4.78397e-05	0.00125207
PGSC0003DMG400016952	4.62893	12.4824	1.53186	0.337259	4.54208	5.57023e-06	0.000219964
PGSC0003DMG400008553	203.613	51.6091	-2.00698	0.588556	-3.41	0.000649624	0.00907226
PGSC0003DMG400008557	109.104	17.9167	-2.59882	0.455468	-5.70583	1.1578e-08	1.53354e-06
PGSC0003DMG400017764	0.297136	0.854566	2.3655	0.845023	2.79933	0.00512093	0.0413824
PGSC0003DMG400017769	31.0095	2.42434	-3.54697	1.27299	-2.78633	0.00533086	0.0425916
PGSC0003DMG400017772	123.321	16.6275	-3.13207	0.649974	-4.81876	1.44456e-06	7.14718e-05
PGSC0003DMG400002046	84.1226	23.7228	-1.91709	0.664628	-2.88446	0.00392084	0.0338013
PGSC0003DMG400002047	131.788	19.5565	-2.86987	0.373888	-7.67574	1.64464e-14	1.26742e-11
PGSC0003DMG401002053	63.7893	20.7375	-1.57834	0.214038	-7.37411	1.65441e-13	1.02618e-10
PGSC0003DMG400011558	16.8487	36.5062	1.15621	0.392541	2.94546	0.00322477	0.029415
PGSC0003DMG400029328	3.14946	11.203	1.94567	0.605762	3.21194	0.00131841	0.0154581
PGSC0003DMG400016867	4.00651	23.9282	2.65347	0.721715	3.67661	0.000236352	0.00422989
PGSC0003DMG400016860	1.13015	0.210551	-2.70748	0.878092	-3.08337	0.00204674	0.021133
PGSC0003DMG400004671	6.61128	3.21349	-1.01049	0.310254	-3.25698	0.00112606	0.0136953
PGSC0003DMG400004705	20.9874	11.2397	-1.07547	0.34291	-3.13631	0.00171089	0.0185701
PGSC0003DMG400004718	32.3233	67.7848	1.13719	0.244797	4.64545	3.39336e-06	0.00014455

## Sheet: BP1 72hpi vs 24hpi
Significant_DE_Gene	B24_FPKM	B72_FPKM	log2FoldChange	lfcSE	stat	pvalue	padj
PGSC0003DMG400001291	1.40101	6.93233	2.48798	0.58031	4.28733	1.80835e-05	0.00206225
PGSC0003DMG400016050	13.2213	27.2637	1.13352	0.248447	4.56242	5.05683e-06	0.000793829
PGSC0003DMG400031513	19.4171	243.123	2.97626	0.580637	5.12584	2.96207e-07	8.75912e-05
PGSC0003DMG400034090	2.7687	17.3373	2.72405	0.701756	3.88176	0.000103705	0.00753518
PGSC0003DMG400001249	0.159095	1.10662	5.13037	1.39092	3.68847	0.000225609	0.0128643
PGSC0003DMG400032129	33.1459	12.1894	-1.34547	0.424651	-3.1684	0.0015328	0.0471919
PGSC0003DMG400016405	5.11558	13.0468	1.29301	0.390364	3.31233	0.000925214	0.0344024
PGSC0003DMG401022702	2.5512	11.7267	2.40059	0.476302	5.04006	4.65376e-07	0.000123281
PGSC0003DMG400029065	6.59802	0.668491	-3.33188	1.03177	-3.22929	0.00124096	0.041416
PGSC0003DMG400025625	29.1154	76.8772	1.4791	0.398144	3.71499	0.000203215	0.0121029
PGSC0003DMG400046303	0.735405	3.2037	2.09465	0.593476	3.52947	0.000416392	0.0195735
PGSC0003DMG400003499	0.213108	2.96368	5.08502	1.38897	3.66101	0.000251221	0.0137394
PGSC0003DMG400011309	0.354103	2.58596	3.29262	0.974056	3.38032	0.000724016	0.0292261
PGSC0003DMG400022848	0.0349207	4.30835	7.39765	1.83651	4.0281	5.62296e-05	0.00473501
PGSC0003DMG400008982	2.96067	7.56479	1.49705	0.401535	3.72833	0.000192754	0.0116991
PGSC0003DMG400008997	3.90835	10.4281	1.49476	0.346425	4.31482	1.59733e-05	0.00187196
PGSC0003DMG400009012	6.6672	14.3195	1.01717	0.283161	3.5922	0.000327901	0.0166112
PGSC0003DMG400006793	4.77981	18.7552	2.0148	0.426402	4.72512	2.29983e-06	0.000445121
PGSC0003DMG400026022	5.4001	133.034	4.51017	1.2214	3.69261	0.000221966	0.0127313
PGSC0003DMG400000092	8.66508	6.21076	-1.15303	0.35031	-3.29147	0.000996666	0.0361181
PGSC0003DMG400024693	0.55273	2.20272	2.46055	0.71815	3.42624	0.000612005	0.0257254
PGSC0003DMG400020724	0.0904377	12.2904	8.54287	1.3558	6.30097	2.95793e-10	4.70145e-07
PGSC0003DMG400020718	7.26715	27.9829	2.32153	0.583172	3.98086	6.86654e-05	0.00549129
PGSC0003DMG400005108	0.643233	18.837	5.57611	0.774704	7.19773	6.12225e-13	3.89238e-09
PGSC0003DMG400025771	10.8415	28.6574	1.35536	0.368267	3.68038	0.000232886	0.0130543
PGSC0003DMG401025788	3.64139	1.59741	-1.32055	0.41635	-3.17172	0.00151539	0.0467693
PGSC0003DMG400006201	18.3402	63.5282	1.74016	0.517952	3.3597	0.000780284	0.0306121
PGSC0003DMG400021319	0.445455	2.05088	2.14216	0.581518	3.68374	0.000229837	0.0130424
PGSC0003DMG400004430	1.16751	0.175256	-4.77328	1.26747	-3.766	0.000165883	0.0105994
PGSC0003DMG400001014	0.0599725	1.08712	5.55409	1.73936	3.19317	0.00140718	0.0449008
PGSC0003DMG400005426	25.8954	62.4642	1.18288	0.301396	3.92469	8.68423e-05	0.00657288
PGSC0003DMG400014987	1.36752	6.46297	2.18216	0.425661	5.12652	2.95144e-07	8.75912e-05
PGSC0003DMG401011339	0.819819	1.87041	1.48996	0.438896	3.39479	0.000686818	0.0280361
PGSC0003DMG400006294	8.32477	45.4832	2.58695	0.429248	6.02671	1.67329e-09	1.85015e-06
PGSC0003DMG400009028	1.92354	6.16149	1.7877	0.441502	4.04914	5.14073e-05	0.00444673
PGSC0003DMG400001118	1.08771	4.11623	2.21193	0.546063	4.05069	5.10674e-05	0.00444673
PGSC0003DMG400017955	16.3877	7.5405	-1.16326	0.336968	-3.45214	0.000556164	0.0242189
PGSC0003DMG400006856	152.882	411.263	1.41571	0.415631	3.40618	0.00065878	0.0272414
PGSC0003DMG402006809	72.4459	279.021	1.59766	0.262609	6.08377	1.17388e-09	1.5712e-06
PGSC0003DMG400006311	9.11283	24.8341	1.06471	0.271746	3.91804	8.92729e-05	0.00668566
PGSC0003DMG400031173	4.99557	2.23729	-1.47618	0.40505	-3.64444	0.000267978	0.0144999
PGSC0003DMG400012760	8.56402	26.4832	1.29951	0.316461	4.1064	4.01876e-05	0.00367629
PGSC0003DMG400012759	2.10235	5.43837	1.31013	0.381092	3.43783	0.000586386	0.0251473
PGSC0003DMG402000216	0.0681515	1.00641	4.45271	1.31967	3.37411	0.000740545	0.0295185
PGSC0003DMG400027505	0.474198	2.69611	2.71896	0.555246	4.89686	9.73796e-07	0.000221112
PGSC0003DMG402027501	73.27	32.5607	-1.18231	0.347664	-3.40071	0.000672107	0.0276128
PGSC0003DMG400039443	7.35872	20.1354	1.30787	0.363622	3.59678	0.000322182	0.0164526
PGSC0003DMG400018991	2.63091	10.1019	1.96986	0.411747	4.78414	1.71722e-06	0.000346592
PGSC0003DMG401024742	2.44499	11.0066	2.12715	0.488314	4.35611	1.32396e-05	0.00161492
PGSC0003DMG400013099	0.0330557	0.917649	5.66673	1.54738	3.66215	0.000250108	0.013708
PGSC0003DMG400023758	0.841613	3.02249	2.17804	0.645405	3.37468	0.000739008	0.0295185
PGSC0003DMG400023751	701.387	3119.75	2.17651	0.370434	5.87556	4.21407e-09	3.45703e-06
PGSC0003DMG400029750	36.789	71.8233	1.13956	0.346762	3.28629	0.00101515	0.0364123
PGSC0003DMG400012567	32.5794	101.74	1.638	0.458635	3.57148	0.000354975	0.0174779
PGSC0003DMG400005123	2.93355	13.5656	2.26097	0.439008	5.15017	2.6025e-07	8.17138e-05
PGSC0003DMG400025856	4.26394	0.560493	-3.32687	0.970058	-3.42956	0.000604566	0.0255819
PGSC0003DMG400025875	18.5116	40.6627	1.14823	0.320367	3.5841	0.000338241	0.0169661
PGSC0003DMG400025904	2.44778	8.22434	1.67604	0.420358	3.98718	6.6864e-05	0.00541327
PGSC0003DMG400000733	3.42657	19.7559	2.68193	0.421794	6.35839	2.03877e-10	3.81617e-07
PGSC0003DMG400006180	0.654943	2.59598	2.14942	0.553467	3.88356	0.000102939	0.00750096
PGSC0003DMG400042313	267.717	1497.56	2.39603	0.578093	4.14472	3.40233e-05	0.00330247
PGSC0003DMG400002196	0.104082	1.68951	4.40566	1.17526	3.74866	0.000177783	0.0111359
PGSC0003DMG400023182	0.903457	3.94157	2.30833	0.638088	3.61758	0.00029737	0.0156425
PGSC0003DMG400011812	12.4534	29.41	1.29864	0.24069	5.3955	6.83347e-08	2.84889e-05
PGSC0003DMG400047314	5.38622	19.7919	1.8169	0.426891	4.25612	2.08006e-05	0.00228996
PGSC0003DMG400021478	1.46493	1.70883	1.19362	0.363699	3.28188	0.00103116	0.0367791
PGSC0003DMG400023166	2.27578	5.10318	1.47824	0.25797	5.73027	1.00269e-08	6.7525e-06
PGSC0003DMG400023891	1.87819	8.78976	2.15795	0.499571	4.31961	1.56304e-05	0.00184882
PGSC0003DMG400010418	1.99106	4.68807	1.45876	0.366322	3.98219	6.82825e-05	0.00547789
PGSC0003DMG400000755	5.6921	10.7959	1.15368	0.355937	3.24124	0.00119011	0.0406792
PGSC0003DMG400025148	2.33301	10.9172	2.12687	0.43013	4.94472	7.62522e-07	0.000185154
PGSC0003DMG400021198	8.49682	17.3216	1.00817	0.310107	3.25104	0.00114983	0.0396224
PGSC0003DMG400021197	6.34012	34.0847	2.22636	0.342933	6.49213	8.46313e-11	1.79355e-07
PGSC0003DMG400008286	6.45864	16.0056	1.65363	0.524064	3.15539	0.00160284	0.0487981
PGSC0003DMG400028411	1.62172	8.03683	2.21982	0.563176	3.94161	8.09352e-05	0.0062752
PGSC0003DMG400031775	831.99	2028.11	1.28815	0.294409	4.37538	1.21224e-05	0.00154142
PGSC0003DMG400022397	0.657324	1.90829	1.35639	0.383292	3.5388	0.000401951	0.0191424
PGSC0003DMG400002074	11.5549	58.9512	2.42829	0.538431	4.50994	6.48458e-06	0.000953233
PGSC0003DMG400016486	1.20308	3.65382	1.57091	0.439927	3.57085	0.000355825	0.0174779
PGSC0003DMG400016717	4.34511	2.04277	-1.32075	0.353649	-3.73464	0.000187985	0.0115196
PGSC0003DMG403001521	10.9291	47.079	2.02032	0.360307	5.60724	2.05581e-08	1.13655e-05
PGSC0003DMG400001523	1.74007	9.1933	2.43152	0.55412	4.38808	1.14358e-05	0.00147626
PGSC0003DMG400001544	5.16944	17.4673	1.74338	0.386313	4.51286	6.3958e-06	0.000945649
PGSC0003DMG400003645	10.7908	26.6105	1.57325	0.415175	3.78937	0.000151028	0.00985758
PGSC0003DMG400030593	54.992	221.25	1.97186	0.492327	4.00519	6.19677e-05	0.00508355
PGSC0003DMG400021411	3.92715	17.2904	2.45797	0.776514	3.16539	0.00154875	0.0476256
PGSC0003DMG400010028	3.65506	7.7314	1.18594	0.363321	3.26418	0.00109783	0.0382976
PGSC0003DMG400012617	0.796549	3.62016	2.1144	0.604586	3.49726	0.000470059	0.0214231
PGSC0003DMG403020240	81.4246	25.8229	-1.59769	0.430044	-3.71517	0.000203069	0.0121029
PGSC0003DMG401011802	1.35442	4.46994	1.44723	0.411269	3.51895	0.000433266	0.0200699
PGSC0003DMG400021459	4.22896	10.6847	1.38179	0.279588	4.94222	7.72383e-07	0.000185154
PGSC0003DMG402015497	0.559149	2.67857	2.12438	0.642027	3.30886	0.000936774	0.0346266
PGSC0003DMG400006967	2.4938	8.87023	1.90608	0.518103	3.67897	0.000234181	0.0130889
PGSC0003DMG400021235	2.89868	14.4511	2.4012	0.535175	4.48676	7.23149e-06	0.00105088
PGSC0003DMG400021122	5.93785	18.9489	1.43239	0.426539	3.35818	0.000784589	0.0306967
PGSC0003DMG400021106	11.7604	65.0415	2.30754	0.605482	3.81108	0.000138358	0.00923515
PGSC0003DMG400021095	6.2543	1.49566	-2.23237	0.547881	-4.07455	4.61027e-05	0.00409943
PGSC0003DMG400029700	188.907	450.083	1.24216	0.370866	3.34935	0.000810016	0.0314496
PGSC0003DMG400022373	23.1891	7.67469	-1.72305	0.498567	-3.45599	0.000548266	0.0239159
PGSC0003DMG400022341	305.451	1026.28	1.78479	0.399833	4.46383	8.05086e-06	0.00113117
PGSC0003DMG400021719	9.0928	0.23571	-6.2688	1.65362	-3.79097	0.000150063	0.00983567
PGSC0003DMG400002084	0.417097	3.05438	3.75254	1.15093	3.26043	0.00111242	0.0387533
PGSC0003DMG400002085	49.9574	213.412	2.13811	0.492505	4.3413	1.41643e-05	0.00169911
PGSC0003DMG401016434	126.083	55.1471	-1.05977	0.30487	-3.47612	0.000508721	0.0225942
PGSC0003DMG400003551	1.66729	4.42713	1.51432	0.373134	4.05839	4.94118e-05	0.00431819
PGSC0003DMG400003545	4.62843	10.0176	1.25434	0.261945	4.78854	1.67996e-06	0.000341785
PGSC0003DMG400003544	1.62233	6.06137	2.15433	0.516021	4.17489	2.98135e-05	0.00296167
PGSC0003DMG400003536	11.6243	21.3176	1.03901	0.289651	3.58713	0.000334341	0.0168703
PGSC0003DMG402026390	5.25682	19.149	2.20447	0.376683	5.85233	4.84741e-09	3.83565e-06
PGSC0003DMG400021437	21.1088	54.0965	1.39418	0.360558	3.86672	0.00011031	0.00783605
PGSC0003DMG400024984	5.59299	17.9695	1.59887	0.304032	5.25889	1.44927e-07	5.19105e-05
PGSC0003DMG400004037	7.4093	0.402243	-4.29253	1.08018	-3.9739	7.07038e-05	0.00561897
PGSC0003DMG400010076	0.0552929	1.95626	5.71904	1.52622	3.7472	0.000178819	0.0111733
PGSC0003DMG400039856	6.89119	18.2931	1.46501	0.442483	3.31089	0.000929989	0.034476
PGSC0003DMG400001373	4.23624	18.0858	2.13012	0.555147	3.83704	0.000124526	0.00860552
PGSC0003DMG400001358	12.5711	90.4716	2.8679	0.565586	5.07067	3.96424e-07	0.000108601
PGSC0003DMG400001320	11.5989	42.8665	1.89933	0.410005	4.63246	3.61351e-06	0.000620914
PGSC0003DMG400012640	61.6663	266.258	2.1396	0.668564	3.20029	0.00137288	0.0443631
PGSC0003DMG400020230	1.36209	6.85622	2.70614	0.494086	5.47706	4.32441e-08	2.0607e-05
PGSC0003DMG400013392	4.50945	2.26813	-1.14871	0.356482	-3.22236	0.00127139	0.0421547
PGSC0003DMG400018674	4.63241	24.7917	2.43621	0.374249	6.5096	7.53509e-11	1.74204e-07
PGSC0003DMG400017788	11.0765	35.5449	1.71323	0.54452	3.14632	0.00165339	0.0498781
PGSC0003DMG400017915	0.0506019	2.49252	4.12212	1.28904	3.19782	0.00138471	0.0444297
PGSC0003DMG402019042	299.742	1242.43	2.02102	0.593467	3.40545	0.000660545	0.02727
PGSC0003DMG400024428	41.207	196.509	1.9348	0.592725	3.26425	0.00109756	0.0382976
PGSC0003DMG400014824	108.671	39.4902	-1.53594	0.372926	-4.11861	3.81157e-05	0.00356786
PGSC0003DMG400013855	20.8758	52.3434	1.17427	0.368657	3.18528	0.00144615	0.0456292
PGSC0003DMG400015789	2.8395	9.25664	1.83911	0.433638	4.24112	2.2241e-05	0.00238654
PGSC0003DMG400035172	12.5317	31.7327	1.66485	0.304265	5.47173	4.4567e-08	2.0607e-05
PGSC0003DMG400000584	19.6288	9.68222	-1.02545	0.284497	-3.60443	0.000312842	0.016105
PGSC0003DMG400000581	1.23371	3.07216	1.5085	0.479217	3.14784	0.0016448	0.0497687
PGSC0003DMG400033688	16.0275	1.11837	-3.83975	0.876448	-4.38103	1.18119e-05	0.00151712
PGSC0003DMG400015267	15.4179	109.525	2.77728	0.76958	3.60882	0.000307589	0.0159313
PGSC0003DMG400015230	53.1589	177.843	1.7362	0.289423	5.99883	1.98742e-09	2.02168e-06
PGSC0003DMG401018143	13.2728	42.1092	1.66109	0.321815	5.16163	2.44803e-07	7.98153e-05
PGSC0003DMG400024528	2.82527	20.0442	2.8861	0.480488	6.00661	1.89446e-09	2.00742e-06
PGSC0003DMG400019507	1.10825	5.15501	1.9374	0.491707	3.94015	8.1431e-05	0.00629445
PGSC0003DMG400019509	2.19838	5.31584	1.73676	0.531769	3.266	0.00109078	0.0381859
PGSC0003DMG400014145	4.74077	19.9963	2.01379	0.604549	3.33105	0.000865183	0.0330367
PGSC0003DMG400005748	16.439	60.8082	1.9059	0.469474	4.05966	4.91443e-05	0.00430962
PGSC0003DMG400005697	2.55033	10.2084	2.10121	0.356401	5.89564	3.73238e-09	3.23973e-06
PGSC0003DMG400002614	1.46528	7.73239	2.47233	0.671233	3.68326	0.000230272	0.0130424
PGSC0003DMG400013454	1.3598	6.00435	2.01027	0.577231	3.48261	0.000496546	0.022271
PGSC0003DMG400009700	2.44539	6.85717	1.81618	0.489819	3.70786	0.000209015	0.0123043
PGSC0003DMG402008334	0.207332	1.80779	4.79601	1.42245	3.37165	0.0007472	0.0297372
PGSC0003DMG400031025	2.69164	12.8048	2.23937	0.467566	4.78941	1.67271e-06	0.000341785
PGSC0003DMG400014342	286.986	742.075	1.37268	0.199528	6.87963	6.00073e-12	1.90756e-08
PGSC0003DMG400015801	3.8169	23.72	2.12743	0.424884	5.00709	5.5259e-07	0.000143397
PGSC0003DMG400020890	0.623502	2.05304	2.27305	0.698405	3.25463	0.0011354	0.0392596
PGSC0003DMG400000540	6.8262	29.0423	1.988	0.451757	4.40059	1.07957e-05	0.00141519
PGSC0003DMG400000538	3.7059	9.92357	1.3995	0.316784	4.41784	9.96917e-06	0.00132736
PGSC0003DMG400010147	1.20057	8.81995	3.82899	1.09681	3.49104	0.00048115	0.0218502
PGSC0003DMG400018114	94.2153	31.9615	-1.58234	0.472114	-3.35161	0.000803435	0.0312897
PGSC0003DMG400025330	3.45363	7.99873	1.09038	0.230321	4.73417	2.19953e-06	0.000433614
PGSC0003DMG400024564	7.72756	24.6194	1.75776	0.552521	3.18135	0.00146592	0.0460434
PGSC0003DMG400024599	7.2972	19.0932	1.45112	0.410274	3.53695	0.000404782	0.0191695
PGSC0003DMG400024642	127.528	259.83	1.05172	0.230651	4.5598	5.12027e-06	0.000798856
PGSC0003DMG400024644	81.821	248.208	1.6222	0.43051	3.76809	0.000164502	0.0105376
PGSC0003DMG400034349	2.64251	8.71778	1.78502	0.498192	3.58298	0.000339691	0.0169719
PGSC0003DMG400005650	3.16626	14.4397	2.21196	0.446785	4.95085	7.3889e-07	0.000185154
PGSC0003DMG400002523	2.10184	11.7437	2.8165	0.63238	4.45381	8.43617e-06	0.00117879
PGSC0003DMG401009171	0.169176	1.20902	3.23688	0.822965	3.93319	8.38246e-05	0.00638247
PGSC0003DMG400009173	16.3719	103.779	2.44195	0.551312	4.42935	9.45172e-06	0.00127669
PGSC0003DMG400023619	7.08363	19.2892	1.54596	0.483271	3.19896	0.00137925	0.0444033
PGSC0003DMG400027257	0.349754	1.52072	3.57763	0.674102	5.30726	1.11284e-07	4.16187e-05
PGSC0003DMG400028711	1.75765	0.680727	-1.445	0.315389	-4.58165	4.61328e-06	0.000733252
PGSC0003DMG400020619	34.0205	13.8105	-1.20719	0.277227	-4.35453	1.33355e-05	0.00161492
PGSC0003DMG400027912	71.1426	22.3946	-1.89466	0.332047	-5.70599	1.15672e-08	7.5427e-06
PGSC0003DMG400024860	11.2179	4.81725	-1.29153	0.323371	-3.99396	6.49775e-05	0.00529629
PGSC0003DMG400009361	2.63999	8.83542	1.73378	0.456651	3.79672	0.000146621	0.0096599
PGSC0003DMG400006394	1.07331	7.69086	2.81588	0.808028	3.48488	0.000492364	0.022271
PGSC0003DMG400003305	1.49167	6.55834	2.10921	0.607308	3.47305	0.000514571	0.0227188
PGSC0003DMG402007970	16.363	4.69392	-2.07693	0.343275	-6.05034	1.44537e-09	1.75034e-06
PGSC0003DMG400007976	5.41994	12.777	1.22689	0.357426	3.43258	0.000597866	0.0254669
PGSC0003DMG400003686	9.34956	27.6041	1.54789	0.486624	3.18087	0.00146833	0.0460434
PGSC0003DMG400003726	12.1303	4.07143	-1.418	0.413436	-3.4298	0.000604029	0.0255819
PGSC0003DMG400012032	0.100282	5.10666	6.84549	2.14818	3.18665	0.00143931	0.0455263
PGSC0003DMG400029450	0.392815	2.48772	1.07669	0.251332	4.28395	1.83601e-05	0.00208444
PGSC0003DMG400029442	14.3823	31.7426	1.15073	0.26685	4.31226	1.61592e-05	0.00188507
PGSC0003DMG400027270	7.04162	34.637	2.38048	0.467871	5.08789	3.62066e-07	0.000102308
PGSC0003DMG400029004	25.6149	11.1003	-1.31871	0.322505	-4.08896	4.33305e-05	0.00390758
PGSC0003DMG400002971	0.350247	3.01094	3.10491	0.810721	3.82981	0.000128242	0.00883827
PGSC0003DMG400030943	0.109425	2.21637	4.87946	1.28775	3.78914	0.000151172	0.00985758
PGSC0003DMG400010573	0.30423	2.81261	3.69174	0.913886	4.03961	5.35409e-05	0.00458451
PGSC0003DMG400001888	5.9862	18.8797	1.62401	0.429506	3.78112	0.000156124	0.0101285
PGSC0003DMG400000794	0	0	2.15894	0.597493	3.61333	0.000302285	0.0157932
PGSC0003DMG400024091	2.58499	5.82225	1.55938	0.462796	3.36947	0.000753129	0.0298818
PGSC0003DMG400009480	12.4045	3.89026	-1.6302	0.377069	-4.32335	1.53677e-05	0.00183482
PGSC0003DMG402030822	8.93771	3.36414	-1.52581	0.298226	-5.11629	3.11602e-07	9.10844e-05
PGSC0003DMG400030841	2.17377	6.49073	1.53336	0.480598	3.19052	0.00142016	0.0450868
PGSC0003DMG400004920	22.1889	49.3181	1.17932	0.219801	5.36541	8.07648e-08	3.20343e-05
PGSC0003DMG400004917	4.18773	9.1422	1.29946	0.306382	4.2413	2.22233e-05	0.00238654
PGSC0003DMG400027857	6.74945	14.1179	1.03624	0.282133	3.67286	0.000239848	0.0132888
PGSC0003DMG400003754	3.1217	0.966999	-2.02851	0.438433	-4.62673	3.71488e-06	0.000629282
PGSC0003DMG400009983	3.8668	13.5335	1.97665	0.426695	4.63246	3.61346e-06	0.000620914
PGSC0003DMG400010003	9.87213	38.8903	1.96464	0.424339	4.62987	3.65897e-06	0.000624504
PGSC0003DMG400010009	2.99042	16.9608	2.41575	0.432191	5.58953	2.27682e-08	1.23195e-05
PGSC0003DMG400028372	2.6212	16.2501	2.81719	0.635096	4.43585	9.17105e-06	0.00125437
PGSC0003DMG400000807	3.63326	16.9729	2.40013	0.58108	4.13047	3.62028e-05	0.00344821
PGSC0003DMG400014580	6.95207	1.50975	-2.37995	0.423328	-5.622	1.88754e-08	1.06671e-05
PGSC0003DMG400030571	3.72869	7.46186	1.47768	0.391244	3.77688	0.000158805	0.0102762
PGSC0003DMG400031256	16.4892	35.3577	1.1345	0.292494	3.87873	0.000105004	0.00756474
PGSC0003DMG402023061	11.8696	59.1746	2.09857	0.528549	3.97043	7.17425e-05	0.00568375
PGSC0003DMG400017643	38.2191	19.8989	-1.05664	0.3198	-3.30406	0.000952964	0.035123
PGSC0003DMG400013474	37.1837	71.8419	1.17402	0.284608	4.12504	3.70667e-05	0.00349127
PGSC0003DMG400007677	122.538	68.0265	-1.01669	0.28559	-3.55997	0.000370899	0.0179664
PGSC0003DMG400046040	533.18	227.959	-1.14508	0.339271	-3.37512	0.000737826	0.0295185
PGSC0003DMG400011733	2.05903	5.78864	1.74527	0.547917	3.18528	0.00144615	0.0456292
PGSC0003DMG400021388	0.120772	1.48839	2.92274	0.862498	3.3887	0.000702259	0.0284835
PGSC0003DMG400016897	0.0735259	0.705444	5.33406	1.67234	3.18958	0.00142481	0.0451237
PGSC0003DMG400005269	0.727797	7.57199	3.52056	0.933333	3.77203	0.000161924	0.0104236
PGSC0003DMG400016789	3.13686	0.958127	-2.28006	0.536105	-4.253	2.10921e-05	0.00231204
PGSC0003DMG400021834	0.269934	10.9246	6.70914	1.56945	4.27485	1.9127e-05	0.00213024
PGSC0003DMG400023530	1.47682	9.54706	2.76644	0.864801	3.19893	0.00137936	0.0444033
PGSC0003DMG400023490	12.0719	6.29161	-1.00464	0.244642	-4.10657	4.01571e-05	0.00367629
PGSC0003DMG400014560	0.652971	4.84477	2.65035	0.732777	3.61685	0.000298205	0.0156425
PGSC0003DMG400014563	0.153673	1.82463	3.2874	0.886073	3.71008	0.000207194	0.0122254
PGSC0003DMG400030510	15.5504	32.6871	1.11292	0.301394	3.69258	0.000221986	0.0127313
PGSC0003DMG400018406	5.16001	12.4465	1.31239	0.340043	3.85948	0.000113628	0.00798254
PGSC0003DMG400018431	6.17594	31.2474	2.49174	0.784084	3.17789	0.00148349	0.0463462
PGSC0003DMG400018436	0.87602	5.11496	2.72611	0.663668	4.10765	3.99712e-05	0.00367629
PGSC0003DMG400018441	0.474127	0.890034	1.64864	0.490361	3.36209	0.000773551	0.0304995
PGSC0003DMG401017626	89.8752	31.4024	-1.57482	0.395038	-3.98651	6.70513e-05	0.00541327
PGSC0003DMG400017620	4.94166	11.5688	1.27193	0.382176	3.32813	0.00087432	0.0331863
PGSC0003DMG400030993	1.62086	9.18535	2.38119	0.516276	4.61223	3.98365e-06	0.000653601
PGSC0003DMG400030996	0.281931	2.14948	3.93565	1.19548	3.29211	0.000994386	0.0361181
PGSC0003DMG400011978	3.3228	12.357	2.06942	0.377827	5.47717	4.32179e-08	2.0607e-05
PGSC0003DMG400017457	8.67554	35.8948	2.13288	0.505854	4.2164	2.48231e-05	0.00258156
PGSC0003DMG400027180	23.1194	0.602455	-5.23722	1.616	-3.24086	0.0011917	0.0406792
PGSC0003DMG400027200	0.199787	2.83484	4.60123	1.4201	3.24008	0.00119494	0.0406809
PGSC0003DMG400023396	0.155306	1.26415	3.30503	0.825989	4.0013	6.2996e-05	0.00515129
PGSC0003DMG400023364	23.0278	151.014	2.76118	0.46116	5.98747	2.13128e-09	2.08464e-06
PGSC0003DMG400023322	1.20805	4.81012	2.06543	0.631876	3.26873	0.0010803	0.0380513
PGSC0003DMG400014639	28.6744	12.3531	-1.24748	0.348632	-3.5782	0.000345965	0.0171841
PGSC0003DMG400004404	63.6115	194.732	1.61954	0.358285	4.52025	6.17657e-06	0.000923979
PGSC0003DMG402008771	0.337365	2.09812	2.98335	0.714929	4.17294	3.00698e-05	0.0029755
PGSC0003DMG400029675	2.32683	12.9456	2.57287	0.422797	6.08535	1.16237e-09	1.5712e-06
PGSC0003DMG401028907	23.1359	70.3735	1.45643	0.340371	4.27896	1.8777e-05	0.0021036
PGSC0003DMG400028901	2.17174	5.55413	1.57318	0.412697	3.81195	0.000137873	0.00922695
PGSC0003DMG401004894	1.26674	5.60572	2.17925	0.386537	5.63789	1.72144e-08	1.0351e-05
PGSC0003DMG400033073	6.60053	26.6932	2.0327	0.398566	5.10003	3.39603e-07	9.70388e-05
PGSC0003DMG401027032	4.21752	16.2105	2.23481	0.45672	4.89317	9.92262e-07	0.000223312
PGSC0003DMG400005948	3.06271	7.1439	1.48256	0.466947	3.17501	0.00149833	0.0464848
PGSC0003DMG400030307	0.627725	3.08767	2.31519	0.717565	3.22645	0.00125335	0.0417746
PGSC0003DMG400027666	1.73996	7.44297	2.18703	0.540569	4.04579	5.21477e-05	0.00449548
PGSC0003DMG401020138	9.35193	23.3408	1.65003	0.43225	3.8173	0.000134918	0.00909387
PGSC0003DMG400020136	32.9631	10.8926	-1.57193	0.37125	-4.23415	2.29421e-05	0.00244117
PGSC0003DMG400014626	2.05667	11.0354	2.29529	0.491212	4.67271	2.97258e-06	0.000543569
PGSC0003DMG400020844	95.8218	32.9573	-1.59316	0.283167	-5.62623	1.84192e-08	1.06459e-05
PGSC0003DMG400020850	1.14994	3.62532	1.67211	0.477668	3.50056	0.000464276	0.0212356
PGSC0003DMG400002144	4.55533	1.72241	-1.20054	0.307395	-3.90553	9.40188e-05	0.00695056
PGSC0003DMG400025395	6.84249	18.201	1.58388	0.462076	3.42774	0.000608618	0.0256255
PGSC0003DMG400005573	5.95258	19.4492	1.64718	0.453694	3.6306	0.000282758	0.0151711
PGSC0003DMG400023953	1.47432	5.05196	1.80104	0.510566	3.52754	0.000419442	0.0196805
PGSC0003DMG400028030	14.217	39.9349	1.40846	0.396885	3.54879	0.000387007	0.0185348
PGSC0003DMG400028029	0.625688	2.3889	1.7985	0.522348	3.44311	0.000575076	0.0247877
PGSC0003DMG400019598	5.7136	1.43403	-2.19952	0.654457	-3.36084	0.000777069	0.0305435
PGSC0003DMG400016283	5.71491	32.5418	2.40663	0.521297	4.61662	3.90046e-06	0.000644627
PGSC0003DMG400011767	5.14809	11.3903	1.1933	0.255986	4.66157	3.13809e-06	0.00056599
PGSC0003DMG400002108	22.2944	315.643	3.88045	0.950344	4.0832	4.44193e-05	0.00397756
PGSC0003DMG400026099	3.55711	17.6982	2.54425	0.600801	4.23477	2.28787e-05	0.00244117
PGSC0003DMG400026091	6.05144	18.0995	1.66313	0.343	4.84877	1.24228e-06	0.000270021
PGSC0003DMG400016538	1.41976	8.50099	2.75271	0.831696	3.30976	0.000933771	0.0345658
PGSC0003DMG400028500	8.16111	23.7972	1.57156	0.473934	3.31598	0.000913212	0.0341026
PGSC0003DMG402028784	4.52054	1.78953	-1.2616	0.399584	-3.15729	0.00159245	0.048675
PGSC0003DMG400026934	5.79932	28.1681	2.15927	0.425865	5.07032	3.97148e-07	0.000108601
PGSC0003DMG400035689	0.406406	1.69498	2.13471	0.623789	3.42216	0.000621249	0.026028
PGSC0003DMG400026914	7.51028	38.5133	2.31552	0.560001	4.13484	3.55202e-05	0.00339592
PGSC0003DMG400030402	41.5857	80.2172	1.01065	0.290196	3.48264	0.000496492	0.022271
PGSC0003DMG400030415	33.9821	88.3742	1.31297	0.199193	6.59145	4.3556e-11	1.10767e-07
PGSC0003DMG400030734	3.42348	16.192	2.1239	0.43902	4.83782	1.31271e-06	0.000278196
PGSC0003DMG400020703	3.85335	158.043	5.92705	0.81724	7.25251	4.09103e-13	3.46797e-09
PGSC0003DMG400020689	7.09063	266.037	5.17144	1.22663	4.21597	2.48705e-05	0.00258156
PGSC0003DMG400005372	0.165948	2.57667	4.50722	1.3338	3.37924	0.000726854	0.0292478
PGSC0003DMG400013573	0.564634	2.40776	2.16058	0.440938	4.89997	9.5852e-07	0.000219605
PGSC0003DMG400013571	1.31599	3.67032	1.59277	0.334564	4.76075	1.92873e-06	0.000386216
PGSC0003DMG400013558	2.09967	12.299	2.50117	0.572239	4.37085	1.23766e-05	0.00155049
PGSC0003DMG400000689	12.7496	40.7468	1.61716	0.492985	3.28034	0.00103683	0.0368867
PGSC0003DMG400026188	1.9793	5.62679	1.85316	0.523499	3.53995	0.0004002	0.0190947
PGSC0003DMG400018378	0	3.56398	6.80253	1.45995	4.65942	3.17104e-06	0.000567906
PGSC0003DMG400018396	1.64639	12.3554	3.38971	0.686195	4.93986	7.81772e-07	0.000185154
PGSC0003DMG400018371	3.72683	23.1225	2.60088	0.435079	5.97795	2.25961e-09	2.1283e-06
PGSC0003DMG400009375	3.89179	21.5342	2.59834	0.482883	5.38089	7.41165e-08	3.04009e-05
PGSC0003DMG400043590	5.89917	18.1082	1.92741	0.513238	3.75539	0.000173068	0.0108943
PGSC0003DMG400022281	23.8995	178.96	2.96704	0.42898	6.91651	4.62918e-12	1.68178e-08
PGSC0003DMG400022279	1.39541	10.5167	3.03713	0.501968	6.05045	1.44441e-09	1.75034e-06
PGSC0003DMG400022276	1.19089	3.43167	1.45402	0.460687	3.15619	0.00159844	0.0487981
PGSC0003DMG400046514	4.78049	38.3353	2.45323	0.349431	7.02064	2.20859e-12	9.36109e-09
PGSC0003DMG400046546	11.6095	2.53018	-2.14475	0.588269	-3.64587	0.000266484	0.0144807
PGSC0003DMG401022238	0.721425	6.84033	3.75355	0.803527	4.67134	2.9924e-06	0.000543569
PGSC0003DMG400022234	2.34761	15.1116	2.93486	0.540097	5.43396	5.51172e-08	2.4167e-05
PGSC0003DMG400011185	0.234507	11.414	7.71483	1.34273	5.74562	9.15865e-09	6.46982e-06
PGSC0003DMG400011214	1.08843	4.06512	1.82034	0.461635	3.94324	8.03884e-05	0.00625186
PGSC0003DMG400027491	19.0005	70.8672	1.96514	0.457902	4.29161	1.77383e-05	0.00203199
PGSC0003DMG400013001	13.6033	69.1547	2.23454	0.499015	4.47791	7.53756e-06	0.00107775
PGSC0003DMG400013549	1.60075	16.8435	3.90054	0.839536	4.64607	3.38321e-06	0.00059749
PGSC0003DMG400017369	1.87284	6.97552	2.12682	0.632282	3.36372	0.000768991	0.030414
PGSC0003DMG400026167	6.27415	14.2839	1.35547	0.360052	3.76464	0.000166789	0.0106306
PGSC0003DMG400018324	6.0052	16.2495	1.66087	0.297397	5.58469	2.34114e-08	1.24036e-05
PGSC0003DMG400018312	4.47864	22.7481	2.30741	0.617324	3.73777	0.000185661	0.0114601
PGSC0003DMG400032826	0.969593	7.50927	2.82332	0.42146	6.69889	2.10014e-11	5.9343e-08
PGSC0003DMG400041236	14.4687	31.6176	1.09506	0.277214	3.95024	7.80735e-05	0.00610919
PGSC0003DMG400031098	1.9453	11.4378	2.64148	0.503885	5.24222	1.58656e-07	5.5543e-05
PGSC0003DMG400027637	26.7023	70.9573	1.12553	0.296768	3.79261	0.000149072	0.00979599
PGSC0003DMG400007095	15.1082	31.4103	1.23467	0.334299	3.69333	0.000221339	0.0127313
PGSC0003DMG400022190	3.33633	16.0264	2.2271	0.471425	4.72418	2.31041e-06	0.000445121
PGSC0003DMG400026274	13.4195	99.7182	2.84395	0.517058	5.50026	3.79232e-08	1.89103e-05
PGSC0003DMG400020779	0.309307	3.03286	3.35265	0.623577	5.37647	7.59587e-08	3.0662e-05
PGSC0003DMG400036542	1.52092	5.74319	3.31071	0.683411	4.84439	1.27001e-06	0.000271409
PGSC0003DMG400025461	4.00549	12.9301	1.79672	0.395243	4.54586	5.4712e-06	0.000838181
PGSC0003DMG400002225	1.63412	4.65898	1.56366	0.493376	3.1693	0.00152804	0.0471026
PGSC0003DMG400029575	35.7154	135.087	1.86047	0.515508	3.609	0.000307374	0.0159313
PGSC0003DMG400026220	133.067	15.2261	-3.14238	0.954579	-3.29191	0.000995107	0.0361181
PGSC0003DMG400012298	9.20535	45.3197	2.21767	0.448865	4.94061	7.78776e-07	0.000185154
PGSC0003DMG400012235	2.49374	12.3854	2.22426	0.489561	4.54338	5.53599e-06	0.000843028
PGSC0003DMG400012231	3.71779	15.1979	2.13454	0.504572	4.23038	2.33292e-05	0.00247202
PGSC0003DMG400012493	0.801249	4.68085	2.4973	0.666662	3.74597	0.000179698	0.0112008
PGSC0003DMG400026309	1.606	6.86594	2.15569	0.467582	4.6103	4.02091e-06	0.000655486
PGSC0003DMG400005837	3.2008	0.935039	-1.96845	0.543453	-3.62211	0.000292205	0.0154841
PGSC0003DMG400023170	1.88907	13.2348	3.0868	0.572089	5.39566	6.82736e-08	2.84889e-05
PGSC0003DMG400015850	159.187	42.4217	-1.90509	0.406791	-4.68322	2.82408e-06	0.000528081
PGSC0003DMG400005437	0.121061	0.818644	4.45706	1.25361	3.55537	0.000377443	0.0181795
PGSC0003DMG400021744	10.3233	63.4911	2.71471	0.648465	4.18637	2.83451e-05	0.00283797
PGSC0003DMG400021737	27.8334	89.0673	1.68409	0.525583	3.20423	0.00135425	0.0440704
PGSC0003DMG400014511	0.63169	1.97402	2.47482	0.717959	3.44702	0.0005668	0.0245559
PGSC0003DMG400018917	6.05543	28.8372	2.37813	0.672276	3.53743	0.000404046	0.0191695
PGSC0003DMG400015722	1.69495	3.08591	1.0534	0.326185	3.22946	0.00124024	0.041416
PGSC0003DMG400039214	1047.2	368.685	-1.63638	0.375742	-4.35506	1.33029e-05	0.00161492
PGSC0003DMG400003047	2.64495	8.22853	1.48353	0.357798	4.14627	3.37933e-05	0.00329271
PGSC0003DMG400012193	21.3422	2.35856	-3.58468	1.07937	-3.32108	0.0008967	0.0336838
PGSC0003DMG400012142	13.5596	34.9662	1.46678	0.393702	3.72561	0.000194845	0.0117762
PGSC0003DMG400012130	115.482	38.4186	-1.54537	0.431103	-3.58469	0.000337484	0.0169616
PGSC0003DMG400008859	0.898005	5.38583	3.06516	0.82383	3.72063	0.00019873	0.0118915
PGSC0003DMG400002658	7.33462	19.5789	1.50297	0.353487	4.25184	2.12017e-05	0.00231408
PGSC0003DMG400011618	39.158	83.0417	1.16182	0.3626	3.20412	0.00135476	0.0440704
PGSC0003DMG400026574	6.59082	15.3067	1.16127	0.369033	3.14678	0.00165078	0.0498587
PGSC0003DMG401017663	0.118798	0.909527	3.90146	0.891041	4.37854	1.19476e-05	0.00152683
PGSC0003DMG400012057	1.81568	1.00219	-1.01101	0.31281	-3.23202	0.0012292	0.0413489
PGSC0003DMG400015815	6.40249	19.2642	1.72311	0.54279	3.17455	0.00150069	0.0464848
PGSC0003DMG401019343	8.68908	52.0517	2.5718	0.559371	4.59767	4.27248e-06	0.00068768
PGSC0003DMG400019333	20.5175	7.89046	-1.33667	0.333258	-4.01092	6.04817e-05	0.00502651
PGSC0003DMG400003789	11.3672	33.1598	1.53963	0.391629	3.93134	8.44754e-05	0.00641282
PGSC0003DMG400003805	44.2477	13.3177	-1.62506	0.467517	-3.47593	0.000509083	0.0225942
PGSC0003DMG400031791	16.9324	60.1481	1.76333	0.54325	3.24589	0.00117082	0.0401283
PGSC0003DMG400031800	3.29174	14.6727	2.20535	0.519965	4.24134	2.22186e-05	0.00238654
PGSC0003DMG400017258	0.367939	1.58521	2.50879	0.731167	3.43121	0.000600885	0.025511
PGSC0003DMG400017211	3.41339	9.57085	1.62654	0.419987	3.87284	0.000107574	0.00768456
PGSC0003DMG400001550	48.3209	349.121	2.98406	0.749292	3.98251	6.81923e-05	0.00547789
PGSC0003DMG400016627	1.6455	9.35346	2.65286	0.650971	4.07524	4.59666e-05	0.00409943
PGSC0003DMG400016629	4.48057	13.636	1.5035	0.300637	5.00105	5.70183e-07	0.000146468
PGSC0003DMG400021621	2.39001	6.91954	2.09527	0.635317	3.29799	0.000973792	0.0356324
PGSC0003DMG400020344	44.9225	19.7	-1.26026	0.389794	-3.23315	0.00122432	0.0412394
PGSC0003DMG400020347	25.8854	64.2619	1.29136	0.329762	3.91604	9.00163e-05	0.00671321
PGSC0003DMG400008894	21.9897	70.7383	1.77585	0.465346	3.81619	0.000135527	0.00909387
PGSC0003DMG400008938	37.5361	104.639	1.4633	0.308448	4.74406	2.0948e-06	0.000416194
PGSC0003DMG400008945	2.12943	6.07387	1.52333	0.35876	4.24611	2.17519e-05	0.00236398
PGSC0003DMG400008952	1.13399	5.82785	2.52878	0.585663	4.31781	1.57583e-05	0.00185532
PGSC0003DMG400002724	26.4357	84.5844	1.69232	0.528996	3.19912	0.00137848	0.0444033
PGSC0003DMG400002728	7.28427	43.5703	2.36179	0.504598	4.68053	2.86132e-06	0.000531141
PGSC0003DMG400003871	11.7359	47.926	2.06015	0.508769	4.04928	5.13757e-05	0.00444673
PGSC0003DMG400013198	7.77023	50.9689	2.34708	0.457352	5.13189	2.8684e-07	8.75912e-05
PGSC0003DMG400010326	1.22009	4.56838	2.24819	0.573748	3.91843	8.91294e-05	0.00668566
PGSC0003DMG400031863	9.7895	41.4691	2.04372	0.403966	5.05914	4.21156e-07	0.000112741
PGSC0003DMG400030082	5.37591	1.86812	-1.71054	0.487553	-3.50842	0.000450772	0.0207211
PGSC0003DMG400017165	1.14733	5.3917	2.28871	0.524954	4.35984	1.30158e-05	0.00160682
PGSC0003DMG400017163	33.6315	7.92117	-2.06963	0.473174	-4.37392	1.22033e-05	0.00154398
PGSC0003DMG400031286	1.04395	2.98199	2.23738	0.497055	4.50127	6.75483e-06	0.000987254
PGSC0003DMG400031535	10.324	206.466	4.40507	0.83451	5.27863	1.30153e-07	4.797e-05
PGSC0003DMG400011294	1.52199	7.20577	1.96812	0.325974	6.03764	1.56386e-09	1.80775e-06
PGSC0003DMG400021286	0.495947	2.4014	2.54812	0.75733	3.36461	0.000766533	0.030364
PGSC0003DMG400021859	1.49047	7.59709	2.28412	0.583019	3.91774	8.9384e-05	0.00668566
PGSC0003DMG400007729	7.15158	2.79753	-1.64596	0.395077	-4.16619	3.09737e-05	0.00304128
PGSC0003DMG400019123	29.4477	86.7791	1.62481	0.352834	4.60502	4.12429e-06	0.000668056
PGSC0003DMG400036797	2.1899	10.2881	2.1191	0.541262	3.91511	9.03626e-05	0.00671933
PGSC0003DMG400028253	1.49533	3.98184	1.54725	0.38801	3.98764	6.67325e-05	0.00541327
PGSC0003DMG400008140	1.03927	0.0129115	-7.14939	1.3659	-5.23419	1.65708e-07	5.69475e-05
PGSC0003DMG400007172	2.07833	10.6121	2.40368	0.532378	4.51499	6.33206e-06	0.000941699
PGSC0003DMG400010557	2.86992	42.7544	3.83646	1.01014	3.79795	0.000145898	0.00963725
PGSC0003DMG400019881	19.1648	4.71593	-1.81695	0.493571	-3.68125	0.000232098	0.0130543
PGSC0003DMG400021076	230.027	99.629	-1.19862	0.345999	-3.46422	0.000531767	0.023276
PGSC0003DMG400028772	0.701424	2.56417	2.0238	0.607459	3.33158	0.000863553	0.0330241
PGSC0003DMG400022015	0.398161	2.33314	7.04716	1.46421	4.81293	1.48736e-06	0.000312604
PGSC0003DMG400020795	0.32629	4.7386	4.8451	1.48682	3.25871	0.00111919	0.0389292
PGSC0003DMG400015896	0.564449	1.49984	2.89227	0.734254	3.93906	8.18016e-05	0.00630393
PGSC0003DMG400019214	2.02151	7.85971	1.9147	0.430195	4.45076	8.5565e-06	0.00118907
PGSC0003DMG400028117	22.4408	11.8626	-1.01979	0.220469	-4.62553	3.73645e-06	0.000629282
PGSC0003DMG400028099	1.5773	8.72263	2.54554	0.597556	4.25992	2.04503e-05	0.00226118
PGSC0003DMG400008368	9.63169	3.94201	-1.48137	0.314956	-4.70341	2.55855e-06	0.00048557
PGSC0003DMG400013358	2.41175	9.56316	2.00712	0.453226	4.42852	9.48821e-06	0.00127669
PGSC0003DMG400016132	0.431662	2.25682	2.5158	0.488125	5.15401	2.54973e-07	8.17138e-05
PGSC0003DMG400016176	26.1842	137.241	2.33547	0.407643	5.72921	1.00899e-08	6.7525e-06
PGSC0003DMG400027358	5.31295	1.99014	-1.52329	0.427266	-3.5652	0.000363579	0.017713
PGSC0003DMG400023980	2.56229	16.6921	3.07504	0.925653	3.32203	0.000893663	0.0336362
PGSC0003DMG400001987	0.854064	3.86478	2.75653	0.489178	5.63504	1.75021e-08	1.0351e-05
PGSC0003DMG400000908	0.570281	2.04425	3.06926	0.932348	3.29196	0.000994905	0.0361181
PGSC0003DMG400000402	39.7996	113.85	1.56104	0.376816	4.14273	3.432e-05	0.0033186
PGSC0003DMG400000414	4.20051	19.7335	2.1291	0.557408	3.81964	0.000133646	0.00906337
PGSC0003DMG400026524	91.2913	188.368	1.11084	0.258416	4.29867	1.71828e-05	0.00197727
PGSC0003DMG400007415	1.18039	0.532066	-1.0556	0.284324	-3.71265	0.000205098	0.0121866
PGSC0003DMG400018565	0.28948	0.626419	1.87965	0.540635	3.47675	0.000507531	0.0225942
PGSC0003DMG400018700	0.364139	2.33855	2.58161	0.733212	3.52095	0.000429998	0.0199658
PGSC0003DMG400003013	33.9234	116.143	1.7826	0.469223	3.79906	0.000145246	0.00961912
PGSC0003DMG400003008	2.38761	8.50167	1.83384	0.543309	3.37532	0.000737306	0.0295185
PGSC0003DMG400025371	9.32773	25.5634	1.43593	0.275898	5.20456	1.94453e-07	6.50675e-05
PGSC0003DMG400015523	51.1644	136.862	1.41249	0.415812	3.39694	0.000681442	0.0278613
PGSC0003DMG400015526	4.07133	10.2106	1.46207	0.442211	3.30627	0.00094548	0.0348977
PGSC0003DMG400013265	4.94395	16.0205	1.7293	0.331625	5.21461	1.84203e-07	6.24594e-05
PGSC0003DMG400013255	5.50112	21.245	1.81979	0.356062	5.11088	3.20669e-07	9.26698e-05
PGSC0003DMG400015664	3.26988	15.0621	2.17014	0.474476	4.57375	4.79062e-06	0.00075671
PGSC0003DMG400016188	2.65513	9.11362	1.88727	0.45033	4.19086	2.77896e-05	0.00280469
PGSC0003DMG400016196	3.76207	9.17244	1.32364	0.347484	3.80921	0.000139414	0.00928125
PGSC0003DMG400019483	4.12455	13.0495	1.91949	0.603515	3.18051	0.00147015	0.0460437
PGSC0003DMG400023969	3.42628	6.68966	1.04574	0.327801	3.19017	0.00142187	0.0450868
PGSC0003DMG400006020	3.04275	10.4831	1.93849	0.374205	5.18028	2.21555e-07	7.31735e-05
PGSC0003DMG400027617	48.7546	185.137	1.9374	0.469357	4.12777	3.66298e-05	0.00346295
PGSC0003DMG400008413	30.9642	99.3891	1.59956	0.418767	3.8197	0.000133614	0.00906337
PGSC0003DMG401008784	0.651703	7.86179	3.44274	0.584334	5.89173	3.82179e-09	3.23973e-06
PGSC0003DMG400021035	0.822771	9.51674	2.53817	0.77139	3.29038	0.00100052	0.0361627
PGSC0003DMG400031240	9.2223	45.6714	2.183	0.429581	5.0817	3.74078e-07	0.00010454
PGSC0003DMG400000444	79.4493	182.881	1.2023	0.295197	4.07288	4.64357e-05	0.00411466
PGSC0003DMG400002987	18.1465	38.3515	1.11189	0.323606	3.43593	0.000590516	0.0252818
PGSC0003DMG400015562	1.25757	0.259344	-4.69263	1.38365	-3.39147	0.000695183	0.028332
PGSC0003DMG400007788	2.80742	12.5074	2.40428	0.424724	5.66081	1.5066e-08	9.34498e-06
PGSC0003DMG400007818	1.05305	2.50246	1.3327	0.403547	3.30246	0.000958425	0.0352731
PGSC0003DMG400002890	65.887	21.9526	-1.60125	0.418344	-3.8276	0.000129397	0.00889375
PGSC0003DMG400000293	1.79725	6.79738	2.09286	0.480466	4.35589	1.32527e-05	0.00161492
PGSC0003DMG400000297	16.4785	36.7947	1.25074	0.366808	3.40979	0.00065013	0.0269714
PGSC0003DMG400000304	5.26437	38.5017	2.65326	0.467082	5.68049	1.34308e-08	8.53895e-06
PGSC0003DMG400020679	2.23638	0.811198	-2.02482	0.621421	-3.25837	0.00112053	0.0389292
PGSC0003DMG400028818	23.8639	8.91151	-1.40645	0.300124	-4.68622	2.78295e-06	0.000524245
PGSC0003DMG400013894	6.71109	16.6779	1.24658	0.355349	3.50805	0.000451398	0.0207211
PGSC0003DMG400013177	1.98478	5.24186	1.59699	0.466842	3.42084	0.000624279	0.026069
PGSC0003DMG400013743	1.51819	8.41971	2.53413	0.537961	4.71062	2.4696e-06	0.000472214
PGSC0003DMG400021807	2.88808	6.65149	1.25006	0.373208	3.3495	0.000809581	0.0314496
PGSC0003DMG400006458	1.98328	4.90018	1.45111	0.418266	3.46935	0.000521718	0.0229547
PGSC0003DMG400033608	0.810365	6.40252	3.51651	0.855229	4.11177	3.92637e-05	0.00363096
PGSC0003DMG400028650	9.50366	0.791328	-3.7077	0.993187	-3.73313	0.000189111	0.011549
PGSC0003DMG400028635	43.8008	13.885	-1.65625	0.296761	-5.5811	2.38999e-08	1.24041e-05
PGSC0003DMG400035878	0.892076	5.26906	2.83508	0.852375	3.32609	0.000880732	0.0332807
PGSC0003DMG400008542	20.406	48.6205	1.21127	0.321169	3.77143	0.000162312	0.0104236
PGSC0003DMG400008544	0.121563	13.8691	9.23415	2.62191	3.52191	0.00042845	0.0199559
PGSC0003DMG400029392	3.66277	12.9573	1.86892	0.505874	3.69443	0.000220381	0.0127313
PGSC0003DMG400004580	2.71413	9.2203	1.65835	0.401696	4.12837	3.65351e-05	0.00346295
PGSC0003DMG401007845	4.08294	13.3834	1.48008	0.320609	4.61645	3.9036e-06	0.000644627
PGSC0003DMG400007883	1.75372	4.21023	2.2303	0.605728	3.68202	0.000231393	0.0130543
PGSC0003DMG400000357	1.61389	3.27951	1.08974	0.308194	3.53589	0.000406397	0.0191826
PGSC0003DMG400013741	8.24579	34.0983	2.01788	0.493124	4.09204	4.27604e-05	0.00386989
PGSC0003DMG400027871	1.29339	7.33771	2.54682	0.592014	4.30195	1.69301e-05	0.00196598
PGSC0003DMG400006461	19.2225	62.9409	1.67758	0.502599	3.33781	0.00084441	0.0323894
PGSC0003DMG400006462	6.68052	43.9436	2.6783	0.430221	6.22541	4.80293e-10	7.1849e-07
PGSC0003DMG400020372	0.0631543	2.86727	7.09056	1.59543	4.44428	8.81855e-06	0.00121883
PGSC0003DMG400019989	48.8302	20.5061	-1.17287	0.301058	-3.89583	9.78634e-05	0.00717223
PGSC0003DMG400014457	34.4768	176.507	2.33001	0.52558	4.43322	9.28362e-06	0.00126252
PGSC0003DMG400026441	1.76745	3.88104	1.1018	0.296941	3.7105	0.000206852	0.0122254
PGSC0003DMG400041652	0.399398	3.99969	4.28199	1.14373	3.74388	0.000181198	0.0112666
PGSC0003DMG400029325	14.6808	54.6018	1.81122	0.423756	4.2742	1.91823e-05	0.00213024
PGSC0003DMG400004664	3.20881	17.1017	2.58274	0.723415	3.57021	0.000356691	0.0174779
PGSC0003DMG400004673	1.75116	6.35008	1.93718	0.461863	4.19427	2.73749e-05	0.00278469

## Sheet: Valor 6hpi vs CK
Significant_DE_Gene	VC_FPKM	V6_FPKM	log2FoldChange	lfcSE	stat	pvalue	padj
PGSC0003DMG400013995	3.40037	1.77774	-1.05924	0.298847	-3.54441	0.000393499	0.00409478
PGSC0003DMG400017943	9.23521	5.8393	1.30503	0.437601	2.98223	0.00286159	0.019293
PGSC0003DMG400001946	6.37893	4.47831	-1.75631	0.439767	-3.99373	6.50416e-05	0.000973702
PGSC0003DMG400025692	2.44094	1.97941	1.55369	0.292006	5.32075	1.0334e-07	4.47093e-06
PGSC0003DMG400002340	78.638	49.2157	1.1409	0.326386	3.49557	0.000473057	0.00473022
PGSC0003DMG400002414	99.9631	73.5523	-1.78083	0.360148	-4.94471	7.6257e-07	2.41203e-05
PGSC0003DMG400032282	54.6974	44.6064	3.51087	0.690289	5.08609	3.65526e-07	1.30323e-05
PGSC0003DMG400031888	3.99591	8.07976	-1.2972	0.321351	-4.03669	5.42107e-05	0.000838229
PGSC0003DMG400001291	1.5007	6.06485	-3.56103	0.837378	-4.25259	2.1131e-05	0.000384193
PGSC0003DMG400013230	174.655	47.3663	-1.1368	0.34419	-3.30283	0.00095713	0.0081958
PGSC0003DMG400007759	22.7139	20.9427	-1.27416	0.350058	-3.63984	0.000272805	0.00305217
PGSC0003DMG400019100	0.176754	0.047596	-1.3377	0.400641	-3.3389	0.000841105	0.00743423
PGSC0003DMG400016095	5.21908	2.08841	-2.70709	0.960157	-2.81942	0.004811	0.0287178
PGSC0003DMG400033354	3.32737	1.62437	-3.09622	0.722754	-4.28392	1.8363e-05	0.000341446
PGSC0003DMG400033941	58.4663	5.98696	-1.50864	0.416612	-3.6212	0.000293242	0.00324228
PGSC0003DMG400032289	11.8982	10.3224	-1.45787	0.24231	-6.01654	1.78184e-09	1.31876e-07
PGSC0003DMG400035769	2.03581	0.946891	2.53972	0.389384	6.5224	6.9189e-11	7.50202e-09
PGSC0003DMG400008804	5.67754	30.2685	-1.32751	0.305995	-4.33834	1.4356e-05	0.000280811
PGSC0003DMG400033332	0.322223	1.02059	-1.49217	0.546954	-2.72814	0.00636925	0.0353723
PGSC0003DMG400031896	26.5062	8.91492	-1.65	0.252465	-6.53557	6.33657e-11	6.89901e-09
PGSC0003DMG401031907	1.47943	3.28866	-1.51555	0.316982	-4.78118	1.74273e-06	4.87448e-05
PGSC0003DMG400032839	1.61118	0.694129	-2.62844	0.767887	-3.42295	0.000619458	0.00585209
PGSC0003DMG400033944	15.8445	12.9783	4.0477	1.16839	3.46434	0.000531526	0.00518882
PGSC0003DMG400033006	186.012	256.707	4.19912	1.59195	2.63772	0.00834665	0.0433164
PGSC0003DMG400034083	0.105813	1.2925	3.35243	0.38234	8.76821	1.81522e-18	1.13875e-15
PGSC0003DMG400009771	3.34201	38.1894	-1.56761	0.281109	-5.5765	2.45402e-08	1.27031e-06
PGSC0003DMG400001923	23.6268	7.92253	2.12524	0.465603	4.56448	5.00726e-06	0.000119938
PGSC0003DMG400001932	26.5194	109.745	1.6475	0.233027	7.07001	1.54927e-12	2.68553e-10
PGSC0003DMG400001934	30.6013	19.5076	-2.64076	0.399849	-6.6044	3.99128e-11	4.59224e-09
PGSC0003DMG400029203	27.7244	4.31087	-1.64114	0.448002	-3.66323	0.00024905	0.00283332
PGSC0003DMG400028020	4.91809	4.93462	-1.34072	0.30562	-4.3869	1.14978e-05	0.000233752
PGSC0003DMG400028021	11.0377	8.68873	-1.54093	0.479619	-3.21283	0.00131436	0.0105517
PGSC0003DMG400029201	205.871	148.81	3.86834	1.44209	2.68245	0.00730852	0.0392589
PGSC0003DMG400016067	7.58673	3.28248	-1.26594	0.258298	-4.90108	9.53121e-07	2.90995e-05
PGSC0003DMG400020032	4.01098	1.40285	-1.495	0.505457	-2.95773	0.00309918	0.0204552
PGSC0003DMG400001283	3.23096	2.28402	-1.24621	0.321856	-3.87197	0.00010796	0.00146625
PGSC0003DMG400026889	0.962312	1.40263	3.33811	0.578526	5.77002	7.92605e-09	4.77885e-07
PGSC0003DMG400020016	72.1976	42.7347	-2.29559	0.624365	-3.67668	0.000236291	0.00271513
PGSC0003DMG400021068	2.5909	1.08884	1.1898	0.417186	2.85197	0.00434499	0.0265927
PGSC0003DMG400029239	31.6361	82.046	-1.77702	0.424879	-4.18242	2.8842e-05	0.000500942
PGSC0003DMG400032292	58.0847	173.549	6.5281	1.34234	4.86323	1.15485e-06	3.4538e-05
PGSC0003DMG400033679	2.38923	36.4027	-1.76071	0.544063	-3.23622	0.00121126	0.00990201
PGSC0003DMG400013227	5.49164	4.05067	-1.74121	0.507129	-3.43346	0.00059592	0.00567859
PGSC0003DMG400029231	149.12	105.159	1.76785	0.48717	3.62882	0.000284715	0.00316259
PGSC0003DMG400002473	0.51275	2.56409	3.87604	1.28525	3.01578	0.00256318	0.0177583
PGSC0003DMG402033165	161.555	196.582	-1.54717	0.34796	-4.44641	8.73185e-06	0.000186289
PGSC0003DMG400001287	5.33888	10.5298	5.38977	0.955055	5.64341	1.66711e-08	8.94806e-07
PGSC0003DMG402031907	0.300957	2.1671	-1.58632	0.363937	-4.35879	1.30786e-05	0.000260465
PGSC0003DMG400034278	7.92797	3.13457	-3.40473	1.03922	-3.27625	0.00105197	0.00884656
PGSC0003DMG400033303	46.1629	14.1496	5.25125	1.56141	3.36315	0.000770585	0.00692475
PGSC0003DMG400032121	0.274444	6.30812	4.73012	1.00301	4.71594	2.40594e-06	6.40321e-05
PGSC0003DMG400032124	15.6334	8.99413	1.5044	0.312707	4.81089	1.5026e-06	4.27542e-05
PGSC0003DMG400032148	0.903513	3.17182	-1.5486	0.529297	-2.92576	0.00343616	0.0220981
PGSC0003DMG400032149	175.989	217.094	-1.48098	0.496956	-2.98011	0.00288142	0.0193955
PGSC0003DMG400021365	6.68074	7.92745	-1.21993	0.375285	-3.25068	0.0011513	0.00951271
PGSC0003DMG400016423	36.1095	36.5431	-1.27461	0.287537	-4.43286	9.29923e-06	0.000196536
PGSC0003DMG400016415	0.811377	2.6961	-4.18975	0.659354	-6.35433	2.09339e-10	1.97694e-08
PGSC0003DMG400016394	0.119303	6.8083	1.27978	0.185584	6.89595	5.35076e-12	8.11673e-10
PGSC0003DMG400010495	2.22654	0.865006	-1.55199	0.597626	-2.59692	0.00940644	0.0474336
PGSC0003DMG400010493	7.26364	2.98424	1.37619	0.302543	4.54875	5.39657e-06	0.000127397
PGSC0003DMG401022702	1.89828	40.5764	-4.14991	0.823612	-5.03867	4.68783e-07	1.60409e-05
PGSC0003DMG400011704	5.09115	7.44393	-1.4049	0.448102	-3.13523	0.00171719	0.0130013
PGSC0003DMG400033930	3.44285	1.4819	-1.2585	0.19377	-6.49482	8.31326e-11	8.72661e-09
PGSC0003DMG400014087	102.743	51.3577	-1.84159	0.633196	-2.9084	0.00363283	0.0231426
PGSC0003DMG400029065	27.4223	11.9421	-2.71492	0.822024	-3.30272	0.00095751	0.00819638
PGSC0003DMG400016811	26.7215	15.4384	2.51629	0.556159	4.5244	6.05668e-06	0.00014023
PGSC0003DMG400006239	41.9951	22.9628	-1.51743	0.448029	-3.38691	0.000706843	0.00648465
PGSC0003DMG402020860	0.629033	0.575023	-2.16523	0.77614	-2.78974	0.00527498	0.0306607
PGSC0003DMG400017832	4.62405	0.357713	-1.96262	0.599505	-3.27373	0.00106136	0.00890883
PGSC0003DMG400017831	46.8151	77.2324	-1.76809	0.476218	-3.71278	0.000204995	0.00243143
PGSC0003DMG400011309	19.4382	44.005	2.39107	0.63254	3.78012	0.000156756	0.00196209
PGSC0003DMG400011311	23.3326	13.2576	-2.83217	0.870725	-3.25266	0.0011433	0.00946394
PGSC0003DMG400011322	1.1704	0.787812	1.00059	0.372223	2.68814	0.0071852	0.0387254
PGSC0003DMG400011323	1.3951	0.118938	3.10152	1.03454	2.99798	0.00271774	0.0186185
PGSC0003DMG400022677	7.44771	10.5502	3.2678	0.395888	8.25437	1.52708e-16	6.38657e-14
PGSC0003DMG400010661	0.943884	0.817727	1.05129	0.325241	3.23233	0.00122787	0.0100107
PGSC0003DMG400033120	11.2845	7.86547	-2.85221	0.544755	-5.23576	1.64305e-07	6.51975e-06
PGSC0003DMG400009004	3.98532	2.85924	1.57427	0.322795	4.87699	1.07718e-06	3.2436e-05
PGSC0003DMG400009011	9.93453	4.72683	1.21455	0.386306	3.144	0.00166655	0.0127572
PGSC0003DMG400005216	2.03895	5.24675	-2.5489	0.581317	-4.38469	1.16149e-05	0.000235589
PGSC0003DMG400005214	26.7756	43.5127	1.27403	0.161004	7.91305	2.51159e-15	7.78533e-13
PGSC0003DMG402005194	26.3397	8.5176	1.43126	0.428485	3.34027	0.000836955	0.007405
PGSC0003DMG400006788	1.67932	0.249785	-3.7753	1.45331	-2.59772	0.00938448	0.0473501
PGSC0003DMG400006789	112.85	198.186	-5.30094	1.44692	-3.66361	0.000248687	0.00283163
PGSC0003DMG400006793	0.512267	2.04117	-1.63956	0.458508	-3.57586	0.000349078	0.00370718
PGSC0003DMG400006796	0.0768736	0.569562	-2.16191	0.382452	-5.65276	1.57887e-08	8.5597e-07
PGSC0003DMG400006800	2.29727	0.898827	-1.37015	0.265664	-5.15745	2.50336e-07	9.3691e-06
PGSC0003DMG400006323	6.04952	5.87319	4.27738	1.10171	3.88249	0.000103394	0.00141592
PGSC0003DMG400006326	0.426586	0.952301	9.26907	1.39903	6.62536	3.46393e-11	4.03839e-09
PGSC0003DMG400006321	2.84393	0.727727	9.71054	1.40461	6.91334	4.73357e-12	7.33648e-10
PGSC0003DMG400028965	0.761218	0.275358	7.30677	1.22944	5.94315	2.7959e-09	1.95921e-07
PGSC0003DMG400028967	8.37437	15.5066	6.46815	0.972984	6.64774	2.97622e-11	3.56443e-09
PGSC0003DMG400028971	17.1189	22.5864	6.26878	1.45183	4.31784	1.57566e-05	0.000303033
PGSC0003DMG400028972	75.7737	39.8534	6.80011	1.01871	6.67525	2.46819e-11	3.02474e-09
PGSC0003DMG400001688	17.1143	13.2284	-1.1396	0.21336	-5.34123	9.23186e-08	4.04727e-06
PGSC0003DMG400001697	14.2517	3.74175	-1.11778	0.344844	-3.24142	0.00118935	0.00976839
PGSC0003DMG401026002	15.6468	4.10145	2.7565	0.578041	4.76869	1.85425e-06	5.15273e-05
PGSC0003DMG400026029	34.0461	30.373	-2.54921	0.679476	-3.75174	0.000175613	0.00214572
PGSC0003DMG400026025	10.1627	14.5422	-2.26278	0.469033	-4.82435	1.40463e-06	4.04032e-05
PGSC0003DMG400046061	102.987	113.637	-2.94953	0.801404	-3.68045	0.00023282	0.00268344
PGSC0003DMG400026009	5.08126	4.33121	-1.14987	0.31356	-3.66714	0.000245281	0.00280283
PGSC0003DMG401012773	21.5836	16.4494	1.49319	0.314537	4.74727	2.06179e-06	5.62945e-05
PGSC0003DMG400000008	0.869086	4.25744	-1.26915	0.225033	-5.63985	1.70194e-08	9.11437e-07
PGSC0003DMG400000011	2.41784	0.373774	-4.41753	1.52201	-2.90243	0.00370277	0.0235029
PGSC0003DMG400000021	7.94507	6.48098	-1.30739	0.402154	-3.25098	0.00115009	0.00950833
PGSC0003DMG400000022	4.90285	5.78094	2.10396	0.487337	4.31726	1.57981e-05	0.000303389
PGSC0003DMG400000025	6.1042	9.32791	-1.05741	0.219903	-4.80851	1.52063e-06	4.31275e-05
PGSC0003DMG400000045	3.95309	30.7999	-2.35853	0.452683	-5.21012	1.88716e-07	7.32294e-06
PGSC0003DMG400000090	9.24871	9.31712	1.03332	0.186373	5.54436	2.95029e-08	1.49202e-06
PGSC0003DMG401000094	765.091	462.612	-1.2467	0.452181	-2.75708	0.00583208	0.0330887
PGSC0003DMG400000104	15.9334	24.0147	-1.16714	0.398398	-2.9296	0.00339403	0.0219073
PGSC0003DMG400005409	9.21137	16.4078	2.13796	0.419316	5.09867	3.42042e-07	1.23116e-05
PGSC0003DMG401003285	16.6898	15.0918	1.13048	0.160413	7.04734	1.82373e-12	3.06061e-10
PGSC0003DMG402003285	1.02343	1.80115	-3.96338	1.1585	-3.42114	0.000623596	0.00588485
PGSC0003DMG400027530	26.8719	42.559	-1.1492	0.335485	-3.42548	0.000613716	0.00581452
PGSC0003DMG401027528	0.784841	1.80167	1.08533	0.249409	4.35161	1.3514e-05	0.000268122
PGSC0003DMG400027523	0.91178	0.430411	1.67087	0.195379	8.55195	1.21028e-17	6.64341e-15
PGSC0003DMG400027520	6.90308	5.59204	1.08988	0.28077	3.88176	0.000103701	0.00141939
PGSC0003DMG400022504	7.38956	14.1646	-1.07909	0.306127	-3.52499	0.000423503	0.00433657
PGSC0003DMG400022496	20.7947	14.816	1.3763	0.226251	6.08304	1.17926e-09	9.2474e-08
PGSC0003DMG400028560	1.37014	2.43862	1.76781	0.526253	3.35924	0.000781572	0.00700017
PGSC0003DMG400028568	23.5008	18.4733	-2.65135	0.536447	-4.94243	7.71543e-07	2.43456e-05
PGSC0003DMG401028572	3.91187	2.86289	1.08497	0.149815	7.24207	4.41875e-13	8.75378e-11
PGSC0003DMG400028575	7.15991	6.74364	-1.8236	0.646107	-2.82245	0.00476582	0.0285062
PGSC0003DMG400024786	1.47535	0.486396	-1.0164	0.341133	-2.97947	0.00288744	0.0194127
PGSC0003DMG400024706	7.03929	1.91094	1.47786	0.524794	2.81608	0.00486132	0.0289194
PGSC0003DMG400002800	22.3515	10.4248	1.34696	0.473207	2.84645	0.00442091	0.0269227
PGSC0003DMG400002790	83.4486	41.7158	1.02627	0.384971	2.66584	0.00767954	0.0406639
PGSC0003DMG400002787	148.123	254.261	1.62132	0.355597	4.55943	5.12928e-06	0.000122083
PGSC0003DMG402024882	12.0528	11.444	-2.20748	0.675272	-3.26902	0.00107919	0.00902065
PGSC0003DMG400023801	0.650279	0.323066	-1.06192	0.370986	-2.86242	0.00420424	0.0259206
PGSC0003DMG400029773	9.78965	10.3482	-1.81129	0.520793	-3.47795	0.000505261	0.00497296
PGSC0003DMG400012571	0.665947	0.392219	1.31752	0.401931	3.27798	0.00104552	0.00880386
PGSC0003DMG400033565	4.57354	4.64782	5.06684	0.881348	5.74897	8.9789e-09	5.30439e-07
PGSC0003DMG400033566	3.47266	3.77758	-4.23015	0.768105	-5.50725	3.64475e-08	1.78498e-06
PGSC0003DMG400033567	5.55726	2.43707	-1.31408	0.420279	-3.12668	0.00176792	0.0133241
PGSC0003DMG400033586	5.35632	34.1022	-1.35685	0.447197	-3.03412	0.00241238	0.0169542
PGSC0003DMG400033570	2.79662	2.14665	-1.04592	0.313911	-3.33189	0.000862571	0.00758073
PGSC0003DMG400010677	4.19836	1.30068	1.00011	0.146309	6.83563	8.16462e-12	1.13222e-09
PGSC0003DMG400005103	1.90853	2.10534	1.71357	0.425564	4.0266	5.65896e-05	0.000867208
PGSC0003DMG400005109	71.364	53.6996	8.25131	1.42857	5.77592	7.65323e-09	4.64625e-07
PGSC0003DMG400025737	1.37868	0.326855	-2.02263	0.466449	-4.33622	1.44956e-05	0.000282911
PGSC0003DMG400025747	21.1825	9.89967	2.64694	0.641517	4.12607	3.69021e-05	0.000615378
PGSC0003DMG400034322	73.3591	37.9351	-3.17443	0.888028	-3.5747	0.000350633	0.00372219
PGSC0003DMG401025767	39.0073	19.062	-1.1815	0.29002	-4.07386	4.62401e-05	0.000742434
PGSC0003DMG400025771	5.75389	7.69362	1.44817	0.344814	4.19985	2.67094e-05	0.000471044
PGSC0003DMG402025807	5.37023	7.93296	3.11776	1.16547	2.67511	0.00747057	0.0399016
PGSC0003DMG400025814	1.55233	1.10947	-1.55671	0.441551	-3.52554	0.000422617	0.00433077
PGSC0003DMG400025949	5.18951	3.3933	-1.45257	0.275137	-5.27942	1.29591e-07	5.30195e-06
PGSC0003DMG400025953	15.9992	10.3285	-2.30599	0.432855	-5.3274	9.96288e-08	4.32458e-06
PGSC0003DMG400025954	72.3729	42.5329	-1.43493	0.422656	-3.39504	0.000686192	0.00633267
PGSC0003DMG400025158	1.42083	0.194917	8.05761	1.70389	4.72894	2.25696e-06	6.0804e-05
PGSC0003DMG400025160	8.1952	5.3517	-1.02533	0.310993	-3.29694	0.000977436	0.00832637
PGSC0003DMG400030954	3.20875	14.2519	-1.16986	0.356246	-3.28385	0.00102399	0.00865662
PGSC0003DMG400003124	38.1224	28.0638	3.27797	0.550997	5.94917	2.69506e-09	1.89358e-07
PGSC0003DMG400001648	3.65328	7.83932	-2.00419	0.700906	-2.85942	0.0042441	0.0260889
PGSC0003DMG400001639	20.789	30.0794	1.27955	0.340855	3.75393	0.000174084	0.00213338
PGSC0003DMG400001627	40.9301	19.1283	2.75201	0.762316	3.61006	0.000306126	0.00335237
PGSC0003DMG400001621	10.2599	6.30294	-2.18022	0.486281	-4.48346	7.34438e-06	0.000162477
PGSC0003DMG402006188	9.56781	8.22708	1.46609	0.435781	3.36427	0.000767451	0.00690601
PGSC0003DMG400006185	942.689	694.868	1.75672	0.297235	5.9102	3.41698e-09	2.31441e-07
PGSC0003DMG400006183	1.33384	1.42841	-1.85041	0.442789	-4.17898	2.92825e-05	0.000506921
PGSC0003DMG400018658	496.614	219.382	-3.56686	0.772165	-4.61931	3.85027e-06	9.53449e-05
PGSC0003DMG400018651	3.68016	5.05723	1.57355	0.450083	3.49612	0.000472075	0.00472514
PGSC0003DMG400018644	2.32823	0.436546	1.33573	0.262844	5.08185	3.73779e-07	1.32192e-05
PGSC0003DMG400018640	5.90308	6.01892	-6.46152	2.2719	-2.84411	0.00445357	0.0270687
PGSC0003DMG400022793	0.773172	0.52577	-5.7922	1.14212	-5.07146	3.94783e-07	1.38321e-05
PGSC0003DMG400032192	47.9635	32.2801	1.31964	0.296201	4.45521	8.3812e-06	0.000181602
PGSC0003DMG400032197	19.4364	29.4524	-5.26764	1.25539	-4.196	2.71672e-05	0.000477068
PGSC0003DMG402021334	13.9496	7.13922	-2.20966	0.592214	-3.73119	0.000190577	0.00229075
PGSC0003DMG400021331	105.196	465.307	2.03874	0.416968	4.88944	1.01124e-06	3.07313e-05
PGSC0003DMG400021324	47.6282	55.5339	3.39339	1.03097	3.29146	0.000996675	0.00846018
PGSC0003DMG400010696	0.537393	0.111424	-1.68349	0.510687	-3.29653	0.000978885	0.00833333
PGSC0003DMG400008711	3.71937	3.45152	-3.4263	0.843165	-4.06362	4.8317e-05	0.000768753
PGSC0003DMG400008713	20.9952	18.231	-2.93209	0.61664	-4.75495	1.985e-06	5.45367e-05
PGSC0003DMG400008715	40.6092	88.766	-4.04927	1.19588	-3.38602	0.000709134	0.00649747
PGSC0003DMG400014732	6.36559	10.8324	6.48984	1.39512	4.65182	3.29015e-06	8.28764e-05
PGSC0003DMG400014746	71.1423	34.6127	-1.04401	0.350472	-2.97888	0.00289308	0.0194407
PGSC0003DMG400028068	6.55286	9.70429	-1.04007	0.321259	-3.23748	0.0012059	0.00987055
PGSC0003DMG400030006	1.56033	2.06733	2.24918	0.652064	3.44932	0.000562008	0.00542609
PGSC0003DMG400006247	49.6819	125.366	-1.37257	0.207081	-6.62818	3.39856e-11	3.98997e-09
PGSC0003DMG400000863	6.90199	21.4553	-2.66381	0.663333	-4.0158	5.92446e-05	0.000898443
PGSC0003DMG402017962	4.4009	3.22204	-2.74016	0.427534	-6.40921	1.46279e-10	1.43812e-08
PGSC0003DMG401017962	1.63673	1.17101	-2.37578	0.453339	-5.24062	1.6004e-07	6.36971e-06
PGSC0003DMG400008609	33.6099	22.4347	-2.46903	0.655653	-3.76576	0.000166043	0.00205298
PGSC0003DMG400029063	0.0914048	0.114644	2.6101	0.871436	2.99517	0.00274294	0.0187231
PGSC0003DMG400018060	66.4046	55.8143	-1.04655	0.266382	-3.92876	8.53834e-05	0.00121408
PGSC0003DMG400018930	78.6939	55.4504	-2.93851	0.81012	-3.62726	0.000286448	0.00317783
PGSC0003DMG400014987	3.84312	11.6188	-2.52938	0.664136	-3.80853	0.000139797	0.00179677
PGSC0003DMG400040260	12.3023	22.7159	2.65036	0.966998	2.74082	0.00612868	0.0343791
PGSC0003DMG400001203	22.2536	13.6802	-1.34361	0.377792	-3.55647	0.000375868	0.00394872
PGSC0003DMG400004191	40.7009	47.2313	-2.01571	0.330719	-6.09493	1.09483e-09	8.71496e-08
PGSC0003DMG400004203	2.62728	4.79763	-1.01606	0.315404	-3.22144	0.00127547	0.0103371
PGSC0003DMG400024058	2.06013	3.56812	-2.21041	0.434917	-5.08238	3.72732e-07	1.31999e-05
PGSC0003DMG400024054	23.3245	43.8617	1.14199	0.246729	4.62851	3.6831e-06	9.16549e-05
PGSC0003DMG400044996	6.26816	20.0625	-4.82315	0.564994	-8.53664	1.38176e-17	7.42991e-15
PGSC0003DMG400011345	269.494	154.513	-1.19025	0.432771	-2.75029	0.00595419	0.0336366
PGSC0003DMG400011347	5.32867	11.8615	-1.49745	0.488758	-3.06379	0.00218553	0.015682
PGSC0003DMG400022856	22.0394	15.8073	-1.33318	0.387291	-3.44233	0.000576733	0.00553177
PGSC0003DMG400006294	54.668	99.8371	-2.56313	0.754049	-3.39915	0.000675954	0.00626452
PGSC0003DMG400032107	1.30512	1.65479	-1.04306	0.265489	-3.92882	8.53632e-05	0.00121408
PGSC0003DMG400004354	32.5727	21.1414	-2.18757	0.571655	-3.82674	0.000129854	0.00169376
PGSC0003DMG400009028	2.42029	1.24936	-2.1096	0.701982	-3.0052	0.00265403	0.0182772
PGSC0003DMG400009035	0.374891	0.135763	-1.59172	0.602819	-2.64046	0.00827931	0.0430263
PGSC0003DMG400009037	9.83284	11.2195	-2.79086	0.740207	-3.77038	0.000162998	0.0020187
PGSC0003DMG400009051	7.4737	5.35494	1.5988	0.362817	4.40661	1.05e-05	0.000217648
PGSC0003DMG401005194	6.75517	10.8705	1.25978	0.270331	4.66015	3.15978e-06	8.09152e-05
PGSC0003DMG400001119	184.755	121.279	-2.17086	0.754303	-2.87797	0.00400238	0.0249775
PGSC0003DMG400001118	7.48795	5.58324	-3.30457	0.844182	-3.91452	9.05841e-05	0.00127156
PGSC0003DMG401006819	1.24918	0.582437	1.34631	0.151472	8.8882	6.21089e-19	4.19601e-16
PGSC0003DMG402006771	2.18719	2.28063	-2.6048	0.621165	-4.19342	2.74784e-05	0.000481383
PGSC0003DMG400006866	23.7081	59.6746	-2.31488	0.568964	-4.06858	4.73002e-05	0.00075623
PGSC0003DMG400006868	823.031	393.41	-2.6157	0.574343	-4.55426	5.25714e-06	0.000124464
PGSC0003DMG400006871	13.459	8.86941	-1.21083	0.318464	-3.80208	0.000143484	0.00183318
PGSC0003DMG402006809	2.54924	7.97619	-1.38491	0.353341	-3.91947	8.87457e-05	0.00125108
PGSC0003DMG400006316	0.115093	0.138453	-1.23247	0.3471	-3.55077	0.000384106	0.00401445
PGSC0003DMG400006309	0.172586	5.53305	3.65555	0.543334	6.72799	1.72019e-11	2.2109e-09
PGSC0003DMG400028988	17.0259	8.48052	-3.01176	1.08058	-2.78718	0.00531691	0.0308337
PGSC0003DMG400028984	8.88094	2.05517	3.91989	0.683087	5.7385	9.55214e-09	5.59289e-07
PGSC0003DMG400001805	0.79619	0.42331	-1.0911	0.218741	-4.98807	6.09857e-07	1.97782e-05
PGSC0003DMG400001812	9.61686	5.52095	-1.48449	0.49888	-2.97565	0.00292367	0.0195664
PGSC0003DMG400001821	3.92335	21.4598	4.25609	1.18996	3.57665	0.000348022	0.00370044
PGSC0003DMG400001708	1.14017	9.61601	-1.31143	0.494263	-2.6533	0.00797082	0.0418274
PGSC0003DMG400031180	0.694918	0.55528	-1.70743	0.341726	-4.99649	5.83839e-07	1.91569e-05
PGSC0003DMG400031173	37.5072	33.4444	-2.29701	0.572661	-4.01112	6.04311e-05	0.000913504
PGSC0003DMG400025992	1126.72	216.234	-1.22386	0.346716	-3.52987	0.000415765	0.00427913
PGSC0003DMG400025978	84.2085	31.3668	-1.62163	0.262964	-6.16674	6.97117e-10	5.81254e-08
PGSC0003DMG400025976	0.628882	0.285835	-1.33551	0.485116	-2.75297	0.00590567	0.0334054
PGSC0003DMG400025961	17.7999	10.2317	1.81036	0.41895	4.32119	1.55191e-05	0.000299558
PGSC0003DMG400012760	187.456	238.683	1.57835	0.300438	5.25351	1.49225e-07	6.00273e-06
PGSC0003DMG400000193	20.854	16.1528	6.13549	1.24877	4.91321	8.95961e-07	2.78054e-05
PGSC0003DMG400000211	21.8505	20.8178	-2.09746	0.786333	-2.6674	0.00764418	0.0405249
PGSC0003DMG400005404	86.3202	76.9619	1.61494	0.470756	3.43053	0.000602398	0.00572789
PGSC0003DMG400027492	56.4442	26.8974	1.28035	0.492622	2.59906	0.00934797	0.0472383
PGSC0003DMG401022475	2.57267	1.66989	-1.65772	0.190288	-8.71162	2.99554e-18	1.8355e-15
PGSC0003DMG400028601	14.4863	16.5797	-2.2982	0.611868	-3.75604	0.000172623	0.00211843
PGSC0003DMG400018991	4.6775	10.1573	-2.10925	0.672737	-3.13533	0.00171664	0.0130009
PGSC0003DMG402024737	42.9462	25.0097	-2.49408	0.90919	-2.74319	0.00608453	0.0342042
PGSC0003DMG401024742	0.369868	2.49696	-3.58391	1.1049	-3.24366	0.00118005	0.00970414
PGSC0003DMG400024754	5.62605	1.4836	5.23309	0.317545	16.4799	5.1208e-61	1.34923e-56
PGSC0003DMG400024759	8.76658	20.3242	-1.07982	0.269172	-4.01165	6.02954e-05	0.000912074
PGSC0003DMG400024765	11.1364	29.4819	4.8645	0.856726	5.67801	1.36269e-08	7.55878e-07
PGSC0003DMG403024767	2.05835	1.83497	-3.38045	0.665027	-5.08317	3.71182e-07	1.31627e-05
PGSC0003DMG400002779	141.222	70.4403	1.13159	0.293827	3.85121	0.000117534	0.00156324
PGSC0003DMG400002776	1.97936	0.190212	1.49736	0.29991	4.9927	5.95395e-07	1.94634e-05
PGSC0003DMG400002749	1.22381	1.11641	3.14752	0.522996	6.01826	1.76302e-09	1.30851e-07
PGSC0003DMG400018247	5.94407	8.25889	-1.10569	0.316423	-3.49435	0.000475213	0.00474277
PGSC0003DMG400018245	2.73702	3.07231	8.7887	1.08448	8.10408	5.31452e-16	1.94482e-13
PGSC0003DMG400018240	3.51757	0.243389	-1.05344	0.344176	-3.06076	0.0022078	0.0157883
PGSC0003DMG400018238	127.719	182.062	1.23838	0.359611	3.44367	0.00057388	0.00551444
PGSC0003DMG400018235	7.50933	5.1658	-2.38737	0.50794	-4.70009	2.60046e-06	6.838e-05
PGSC0003DMG401018223	3.61399	2.69425	-1.61629	0.517142	-3.12544	0.00177542	0.0133577
PGSC0003DMG400018220	34.4943	81.0176	-1.6103	0.367392	-4.38306	1.17022e-05	0.000236631
PGSC0003DMG400004532	2.75869	0.0422458	-2.59433	0.822005	-3.1561	0.00159895	0.0123292
PGSC0003DMG400023756	12.0634	19.7077	-5.99998	1.3819	-4.34183	1.41303e-05	0.000277218
PGSC0003DMG400029754	27.9394	27.7943	3.14618	0.496666	6.33459	2.37973e-10	2.21558e-08
PGSC0003DMG400012567	9.00195	35.6906	1.68021	0.362656	4.63306	3.60298e-06	8.99822e-05
PGSC0003DMG400012551	12.1888	8.32699	-1.66066	0.476681	-3.48379	0.000494369	0.00489685
PGSC0003DMG400036129	503.702	247.3	4.92159	0.857821	5.73732	9.61878e-09	5.61493e-07
PGSC0003DMG400010674	115.68	97.7621	-1.19474	0.242222	-4.93241	8.1223e-07	2.54467e-05
PGSC0003DMG401010673	3.55524	0.493147	-1.18552	0.372454	-3.18301	0.00145755	0.0114364
PGSC0003DMG400005127	1.53937	0.0965066	-5.50964	1.4273	-3.86018	0.000113302	0.00152412
PGSC0003DMG400025836	0	0	-3.84791	1.0241	-3.75736	0.000171715	0.00210926
PGSC0003DMG400025857	3.40352	1.91292	-2.97445	0.67256	-4.42258	9.75305e-06	0.000204109
PGSC0003DMG400025866	1.03684	1.35921	-1.01718	0.367106	-2.77081	0.00559169	0.0320143
PGSC0003DMG402025869	6.88907	4.32035	-1.50544	0.528514	-2.84844	0.00439337	0.0268171
PGSC0003DMG400025882	0.365524	0.699054	-1.92268	0.32563	-5.90448	3.53768e-09	2.38391e-07
PGSC0003DMG400025904	0.699418	0.386704	-1.68756	0.416681	-4.05001	5.12154e-05	0.000803228
PGSC0003DMG400025955	0.655134	0.698016	-1.10772	0.427797	-2.58935	0.00961578	0.0482078
PGSC0003DMG400025185	17.3987	2.98103	-1.17106	0.450747	-2.59803	0.0093759	0.0473345
PGSC0003DMG400025191	7.22149	1.30418	1.68763	0.584109	2.88923	0.00386184	0.0242578
PGSC0003DMG400025194	2.26782	0.469194	-1.84184	0.350056	-5.26154	1.42851e-07	5.80837e-06
PGSC0003DMG400000731	1138.66	887.792	1.30512	0.208668	6.25455	3.98674e-10	3.52492e-08
PGSC0003DMG400000733	1.25816	0.839394	-4.9462	1.20951	-4.08944	4.32423e-05	0.000704171
PGSC0003DMG400030959	0.430315	2.78421	1.27823	0.338708	3.77385	0.00016075	0.0020015
PGSC0003DMG400030964	9.9172	1.3404	7.64778	1.47197	5.19562	2.04038e-07	7.81393e-06
PGSC0003DMG400001612	12.1716	19.3332	-2.64258	0.7878	-3.35438	0.000795436	0.00710205
PGSC0003DMG401001610	19.3943	34.0827	-1.30295	0.201345	-6.4712	9.72268e-11	1.00347e-08
PGSC0003DMG400001604	0.280941	0.258885	-2.82939	0.645656	-4.3822	1.17485e-05	0.000237203
PGSC0003DMG400001589	5.17787	1.86896	1.22679	0.318487	3.85192	0.000117194	0.00156269
PGSC0003DMG400018635	405.974	319.826	-1.28845	0.470282	-2.73973	0.00614894	0.0344487
PGSC0003DMG400017949	1.14149	0.875927	1.45523	0.290287	5.01309	5.35633e-07	1.78193e-05
PGSC0003DMG400013054	4.08156	3.17618	-1.77892	0.577429	-3.08076	0.00206473	0.0149866
PGSC0003DMG400023182	13.5414	29.15	-4.90052	1.29097	-3.79601	0.000147042	0.00186888
PGSC0003DMG400011811	18.013	12.8467	1.20467	0.250319	4.81252	1.49039e-06	4.24984e-05
PGSC0003DMG400047314	2.23278	1.88547	-1.45147	0.285678	-5.0808	3.75845e-07	1.32745e-05
PGSC0003DMG400014938	71.0281	94.3658	3.08818	0.594348	5.19591	2.03725e-07	7.81332e-06
PGSC0003DMG400014936	11.2351	12.1871	1.02973	0.340799	3.02153	0.00251502	0.0174982
PGSC0003DMG400019872	20.3061	0.971534	1.4065	0.535435	2.62683	0.00861839	0.0444552
PGSC0003DMG400038860	23.4616	9.78194	-5.90419	1.40941	-4.18912	2.80034e-05	0.00048928
PGSC0003DMG400021474	18.8152	7.24455	-6.31502	1.4253	-4.43065	9.39487e-06	0.000198346
PGSC0003DMG400015507	5.79006	3.74853	1.04699	0.250006	4.18787	2.81585e-05	0.000491184
PGSC0003DMG400015505	29.6344	24.6631	1.44906	0.461939	3.1369	0.00170746	0.0129537
PGSC0003DMG400010410	17.7251	8.16798	-3.09727	0.688394	-4.49927	6.81887e-06	0.000152905
PGSC0003DMG400010406	104.173	78.5607	-1.83065	0.478522	-3.82563	0.00013044	0.00169809
PGSC0003DMG400010401	0.461915	0.116873	-1.11922	0.292703	-3.82374	0.000131443	0.00170856
PGSC0003DMG400035337	34.4929	19.4792	1.0152	0.241352	4.20633	2.59549e-05	0.000459275
PGSC0003DMG400013018	21.3755	33.3286	2.84807	0.702386	4.05486	5.01648e-05	0.000790516
PGSC0003DMG400000766	13.4147	4.32329	7.35346	0.699161	10.5175	7.1718e-26	1.04979e-22
PGSC0003DMG400025148	6.48177	4.8606	-2.3229	0.655665	-3.54281	0.000395889	0.00411475
PGSC0003DMG400006631	1.10822	0.235687	-1.13828	0.276049	-4.12347	3.73212e-05	0.000620794
PGSC0003DMG400006892	29.2204	24.6026	-2.75177	0.39187	-7.02216	2.18468e-12	3.62025e-10
PGSC0003DMG400006908	54.2171	31.3708	1.91967	0.483152	3.97321	7.09103e-05	0.00104728
PGSC0003DMG400006913	18.7655	54.7972	4.15804	1.5989	2.60057	0.00930689	0.0471029
PGSC0003DMG400010447	5.76757	1.43096	4.3788	0.400532	10.9325	8.06269e-28	1.63412e-24
PGSC0003DMG400010444	2.12868	0.883495	-2.37301	0.68281	-3.47536	0.000510176	0.00501385
PGSC0003DMG400010443	3.61139	9.00145	-3.31223	1.2543	-2.64069	0.00827363	0.0430053
PGSC0003DMG402021193	7.22258	3.63385	1.10989	0.184313	6.0218	1.72493e-09	1.28385e-07
PGSC0003DMG400021161	3.71598	6.54151	1.03928	0.29869	3.47945	0.000502438	0.00495072
PGSC0003DMG400008296	37.3418	57.5498	1.63101	0.266031	6.1309	8.73824e-10	7.17243e-08
PGSC0003DMG400008297	4.1117	3.30567	-1.1499	0.312284	-3.68223	0.000231204	0.00266715
PGSC0003DMG400008298	3.36024	2.0433	-2.53964	0.341778	-7.43065	1.08062e-13	2.54216e-11
PGSC0003DMG400008299	7.25643	10.6226	-3.75332	1.08454	-3.46074	0.000538692	0.005251
PGSC0003DMG400008300	116.362	73.3823	-1.97467	0.37221	-5.30526	1.12511e-07	4.78909e-06
PGSC0003DMG400008301	45.1262	98.2957	-1.30132	0.284018	-4.58182	4.60956e-06	0.000112456
PGSC0003DMG400003070	1.48914	0.272012	-4.1607	0.846945	-4.91259	8.98796e-07	2.78606e-05
PGSC0003DMG400007241	72.1438	45.2544	4.77282	1.40379	3.39996	0.000673961	0.00625045
PGSC0003DMG400007240	141.46	49.8834	-3.32854	0.986614	-3.3737	0.000741647	0.00672434
PGSC0003DMG400028407	17.7023	44.2028	-1.68636	0.221423	-7.61603	2.616e-14	6.89265e-12
PGSC0003DMG400028411	26.6366	26.8903	-3.91639	1.38738	-2.82287	0.00475954	0.0284816
PGSC0003DMG400028412	82.4283	57.2756	2.32691	0.648419	3.58859	0.000332476	0.00356972
PGSC0003DMG400028423	1.38851	14.9546	-1.60725	0.604199	-2.66014	0.00781089	0.0411804
PGSC0003DMG400028424	18.3395	9.51887	-3.20208	0.725386	-4.41432	1.01329e-05	0.000210719
PGSC0003DMG400028426	9.03774	9.13251	-4.31462	0.847015	-5.09391	3.50747e-07	1.25734e-05
PGSC0003DMG400010226	0.90752	1.52617	-3.96316	1.27072	-3.11884	0.00181563	0.0135827
PGSC0003DMG400022953	16.2811	11.2687	1.23069	0.425639	2.8914	0.00383527	0.0241519
PGSC0003DMG400029727	114.026	76.4764	-1.01928	0.360306	-2.82893	0.00467043	0.0280818
PGSC0003DMG400029718	0.0413686	1.04181	4.3014	0.651605	6.60123	4.07751e-11	4.65083e-09
PGSC0003DMG400022438	17.9905	14.6489	-1.01223	0.135923	-7.44708	9.54288e-14	2.26519e-11
PGSC0003DMG400022436	2.95358	0.60808	1.53327	0.363223	4.22128	2.42919e-05	0.00043334
PGSC0003DMG400022450	60.4753	43.0719	1.06876	0.327837	3.26004	0.00111395	0.00926174
PGSC0003DMG400022449	1.31444	1.85847	1.13293	0.271947	4.16597	3.1003e-05	0.000532161
PGSC0003DMG400022405	8.31912	10.0661	1.23473	0.407263	3.03177	0.00243123	0.0170503
PGSC0003DMG400022392	10.9992	7.27047	5.09834	1.47151	3.4647	0.000530817	0.00518767
PGSC0003DMG400022391	0.402408	0.208289	2.0318	0.354152	5.73708	9.63241e-09	5.61493e-07
PGSC0003DMG400013886	0.794072	0.952237	1.20806	0.430693	2.80494	0.00503266	0.0295984
PGSC0003DMG400013879	3.77514	3.98205	1.36267	0.418969	3.25244	0.00114418	0.00946825
PGSC0003DMG400016480	4.38128	2.60312	-1.7046	0.415546	-4.10208	4.09445e-05	0.000674676
PGSC0003DMG401016475	0.625557	2.16587	2.62721	0.648345	4.05217	5.07439e-05	0.000798209
PGSC0003DMG400016471	2.03751	2.23117	6.78499	1.41048	4.81043	1.50606e-06	4.28067e-05
PGSC0003DMG400016470	4.30111	4.58706	7.53946	1.52313	4.94999	7.42164e-07	2.35699e-05
PGSC0003DMG400016469	81.9648	146.103	5.15556	1.32506	3.89083	9.99031e-05	0.00137382
PGSC0003DMG400016709	20.5583	14.5649	1.42246	0.452573	3.14304	0.001672	0.0127841
PGSC0003DMG400016711	16.0157	22.1773	1.92364	0.258931	7.42916	1.09293e-13	2.54837e-11
PGSC0003DMG400016721	0.719248	0.372542	-1.08557	0.262282	-4.13895	3.48901e-05	0.000587402
PGSC0003DMG400016722	0.0334123	0.755892	-2.06359	0.626603	-3.29331	0.000990163	0.00841665
PGSC0003DMG400019725	1.04073	0.603387	-2.19947	0.408019	-5.39061	7.02202e-08	3.18444e-06
PGSC0003DMG400017728	342.854	203.966	-1.051	0.180003	-5.8388	5.2578e-09	3.37062e-07
PGSC0003DMG400017730	6.01059	3.57044	-2.15223	0.470626	-4.57312	4.80517e-06	0.000116688
PGSC0003DMG400013627	14.2231	10.4851	-4.70977	0.700269	-6.72566	1.74797e-11	2.23571e-09
PGSC0003DMG400013649	2.98599	2.11194	4.03347	0.328175	12.2906	1.01737e-34	3.82936e-31
PGSC0003DMG400001523	24.1602	71.079	-4.5283	1.20071	-3.77134	0.000162371	0.00201325
PGSC0003DMG400001524	2.8641	1.46872	1.81189	0.307452	5.89323	3.78719e-09	2.49625e-07
PGSC0003DMG400001528	1.89605	4.02916	-1.42171	0.522813	-2.71936	0.00654091	0.0360692
PGSC0003DMG401001531	0.118004	0.059874	1.9982	0.242267	8.2479	1.61209e-16	6.63676e-14
PGSC0003DMG400001539	30.5795	17.6192	-7.03188	2.14509	-3.27814	0.00104495	0.00880386
PGSC0003DMG400003655	34.1854	52.2927	1.21869	0.236182	5.15996	2.47007e-07	9.27086e-06
PGSC0003DMG402003646	4.36788	0.830912	-5.10066	0.864433	-5.90058	3.62223e-09	2.42809e-07
PGSC0003DMG400003645	0.64973	0.0552711	-4.53658	0.716604	-6.33066	2.44118e-10	2.25685e-08
PGSC0003DMG400003639	26.9001	15.1991	-3.08941	0.798697	-3.86806	0.000109704	0.00148382
PGSC0003DMG400003616	0.261569	6.62114	1.63457	0.330669	4.9432	7.68497e-07	2.42786e-05
PGSC0003DMG400003614	0.481821	8.67395	1.21023	0.404397	2.99268	0.00276536	0.0188273
PGSC0003DMG401003606	1.6253	0.203938	1.01956	0.268595	3.79591	0.000147105	0.00186888
PGSC0003DMG400003605	7.25043	6.33658	-1.32816	0.445452	-2.9816	0.00286748	0.0193179
PGSC0003DMG400012669	1.23525	3.55644	2.09709	0.691727	3.03168	0.00243199	0.0170511
PGSC0003DMG400026404	17.1158	52.714	1.27287	0.286125	4.44863	8.64199e-06	0.000185121
PGSC0003DMG400030591	128.25	66.0774	-2.71349	0.798662	-3.39754	0.000679943	0.00629043
PGSC0003DMG400030593	3.17285	3.29802	2.62088	0.89111	2.94114	0.0032701	0.0212931
PGSC0003DMG402030595	2.3775	1.70133	-5.53298	1.22752	-4.50744	6.56136e-06	0.000148905
PGSC0003DMG400030601	27.3689	46.8476	-1.38348	0.344055	-4.0211	5.79271e-05	0.000883765
PGSC0003DMG400030607	1.00855	1.59024	-1.09525	0.369072	-2.96759	0.00300144	0.0199752
PGSC0003DMG400030608	66.7567	78.7774	-1.32836	0.472533	-2.81114	0.00493663	0.0292227
PGSC0003DMG400021404	14.4183	8.82319	-4.14683	1.52182	-2.72491	0.00643182	0.035587
PGSC0003DMG400021406	13.2985	15.0523	2.16315	0.407986	5.30201	1.14534e-07	4.84388e-06
PGSC0003DMG400021407	0.907468	7.99371	2.23787	0.818394	2.73447	0.00624812	0.0348931
PGSC0003DMG400024934	0.0462471	11.8887	1.32679	0.466314	2.84528	0.00443729	0.0269846
PGSC0003DMG400024945	33.8801	74.8135	1.45386	0.378204	3.84413	0.000120982	0.00159621
PGSC0003DMG400024951	4.35636	0.714854	-1.38807	0.351581	-3.94809	7.87773e-05	0.00113858
PGSC0003DMG400024991	2.20194	0.681295	7.85263	1.33057	5.90169	3.59802e-09	2.41838e-07
PGSC0003DMG400024958	3.55452	3.04246	-1.29867	0.422709	-3.07225	0.00212455	0.0153405
PGSC0003DMG400004010	2.91055	3.94085	-1.09087	0.418047	-2.60943	0.00906922	0.046175
PGSC0003DMG400004011	4.7264	3.10008	3.37746	1.03185	3.27321	0.00106333	0.00891399
PGSC0003DMG400004020	68.1074	34.7544	-1.20438	0.196339	-6.13419	8.55938e-10	7.04758e-08
PGSC0003DMG400010020	21.7187	14.4581	-1.16702	0.452115	-2.58125	0.00984433	0.0490968
PGSC0003DMG400010022	0.442103	0	1.71846	0.37598	4.57061	4.86307e-06	0.000117768
PGSC0003DMG400010032	28.2141	31.4795	1.02259	0.204925	4.99009	6.03518e-07	1.97045e-05
PGSC0003DMG400010038	41.7863	29.154	-1.28771	0.457243	-2.81625	0.00485872	0.0289174
PGSC0003DMG400010043	18.1961	55.2289	2.51803	0.714034	3.52648	0.000421122	0.00432414
PGSC0003DMG400010048	8.74454	7.83419	-1.18403	0.367914	-3.21823	0.00128983	0.0104029
PGSC0003DMG400001465	56.1044	38.7627	-1.51631	0.39644	-3.82481	0.000130873	0.00170284
PGSC0003DMG400001461	0.143235	3.62193	1.3227	0.240826	5.49234	3.96652e-08	1.92243e-06
PGSC0003DMG400001460	1.75504	0.783571	1.41595	0.322294	4.39334	1.11623e-05	0.000228342
PGSC0003DMG400001459	3.24169	12.5322	1.09489	0.299012	3.66169	0.000250552	0.00284795
PGSC0003DMG400001438	43.5366	31.6725	1.01629	0.346746	2.93094	0.00337935	0.0218287
PGSC0003DMG400001418	0.859863	1.67882	-2.53757	0.600897	-4.22298	2.41098e-05	0.000431552
PGSC0003DMG400001417	30.892	19.8901	-1.56547	0.33058	-4.73553	2.18489e-06	5.92257e-05
PGSC0003DMG400001402	0.995682	0.0832725	1.91567	0.548211	3.49441	0.000475114	0.00474277
PGSC0003DMG400001396	7.61413	1.08684	-3.92297	1.19384	-3.28601	0.00101617	0.00860899
PGSC0003DMG400001395	8.878	2.54116	1.33604	0.445992	2.99566	0.00273849	0.018709
PGSC0003DMG400000523	29.9547	28.5444	-2.20742	0.537908	-4.10371	4.06585e-05	0.000671222
PGSC0003DMG400000520	2.19478	1.10468	-2.19181	0.498638	-4.3956	1.10468e-05	0.000226507
PGSC0003DMG400000519	5.79723	0.964285	-1.23774	0.444118	-2.78697	0.00532036	0.0308337
PGSC0003DMG402000515	153.949	268.81	1.7145	0.317135	5.40621	6.43732e-08	2.94975e-06
PGSC0003DMG400012617	34.79	33.8245	2.08712	0.779604	2.67716	0.00742499	0.0397065
PGSC0003DMG400012620	4.93182	7.36287	-1.20124	0.317341	-3.78534	0.000153499	0.00193327
PGSC0003DMG400012626	99.3683	24.5411	-1.93731	0.583977	-3.31745	0.000908447	0.00789028
PGSC0003DMG400020266	244.333	123.251	2.36345	0.402404	5.87332	4.27141e-09	2.77885e-07
PGSC0003DMG400020258	13.3286	17.9592	-1.70623	0.603452	-2.82746	0.00469192	0.0281711
PGSC0003DMG400020252	40.7401	32.7612	-2.52064	0.70807	-3.55988	0.00037103	0.00390724
PGSC0003DMG400020246	0.921479	0.32201	-1.1643	0.256691	-4.53579	5.73893e-06	0.000134408
PGSC0003DMG400035897	5.63847	7.67499	1.12499	0.304065	3.69985	0.00021573	0.00252625
PGSC0003DMG401017944	0.593112	0.187569	-1.43446	0.318991	-4.49685	6.89679e-06	0.00015439
PGSC0003DMG400013055	2.08163	6.76723	-1.46061	0.426652	-3.42342	0.000618385	0.00584405
PGSC0003DMG400019900	1.04223	0.613098	1.0204	0.296151	3.44554	0.000569925	0.00549045
PGSC0003DMG400012689	2.68732	4.20624	-1.45864	0.39257	-3.71562	0.000202709	0.0024091
PGSC0003DMG400019869	1.17507	0.0787186	-4.99338	1.06552	-4.68633	2.78152e-06	7.23469e-05
PGSC0003DMG400022063	0.0138517	1.57631	1.44445	0.385069	3.75114	0.000176033	0.00214926
PGSC0003DMG400021464	7.05353	4.54189	-6.05785	1.40449	-4.3132	1.60906e-05	0.000307883
PGSC0003DMG400021459	4.32991	3.38642	-1.42662	0.243728	-5.85334	4.8179e-09	3.11897e-07
PGSC0003DMG400015496	3.64762	3.68291	1.10448	0.193728	5.70121	1.18958e-08	6.71155e-07
PGSC0003DMG401015471	11.1004	4.01047	3.6972	1.08338	3.41265	0.00064335	0.00603024
PGSC0003DMG400015469	3.52835	3.10468	1.41531	0.466943	3.03102	0.00243731	0.0170748
PGSC0003DMG400015468	0.973954	1.65961	2.41641	0.44403	5.44198	5.26908e-08	2.46152e-06
PGSC0003DMG400004499	12.1596	26.3677	-3.35299	1.15684	-2.89841	0.0037506	0.0237493
PGSC0003DMG400010390	5.40887	10.6784	-1.75026	0.673227	-2.59981	0.00932757	0.0471895
PGSC0003DMG400010388	3.0482	3.93982	1.91469	0.432712	4.42487	9.65024e-06	0.00020244
PGSC0003DMG402013013	135.572	55.4966	-1.27084	0.280406	-4.53212	5.83941e-06	0.000136362
PGSC0003DMG400025474	152.973	86.0842	-3.67494	0.769848	-4.77359	1.80971e-06	5.0474e-05
PGSC0003DMG400000752	18.4631	19.4463	2.02907	0.590176	3.43808	0.000585861	0.00559906
PGSC0003DMG400022011	1.49932	1.37136	-1.03857	0.401994	-2.58355	0.00977898	0.0488263
PGSC0003DMG400001181	0.604273	0.201661	-1.02702	0.371224	-2.76657	0.00566498	0.0323199
PGSC0003DMG400025134	52.9128	40.1272	1.01865	0.249719	4.07919	4.51936e-05	0.000729633
PGSC0003DMG400006967	3.35869	0.988546	-3.07135	1.17311	-2.61813	0.00884137	0.0453761
PGSC0003DMG400006978	46.9178	34.0018	-1.141	0.256006	-4.45694	8.3137e-06	0.000180718
PGSC0003DMG400009434	0.453252	0.0949239	3.08806	0.811885	3.80357	0.000142628	0.00182514
PGSC0003DMG400010428	48.215	33.3841	1.10198	0.28257	3.89985	9.6253e-05	0.00133689
PGSC0003DMG401010423	0.616956	1.35692	1.08103	0.278558	3.88079	0.000104116	0.00142359
PGSC0003DMG400043471	5.41146	3.80007	-2.11075	0.587106	-3.59517	0.000324176	0.00350606
PGSC0003DMG400010357	9.34426	19.7391	4.24306	1.13203	3.74818	0.00017812	0.00216672
PGSC0003DMG400021235	0.745842	0.623083	-4.88778	1.38376	-3.53225	0.000412035	0.00424738
PGSC0003DMG400021139	0.779018	7.10788	-5.27921	1.337	-3.94855	7.86274e-05	0.00113703
PGSC0003DMG400021123	11.0053	21.0281	1.36617	0.272082	5.02118	5.13557e-07	1.71615e-05
PGSC0003DMG400021116	72.173	44.5975	1.41865	0.38827	3.65377	0.000258417	0.00292097
PGSC0003DMG400021114	7.18326	8.55767	-2.12179	0.546355	-3.88355	0.000102944	0.00141048
PGSC0003DMG400021111	0.175364	0.00989114	4.13087	0.541108	7.63408	2.27433e-14	6.1147e-12
PGSC0003DMG400021106	0.404232	0.0192951	-4.75772	0.760063	-6.25964	3.85862e-10	3.42313e-08
PGSC0003DMG400021096	1.00886	1.38698	-3.07627	0.562773	-5.46628	4.59591e-08	2.18579e-06
PGSC0003DMG400008309	1.6457	1.95128	-3.18178	0.676804	-4.70118	2.58657e-06	6.81509e-05
PGSC0003DMG400008311	1.86664	1.98539	1.27317	0.395915	3.21577	0.00130094	0.0104695
PGSC0003DMG400009703	1.13341	1.52779	4.00406	0.707372	5.66048	1.50953e-08	8.32073e-07
PGSC0003DMG400003094	22.8095	39.6331	-1.70514	0.343394	-4.96554	6.85085e-07	2.1853e-05
PGSC0003DMG400028448	1.08904	1.80554	1.55007	0.272904	5.67992	1.34757e-08	7.49066e-07
PGSC0003DMG400028474	170.866	108.706	2.35885	0.547114	4.31145	1.62191e-05	0.000309702
PGSC0003DMG400022963	135.85	203.782	1.15319	0.352606	3.27046	0.00107372	0.00898681
PGSC0003DMG400022966	585.527	291.009	-1.36556	0.315276	-4.33132	1.48216e-05	0.000287983
PGSC0003DMG400029735	1.23299	0.762845	1.30612	0.215217	6.06886	1.28818e-09	9.98266e-08
PGSC0003DMG400029690	2.18706	2.6215	6.5792	1.83043	3.59435	0.0003252	0.00351163
PGSC0003DMG400022385	8.27986	6.59714	-1.34755	0.345146	-3.9043	9.4499e-05	0.00131808
PGSC0003DMG400022381	0.666123	0.458775	1.00103	0.213278	4.69354	2.68519e-06	7.02575e-05
PGSC0003DMG400022346	30.9587	9.23865	1.53068	0.359402	4.25897	2.05372e-05	0.000374993
PGSC0003DMG400022344	1.51554	1.45141	5.76399	1.30836	4.40552	1.05532e-05	0.000218254
PGSC0003DMG400022341	0.247151	1.96357	-1.42363	0.480017	-2.96578	0.00301913	0.0200607
PGSC0003DMG400022340	1.05762	1.95829	-2.77425	0.566003	-4.90148	9.51173e-07	2.90989e-05
PGSC0003DMG400021727	0.351984	27.9778	-1.03919	0.30945	-3.35819	0.000784534	0.0070166
PGSC0003DMG400021728	77.2188	68.6761	-1.22123	0.336232	-3.63211	0.000281118	0.00312659
PGSC0003DMG400002091	16.0503	8.98806	-1.7424	0.359346	-4.8488	1.24209e-06	3.64845e-05
PGSC0003DMG400016458	21.5881	49.2873	-1.20594	0.375858	-3.2085	0.00133428	0.010669
PGSC0003DMG400016441	0.811554	1.07973	3.30016	0.540072	6.1106	9.92603e-10	8.07194e-08
PGSC0003DMG400016433	38.3439	26.3792	1.67449	0.492804	3.39789	0.000679076	0.00628461
PGSC0003DMG400016730	50.9602	36.0507	-2.63735	0.44406	-5.93917	2.8647e-09	2.0021e-07
PGSC0003DMG400016733	19.7996	37.151	-1.89162	0.56897	-3.32464	0.000885338	0.00772158
PGSC0003DMG400019718	0.416133	1.37184	1.72532	0.301248	5.72723	1.02081e-08	5.91128e-07
PGSC0003DMG400017747	0.228555	0.419767	-1.86178	0.485086	-3.83804	0.000124021	0.00162978
PGSC0003DMG400007331	3.3579	9.07915	-2.61992	0.81675	-3.20773	0.00133786	0.0106915
PGSC0003DMG400001574	0.21956	3.9003	-1.34357	0.447856	-3	0.00269978	0.0185341
PGSC0003DMG400003593	0.9756	0.490124	-1.28658	0.298459	-4.31074	1.62707e-05	0.00030998
PGSC0003DMG400003678	0.886977	0.441269	-4.67961	1.18104	-3.96229	7.42356e-05	0.00108664
PGSC0003DMG400003573	6.4217	8.9981	2.39186	0.51815	4.61615	3.9092e-06	9.66226e-05
PGSC0003DMG400003563	98.2278	153.46	-2.62639	0.800241	-3.282	0.00103075	0.00870732
PGSC0003DMG400003551	4.46711	2.78894	1.10907	0.251453	4.41064	1.03068e-05	0.000213997
PGSC0003DMG400003534	116.001	51.6517	1.03656	0.385569	2.68838	0.00717993	0.0387102
PGSC0003DMG400003526	13.2018	2.35194	-1.29079	0.283916	-4.54638	5.45767e-06	0.000128506
PGSC0003DMG400012653	10.1518	1.76338	2.30196	0.879649	2.61691	0.00887291	0.0454566
PGSC0003DMG402026390	1.9392	0.173753	-2.58319	0.716762	-3.60397	0.000313394	0.00341776
PGSC0003DMG400030633	13.0319	9.37734	1.1572	0.175341	6.59968	4.12058e-11	4.6797e-09
PGSC0003DMG400030636	1.6123	2.06995	-3.49017	1.0005	-3.48843	0.000485871	0.0048272
PGSC0003DMG400030640	0.719146	0.826549	-2.59865	0.998642	-2.60218	0.00926322	0.0469541
PGSC0003DMG400030645	31.3425	19.7196	-3.4713	0.688902	-5.03888	4.68252e-07	1.60409e-05
PGSC0003DMG400021397	0.0720303	0.826335	-1.92626	0.469834	-4.09988	4.13371e-05	0.000679445
PGSC0003DMG400024970	39.4204	12.4185	-1.30756	0.453899	-2.88073	0.00396759	0.0247892
PGSC0003DMG400024977	0.892991	0.778002	-1.08267	0.236765	-4.57277	4.81315e-06	0.000116774
PGSC0003DMG400024979	0.450308	0.647439	1.29174	0.326415	3.95734	7.57892e-05	0.00110448
PGSC0003DMG400024987	0.637257	0.540211	3.62606	0.925641	3.91735	8.95289e-05	0.00125947
PGSC0003DMG400004035	0.14168	0.809128	2.83067	0.638573	4.4328	9.30166e-06	0.000196536
PGSC0003DMG400004036	25.8055	28.9832	3.69874	0.593705	6.22992	4.66662e-10	4.09854e-08
PGSC0003DMG400004038	2.25923	3.87708	3.52812	1.35965	2.59487	0.00946259	0.0476347
PGSC0003DMG400010072	4.67558	3.34737	2.51572	0.522744	4.81254	1.49027e-06	4.24984e-05
PGSC0003DMG400010086	31.4671	10.0247	-1.07005	0.371314	-2.88178	0.00395435	0.0247304
PGSC0003DMG400010088	16.3376	7.08325	1.17338	0.442935	2.6491	0.00807073	0.0422004
PGSC0003DMG400010092	10.2756	13.1783	-3.08183	0.745414	-4.13439	3.559e-05	0.000597277
PGSC0003DMG400039856	0.207729	0.407497	1.31999	0.511313	2.58157	0.00983512	0.0490881
PGSC0003DMG400010099	2.7491	5.6408	-1.14483	0.355839	-3.21726	0.00129422	0.0104218
PGSC0003DMG400001377	1.65501	3.62347	-5.16411	1.61811	-3.19145	0.00141561	0.0112032
PGSC0003DMG400001371	0.95327	0.434635	-1.10923	0.194348	-5.70743	1.14696e-08	6.53032e-07
PGSC0003DMG400001366	146.805	82.2313	-1.83007	0.360761	-5.0728	3.92008e-07	1.37684e-05
PGSC0003DMG400001344	1.78131	2.34378	-1.95999	0.42901	-4.56863	4.90914e-06	0.000118557
PGSC0003DMG400001338	279.055	134.855	-1.18296	0.421542	-2.80626	0.00501205	0.0295167
PGSC0003DMG400001326	0.436024	4.69094	-1.06391	0.294949	-3.60708	0.000309664	0.00338128
PGSC0003DMG400001320	5.06136	3.18527	-1.85992	0.548979	-3.38796	0.000704149	0.00646669
PGSC0003DMG402001316	5.95012	3.81512	1.78269	0.348417	5.11653	3.11204e-07	1.13725e-05
PGSC0003DMG400001304	6.21065	5.63595	-1.71067	0.642887	-2.66091	0.00779288	0.041115
PGSC0003DMG400000505	2.50611	6.2957	7.19834	0.790436	9.10679	8.4852e-20	6.21023e-17
PGSC0003DMG400012640	76.8422	87.1075	1.79131	0.580025	3.08833	0.00201282	0.0147152
PGSC0003DMG400012646	1.44498	2.75597	-1.75184	0.647445	-2.70577	0.00681453	0.0371969
PGSC0003DMG400020230	0	1.48923	-3.25684	1.13759	-2.86293	0.00419741	0.025888
PGSC0003DMG400020209	6.07748	13.553	1.804	0.281257	6.41405	1.41704e-10	1.39836e-08
PGSC0003DMG400020206	1.43038	0.783845	6.01636	1.41261	4.25904	2.05304e-05	0.000374993
PGSC0003DMG402013388	53.4806	70.6737	3.07142	0.784801	3.91364	9.09165e-05	0.00127554
PGSC0003DMG400013469	3.31147	4.25343	7.30685	1.28427	5.68948	1.27426e-08	7.17396e-07
PGSC0003DMG400013411	5.94244	12.3503	-1.15357	0.325449	-3.54454	0.000393292	0.00409478
PGSC0003DMG400027813	164.392	68.7665	-1.91153	0.59018	-3.23889	0.00119996	0.00983712
PGSC0003DMG400004386	7.23402	13.4106	9.31959	1.28179	7.27077	3.57448e-13	7.35785e-11
PGSC0003DMG400012830	2.08672	1.438	-3.11724	1.02721	-3.03466	0.0024081	0.0169356
PGSC0003DMG400012829	1.59195	2.43775	1.25417	0.230153	5.44928	5.0575e-08	2.37955e-06
PGSC0003DMG400012824	1.53987	1.26212	-1.57416	0.368846	-4.26779	1.97417e-05	0.000363744
PGSC0003DMG400005035	99.2397	58.4541	1.00071	0.236052	4.23935	2.24171e-05	0.000404553
PGSC0003DMG400005036	15.0074	29.1816	1.23802	0.452573	2.73551	0.00622845	0.0348127
PGSC0003DMG401005047	1.34441	7.21324	2.27622	0.728824	3.12314	0.0017893	0.0134238
PGSC0003DMG400024063	0.0647149	1.04721	-1.17988	0.436891	-2.70062	0.00692111	0.0376462
PGSC0003DMG400018674	0	1.32809	-3.43222	0.706234	-4.85989	1.17451e-06	3.48883e-05
PGSC0003DMG400022533	0.0546929	1.80911	-2.26532	0.637048	-3.55596	0.000376605	0.00395487
PGSC0003DMG400016695	4.2087	2.52054	-1.83759	0.376491	-4.88082	1.05644e-06	3.19197e-05
PGSC0003DMG400016689	20.8339	52.1972	-1.10082	0.352925	-3.11912	0.00181392	0.0135827
PGSC0003DMG400017103	106.705	64.5445	-1.56357	0.285227	-5.48184	4.20919e-08	2.02379e-06
PGSC0003DMG400014878	181.409	34.0755	1.3479	0.388518	3.46935	0.000521716	0.00511391
PGSC0003DMG400014880	4.92635	3.39229	7.43068	1.15447	6.43646	1.22292e-10	1.23929e-08
PGSC0003DMG400014879	2.13602	0.428032	8.56114	1.25438	6.82501	8.79194e-12	1.20026e-09
PGSC0003DMG400014874	51.8864	35.5759	3.9083	1.47235	2.65447	0.00794324	0.0417159
PGSC0003DMG400006482	0.851828	0.764537	-1.67323	0.408458	-4.09645	4.19538e-05	0.000687044
PGSC0003DMG400022914	0.794444	0.0298613	3.02229	0.972231	3.10861	0.00187969	0.0139732
PGSC0003DMG400005503	0.799473	1.58571	-1.03369	0.367153	-2.81541	0.00487147	0.0289541
PGSC0003DMG400008639	56.9593	36.1592	-1.36406	0.491462	-2.77552	0.00551131	0.0316435
PGSC0003DMG400011851	0.999433	1.38395	-1.46481	0.447604	-3.27257	0.00106576	0.00892933
PGSC0003DMG400031454	3.73266	52.2308	1.97956	0.488067	4.05593	4.99356e-05	0.000787374
PGSC0003DMG400043071	18.3943	13.9335	1.00369	0.387343	2.59121	0.00956389	0.0479888
PGSC0003DMG400018452	0.602371	0.0381015	-2.18128	0.369882	-5.89722	3.69677e-09	2.45791e-07
PGSC0003DMG400018445	47.51	159.376	-2.82623	1.03581	-2.72852	0.00636189	0.035371
PGSC0003DMG401023186	7.48297	28.4849	-2.24829	0.503037	-4.46944	7.84247e-06	0.000172051
PGSC0003DMG400013984	13.3172	17.6176	4.2129	1.15103	3.66012	0.000252102	0.00286253
PGSC0003DMG400013982	9.51632	6.98532	1.10332	0.244891	4.50534	6.62652e-06	0.000150125
PGSC0003DMG400013981	43.8441	14.95	-2.38702	0.691582	-3.45154	0.000557394	0.00539215
PGSC0003DMG400027728	7.68512	11.9753	-2.80646	0.442139	-6.34745	2.18908e-10	2.0526e-08
PGSC0003DMG400005261	2.76895	0.131775	1.30825	0.192407	6.79938	1.0507e-11	1.41244e-09
PGSC0003DMG400008348	6.64316	0.289435	2.68208	0.688782	3.89394	9.8629e-05	0.00136288
PGSC0003DMG400031307-2	0.968006	3.32364	-1.14772	0.296323	-3.8732	0.000107415	0.00146187
PGSC0003DMG400010815	2.66751	2.9907	3.95787	0.625799	6.32451	2.54042e-10	2.33223e-08
PGSC0003DMG400031013	2.19059	1.43452	1.92076	0.283846	6.76691	1.31558e-11	1.74185e-09
PGSC0003DMG400031015	4.25289	4.55803	3.4908	0.655188	5.32794	9.93342e-08	4.31891e-06
PGSC0003DMG400014267	7.02614	14.5814	2.62132	0.392995	6.67011	2.55618e-11	3.11807e-09
PGSC0003DMG400014367	47.954	17.2986	-5.4944	1.388	-3.9585	7.54226e-05	0.00110146
PGSC0003DMG400014292	1.76646	5.1182	-1.16968	0.230588	-5.07259	3.92441e-07	1.37684e-05
PGSC0003DMG400015789	1.49011	1.79376	-3.13525	0.707927	-4.42877	9.47709e-06	0.000199602
PGSC0003DMG400009508	5.88597	26.3559	-4.19386	1.37168	-3.05747	0.00223214	0.0159167
PGSC0003DMG400009068	26.0284	10.1813	1.8182	0.249592	7.28469	3.22408e-13	6.7966e-11
PGSC0003DMG400009072	87.8918	49.361	-1.46244	0.345573	-4.23193	2.31699e-05	0.000416995
PGSC0003DMG400009081	12.846	29.448	-1.08032	0.383737	-2.81527	0.00487366	0.0289606
PGSC0003DMG400009086	5.27192	8.00487	-3.57873	0.826273	-4.33117	1.4832e-05	0.000287983
PGSC0003DMG400018544	8.38783	44.0729	1.92225	0.358952	5.35518	8.54729e-08	3.77226e-06
PGSC0003DMG400018534	96.92	49.3419	1.00878	0.218044	4.6265	3.71897e-06	9.23538e-05
PGSC0003DMG400003217	4.67573	2.14661	-3.93204	1.15611	-3.40111	0.000671133	0.0062286
PGSC0003DMG400043889	3.87636	3.94234	-3.04086	1.03392	-2.94109	0.00327057	0.0212931
PGSC0003DMG400000582	0.831045	0.265588	-1.24693	0.351367	-3.54878	0.000387017	0.00403846
PGSC0003DMG400000578	15.2375	29.3148	-1.24641	0.291284	-4.279	1.87732e-05	0.000347845
PGSC0003DMG400026479	5.31196	3.14305	-1.89661	0.348825	-5.43714	5.41437e-08	2.52046e-06
PGSC0003DMG400031731	0.551758	1.40549	3.32138	0.851985	3.8984	9.68319e-05	0.00134351
PGSC0003DMG400031042	6.51129	23.5376	-1.52234	0.473035	-3.21824	0.00128981	0.0104029
PGSC0003DMG400031044	7.32508	6.14331	-2.19043	0.50682	-4.32192	1.5468e-05	0.000298791
PGSC0003DMG400031046	8.26282	12.6323	-3.95677	0.556702	-7.10752	1.18149e-12	2.07532e-10
PGSC0003DMG400015299	4.26659	8.71161	-1.74293	0.445563	-3.91175	9.16287e-05	0.00128485
PGSC0003DMG400015235	2.1506	4.44136	2.25312	0.625299	3.60326	0.000314247	0.00341999
PGSC0003DMG400015228	48.2158	76.9522	1.90608	0.341728	5.57777	2.43621e-08	1.26357e-06
PGSC0003DMG400018196	0.527829	0.346227	3.26693	0.674917	4.84049	1.29517e-06	3.77908e-05
PGSC0003DMG400018194	33.3044	22.1697	1.78649	0.227089	7.86688	3.63586e-15	1.07638e-12
PGSC0003DMG400018169	3.19898	3.2484	-1.4437	0.355794	-4.0577	4.95592e-05	0.000784306
PGSC0003DMG400018150	0.0581349	16.2971	1.84641	0.268253	6.88308	5.85734e-12	8.67018e-10
PGSC0003DMG401018143	4.07284	1.94794	-4.23318	0.571152	-7.41166	1.24731e-13	2.87614e-11
PGSC0003DMG400024462	21.0001	9.16228	1.00415	0.271739	3.69526	0.000219666	0.00256527
PGSC0003DMG400024491	8.44981	6.21224	-4.21847	1.45098	-2.90733	0.00364526	0.023205
PGSC0003DMG400024501	3.17794	0.90979	-1.09513	0.182889	-5.98794	2.12511e-09	1.53404e-07
PGSC0003DMG401024510	9.14541	12.1071	1.36154	0.317485	4.28852	1.79868e-05	0.000335343
PGSC0003DMG400024528	6.95295	4.36907	-4.96245	1.13549	-4.37033	1.24061e-05	0.000248385
PGSC0003DMG400024530	0.499801	0.696352	-4.67938	1.1067	-4.22825	2.35519e-05	0.000422744
PGSC0003DMG400024535	0.737065	1.79837	-1.02325	0.242518	-4.21928	2.45079e-05	0.000435718
PGSC0003DMG400024536	46.2842	34.7217	1.09374	0.282014	3.87833	0.000105176	0.00143659
PGSC0003DMG400024550	0.718796	2.65246	-2.6354	0.490376	-5.37424	7.69067e-08	3.4458e-06
PGSC0003DMG400019507	54.3429	80.8235	1.73705	0.477192	3.64015	0.000272479	0.00304982
PGSC0003DMG400019511	37.7825	20.701	1.29574	0.346394	3.74064	0.000183549	0.00221689
PGSC0003DMG400019515	4.85017	3.24341	1.22051	0.267989	4.55434	5.25513e-06	0.000124464
PGSC0003DMG400000597	50.476	47.13	-1.27723	0.282237	-4.52539	6.02842e-06	0.000139698
PGSC0003DMG400000601	26.5482	8.84527	-1.18563	0.396964	-2.98673	0.00281979	0.0191139
PGSC0003DMG400000619	6.70681	16.6517	-1.44839	0.425256	-3.40594	0.000659372	0.00614109
PGSC0003DMG400000621	9.33971	17.4038	3.75956	0.603683	6.2277	4.73321e-10	4.14321e-08
PGSC0003DMG400014120	15.9896	26.6563	1.01569	0.229939	4.41719	9.99923e-06	0.000208269
PGSC0003DMG400014178	44.6619	61.3914	1.21989	0.27057	4.50861	6.52551e-06	0.000148352
PGSC0003DMG400014184	6.06088	11.2314	-1.67371	0.560845	-2.98427	0.00284252	0.0192136
PGSC0003DMG400005748	16.7067	11.3572	2.23724	0.373247	5.99399	2.04755e-09	1.4903e-07
PGSC0003DMG400005744	8.48684	6.17507	-1.06079	0.241025	-4.40116	1.07674e-05	0.000221813
PGSC0003DMG401005729	118.419	38.4277	1.53535	0.421981	3.63844	0.000274299	0.00306238
PGSC0003DMG400005725	16.7251	12.1355	-1.07444	0.295073	-3.64126	0.000271305	0.00303926
PGSC0003DMG400005703	51.1039	37.8808	1.29202	0.346649	3.72718	0.000193634	0.00231903
PGSC0003DMG400005698	5.11807	1.67455	1.22534	0.3736	3.27983	0.0010387	0.00875763
PGSC0003DMG400005697	1.00255	1.21886	-4.07599	0.817457	-4.98619	6.15812e-07	1.9933e-05
PGSC0003DMG400005693	7.41749	3.63719	2.66961	0.650333	4.10498	4.04346e-05	0.000667943
PGSC0003DMG400005684	0.306014	0.856531	-1.32411	0.454493	-2.91337	0.00357552	0.0228438
PGSC0003DMG400002636	4.34753	1.90689	-4.57376	1.76825	-2.58661	0.00969248	0.0484955
PGSC0003DMG402002540	1.60042	4.70173	-3.50211	1.04081	-3.36479	0.000766017	0.00689546
PGSC0003DMG400002614	9.25054	4.93631	-3.08266	1.03804	-2.96969	0.00298097	0.019854
PGSC0003DMG400002607	19.1297	97.0915	-1.72695	0.506696	-3.40826	0.000653795	0.00610007
PGSC0003DMG401002606	2.13451	2.64561	1.51942	0.57995	2.61991	0.00879536	0.0452088
PGSC0003DMG400002596	2.16315	1.57533	-1.65862	0.420376	-3.94556	7.96152e-05	0.00114754
PGSC0003DMG400002590	42.3088	22.8232	-1.38879	0.403944	-3.43807	0.000585874	0.00559906
PGSC0003DMG400002586	4.47487	1.39673	-1.39513	0.358956	-3.88662	0.000101651	0.00139423
PGSC0003DMG400022905	1.18441	0.618812	-5.33819	1.50151	-3.55521	0.00037768	0.00396301
PGSC0003DMG400022904	1.4579	1.32475	-4.57071	1.16637	-3.91875	8.90111e-05	0.00125415
PGSC0003DMG400022894	3.39353	2.37386	-1.33758	0.48846	-2.73836	0.00617458	0.0345787
PGSC0003DMG400009142	2.75493	7.17271	1.40692	0.19162	7.34226	2.10017e-13	4.57316e-11
PGSC0003DMG400013427	22.6543	60.1501	3.74063	1.39902	2.67375	0.0075008	0.0400063
PGSC0003DMG400013439	0.557657	0.0139014	-2.94116	1.01662	-2.89307	0.003815	0.0240692
PGSC0003DMG400013445	20.7616	13.1299	-1.43393	0.316658	-4.52833	5.94524e-06	0.000138013
PGSC0003DMG400013457	7.86806	9.40611	1.08711	0.311997	3.48435	0.000493339	0.00489032
PGSC0003DMG401013464	34.5951	36.3419	-1.07162	0.323141	-3.31626	0.000912302	0.00791223
PGSC0003DMG400012820	0.802038	0.187408	-1.31577	0.452461	-2.90803	0.00363713	0.0231644
PGSC0003DMG400012818	3.593	5.99334	-3.3005	0.944468	-3.49456	0.000474843	0.00474267
PGSC0003DMG400026859	54.9802	31.0484	-1.31991	0.333868	-3.95339	7.70527e-05	0.00111856
PGSC0003DMG400005055	5.79001	5.14295	-1.69849	0.471629	-3.60132	0.0003166	0.00344132
PGSC0003DMG400005063	0.128438	0.443814	-4.30717	1.51341	-2.846	0.0044272	0.0269519
PGSC0003DMG400005072	19.5397	14.3135	-1.27935	0.327581	-3.90546	9.40466e-05	0.00131386
PGSC0003DMG402005074	0.200899	1.29413	1.54743	0.430335	3.59587	0.00032331	0.00349839
PGSC0003DMG400005476	1.10761	2.64905	1.47313	0.528607	2.78681	0.0053229	0.0308337
PGSC0003DMG400014867	5.96422	32.2327	1.60994	0.598769	2.68875	0.00717199	0.0386753
PGSC0003DMG400018770	14.0535	1.36301	-4.68811	0.853854	-5.49053	4.00732e-08	1.93025e-06
PGSC0003DMG400001031	7.17401	23.998	-3.47412	0.578772	-6.00256	1.94226e-09	1.42547e-07
PGSC0003DMG400008643	11.3713	4.28573	-2.34323	0.881686	-2.65767	0.00786832	0.0414215
PGSC0003DMG400009699	24.298	31.4663	1.24735	0.237375	5.25474	1.4823e-07	5.9801e-06
PGSC0003DMG400033172	3.4369	10.5743	-2.36606	0.664269	-3.5619	0.00036818	0.00388499
PGSC0003DMG400002066	0.242592	0.704616	1.02061	0.208261	4.90064	9.55243e-07	2.91305e-05
PGSC0003DMG400021698	5.43929	1.6758	-5.52069	1.40591	-3.92678	8.60913e-05	0.00122038
PGSC0003DMG400021701	3.3356	5.08687	1.64464	0.259044	6.34889	2.1687e-10	2.04075e-08
PGSC0003DMG400016748	19.4766	10.3911	1.07528	0.405844	2.64949	0.00806138	0.0421598
PGSC0003DMG400016749	42.695	20.8059	5.49227	0.66049	8.31545	9.14083e-17	4.01404e-14
PGSC0003DMG400013988	0.80542	1.01002	2.58305	0.891699	2.89677	0.00377024	0.0238186
PGSC0003DMG400020742	1.28834	0.915726	2.33718	0.565954	4.12963	3.63343e-05	0.000607062
PGSC0003DMG400020608	19.9111	19.1444	-1.5338	0.55736	-2.75191	0.00592485	0.0334906
PGSC0003DMG400022959	7.29926	4.47756	1.35668	0.335721	4.04109	5.32032e-05	0.000826531
PGSC0003DMG400018803	4.47255	4.89949	2.25278	0.398341	5.6554	1.55485e-08	8.48182e-07
PGSC0003DMG400013221	3.47149	5.05066	-5.62543	1.55949	-3.60723	0.000309483	0.0033807
PGSC0003DMG400012019	3.91534	3.47253	1.66427	0.503594	3.30479	0.000950489	0.00814952
PGSC0003DMG400010818	0.0146613	0.0282615	7.97804	1.53105	5.21084	1.87989e-07	7.31566e-06
PGSC0003DMG400023016	16.6409	16.3761	-5.42403	2.05	-2.64587	0.00814812	0.0425158
PGSC0003DMG400031025	1.83456	1.21971	-2.48801	0.720497	-3.45318	0.00055401	0.00536459
PGSC0003DMG400024249	7.43187	14.1232	-1.39135	0.297359	-4.67903	2.88232e-06	7.47473e-05
PGSC0003DMG400014303	116.959	109.188	1.9153	0.391906	4.88714	1.02309e-06	3.09844e-05
PGSC0003DMG400014310	2.12035	1.96714	-6.00482	1.9107	-3.14274	0.00167373	0.0127899
PGSC0003DMG402014344	0.323586	2.72642	1.21477	0.174058	6.97912	2.97042e-12	4.80151e-10
PGSC0003DMG400015799	3.58492	2.7337	-1.73071	0.564688	-3.0649	0.00217745	0.0156283
PGSC0003DMG400015801	0.790394	0.747123	1.14513	0.411331	2.78396	0.00537001	0.0310215
PGSC0003DMG400010166	2.19669	1.32063	-1.93512	0.590514	-3.27701	0.00104914	0.00882588
PGSC0003DMG400010169	17.5348	19.5757	-2.50156	0.782743	-3.19589	0.001394	0.0110563
PGSC0003DMG400006595	7.44904	13.5513	-4.76779	0.968789	-4.92139	8.59316e-07	2.68261e-05
PGSC0003DMG400009112	32.4405	61.3713	-2.00675	0.677569	-2.96169	0.00305957	0.0202598
PGSC0003DMG400009113	51.0362	60.1278	-2.7383	0.594817	-4.60361	4.1523e-06	0.000102248
PGSC0003DMG402018530	0.285373	0.010853	1.073	0.281038	3.81798	0.00013455	0.00174208
PGSC0003DMG400018517	34.8886	31.8027	-1.31766	0.326663	-4.03371	5.49037e-05	0.000848148
PGSC0003DMG400003211	12.0407	8.27136	2.0343	0.288477	7.05186	1.76537e-12	2.98166e-10
PGSC0003DMG400003208	18.3292	14.3879	-1.29291	0.315331	-4.10015	4.1288e-05	0.000679061
PGSC0003DMG400000545	5.00111	4.48298	-1.16528	0.352695	-3.30393	0.000953395	0.00817178
PGSC0003DMG401003154	6.89477	17.2918	1.09004	0.195041	5.58879	2.28652e-08	1.19297e-06
PGSC0003DMG400003164	3.79336	1.73998	-1.25878	0.374948	-3.35722	0.000787305	0.00703899
PGSC0003DMG401031741	0.713127	9.90829	-1.84878	0.59156	-3.12527	0.00177644	0.0133616
PGSC0003DMG400025632	0.168948	0.0739915	-1.48166	0.557091	-2.65964	0.00782243	0.0412211
PGSC0003DMG400010131	3.34053	0.168732	3.69088	1.02859	3.58828	0.000332871	0.00357105
PGSC0003DMG400015302	14.0153	25.551	-2.22625	0.578992	-3.84505	0.000120528	0.00159341
PGSC0003DMG400015196	5.99837	1.00334	-2.96992	0.70945	-4.18623	2.8362e-05	0.000493908
PGSC0003DMG400015190	9.49915	22.1245	1.63427	0.198721	8.22393	1.96944e-16	7.7449e-14
PGSC0003DMG400015156	50.67	38.0451	-5.09396	0.39762	-12.8111	1.4207e-37	1.24776e-33
PGSC0003DMG400018131	6.51291	11.7695	2.96585	0.237822	12.4709	1.07591e-35	5.66964e-32
PGSC0003DMG400018129	3.58369	1.87412	1.88704	0.481103	3.92231	8.77024e-05	0.0012377
PGSC0003DMG400018128	0.799453	3.09737	-1.73156	0.411775	-4.20511	2.60955e-05	0.000461453
PGSC0003DMG400018115	9.72417	17.4664	-2.67509	0.492555	-5.43104	5.60257e-08	2.59431e-06
PGSC0003DMG400018113	0.654408	0.163738	-1.58687	0.492616	-3.22132	0.00127602	0.0103385
PGSC0003DMG400018110	0.0138252	0.080866	2.09872	0.725515	2.89273	0.00381915	0.0240792
PGSC0003DMG400018107	11.092	17.1004	1.30962	0.105217	12.4469	1.45465e-35	6.38787e-32
PGSC0003DMG400018081	2.32411	5.19078	5.43137	0.87222	6.22706	4.7526e-10	4.14641e-08
PGSC0003DMG400024578	1.54883	1.19809	2.23033	0.287289	7.76338	8.26962e-15	2.34288e-12
PGSC0003DMG400024593	16.2789	16.1263	1.95669	0.646522	3.02649	0.00247407	0.0172815
PGSC0003DMG400024597	5.655	8.87337	4.90312	1.60138	3.06182	0.00219997	0.0157642
PGSC0003DMG400024599	8.68466	10.4039	2.03466	0.445297	4.56922	4.89535e-06	0.000118333
PGSC0003DMG402024510	140.931	102.672	1.59419	0.412521	3.86451	0.000111311	0.00150116
PGSC0003DMG400024613	0.125189	0.175619	1.72352	0.40404	4.26571	1.99267e-05	0.000366129
PGSC0003DMG400024627	24.0737	27.5491	2.51099	0.693836	3.619	0.000295741	0.00326306
PGSC0003DMG400024642	2.93573	7.09564	1.04301	0.280428	3.71936	0.000199731	0.00238091
PGSC0003DMG400024643	18.7145	32.303	-1.0722	0.41251	-2.5992	0.00934412	0.0472369
PGSC0003DMG400024644	5.79973	5.2682	-1.66314	0.379357	-4.3841	1.16466e-05	0.000236027
PGSC0003DMG400024661	29.9758	18.0633	1.96933	0.294036	6.69757	2.11914e-11	2.64621e-09
PGSC0003DMG400024664	11.1027	14.3887	-1.84483	0.387931	-4.75558	1.9788e-06	5.44783e-05
PGSC0003DMG400019526	101.989	77.6368	-1.9257	0.69027	-2.78978	0.00527437	0.0306607
PGSC0003DMG400000631	0.0374168	0.0367454	-1.09354	0.398662	-2.74303	0.00608757	0.0342075
PGSC0003DMG400019824	0	0.0361196	2.38577	0.616335	3.8709	0.000108435	0.00147119
PGSC0003DMG400014257	39.3991	99.2693	-1.45075	0.358294	-4.04905	5.1427e-05	0.000805588
PGSC0003DMG400014214	0.0393221	0.409418	1.00754	0.390943	2.57722	0.00995999	0.049477
PGSC0003DMG400014223	5.0252	0.99288	1.12681	0.319912	3.52225	0.000427898	0.00437067
PGSC0003DMG400014224	1.75111	2.00959	-1.40343	0.210551	-6.66552	2.63736e-11	3.20227e-09
PGSC0003DMG400014228	1.64907	1.45456	2.83063	0.428649	6.60361	4.01268e-11	4.59679e-09
PGSC0003DMG400014229	67.9908	48.9277	1.08063	0.135035	8.00253	1.2189e-15	4.06527e-13
PGSC0003DMG400014232	0.502946	0.556252	1.51491	0.302293	5.01139	5.40396e-07	1.79099e-05
PGSC0003DMG400014240	12.5602	6.97096	1.94131	0.728217	2.66584	0.00767966	0.0406639
PGSC0003DMG400014260	1.28914	0.546036	-1.36925	0.48855	-2.80267	0.00506813	0.0297406
PGSC0003DMG400005671	4.51565	4.70506	-4.64266	1.3228	-3.50972	0.000448583	0.00453541
PGSC0003DMG400005651	12.8013	6.6749	-3.50601	1.26456	-2.77252	0.00556245	0.0318885
PGSC0003DMG400005650	3.13016	34.3579	-1.21519	0.461081	-2.63553	0.00840069	0.0435322
PGSC0003DMG400005649	0	0.065245	-2.56102	0.980803	-2.61115	0.00902396	0.0460157
PGSC0003DMG400005631	111.331	185.318	-1.1017	0.33548	-3.28394	0.00102365	0.00865662
PGSC0003DMG400005628	2.60592	8.01008	-1.24287	0.401898	-3.0925	0.0019848	0.0145589
PGSC0003DMG400005621	3.73289	0.385728	2.644	0.57963	4.56154	5.0781e-06	0.000121414
PGSC0003DMG400005620	56.0507	16.3793	-2.11093	0.388674	-5.4311	5.60068e-08	2.59431e-06
PGSC0003DMG400002566	28.4101	91.7281	2.54361	0.29995	8.4801	2.25001e-17	1.16242e-14
PGSC0003DMG400002552	5.4256	9.23319	1.12202	0.377851	2.96947	0.00298313	0.0198634
PGSC0003DMG401002548-1	26.5616	16.1884	6.34509	0.987166	6.42759	1.29645e-10	1.29882e-08
PGSC0003DMG400002541	22.2152	22.7245	1.09669	0.242637	4.51988	6.18748e-06	0.000142507
PGSC0003DMG400002518	16.5286	10.6879	4.69729	0.779387	6.02691	1.67129e-09	1.26538e-07
PGSC0003DMG400002492	120.968	68.8571	-5.11222	1.4918	-3.42688	0.000610549	0.00579416
PGSC0003DMG400022890	9.64385	8.25453	-1.70728	0.609546	-2.80091	0.00509591	0.0298504
PGSC0003DMG400047336	12.1246	8.8676	3.02323	0.521482	5.79738	6.73579e-09	4.19562e-07
PGSC0003DMG401017804	1.05609	3.22854	-1.96392	0.543256	-3.6151	0.000300235	0.00330158
PGSC0003DMG400002835	166.693	27.0484	-1.28258	0.331331	-3.871	0.000108392	0.00147119
PGSC0003DMG400007455	12.9504	13.9746	-1.48514	0.448506	-3.31129	0.000928662	0.00800929
PGSC0003DMG400005997	1.22055	2.61739	-1.42224	0.304539	-4.67015	3.00983e-06	7.76719e-05
PGSC0003DMG400005992	166.702	87.643	-4.08211	1.23772	-3.29808	0.000973485	0.00830276
PGSC0003DMG400012031	0.92659	1.1743	-1.21204	0.449954	-2.69369	0.00706653	0.0382475
PGSC0003DMG400045810	2.55137	0.962485	-2.82108	0.819846	-3.44099	0.000579585	0.00555104
PGSC0003DMG400031369	7.79792	10.8025	-1.54336	0.400258	-3.85592	0.000115297	0.0015452
PGSC0003DMG400031370	33.8383	38.9431	1.26762	0.422337	3.00146	0.00268693	0.0184603
PGSC0003DMG400025304	13.5131	9.92843	-2.17532	0.7181	-3.02927	0.00245144	0.0171601
PGSC0003DMG400032555	13.7334	16.486	2.59113	0.203322	12.744	3.3664e-37	2.21745e-33
PGSC0003DMG400011497	3.11929	3.5626	-2.56712	0.920996	-2.78733	0.00531447	0.0308313
PGSC0003DMG400030182	13.7372	13.361	-3.49384	1.194	-2.92615	0.00343182	0.0220756
PGSC0003DMG400027749	10.4437	22.559	5.67692	0.828414	6.85276	7.24372e-12	1.02063e-09
PGSC0003DMG400027748	23.5252	19.764	6.09309	0.715872	8.51143	1.71808e-17	9.0536e-15
PGSC0003DMG400027742	10.9122	27.7222	1.11563	0.276366	4.03677	5.41917e-05	0.000838229
PGSC0003DMG400006358	1.21062	0.140378	-1.42911	0.523994	-2.72734	0.00638467	0.0354229
PGSC0003DMG400010759	0.299317	0.578029	2.34188	0.62774	3.73065	0.000190989	0.00229328
PGSC0003DMG400010760	1.6564	2.11668	6.28222	0.666266	9.42899	4.14052e-21	3.76187e-18
PGSC0003DMG402023644	27.9116	45.1567	1.70759	0.354124	4.82202	1.42109e-06	4.07876e-05
PGSC0003DMG400023639	17.463	25.9872	3.02756	1.03283	2.93133	0.00337519	0.0218222
PGSC0003DMG402023630	3.42133	3.53008	5.21503	1.38877	3.75514	0.000173247	0.00212425
PGSC0003DMG400023619	47.5346	53.0312	-2.27595	0.44195	-5.1498	2.60764e-07	9.64972e-06
PGSC0003DMG400023618	56.5966	100.392	-1.2776	0.299744	-4.2623	2.02335e-05	0.000370866
PGSC0003DMG400023615	24.1531	64.9394	-1.40225	0.287367	-4.87963	1.06286e-06	3.20416e-05
PGSC0003DMG400015004	17.7557	20.3958	-5.49463	0.950668	-5.77975	7.48097e-09	4.5627e-07
PGSC0003DMG400012704	0.288937	3.37889	-2.02266	0.556967	-3.63156	0.000281716	0.00313193
PGSC0003DMG400010632	0.616121	4.44486	-5.81106	1.36201	-4.26654	1.98529e-05	0.000365253
PGSC0003DMG400010638	0.573631	5.92512	1.91084	0.577045	3.31142	0.000928247	0.00800833
PGSC0003DMG400010641	2.27992	8.40647	-1.06154	0.338466	-3.13632	0.0017108	0.0129716
PGSC0003DMG400027922	0.299947	1.62273	-1.22414	0.456937	-2.67901	0.00738399	0.0395599
PGSC0003DMG400002943	2.66125	4.17177	3.41041	0.562259	6.06554	1.31513e-09	1.01319e-07
PGSC0003DMG400004509	8.67634	13.047	2.07518	0.687222	3.01967	0.00253052	0.017583
PGSC0003DMG400028711	8.16967	42.471	1.3154	0.328669	4.0022	6.27554e-05	0.000944845
PGSC0003DMG400009620	8.78923	14.3672	3.38077	1.09967	3.07436	0.00210958	0.0152533
PGSC0003DMG400009621	1.38943	3.45123	3.00136	0.442843	6.77748	1.22291e-11	1.62734e-09
PGSC0003DMG400001876	40.827	30.5227	1.49086	0.559557	2.66436	0.00771339	0.0408097
PGSC0003DMG400020614	51.139	70.1477	-1.83439	0.532477	-3.445	0.000571054	0.00549377
PGSC0003DMG400020618	35.7272	15.9756	3.36107	0.368905	9.11095	8.16638e-20	6.14765e-17
PGSC0003DMG400022039	66.4582	56.2613	-1.24371	0.271939	-4.5735	4.79642e-06	0.000116583
PGSC0003DMG400009825	29.8308	34.788	1.7772	0.406394	4.3731	1.22492e-05	0.000245992
PGSC0003DMG400016590	10.6719	13.3965	-2.18526	0.286665	-7.62305	2.47748e-14	6.59359e-12
PGSC0003DMG400016576	1.35956	1.58345	-1.5958	0.369038	-4.32423	1.53068e-05	0.000295894
PGSC0003DMG400025319	0	0.298004	-1.16133	0.293924	-3.9511	7.77924e-05	0.00112743
PGSC0003DMG400005582	6.52563	3.30864	-1.23981	0.367776	-3.3711	0.000748689	0.00676955
PGSC0003DMG401024842	58.7496	76.6479	2.78286	0.512695	5.42792	5.70155e-08	2.63552e-06
PGSC0003DMG400000776	6.67621	6.22182	1.3486	0.504367	2.67384	0.00749883	0.0400063
PGSC0003DMG400024109	3.30697	1.15843	-1.57162	0.410945	-3.8244	0.000131094	0.00170486
PGSC0003DMG400024100	2.7206	1.29462	-3.73537	0.843548	-4.42816	9.50383e-06	0.000200005
PGSC0003DMG400024099	3.98502	2.02252	-6.8551	1.59227	-4.30523	1.66809e-05	0.000315722
PGSC0003DMG400006663	0.537011	0.418659	2.79411	0.428758	6.51676	7.18413e-11	7.72628e-09
PGSC0003DMG400025084	2.18838	1.67335	2.87206	0.616207	4.66086	3.14893e-06	8.08207e-05
PGSC0003DMG401025083	3.91365	2.21032	1.5787	0.471188	3.35046	0.000806767	0.00718292
PGSC0003DMG400025076	2.74808	0.842398	1.28489	0.381068	3.37181	0.00074677	0.00675684
PGSC0003DMG400021966	17.1948	51.237	7.80352	1.33013	5.86672	4.44497e-09	2.88463e-07
PGSC0003DMG400027551	16.9572	15.1744	3.01652	0.74863	4.02938	5.5923e-05	0.000860163
PGSC0003DMG400027568	8.0998	12.9366	-1.01458	0.233249	-4.34975	1.3629e-05	0.00026939
PGSC0003DMG400009466	3.09551	4.37011	-3.3807	1.22278	-2.76476	0.00569654	0.0324664
PGSC0003DMG400009472	1.97244	0.833605	3.47957	0.65855	5.28369	1.26608e-07	5.22863e-06
PGSC0003DMG400009479	0.147014	14.0008	-1.03255	0.39461	-2.61664	0.00888004	0.0454666
PGSC0003DMG400030808	2.90805	2.45957	-3.109	0.979313	-3.17467	0.00150006	0.0117003
PGSC0003DMG400030810	12.8688	15.296	-3.14892	0.935781	-3.36502	0.000765394	0.00689221
PGSC0003DMG400030812	131.053	207.184	1.31198	0.32435	4.04494	5.23363e-05	0.000816917
PGSC0003DMG400030819	21.1253	9.63428	-1.11764	0.368126	-3.03602	0.00239724	0.0168793
PGSC0003DMG400030820	2.97035	5.04404	-1.02839	0.294586	-3.49096	0.000481289	0.00479071
PGSC0003DMG400009365	208.761	278.758	1.34388	0.224921	5.97492	2.30204e-09	1.6393e-07
PGSC0003DMG400009361	1.11005	2.09915	-1.95984	0.495177	-3.95786	7.56255e-05	0.00110331
PGSC0003DMG400006394	1.06239	3.44214	-1.76964	0.55696	-3.17733	0.0014864	0.0116143
PGSC0003DMG400006391	57.1953	36.3632	1.89245	0.335778	5.63602	1.74022e-08	9.24422e-07
PGSC0003DMG400004951	226.578	158.201	8.06488	1.42228	5.67037	1.42487e-08	7.87056e-07
PGSC0003DMG400021511	11.6714	8.24777	-1.11681	0.35776	-3.12166	0.00179832	0.0134761
PGSC0003DMG401021514	12.18	7.14479	-2.71119	0.628537	-4.31349	1.60697e-05	0.000307707
PGSC0003DMG400003305	28.0923	20.9293	-2.51776	0.878624	-2.86558	0.00416251	0.025745
PGSC0003DMG400003313	1.55486	11.2797	1.62992	0.217613	7.49001	6.88706e-14	1.66477e-11
PGSC0003DMG400007948	3.74065	4.75355	2.42629	0.812202	2.98729	0.0028146	0.0190886
PGSC0003DMG400007952	0.0577799	4.45038	3.16821	0.343217	9.23092	2.68306e-20	2.07921e-17
PGSC0003DMG400007976	29.1723	49.3792	1.29523	0.326192	3.97075	7.16461e-05	0.00105519
PGSC0003DMG400008043	37.6598	16.2494	-1.17422	0.370696	-3.1676	0.00153705	0.0119183
PGSC0003DMG400007984	0.354498	0.44088	-1.96376	0.507972	-3.86589	0.000110687	0.00149459
PGSC0003DMG400007990	2.10049	2.22021	1.0887	0.15057	7.23051	4.81169e-13	9.46107e-11
PGSC0003DMG400007995	2.53171	1.53983	1.47383	0.254626	5.78823	7.11318e-09	4.38789e-07
PGSC0003DMG401016888	0	4.88206	-4.55953	1.32903	-3.43072	0.00060198	0.00572598
PGSC0003DMG400005155	0.581932	0.17857	1.15118	0.208843	5.51218	3.54411e-08	1.74743e-06
PGSC0003DMG400003679	38.8661	92.4996	-1.30991	0.447127	-2.92962	0.00339377	0.0219073
PGSC0003DMG400003686	114.606	89.4361	-5.94108	0.719608	-8.25599	1.50645e-16	6.38657e-14
PGSC0003DMG400003687	0.275881	1.40728	4.94571	1.31046	3.77402	0.000160639	0.00200119
PGSC0003DMG400003691	5.56751	5.57801	-1.53951	0.419458	-3.67024	0.000242324	0.00277598
PGSC0003DMG400003701	8.34007	20.7972	1.27808	0.198989	6.42284	1.33755e-10	1.33491e-08
PGSC0003DMG400003711	3.4986	3.94069	1.10401	0.283648	3.89218	9.93485e-05	0.00136834
PGSC0003DMG400003712	0	0	1.04934	0.132942	7.89321	2.9452e-15	8.81964e-13
PGSC0003DMG400003726	21.2363	9.13602	-2.75693	0.438781	-6.28317	3.31737e-10	3.00365e-08
PGSC0003DMG400009866	9.11349	15.1321	-1.4483	0.356481	-4.06277	4.84939e-05	0.000770637
PGSC0003DMG400009869	3.54824	3.653	-1.81772	0.610882	-2.97556	0.00292457	0.0195675
PGSC0003DMG400009881	2.00411	0.348622	-1.80376	0.568584	-3.17238	0.00151196	0.0117653
PGSC0003DMG400009883	6.81337	10.9327	-1.2493	0.462448	-2.70149	0.00690296	0.0375783
PGSC0003DMG400009886	2.47893	0.119914	-1.09252	0.330494	-3.30572	0.000947315	0.0081329
PGSC0003DMG400009899	31.8812	28.9401	-1.38235	0.533316	-2.59198	0.00954244	0.0479086
PGSC0003DMG400009920	1583.96	997.473	3.75937	1.45796	2.57851	0.00992269	0.0493475
PGSC0003DMG400009926	65.7373	69.9377	1.46458	0.26325	5.56343	2.64524e-08	1.36393e-06
PGSC0003DMG400009930	3.52087	8.19559	1.19843	0.350583	3.4184	0.000629905	0.00592636
PGSC0003DMG400009932	9.85541	8.27078	-3.06012	1.01519	-3.01432	0.00257554	0.0178345
PGSC0003DMG402017804	0.161463	14.4275	-1.70127	0.639129	-2.66186	0.007771	0.0410239
PGSC0003DMG400035643	0.133401	15.7645	-2.39438	0.570666	-4.19576	2.71958e-05	0.000477068
PGSC0003DMG400002855	8.54304	6.17987	-4.15642	1.10485	-3.76198	0.000168572	0.00207683
PGSC0003DMG400007464	13.0839	3.79444	-1.30988	0.394515	-3.32022	0.000899456	0.00783129
PGSC0003DMG400005969	6.69371	3.17606	-2.6794	0.940543	-2.84878	0.00438869	0.026798
PGSC0003DMG400005963	2.4359	0.899772	1.29737	0.323556	4.00974	6.07865e-05	0.000918351
PGSC0003DMG400005961	18.4506	7.1405	-1.54879	0.454795	-3.40547	0.000660499	0.00614941
PGSC0003DMG400029466	7.75356	6.58302	1.54352	0.455685	3.38726	0.000705933	0.00647855
PGSC0003DMG400025295	0.747943	0.309256	-1.61588	0.539704	-2.99402	0.00275328	0.0187742
PGSC0003DMG400025290	1.89772	6.90407	-2.03961	0.34529	-5.90695	3.48496e-09	2.3544e-07
[truncated: 2,442 more rows]

## Sheet: Valor 12hpi vs 6hpi
Significant_DE_Gene	V6_FPKM	V12_FPKM	log2FoldChange	lfcSE	stat	pvalue	padj
[truncated: 3,286 more rows]

[truncated: 7 more sheets: Valor 24hpi vs 12hpi, Valor 72hpi vs 24hpi, CK BP1 vs Valor, 6hpi BP1 vs Valor, 12hpi BP1 vs Valor, 24hpi BP1 vs Valor, 72hpi BP1 vs Valor]
