# Supplementary material for: Transcriptome-Wide Identification and Characterization of Potato Circular RNAs in Response to Pectobacterium carotovorum Subspecies brasiliense Infection
Source: Int J Mol Sci. 2017 Dec 27;19(1):71. doi: 10.3390/ijms19010071 (PMC5796021; doi:10.3390/ijms19010071)
Supplement: Supplementary file 1 [file ijms-19-00071-s001.zip › Table S10 Significant DE genes used for co-expression networks analysis.xlsx]

## Sheet: Module_designation
geneID	module	Database_ID	E_value	Identity	Score	Annotation	GO
PGSC0003DMG400000001	yellowgreen	gi|565344788|ref|XP_006339486.1|	0	356/356(100.00)	734	PREDICTED: UDP-galactose/UDP-glucose transporter 4-like isoform X1 [Solanum tuberosum]
PGSC0003DMG400000008	lightcyan	gi|565344823|ref|XP_006339503.1|	3.74972e-126	224/224(100.00)	454	PREDICTED: MADS-box protein SOC1-like isoform X1 [Solanum tuberosum]	GO:0003700,GO:0003677,GO:0046983,GO:0005634,GO:0006355
PGSC0003DMG400000011	black	gi|971537118|ref|XP_006339507.2|	0	365/365(100.00)	769	PREDICTED: gibberellin 20 oxidase 1-D-like [Solanum tuberosum]	GO:0055114,GO:0005506,GO:0016706
PGSC0003DMG400000014	grey60	gi|565344852|ref|XP_006339517.1|	9.55719e-167	288/301(95.68)	590	PREDICTED: 3-hydroxyisobutyryl-CoA hydrolase 1-like isoform X1 [Solanum tuberosum]
PGSC0003DMG400000022	green	gi|565344880|ref|XP_006339531.1|	1.28143e-176	304/304(100.00)	623	PREDICTED: (+)-neomenthol dehydrogenase-like [Solanum tuberosum]	GO:0006952,GO:0055114,GO:0047501
PGSC0003DMG400000028	lightgreen	gi|565345407|ref|XP_006339788.1|	0	434/434(100.00)	902	PREDICTED: O-glucosyltransferase rumi-like [Solanum tuberosum]
PGSC0003DMG400000037	cyan	gi|565344946|ref|XP_006339561.1|	0	428/428(100.00)	889	PREDICTED: acyl-CoA thioesterase 2-like [Solanum tuberosum]
PGSC0003DMG400000040	yellow	gi|565344963|ref|XP_006339569.1|	0	477/477(100.00)	994	PREDICTED: rop guanine nucleotide exchange factor 3 [Solanum tuberosum]
PGSC0003DMG400000045	brown	gi|565344989|ref|XP_006339582.1|	1.81882e-164	285/285(100.00)	582	PREDICTED: probable aquaporin PIP1-5 isoform X1 [Solanum tuberosum]	GO:0006810,GO:0016021,GO:0005215
PGSC0003DMG400000048	yellowgreen	gi|568214844|ref|NP_001275044.1|	0	344/347(99.14)	706	bifunctional L-3-cyanoalanine synthase/cysteine synthase 2, mitochondrial [Solanum tuberosum]	GO:0004124,GO:0006535,GO:0016740,GO:0005739,GO:0050017
PGSC0003DMG400000063	green	gi|565345083|ref|XP_006339628.1|	6.52514e-113	207/207(100.00)	410	PREDICTED: pollen-specific leucine-rich repeat extensin-like protein 1 [Solanum tuberosum]
PGSC0003DMG400000064	green	gi|565345089|ref|XP_006339631.1|	0	352/352(100.00)	736	PREDICTED: WRKY transcription factor 22 [Solanum tuberosum]
PGSC0003DMG400000066	blue	gi|565345095|ref|XP_006339634.1|	1.66258e-88	163/163(100.00)	328	PREDICTED: desiccation protectant protein Lea14 homolog [Solanum tuberosum]	GO:0009269
PGSC0003DMG400000067	green	gi|565345097|ref|XP_006339635.1|	8.83188e-94	175/175(100.00)	346	PREDICTED: desiccation protectant protein Lea14 homolog [Solanum tuberosum]	GO:0009269
PGSC0003DMG400000069	black	gi|573014795|ref|NP_001275944.1|	5.77031e-126	223/223(100.00)	454	uncharacterized protein LOC102587329 [Solanum tuberosum]	GO:0005886
PGSC0003DMG400000088	turquoise	gi|565345165|ref|XP_006339668.1|	0	417/417(100.00)	857	PREDICTED: transcriptional activator TAF-1-like [Solanum tuberosum]	GO:0003700,GO:0043565,GO:0005634,GO:0006355
PGSC0003DMG400000090	green	gi|460368245|ref|XP_004229978.1|	1.28527e-82	148/148(100.00)	308	PREDICTED: ubiquitin-conjugating enzyme E2 28 [Solanum lycopersicum]
PGSC0003DMG400000092	turquoise	gi|565345177|ref|XP_006339674.1|	0	406/406(100.00)	838	PREDICTED: mitochondrial carrier protein MTM1-like [Solanum tuberosum]
PGSC0003DMG400000110	lightgreen	gi|565345240|ref|XP_006339705.1|	0	496/496(100.00)	1027	PREDICTED: O-acyltransferase WSD1-like [Solanum tuberosum]
PGSC0003DMG400000126	blue	gi|565345334|ref|XP_006339752.1|	1.36467e-136	241/241(100.00)	489	PREDICTED: uncharacterized protein LOC102594611 [Solanum tuberosum]
PGSC0003DMG400000130	blue	gi|565345353|ref|XP_006339761.1|	0	495/495(100.00)	1029	PREDICTED: rho GTPase-activating protein 3 [Solanum tuberosum]
PGSC0003DMG400000135	brown	gi|971536627|ref|XP_006339775.2|	0	756/756(100.00)	1563	PREDICTED: subtilisin-like protease SBT4.14 [Solanum tuberosum]
PGSC0003DMG400000139	brown	gi|565344836|ref|XP_006339509.1|	0	339/339(100.00)	697	PREDICTED: probable carboxylesterase 8 [Solanum tuberosum]
PGSC0003DMG400000140	blue	gi|565344838|ref|XP_006339510.1|	0	685/685(100.00)	1406	PREDICTED: receptor-like serine/threonine-protein kinase At2g45590 [Solanum tuberosum]
PGSC0003DMG400000142	green	gi|565344840|ref|XP_006339511.1|	0	507/507(100.00)	1020	PREDICTED: synaptotagmin-4-like [Solanum tuberosum]
PGSC0003DMG400000148	lightyellow	gi|902090864|gb|KNA03315.1|	0	562/889(63.22)	1177	hypothetical protein SOVF_210380 [Spinacia oleracea]
PGSC0003DMG400000156	turquoise	gi|971536695|ref|XP_006339537.2|	0	695/695(100.00)	1433	PREDICTED: uncharacterized protein LOC102583787 isoform X1 [Solanum tuberosum]
PGSC0003DMG400000157	brown	gi|565344906|ref|XP_006339544.1|	3.36637e-93	174/174(100.00)	344	PREDICTED: remorin-like [Solanum tuberosum]
PGSC0003DMG400000193	green	gi|565345085|ref|XP_006339629.1|	0	486/486(100.00)	1014	PREDICTED: 1-aminocyclopropane-1-carboxylate synthase 2 [Solanum tuberosum]	GO:0009693,GO:0030170,GO:0009835,GO:0042218,GO:0016847
PGSC0003DMG400000204	green	gi|565345161|ref|XP_006339666.1|	3.55646e-89	167/167(100.00)	331	PREDICTED: protein CURVATURE THYLAKOID 1A, chloroplastic-like [Solanum tuberosum]
PGSC0003DMG400000205	paleturquoise	gi|565345163|ref|XP_006339667.1|	0	376/376(100.00)	780	PREDICTED: GDSL esterase/lipase At4g01130-like [Solanum tuberosum]
PGSC0003DMG400000207	blue
PGSC0003DMG400000210	green	gi|723661452|ref|XP_010326870.1|	0	352/355(99.15)	721	PREDICTED: mitochondrial adenine nucleotide transporter ADNT1 isoform X1 [Solanum lycopersicum]	GO:0055085,GO:0016021
PGSC0003DMG400000211	grey60	gi|565345202|ref|XP_006339686.1|	0	346/346(100.00)	711	PREDICTED: probable WRKY transcription factor 41 [Solanum tuberosum]	GO:0003700,GO:0043565,GO:0006355
PGSC0003DMG400000221	green	gi|565345236|ref|XP_006339703.1|	0	372/372(100.00)	764	PREDICTED: putative RING-H2 finger protein ATL21A [Solanum tuberosum]
PGSC0003DMG400000227	green	gi|565345238|ref|XP_006339704.1|	0	610/610(100.00)	1253	PREDICTED: dynamin-related protein 5A [Solanum tuberosum]	GO:0006184,GO:0003924,GO:0005525
PGSC0003DMG400000243	turquoise	gi|971537031|ref|XP_015167946.1|	0	407/407(100.00)	791	PREDICTED: AAA-ATPase At2g46620-like isoform X1 [Solanum tuberosum]
PGSC0003DMG400000246	brown	gi|1026025272|ref|XP_016558934.1|	7.28685e-08	38/91(41.76)	60	PREDICTED: uncharacterized protein LOC107858689 isoform X2 [Capsicum annuum]
PGSC0003DMG400000248	turquoise	gi|565345345|ref|XP_006339757.1|	8.34969e-145	252/252(100.00)	516	PREDICTED: homeobox-leucine zipper protein ATHB-12 [Solanum tuberosum]	GO:0003700,GO:0000976,GO:0005634,GO:0006355
PGSC0003DMG400000270	blue	gi|565374072|ref|XP_006353588.1|	1.97361e-142	244/253(96.44)	509	PREDICTED: (RS)-norcoclaurine 6-O-methyltransferase-like isoform X1 [Solanum tuberosum]	GO:0008171,GO:0046983,GO:0032259
PGSC0003DMG400000280	grey60	gi|565373952|ref|XP_006353530.1|	1.67387e-168	287/287(100.00)	595	PREDICTED: putative GATA transcription factor 22 [Solanum tuberosum]
PGSC0003DMG400000282	turquoise	gi|565373944|ref|XP_006353526.1|	7.37065e-170	293/293(100.00)	600	PREDICTED: serine acetyltransferase 5 [Solanum tuberosum]	GO:0005737,GO:0009001,GO:0006535
PGSC0003DMG400000290	blue	gi|565373902|ref|XP_006353505.1|	3.2026e-121	220/220(100.00)	438	PREDICTED: uncharacterized protein LOC102580201 [Solanum tuberosum]
PGSC0003DMG400000296	blue	gi|565373880|ref|XP_006353494.1|	0	519/519(100.00)	1082	PREDICTED: uncharacterized protein LOC102605099 isoform X1 [Solanum tuberosum]
PGSC0003DMG400000297	yellow	gi|565373874|ref|XP_006353491.1|	0	366/366(100.00)	751	PREDICTED: uncharacterized protein LOC102604206 [Solanum tuberosum]
PGSC0003DMG400000301	turquoise	gi|565373852|ref|XP_006353480.1|	0	370/370(100.00)	759	PREDICTED: E3 ubiquitin-protein ligase ATL42-like [Solanum tuberosum]
PGSC0003DMG400000304	yellow	gi|565373826|ref|XP_006353468.1|	1.32613e-121	211/211(100.00)	439	PREDICTED: rac-like GTP-binding protein ARAC7 isoform X1 [Solanum tuberosum]
PGSC0003DMG400000311	green	gi|565373808|ref|XP_006353459.1|	0	483/483(100.00)	1001	PREDICTED: protein cfxQ homolog [Solanum tuberosum]
PGSC0003DMG400000313	greenyellow	gi|565373804|ref|XP_006353457.1|	6.13607e-162	280/280(100.00)	574	PREDICTED: transcription repressor OFP8 [Solanum tuberosum]
PGSC0003DMG400000317	green
PGSC0003DMG400000318	green	gi|565373798|ref|XP_006353455.1|	1.31888e-35	88/114(77.19)	152	PREDICTED: uncharacterized protein LOC102591922 [Solanum tuberosum]
PGSC0003DMG400000319	turquoise	gi|565373798|ref|XP_006353455.1|	1.54666e-30	85/117(72.65)	135	PREDICTED: uncharacterized protein LOC102591922 [Solanum tuberosum]
PGSC0003DMG400000331	turquoise	gi|565373985|ref|XP_006353546.1|	0	508/508(100.00)	1058	PREDICTED: serine/threonine-protein kinase 38-like [Solanum tuberosum]
PGSC0003DMG400000332	grey60	gi|565373983|ref|XP_006353545.1|	0	475/475(100.00)	993	PREDICTED: uncharacterized protein LOC102592929 [Solanum tuberosum]
PGSC0003DMG400000334	green	gi|565373977|ref|XP_006353542.1|	0	349/349(100.00)	733	PREDICTED: IQ domain-containing protein IQM1 [Solanum tuberosum]
PGSC0003DMG400000339	royalblue	gi|565373954|ref|XP_006353531.1|	0	726/726(100.00)	1504	PREDICTED: beta-galactosidase-like [Solanum tuberosum]	GO:0004565,GO:0005975
PGSC0003DMG400000348	yellow
PGSC0003DMG400000349	royalblue	gi|565374055|ref|XP_006353580.1|	8.20595e-170	289/289(100.00)	600	PREDICTED: transcription factor WER-like [Solanum tuberosum]
PGSC0003DMG400000350	turquoise	gi|565374053|ref|XP_006353579.1|	0	386/386(100.00)	798	PREDICTED: zinc finger CCCH domain-containing protein 20 [Solanum tuberosum]
PGSC0003DMG400000353	blue	gi|565373900|ref|XP_006353504.1|	0	423/423(100.00)	876	PREDICTED: uncharacterized protein LOC102579879 [Solanum tuberosum]
PGSC0003DMG400000358	black	gi|971561063|ref|XP_006353495.2|	0	1008/1008(100.00)	2041	PREDICTED: receptor-like protein kinase 5 [Solanum tuberosum]
PGSC0003DMG400000363	brown	gi|565374041|ref|XP_006353573.1|	6.64169e-127	220/220(100.00)	457	PREDICTED: uncharacterized protein LOC102602401 [Solanum tuberosum]
PGSC0003DMG400000364	black	gi|565373862|ref|XP_006353485.1|	0	601/601(100.00)	1231	PREDICTED: SNW/SKI-interacting protein [Solanum tuberosum]
PGSC0003DMG400000365	blue	gi|971561046|ref|XP_015166849.1|	2.94155e-175	304/304(100.00)	618	PREDICTED: ethylene-responsive transcription factor ERF037-like [Solanum tuberosum]	GO:0003700,GO:0003677,GO:0005634,GO:0006355
PGSC0003DMG400000375	black	gi|565373834|ref|XP_006353472.1|	3.37564e-171	295/295(100.00)	605	PREDICTED: auxin-responsive protein IAA27 [Solanum tuberosum]	GO:0006417,GO:0006355,GO:0046983,GO:0003700,GO:0048439,GO:0048438,GO:0009734,GO:0007389,GO:0005634
PGSC0003DMG400000381	yellow	gi|565373794|ref|XP_006353453.1|	0	688/688(100.00)	1400	PREDICTED: uncharacterized protein LOC102590897 [Solanum tuberosum]
PGSC0003DMG400000384	lightcyan	gi|565373786|ref|XP_006353449.1|	1.44727e-87	160/160(100.00)	325	PREDICTED: uncharacterized protein LOC102589677 [Solanum tuberosum]
PGSC0003DMG400000386	darkgreen	gi|565374019|ref|XP_006353562.1|	0	632/632(100.00)	1140	PREDICTED: leucine-rich repeat extensin-like protein 3, partial [Solanum tuberosum]
PGSC0003DMG400000396	green	gi|565364569|ref|XP_006348996.1|	0	664/664(100.00)	1358	PREDICTED: U-box domain-containing protein 13-like [Solanum tuberosum]
PGSC0003DMG400000397	brown	gi|971553274|ref|XP_015164921.1|	1.30564e-54	105/105(100.00)	215	PREDICTED: uncharacterized protein LOC102592232 [Solanum tuberosum]
PGSC0003DMG400000403	green	gi|565364836|ref|XP_006349124.1|	0	816/816(100.00)	1665	PREDICTED: uncharacterized protein LOC102605636 [Solanum tuberosum]
PGSC0003DMG400000405	darkgreen	gi|414589551|tpg|DAA40122.1|	2.01011e-52	102/103(99.03)	208	TPA: histone H4.3 [Zea mays]
PGSC0003DMG400000408	brown	gi|565364618|ref|XP_006349017.1|	9.15636e-176	296/296(100.00)	620	PREDICTED: xyloglucan endotransglucosylase/hydrolase protein 31-like [Solanum tuberosum]	GO:0006073,GO:0004553,GO:0048046,GO:0005618,GO:0016762
PGSC0003DMG400000409	black	gi|460411139|ref|XP_004250972.1|	0	350/355(98.59)	718	PREDICTED: ribosome production factor 1 [Solanum lycopersicum]	GO:0010162,GO:0005829,GO:0010564,GO:0009845,GO:0009933,GO:0009909,GO:0009640,GO:0006626,GO:0051301,GO:0010228,GO:0016567,GO:0019915,GO:0050826,GO:0048825,GO:0010182
PGSC0003DMG400000411	brown	gi|565364637|ref|XP_006349026.1|	0	449/449(100.00)	931	PREDICTED: probable glucuronoxylan glucuronosyltransferase IRX7 [Solanum tuberosum]
PGSC0003DMG400000414	yellow	gi|565364643|ref|XP_006349029.1|	3.74138e-172	298/298(100.00)	608	PREDICTED: uncharacterized protein LOC102603395 isoform X1 [Solanum tuberosum]
PGSC0003DMG400000418	grey60	gi|565364838|ref|XP_006349125.1|	6.29773e-170	291/291(100.00)	601	PREDICTED: zinc finger protein ZAT5 [Solanum tuberosum]
PGSC0003DMG400000420	yellow	gi|565364671|ref|XP_006349042.1|	1.90783e-73	142/142(100.00)	278	PREDICTED: histone H2B.2 [Solanum tuberosum]	GO:0000786,GO:0003677,GO:0006334,GO:0005634,GO:0046982
PGSC0003DMG400000425	greenyellow	gi|299114997|dbj|BAJ09746.1|	0	455/455(100.00)	947	flavonoid 3&apos;,5&apos;-hydroxylase [Solanum tuberosum]	GO:0020037,GO:0016705,GO:0004497,GO:0005506,GO:0009055,GO:0055114
PGSC0003DMG400000433	blue	gi|565364722|ref|XP_006349067.1|	0	386/386(100.00)	804	PREDICTED: UDP-D-apiose/UDP-D-xylose synthase 2 [Solanum tuberosum]
PGSC0003DMG400000443	blue	gi|971553285|ref|XP_015164924.1|	2.22089e-172	296/296(100.00)	608	PREDICTED: uncharacterized protein LOC107060903 [Solanum tuberosum]
PGSC0003DMG400000444	darkolivegreen	gi|565364592|ref|XP_006349005.1|	0	652/652(100.00)	1342	PREDICTED: heat shock cognate 70 kDa protein-like [Solanum tuberosum]	GO:0005524,GO:0006950
PGSC0003DMG400000456	greenyellow	gi|565364666|ref|XP_006349040.1|	5.61009e-106	192/192(100.00)	387	PREDICTED: 50S ribosomal protein L9, chloroplastic [Solanum tuberosum]	GO:0005840,GO:0003735,GO:0006412
PGSC0003DMG400000464	blue	gi|565364716|ref|XP_006349064.1|	1.85627e-74	138/138(100.00)	281	PREDICTED: uncharacterized protein LOC102586282 [Solanum tuberosum]
PGSC0003DMG400000468	green	gi|565364736|ref|XP_006349074.1|	0	453/453(100.00)	924	PREDICTED: GABA transporter 1-like [Solanum tuberosum]
PGSC0003DMG400000476	darkgreen	gi|1026094831|ref|XP_016546638.1|	4.36018e-99	176/192(91.67)	364	PREDICTED: uncharacterized protein At1g08160 [Capsicum annuum]
PGSC0003DMG400000484	blue	gi|565342901|ref|XP_006338579.1|	0	397/397(100.00)	808	PREDICTED: phosphoenolpyruvate/phosphate translocator 2, chloroplastic-like [Solanum tuberosum]
PGSC0003DMG400000496	green	gi|568313040|ref|NP_001274827.1|	0	360/362(99.45)	754	formate dehydrogenase, mitochondrial precursor [Solanum tuberosum]	GO:0009611,GO:0051287,GO:0008863,GO:0016616,GO:0009507,GO:0009579,GO:0005739,GO:0055114
PGSC0003DMG400000501	turquoise	gi|565342833|ref|XP_006338545.1|	0	772/772(100.00)	1587	PREDICTED: potassium transporter 8-like [Solanum tuberosum]	GO:0015079,GO:0071805,GO:0016020
PGSC0003DMG400000503	yellow	gi|971535338|ref|XP_015163541.1|	9.36234e-85	153/153(100.00)	315	PREDICTED: uncharacterized protein LOC107060316 [Solanum tuberosum]
PGSC0003DMG400000505	green	gi|565342819|ref|XP_006338538.1|	0	639/639(100.00)	1329	PREDICTED: alpha-dioxygenase 1-like [Solanum tuberosum]	GO:0020037,GO:0004601,GO:0016702,GO:0055114,GO:0006979
PGSC0003DMG400000511	blue	gi|565342795|ref|XP_006338526.1|	0	328/328(100.00)	681	PREDICTED: peroxidase 63 [Solanum tuberosum]
PGSC0003DMG400000516	saddlebrown	gi|565342909|ref|XP_006338583.1|	0	977/977(100.00)	1990	PREDICTED: polyribonucleotide nucleotidyltransferase 2, mitochondrial [Solanum tuberosum]
PGSC0003DMG400000519	black	gi|568815647|ref|NP_001275613.1|	0	345/345(100.00)	717	glucan endo-1,3-beta-glucosidase, acidic isoform GI9-like precursor [Solanum tuberosum]	GO:0004553,GO:0005576,GO:0008152
PGSC0003DMG400000520	brown	gi|970009067|ref|XP_015065397.1|	1.57876e-103	202/233(86.70)	379	PREDICTED: uncharacterized protein LOC107010632 [Solanum pennellii]
PGSC0003DMG400000521	yellowgreen	gi|565342877|ref|XP_006338567.1|	0	360/360(100.00)	748	PREDICTED: tetraketide alpha-pyrone reductase 1 [Solanum tuberosum]
PGSC0003DMG400000523	brown	gi|565342859|ref|XP_006338558.1|	0	716/716(100.00)	1479	PREDICTED: tetratricopeptide repeat protein 28-like [Solanum tuberosum]
PGSC0003DMG400000537	lightcyan	gi|565361639|ref|XP_006347562.1|	0	874/874(100.00)	1813	PREDICTED: uncharacterized protein LOC102603842 isoform X1 [Solanum tuberosum]
PGSC0003DMG400000538	yellow	gi|565404003|ref|XP_006367440.1|	0	465/465(100.00)	965	PREDICTED: serine/threonine-protein kinase AtPK2/AtPK19-like [Solanum tuberosum]
PGSC0003DMG400000540	yellow	gi|565361632|ref|XP_006347559.1|	0	453/453(100.00)	946	PREDICTED: cell division cycle 20.2, cofactor of APC complex-like [Solanum tuberosum]	GO:0051301
PGSC0003DMG400000546	cyan	gi|565361603|ref|XP_006347545.1|	5.79486e-60	118/118(100.00)	233	PREDICTED: ribonuclease Y-like [Solanum tuberosum]
PGSC0003DMG400000547	cyan	gi|565361601|ref|XP_006347544.1|	4.99414e-57	112/112(100.00)	223	PREDICTED: uncharacterized protein LOC102598055 [Solanum tuberosum]
PGSC0003DMG400000556	brown	gi|565361571|ref|XP_006347529.1|	1.50374e-171	306/306(100.00)	606	PREDICTED: neurofilament medium polypeptide-like [Solanum tuberosum]
PGSC0003DMG400000557	yellowgreen	gi|565361569|ref|XP_006347528.1|	3.17087e-73	132/132(100.00)	277	PREDICTED: uncharacterized protein LOC102593133 [Solanum tuberosum]
PGSC0003DMG400000568	black	gi|565361630|ref|XP_006347558.1|	2.72971e-119	210/210(100.00)	431	PREDICTED: uncharacterized protein LOC102602370 [Solanum tuberosum]
PGSC0003DMG400000569	greenyellow	gi|565361628|ref|XP_006347557.1|	1.01611e-157	278/278(100.00)	560	PREDICTED: uncharacterized protein LOC102602042 [Solanum tuberosum]	GO:0010114,GO:0006098,GO:0006364,GO:0009941,GO:0009637,GO:0009657,GO:0009535,GO:0010207,GO:0010218,GO:0005506
PGSC0003DMG400000578	lightcyan	gi|565361579|ref|XP_006347533.1|	0	663/663(100.00)	1369	PREDICTED: L-type lectin-domain containing receptor kinase VIII.1-like [Solanum tuberosum]
PGSC0003DMG400000581	yellow	gi|565361557|ref|XP_006347522.1|	1.0177e-84	153/153(100.00)	315	PREDICTED: uncharacterized protein LOC102591225 [Solanum tuberosum]
PGSC0003DMG400000582	brown	gi|565361554|ref|XP_006347521.1|	0	337/337(100.00)	704	PREDICTED: naringenin,2-oxoglutarate 3-dioxygenase-like [Solanum tuberosum]	GO:0055114,GO:0016706
PGSC0003DMG400000591	turquoise
PGSC0003DMG400000601	brown	gi|565393291|ref|XP_006362314.1|	0	1107/1107(100.00)	2288	PREDICTED: uncharacterized protein LOC102578724 [Solanum tuberosum]
PGSC0003DMG400000606	turquoise	gi|565397218|ref|XP_006364197.1|	0	371/371(100.00)	764	PREDICTED: F-box protein At5g49610-like [Solanum tuberosum]
PGSC0003DMG400000608	blue	gi|565397222|ref|XP_006364199.1|	0	449/449(100.00)	924	PREDICTED: probable polygalacturonase At1g80170 [Solanum tuberosum]	GO:0005576,GO:0004650,GO:0005975
PGSC0003DMG400000619	turquoise	gi|971580773|ref|XP_006364215.2|	0	341/341(100.00)	698	PREDICTED: methyl-CpG-binding domain-containing protein 11-like isoform X1 [Solanum tuberosum]
PGSC0003DMG400000622	blue	gi|565397274|ref|XP_006364224.1|	1.86904e-176	302/302(100.00)	622	PREDICTED: uncharacterized protein LOC102603139 [Solanum tuberosum]
PGSC0003DMG400000628	darkolivegreen	gi|565397210|ref|XP_006364193.1|	1.57615e-83	164/164(100.00)	312	PREDICTED: late embryogenesis abundant protein 2-like [Solanum tuberosum]
PGSC0003DMG400000634	turquoise	gi|565397236|ref|XP_006364206.1|	3.04773e-79	147/147(100.00)	297	PREDICTED: uncharacterized protein LOC102596407 [Solanum tuberosum]
PGSC0003DMG400000637	lightcyan	gi|565397262|ref|XP_006364218.1|	9.11539e-120	211/211(100.00)	433	PREDICTED: protein LURP-one-related 5 [Solanum tuberosum]
PGSC0003DMG400000644	black	gi|970017235|ref|XP_015069745.1|	0	690/747(92.37)	1367	PREDICTED: uncharacterized protein LOC107014377 isoform X1 [Solanum pennellii]
PGSC0003DMG400000645	paleturquoise	gi|1026069889|ref|XP_016579383.1|	1.16432e-08	30/52(57.69)	63	PREDICTED: chitin-binding lectin 1-like [Capsicum annuum]
PGSC0003DMG400000665	black	gi|565358765|ref|XP_006346196.1|	1.0006e-51	99/99(100.00)	206	PREDICTED: small ubiquitin-related modifier 2-like [Solanum tuberosum]
PGSC0003DMG400000667	turquoise	gi|1026010396|ref|XP_016556906.1|	1.18497e-77	154/222(69.37)	292	PREDICTED: probable glutathione S-transferase parA [Capsicum annuum]
PGSC0003DMG400000678	plum1
PGSC0003DMG400000685	blue	gi|971569612|ref|XP_006357973.2|	0	356/356(100.00)	743	PREDICTED: GDSL esterase/lipase At2g04570-like [Solanum tuberosum]
PGSC0003DMG400000689	blue	gi|565383320|ref|XP_006357966.1|	0	468/468(100.00)	970	PREDICTED: glucan endo-1,3-beta-glucosidase 12-like isoform X1 [Solanum tuberosum]
PGSC0003DMG400000711	blue	gi|565399134|ref|XP_006365113.1|	0	442/442(100.00)	928	PREDICTED: transcription factor HBI1-like [Solanum tuberosum]
PGSC0003DMG400000718	lightgreen	gi|565399152|ref|XP_006365122.1|	4.72766e-133	234/234(100.00)	477	PREDICTED: uncharacterized protein LOC102592319 [Solanum tuberosum]
PGSC0003DMG400000719	lightyellow	gi|565399162|ref|XP_006365127.1|	0	574/574(100.00)	1194	PREDICTED: phosphatidylinositol/phosphatidylcholine transfer protein SFH12-like [Solanum tuberosum]
PGSC0003DMG400000725	darkorange	gi|565399106|ref|XP_006365099.1|	2.35615e-180	309/309(100.00)	635	PREDICTED: uncharacterized protein At1g01500-like [Solanum tuberosum]
PGSC0003DMG400000731	yellowgreen	gi|565399136|ref|XP_006365114.1|	4.0558e-78	144/145(99.31)	294	PREDICTED: uncharacterized protein LOC102589528 [Solanum tuberosum]
PGSC0003DMG400000732	green	gi|971582535|ref|XP_015159783.1|	1.61047e-146	257/263(97.72)	523	PREDICTED: putative aminoacrylate hydrolase RutD [Solanum tuberosum]
PGSC0003DMG400000733	yellow	gi|565399140|ref|XP_006365116.1|	4.75594e-169	293/293(100.00)	598	PREDICTED: syntaxin-112-like [Solanum tuberosum]
PGSC0003DMG400000735	darkorange	gi|565399148|ref|XP_006365120.1|	0	527/527(100.00)	1090	PREDICTED: glucose-1-phosphate adenylyltransferase large subunit 1 [Solanum tuberosum]	GO:0009501,GO:0005524,GO:0019252,GO:0009507,GO:0008878,GO:0005978
PGSC0003DMG400000744	grey60	gi|565388966|ref|XP_006360237.1|	0	492/492(100.00)	1002	PREDICTED: geraniol 8-hydroxylase-like [Solanum tuberosum]
PGSC0003DMG400000755	turquoise	gi|565388978|ref|XP_006360243.1|	8.94363e-154	262/262(100.00)	546	PREDICTED: salicylic acid-binding protein 2-like [Solanum tuberosum]	GO:0009862,GO:0016298,GO:0008152,GO:0080031
PGSC0003DMG400000761	blue	gi|565388956|ref|XP_006360232.1|	0	539/539(100.00)	1111	PREDICTED: L-ascorbate oxidase homolog [Solanum tuberosum]
PGSC0003DMG400000766	green	gi|565388948|ref|XP_006360228.1|	0	420/420(100.00)	856	PREDICTED: patatin-like protein 1 [Solanum tuberosum]
PGSC0003DMG400000767	greenyellow	gi|565388934|ref|XP_006360221.1|	2.40942e-153	266/266(100.00)	545	PREDICTED: diacetyl reductase [(S)-acetoin forming]-like [Solanum tuberosum]
PGSC0003DMG400000771	grey60	gi|565394318|ref|XP_006362807.1|	7.34106e-156	276/276(100.00)	554	PREDICTED: protein MKS1-like [Solanum tuberosum]
PGSC0003DMG400000776	paleturquoise	gi|565394343|ref|XP_006362818.1|	0	464/464(100.00)	700	PREDICTED: extensin-1-like isoform X1 [Solanum tuberosum]	GO:0005199,GO:0009664
PGSC0003DMG400000783	green	gi|565394338|ref|XP_006362817.1|	5.49048e-174	439/439(100.00)	615	PREDICTED: extensin-2-like [Solanum tuberosum]	GO:0005199,GO:0009664
PGSC0003DMG400000785	black	gi|565394351|ref|XP_006362822.1|	0	487/487(100.00)	1017	PREDICTED: serine decarboxylase-like [Solanum tuberosum]
PGSC0003DMG400000791	grey60	gi|565394330|ref|XP_006362813.1|	0	418/418(100.00)	852	PREDICTED: U-box domain-containing protein 28-like [Solanum tuberosum]	GO:0004842,GO:0000151,GO:0016567
PGSC0003DMG400000794	darkorange	gi|565394373|ref|XP_006362833.1|	3.51058e-146	341/341(100.00)	522	PREDICTED: extensin-1-like isoform X2 [Solanum tuberosum]
PGSC0003DMG400000799	black	gi|565394355|ref|XP_006362824.1|	0	340/340(100.00)	694	PREDICTED: transcription factor VIP1 [Solanum tuberosum]	GO:0003700,GO:0043565,GO:0006355
PGSC0003DMG400000807	yellow	gi|565393737|ref|XP_006362527.1|	0	454/454(100.00)	931	PREDICTED: aspartic proteinase nepenthesin-1 [Solanum tuberosum]
PGSC0003DMG400000811	grey60	gi|565393753|ref|XP_006362535.1|	0	398/398(100.00)	825	PREDICTED: AP2/ERF and B3 domain-containing transcription factor RAV1 [Solanum tuberosum]	GO:0003700,GO:0003677,GO:0005634,GO:0006355
PGSC0003DMG400000830	brown	gi|723698102|ref|XP_010320784.1|	1.06591e-43	102/115(88.70)	179	PREDICTED: CLAVATA3/ESR (CLE)-related protein 13-like [Solanum lycopersicum]
PGSC0003DMG400000863	grey60	gi|565396679|ref|XP_006363937.1|	2.10514e-141	242/242(100.00)	505	PREDICTED: homeobox-leucine zipper protein ATHB-13 [Solanum tuberosum]
PGSC0003DMG400000879	yellowgreen	gi|971558390|ref|XP_006351917.2|	0	671/671(100.00)	1384	PREDICTED: ABC transporter G family member 25 [Solanum tuberosum]	GO:0042626,GO:0006200,GO:0005524,GO:0009737,GO:0080168,GO:0005886
PGSC0003DMG400000894	purple	gi|565370601|ref|XP_006351908.1|	0	420/420(100.00)	865	PREDICTED: probable L-ascorbate peroxidase 6, chloroplastic [Solanum tuberosum]	GO:0020037,GO:0055114,GO:0009507,GO:0016688,GO:0006979
PGSC0003DMG400000897	darkgreen	gi|565370587|ref|XP_006351901.1|	0	413/413(100.00)	823	PREDICTED: lysM domain-containing GPI-anchored protein 1-like [Solanum tuberosum]	GO:0046658,GO:0016998
PGSC0003DMG400000908	yellow	gi|971558298|ref|XP_015166161.1|	0	321/322(99.69)	657	PREDICTED: E3 ubiquitin-protein ligase RING1-like [Solanum tuberosum]
PGSC0003DMG400000910	blue	gi|565370571|ref|XP_006351893.1|	8.88601e-133	230/230(100.00)	477	PREDICTED: ethylene-responsive transcription factor ERF014 [Solanum tuberosum]
PGSC0003DMG400000912	green	gi|565370573|ref|XP_006351894.1|	9.78155e-120	210/210(100.00)	433	PREDICTED: transmembrane emp24 domain-containing protein p24delta3-like [Solanum tuberosum]
PGSC0003DMG400000922	turquoise	gi|565402303|ref|XP_006366621.1|	1.12655e-125	216/216(100.00)	452	PREDICTED: uncharacterized protein LOC102600799 [Solanum tuberosum]
PGSC0003DMG400000926	green	gi|568214772|ref|NP_001274949.1|	1.07755e-147	260/280(92.86)	526	oxygen-evolving enhancer protein 2, chloroplastic precursor [Solanum tuberosum]	GO:0019898,GO:0005509,GO:0015979,GO:0009535,GO:0009654
PGSC0003DMG400000929	yellow	gi|971585248|ref|XP_015160469.1|	0	361/397(90.93)	724	PREDICTED: protein JASON-like [Solanum tuberosum]
PGSC0003DMG400000930	lightcyan	gi|565402305|ref|XP_006366622.1|	7.68389e-151	267/267(100.00)	537	PREDICTED: transmembrane protein 56-like [Solanum tuberosum]
PGSC0003DMG400000941	turquoise
PGSC0003DMG400000951	green	gi|565378863|ref|XP_006355865.1|	2.41337e-171	292/292(100.00)	605	PREDICTED: uncharacterized isomerase BH0283-like isoform X1 [Solanum tuberosum]
PGSC0003DMG400000963	blue	gi|565377635|ref|XP_006355277.1|	0	482/482(100.00)	984	PREDICTED: U-box domain-containing protein 12-like [Solanum tuberosum]
PGSC0003DMG400000980	lightcyan	gi|972779612|ref|NP_001305576.1|	0	375/377(99.47)	779	aspartate carbamoyltransferase, chloroplastic [Solanum tuberosum]	GO:0005829,GO:0006164,GO:0009220,GO:0006520,GO:0004070,GO:0009570,GO:0006207,GO:0016597
PGSC0003DMG400000984	paleturquoise	gi|565368621|ref|XP_006350941.1|	3.39968e-155	273/273(100.00)	551	PREDICTED: very-long-chain enoyl-CoA reductase-like [Solanum tuberosum]
PGSC0003DMG400000985	turquoise	gi|565368623|ref|XP_006350942.1|	9.74466e-147	261/261(100.00)	523	PREDICTED: steroid 5-alpha-reductase DET2-like [Solanum tuberosum]
PGSC0003DMG400000987	green	gi|1024058633|gb|KZV55251.1|	4.03248e-17	41/65(63.08)	91	hypothetical protein F511_06728 [Dorcoceras hygrometricum]
PGSC0003DMG400000997	darkturquoise	gi|565368625|ref|XP_006350943.1|	0	364/364(100.00)	743	PREDICTED: GDSL esterase/lipase At5g33370-like [Solanum tuberosum]	GO:0006629,GO:0004091
PGSC0003DMG400000999	yellow	gi|971556743|ref|XP_015165748.1|	0	1081/1081(100.00)	2230	PREDICTED: uncharacterized protein LOC102601165 [Solanum tuberosum]
PGSC0003DMG400001003	blue	gi|565374095|ref|XP_006353599.1|	8.23193e-60	112/112(100.00)	233	PREDICTED: cytochrome c [Solanum tuberosum]	GO:0005758,GO:0070469,GO:0009055,GO:0005506,GO:0020037,GO:0022900
PGSC0003DMG400001006	green	gi|971561187|ref|XP_015166878.1|	0	948/948(100.00)	1986	PREDICTED: non-lysosomal glucosylceramidase isoform X1 [Solanum tuberosum]
PGSC0003DMG400001014	paleturquoise	gi|1029100275|ref|XP_016709475.1|	0	379/415(91.33)	744	PREDICTED: ATP synthase subunit beta, chloroplastic-like [Gossypium hirsutum]	GO:0046961,GO:0046933,GO:0015991,GO:0045261,GO:0015986,GO:0005524
PGSC0003DMG400001016	black	gi|698457069|ref|XP_009780759.1|	0	817/1243(65.73)	1490	PREDICTED: probable LRR receptor-like serine/threonine-protein kinase At3g47570 [Nicotiana sylvestris]
PGSC0003DMG400001031	brown	gi|565395254|ref|XP_006363258.1|	0	434/434(100.00)	905	PREDICTED: COBRA-like protein 4 [Solanum tuberosum]
PGSC0003DMG400001038	darkgreen	gi|565401069|ref|XP_006366038.1|	2.74186e-125	221/221(100.00)	452	PREDICTED: early nodulin-like protein 3 [Solanum tuberosum]
PGSC0003DMG400001059	green	gi|565402806|ref|XP_006366861.1|	0	809/809(100.00)	1675	PREDICTED: G-type lectin S-receptor-like serine/threonine-protein kinase CES101 [Solanum tuberosum]
PGSC0003DMG400001060	grey60	gi|565402810|ref|XP_006366863.1|	0	547/547(100.00)	1135	PREDICTED: cytochrome P450 734A1-like [Solanum tuberosum]	GO:0016131,GO:0009055,GO:0005506,GO:0020037,GO:0009733,GO:0016705,GO:0008395,GO:0019825,GO:0009416,GO:0055114
PGSC0003DMG400001077	yellow	gi|970038528|ref|XP_015080604.1|	0	631/647(97.53)	1268	PREDICTED: condensin complex subunit 2 [Solanum pennellii]	GO:0007049,GO:0006996
PGSC0003DMG400001078	lightgreen	gi|568214285|ref|NP_001275329.1|	0	478/480(99.58)	974	fatty acid hydroperoxide lyase [Solanum tuberosum]	GO:0009684,GO:0006631,GO:0055114,GO:0016829,GO:0009941,GO:0016705,GO:0009055,GO:0004497,GO:0006569,GO:0020037,GO:0005506
PGSC0003DMG400001089	green	gi|1025133441|ref|XP_016465152.1|	2.51864e-36	83/119(69.75)	154	PREDICTED: uncharacterized protein LOC107788025 [Nicotiana tabacum]
PGSC0003DMG400001094	green	gi|460412168|ref|XP_004251474.1|	0	353/378(93.39)	727	PREDICTED: probable protein phosphatase 2C 55 [Solanum lycopersicum]
PGSC0003DMG400001097	saddlebrown	gi|565404203|ref|XP_006367538.1|	8.74063e-82	146/146(100.00)	305	PREDICTED: uncharacterized protein LOC102598163 [Solanum tuberosum]
PGSC0003DMG400001118	yellow	gi|565364868|ref|XP_006349140.1|	0	521/521(100.00)	1068	PREDICTED: protein S-acyltransferase 18 [Solanum tuberosum]
PGSC0003DMG400001119	darkgreen	gi|1026100734|ref|XP_016549484.1|	8.02966e-76	141/145(97.24)	286	PREDICTED: uncharacterized protein LOC107849419 [Capsicum annuum]	GO:0000786,GO:0003677,GO:0006334,GO:0005634,GO:0046982
PGSC0003DMG400001122	yellow	gi|565365084|ref|XP_006349247.1|	0	792/792(100.00)	1637	PREDICTED: uncharacterized protein LOC102590883 isoform X1 [Solanum tuberosum]
PGSC0003DMG400001127	yellow	gi|565371041|ref|XP_006352120.1|	5.80802e-90	193/193(100.00)	333	PREDICTED: histone H1-like [Solanum tuberosum]	GO:0043229
PGSC0003DMG400001130	purple	gi|971558743|ref|XP_015166269.1|	8.54311e-59	110/110(100.00)	229	PREDICTED: phosphatidate cytidylyltransferase 1-like [Solanum tuberosum]
PGSC0003DMG400001144	grey60	gi|565346334|ref|XP_006340220.1|	0	504/504(100.00)	1040	PREDICTED: cytochrome P450 71A1-like [Solanum tuberosum]
PGSC0003DMG400001147	green	gi|565346321|ref|XP_006340214.1|	0	733/733(100.00)	1524	PREDICTED: P-loop NTPase domain-containing protein LPA1 homolog 2 [Solanum tuberosum]
PGSC0003DMG400001161	green	gi|565401515|ref|XP_006366244.1|	0	650/650(100.00)	1341	PREDICTED: transcription factor MYC4-like [Solanum tuberosum]	GO:0046983
PGSC0003DMG400001172	yellowgreen	gi|971549714|ref|XP_006346845.2|	3.39481e-84	152/152(100.00)	313	PREDICTED: uncharacterized protein LOC102578201 [Solanum tuberosum]
PGSC0003DMG400001174	cyan	gi|565360148|ref|XP_006346835.1|	2.19518e-61	116/116(100.00)	238	PREDICTED: protein TIFY 5A-like [Solanum tuberosum]
PGSC0003DMG400001178	cyan	gi|565360151|ref|XP_006346836.1|	4.55011e-55	106/106(100.00)	217	PREDICTED: protein TIFY 5A-like [Solanum tuberosum]
PGSC0003DMG400001182	turquoise	gi|565342258|ref|XP_006338276.1|	1.33864e-126	220/220(100.00)	456	PREDICTED: E3 ubiquitin-protein ligase RNF185-like [Solanum tuberosum]	GO:0008270
PGSC0003DMG400001183	brown	gi|971546012|ref|XP_006344827.2|	0	363/363(100.00)	752	PREDICTED: probable galacturonosyltransferase-like 1 [Solanum tuberosum]
PGSC0003DMG400001184	lightcyan	gi|565355935|ref|XP_006344830.1|	0	721/721(100.00)	1496	PREDICTED: pentatricopeptide repeat-containing protein At2g33680 [Solanum tuberosum]
PGSC0003DMG400001190	lightcyan	gi|565375567|ref|XP_006354295.1|	0	620/620(100.00)	1254	PREDICTED: pumilio homolog 24 [Solanum tuberosum]	GO:0071702,GO:0006913,GO:0033036
PGSC0003DMG400001191	lightcyan	gi|565403771|ref|XP_006367329.1|	0	626/626(100.00)	1209	PREDICTED: nucleolin 1 [Solanum tuberosum]	GO:0097159,GO:1901363
PGSC0003DMG400001195	green
PGSC0003DMG400001223	black	gi|971581860|ref|XP_015159594.1|	3.37904e-178	298/298(100.00)	628	PREDICTED: transcription factor JUNGBRUNNEN 1-like [Solanum tuberosum]
PGSC0003DMG400001227	darkgreen	gi|565398062|ref|XP_006364599.1|	1.70657e-55	104/104(100.00)	218	PREDICTED: gibberellin-regulated protein 6 [Solanum tuberosum]
PGSC0003DMG400001228	green	gi|970037270|ref|XP_015079983.1|	4.85114e-73	132/135(97.78)	276	PREDICTED: cytochrome b5-like [Solanum pennellii]	GO:0005789,GO:0046872,GO:0020037,GO:0016021,GO:0022900
PGSC0003DMG400001233	purple	gi|565341639|ref|XP_006337988.1|	0	411/411(100.00)	840	PREDICTED: 30S ribosomal protein S1, chloroplastic-like [Solanum tuberosum]	GO:0006098,GO:0016020,GO:0019288,GO:0009902,GO:0015995,GO:0009773,GO:0009570,GO:0009579,GO:0003723,GO:0006364,GO:0010027
PGSC0003DMG400001247	green	gi|565349508|ref|XP_006341735.1|	8.27582e-139	242/242(100.00)	496	PREDICTED: adenylate kinase 4 [Solanum tuberosum]	GO:0005507,GO:0046939,GO:0004017,GO:0005739,GO:0005524,GO:0046686,GO:0006163,GO:0005886
PGSC0003DMG400001249	darkorange	gi|971587518|ref|XP_006367750.2|	0	318/318(100.00)	664	PREDICTED: probable 2-oxoglutarate-dependent dioxygenase AOP1 [Solanum tuberosum]
PGSC0003DMG400001251	green	gi|970062103|ref|XP_015057936.1|	0	428/447(95.75)	876	PREDICTED: beta-amyrin 28-oxidase-like [Solanum pennellii]	GO:0020037,GO:0016705,GO:0004497,GO:0005506,GO:0009055,GO:0055114
PGSC0003DMG400001252	blue	gi|565375497|ref|XP_006354265.1|	0	364/364(100.00)	739	PREDICTED: DNA-damage-repair/toleration protein DRT100-like [Solanum tuberosum]
PGSC0003DMG400001272	black	gi|728821301|gb|KHG04267.1|	3.85538e-103	180/181(99.45)	377	ADP-ribosylation factor [Gossypium arboreum]	GO:0005525,GO:0005622,GO:0006499,GO:0016004,GO:0007264
PGSC0003DMG400001274	green	gi|460406207|ref|XP_004248559.1|	2.25486e-65	120/138(86.96)	251	PREDICTED: auxin-induced protein 15A-like [Solanum lycopersicum]
PGSC0003DMG400001287	green	gi|970022095|ref|XP_015072324.1|	2.04609e-99	180/188(95.74)	365	PREDICTED: glutamate decarboxylase 4 [Solanum pennellii]	GO:0030170,GO:0006536,GO:0016491,GO:0004351,GO:0055114
PGSC0003DMG400001291	yellow	gi|565405004|ref|XP_006367908.1|	0	796/796(100.00)	1602	PREDICTED: uncharacterized protein LOC102600037 [Solanum tuberosum]
PGSC0003DMG400001307	green	gi|565342723|ref|XP_006338490.1|	0	690/720(95.83)	1396	PREDICTED: uncharacterized protein LOC102597578 [Solanum tuberosum]
PGSC0003DMG400001313	green	gi|565342694|ref|XP_006338477.1|	2.52428e-158	269/269(100.00)	561	PREDICTED: plant cysteine oxidase 2 [Solanum tuberosum]	GO:0047800,GO:0055114
PGSC0003DMG400001317	yellow	gi|565342684|ref|XP_006338472.1|	0	357/357(100.00)	731	PREDICTED: aldose 1-epimerase-like isoform X4 [Solanum tuberosum]	GO:0030246,GO:0019318,GO:0004034
PGSC0003DMG400001319	green	gi|565342668|ref|XP_006338464.1|	0	419/419(100.00)	860	PREDICTED: uncharacterized protein At3g28850 [Solanum tuberosum]
PGSC0003DMG400001320	yellow	gi|460372829|ref|XP_004232226.1|	0	450/450(100.00)	939	PREDICTED: tubulin alpha chain-like [Solanum lycopersicum]	GO:0005874,GO:0051258,GO:0006184,GO:0007017,GO:0003924,GO:0005200,GO:0005737,GO:0005525
PGSC0003DMG400001325	blue	gi|565342638|ref|XP_006338450.1|	5.11876e-176	297/297(100.00)	621	PREDICTED: myb-related protein 306-like [Solanum tuberosum]
PGSC0003DMG400001326	yellow	gi|565342634|ref|XP_006338448.1|	0	456/456(100.00)	940	PREDICTED: uncharacterized protein LOC102583446 [Solanum tuberosum]
PGSC0003DMG400001330	turquoise	gi|565342626|ref|XP_006338444.1|	0	463/469(98.72)	969	PREDICTED: cyclic dof factor 2-like [Solanum tuberosum]
PGSC0003DMG400001333	green	gi|565342624|ref|XP_006338443.1|	6.19336e-103	187/187(100.00)	376	PREDICTED: probable calcium-binding protein CML45 [Solanum tuberosum]
PGSC0003DMG400001335	blue	gi|565342616|ref|XP_006338439.1|	0	541/541(100.00)	1097	PREDICTED: KH domain-containing protein At4g18375-like isoform X2 [Solanum tuberosum]
PGSC0003DMG400001337	black	gi|565342610|ref|XP_006338436.1|	3.11424e-97	179/179(100.00)	357	PREDICTED: casparian strip membrane protein 3-like [Solanum tuberosum]	GO:0044763,GO:0016020,GO:0016043,GO:0071944
PGSC0003DMG400001338	turquoise	gi|565342608|ref|XP_006338435.1|	0	323/323(100.00)	682	PREDICTED: NAC domain-containing protein 92 [Solanum tuberosum]	GO:0003677,GO:0006355
PGSC0003DMG400001342	turquoise	gi|565342573|ref|XP_006338419.1|	0	716/716(100.00)	1456	PREDICTED: CSC1-like protein HYP1 isoform X1 [Solanum tuberosum]
PGSC0003DMG400001358	yellow	gi|565342466|ref|XP_006338366.1|	6.59732e-68	129/129(100.00)	259	PREDICTED: uncharacterized protein LOC102585644 [Solanum tuberosum]
PGSC0003DMG400001364	blue	gi|565342417|ref|XP_006338353.1|	1.79627e-56	110/110(100.00)	221	PREDICTED: protein SPIRAL1-like 1 [Solanum tuberosum]
PGSC0003DMG400001366	brown	gi|565342411|ref|XP_006338350.1|	1.00247e-25	67/113(59.29)	119	PREDICTED: uncharacterized protein LOC102606345 [Solanum tuberosum]
PGSC0003DMG400001367	blue	gi|565342411|ref|XP_006338350.1|	1.87554e-58	113/113(100.00)	228	PREDICTED: uncharacterized protein LOC102606345 [Solanum tuberosum]
PGSC0003DMG400001372	green
PGSC0003DMG400001373	yellow	gi|565342395|ref|XP_006338342.1|	0	367/367(100.00)	768	PREDICTED: PI-PLC X domain-containing protein At5g67130 isoform X1 [Solanum tuberosum]
PGSC0003DMG400001377	grey60	gi|565342383|ref|XP_006338336.1|	6.43081e-143	246/246(100.00)	510	PREDICTED: developmental protein SEPALLATA 1 isoform X2 [Solanum tuberosum]	GO:0003700,GO:0003677,GO:0046983,GO:0005634,GO:0006355
PGSC0003DMG400001393	black	gi|565342773|ref|XP_006338515.1|	0	534/534(100.00)	1099	PREDICTED: protein NRT1/ PTR FAMILY 5.8 [Solanum tuberosum]
PGSC0003DMG400001395	green	gi|970050102|ref|XP_015086569.1|	8.82861e-51	108/145(74.48)	202	PREDICTED: uncharacterized protein At1g04910-like [Solanum pennellii]
PGSC0003DMG400001396	grey60	gi|565342757|ref|XP_006338507.1|	0	365/365(100.00)	756	PREDICTED: probable galacturonosyltransferase-like 10 [Solanum tuberosum]	GO:0016757
PGSC0003DMG400001399	turquoise	gi|565342747|ref|XP_006338502.1|	0	512/512(100.00)	1061	PREDICTED: paired amphipathic helix protein Sin3-like 2 [Solanum tuberosum]
PGSC0003DMG400001402	green	gi|565342739|ref|XP_006338498.1|	0	553/553(100.00)	1150	PREDICTED: uncharacterized protein LOC102600189 [Solanum tuberosum]
PGSC0003DMG400001417	blue	gi|565342670|ref|XP_006338465.1|	2.18154e-176	300/300(100.00)	622	PREDICTED: homeobox-leucine zipper protein HAT7-like isoform X1 [Solanum tuberosum]
PGSC0003DMG400001418	blue	gi|565352441|ref|XP_006343153.1|	1.02029e-46	96/96(100.00)	189	PREDICTED: transcription factor PRE1-like [Solanum tuberosum]
PGSC0003DMG400001423	yellowgreen	gi|565342630|ref|XP_006338446.1|	0	310/310(100.00)	650	PREDICTED: DCN1-like protein 2 [Solanum tuberosum]
PGSC0003DMG400001424	turquoise	gi|565342628|ref|XP_006338445.1|	7.66308e-126	223/223(100.00)	453	PREDICTED: uncharacterized protein At5g19025 [Solanum tuberosum]
PGSC0003DMG400001426	blue	gi|971534915|ref|XP_015162460.1|	1.62834e-136	239/239(100.00)	489	PREDICTED: expansin-A10 [Solanum tuberosum]	GO:0005576,GO:0016020,GO:0009831,GO:0009828,GO:0009826
PGSC0003DMG400001434	green	gi|972780035|ref|NP_001305593.1|	0	443/454(97.58)	924	probable WRKY transcription factor 3 [Solanum tuberosum]	GO:0003700,GO:0043565,GO:0006355
PGSC0003DMG400001437	darkgreen	gi|565342560|ref|XP_006338413.1|	5.50562e-101	176/176(100.00)	370	PREDICTED: lamin-like protein [Solanum tuberosum]	GO:0005507,GO:0009055
PGSC0003DMG400001438	green	gi|565342558|ref|XP_006338412.1|	0	320/320(100.00)	668	PREDICTED: chorismate mutase 1, chloroplastic [Solanum tuberosum]	GO:0046417,GO:0004106,GO:0009073
PGSC0003DMG400001444	blue	gi|565342506|ref|XP_006338386.1|	0	534/534(100.00)	1107	PREDICTED: probable galacturonosyltransferase 14 [Solanum tuberosum]
PGSC0003DMG400001448	blue	gi|565342502|ref|XP_006338384.1|	0	481/481(100.00)	996	PREDICTED: UDP-glucose 6-dehydrogenase 2 [Solanum tuberosum]
PGSC0003DMG400001452	lightcyan	gi|565342476|ref|XP_006338371.1|	0	440/440(100.00)	897	PREDICTED: ribosome biogenesis protein WDR12 homolog [Solanum tuberosum]
PGSC0003DMG400001459	blue	gi|565342458|ref|XP_006338362.1|	5.35085e-160	298/338(88.17)	569	PREDICTED: probable sugar phosphate/phosphate translocator At3g17430 [Solanum tuberosum]
PGSC0003DMG400001461	blue	gi|565342452|ref|XP_006338359.1|	0	378/378(100.00)	784	PREDICTED: ras GTPase-activating protein-binding protein 2-like isoform X1 [Solanum tuberosum]
PGSC0003DMG400001462	blue	gi|971534742|ref|XP_015162157.1|	0	945/945(100.00)	1942	PREDICTED: protein LONGIFOLIA 1 [Solanum tuberosum]
PGSC0003DMG400001465	brown	gi|565342399|ref|XP_006338344.1|	0	434/434(100.00)	905	PREDICTED: COBRA-like protein 4 [Solanum tuberosum]
PGSC0003DMG400001470	green	gi|565342358|ref|XP_006338325.1|	0	422/422(100.00)	879	PREDICTED: probable leucine-rich repeat receptor-like serine/threonine-protein kinase At5g15730 [Solanum tuberosum]	GO:0005524,GO:0000186,GO:0004709
PGSC0003DMG400001477	skyblue	gi|1026024222|ref|XP_016558500.1|	1.50087e-34	70/98(71.43)	149	PREDICTED: protein GLUTAMINE DUMPER 6-like [Capsicum annuum]
PGSC0003DMG400001478	skyblue	gi|697134990|ref|XP_009621543.1|	1.10815e-25	70/108(64.81)	119	PREDICTED: protein GLUTAMINE DUMPER 5-like [Nicotiana tomentosiformis]
PGSC0003DMG400001495	green	gi|565347762|ref|XP_006340891.1|	6.59693e-88	160/160(100.00)	326	PREDICTED: pathogenesis-related protein STH-2-like [Solanum tuberosum]	GO:0009607,GO:0006952
PGSC0003DMG400001504	royalblue	gi|565347732|ref|XP_006340876.1|	1.95889e-154	262/262(100.00)	549	PREDICTED: myb-related protein 305-like [Solanum tuberosum]
PGSC0003DMG400001508	yellowgreen	gi|565347897|ref|XP_006340957.1|	0	433/433(100.00)	877	PREDICTED: ammonium transporter 1 member 1, partial [Solanum tuberosum]	GO:0072488,GO:0016021,GO:0008519
PGSC0003DMG400001516	black	gi|565384774|ref|XP_006358298.1|	0	323/359(89.97)	650	PREDICTED: TBC1 domain family member 17-like [Solanum tuberosum]
PGSC0003DMG400001518	turquoise	gi|565347654|ref|XP_006340839.1|	0	1054/1054(100.00)	2166	PREDICTED: uncharacterized protein LOC102595164 isoform X1 [Solanum tuberosum]
PGSC0003DMG400001523	yellow	gi|565347632|ref|XP_006340828.1|	0	433/433(100.00)	907	PREDICTED: G2/mitotic-specific cyclin-2 [Solanum tuberosum]	GO:0000079,GO:0019901,GO:0005634,GO:0051301
PGSC0003DMG400001524	green	gi|565347630|ref|XP_006340827.1|	0	437/437(100.00)	915	PREDICTED: phosphoserine aminotransferase 2, chloroplastic [Solanum tuberosum]
PGSC0003DMG400001528	turquoise	gi|972778410|ref|NP_001305474.1|	6.23509e-145	248/252(98.41)	517	acidic endochitinase pcht28 precursor [Solanum tuberosum]	GO:0004568,GO:0005615,GO:0006032,GO:0006952,GO:0009607,GO:0000272,GO:0016998
PGSC0003DMG400001539	blue	gi|971539345|ref|XP_015161177.1|	5.70373e-155	271/271(100.00)	551	PREDICTED: uncharacterized protein LOC107059206 [Solanum tuberosum]
PGSC0003DMG400001543	blue	gi|565347590|ref|XP_006340807.1|	0	317/317(100.00)	640	PREDICTED: uncharacterized protein LOC102585003 [Solanum tuberosum]
PGSC0003DMG400001544	yellow	gi|565347586|ref|XP_006340805.1|	0	489/489(100.00)	1016	PREDICTED: uncharacterized protein LOC102584459 isoform X1 [Solanum tuberosum]
PGSC0003DMG400001546	green	gi|565347578|ref|XP_006340801.1|	0	483/483(100.00)	993	PREDICTED: F-box protein At2g17036 [Solanum tuberosum]
PGSC0003DMG400001549	turquoise	gi|565347772|ref|XP_006340896.1|	0	579/579(100.00)	1219	PREDICTED: beta-amylase 1, chloroplastic [Solanum tuberosum]	GO:0043169,GO:0016161,GO:0005983,GO:0005634,GO:0005829
PGSC0003DMG400001550	turquoise	gi|568214298|ref|NP_001275014.1|	1.40401e-82	149/155(96.13)	308	pathogenesis-related protein STH-2 [Solanum tuberosum]	GO:0009607,GO:0006952
PGSC0003DMG400001559	turquoise	gi|565347730|ref|XP_006340875.1|	0	585/585(100.00)	1193	PREDICTED: probable folate-biopterin transporter 8, chloroplastic [Solanum tuberosum]
PGSC0003DMG400001565	green	gi|565347668|ref|XP_006340846.1|	6.59804e-163	275/275(100.00)	577	PREDICTED: WUSCHEL-related homeobox 8 [Solanum tuberosum]
PGSC0003DMG400001573	turquoise	gi|565347622|ref|XP_006340823.1|	0	358/358(100.00)	739	PREDICTED: serine acetyltransferase 2-like isoform X1 [Solanum tuberosum]
PGSC0003DMG400001574	turquoise	gi|565347614|ref|XP_006340819.1|	0	374/374(100.00)	766	PREDICTED: protein STRICTOSIDINE SYNTHASE-LIKE 6-like [Solanum tuberosum]
PGSC0003DMG400001596	darkturquoise	gi|565387740|ref|XP_006359646.1|	0	568/568(100.00)	1184	PREDICTED: probable alkaline/neutral invertase B [Solanum tuberosum]
PGSC0003DMG400001604	grey60	gi|565387698|ref|XP_006359625.1|	1.8965e-52	100/100(100.00)	208	PREDICTED: auxin-responsive protein SAUR21-like [Solanum tuberosum]
PGSC0003DMG400001607	blue	gi|969999409|ref|XP_015082868.1|	1.17988e-42	95/139(68.35)	176	PREDICTED: auxin-responsive protein SAUR21-like [Solanum pennellii]
PGSC0003DMG400001613	purple	gi|969999409|ref|XP_015082868.1|	1.17988e-42	95/139(68.35)	176	PREDICTED: auxin-responsive protein SAUR21-like [Solanum pennellii]
PGSC0003DMG400001614	blue	gi|565387673|ref|XP_006359617.1|	4.65559e-53	101/101(100.00)	210	PREDICTED: auxin-induced protein 15A-like [Solanum tuberosum]
PGSC0003DMG400001615	blue	gi|565387669|ref|XP_006359615.1|	1.80673e-56	105/105(100.00)	221	PREDICTED: auxin-induced protein 15A-like [Solanum tuberosum]
PGSC0003DMG400001621	lightyellow	gi|565387783|ref|XP_006359667.1|	0	318/318(100.00)	664	PREDICTED: PI-PLC X-box domain-containing protein DDB_G0293730-like isoform X1 [Solanum tuberosum]
PGSC0003DMG400001622	skyblue3	gi|565387781|ref|XP_006359666.1|	0	323/323(100.00)	670	PREDICTED: PI-PLC X-box domain-containing protein DDB_G0293730-like [Solanum tuberosum]
PGSC0003DMG400001623	green	gi|565387775|ref|XP_006359663.1|	5.51134e-106	188/188(100.00)	387	PREDICTED: dirigent protein 1-like [Solanum tuberosum]
PGSC0003DMG400001624	green	gi|565387773|ref|XP_006359662.1|	5.59719e-101	183/183(100.00)	370	PREDICTED: dirigent protein 23-like [Solanum tuberosum]
PGSC0003DMG400001627	blue	gi|565387770|ref|XP_006359661.1|	0	317/317(100.00)	661	PREDICTED: uncharacterized protein LOC102587102 [Solanum tuberosum]
PGSC0003DMG400001634	lightcyan	gi|460370293|ref|XP_004230988.1|	5.6946e-60	124/130(95.38)	233	PREDICTED: uncharacterized protein LOC101250258 [Solanum lycopersicum]
PGSC0003DMG400001639	lightcyan	gi|565387724|ref|XP_006359638.1|	0	440/440(100.00)	899	PREDICTED: ribosome biogenesis protein WDR12 homolog [Solanum tuberosum]
PGSC0003DMG400001643	blue	gi|565371632|ref|XP_006352406.1|	6.69178e-39	77/85(90.59)	163	PREDICTED: auxin-responsive protein SAUR21-like [Solanum tuberosum]
PGSC0003DMG400001644	purple	gi|969999409|ref|XP_015082868.1|	1.17988e-42	95/139(68.35)	176	PREDICTED: auxin-responsive protein SAUR21-like [Solanum pennellii]
PGSC0003DMG400001647	blue	gi|565371638|ref|XP_006352409.1|	8.28198e-47	91/91(100.00)	189	PREDICTED: auxin-responsive protein SAUR21-like [Solanum tuberosum]
PGSC0003DMG400001648	blue	gi|565371638|ref|XP_006352409.1|	8.28198e-47	91/91(100.00)	189	PREDICTED: auxin-responsive protein SAUR21-like [Solanum tuberosum]
PGSC0003DMG400001662	yellowgreen	gi|565387643|ref|XP_006359602.1|	0	735/735(100.00)	1511	PREDICTED: arginine decarboxylase [Solanum tuberosum]	GO:0006527,GO:0008792,GO:0008295
PGSC0003DMG400001668	plum1	gi|565387669|ref|XP_006359615.1|	1.80673e-56	105/105(100.00)	221	PREDICTED: auxin-induced protein 15A-like [Solanum tuberosum]
PGSC0003DMG400001671	cyan	gi|565376229|ref|XP_006354610.1|	0	596/596(100.00)	1232	PREDICTED: protein NRT1/ PTR FAMILY 7.3-like [Solanum tuberosum]
PGSC0003DMG400001676	darkturquoise	gi|565376251|ref|XP_006354620.1|	0	621/623(99.68)	1295	PREDICTED: protein ECERIFERUM 1-like [Solanum tuberosum]
PGSC0003DMG400001692	turquoise	gi|565376329|ref|XP_006354658.1|	0	513/513(100.00)	1064	PREDICTED: cytochrome P450 714C2-like [Solanum tuberosum]
PGSC0003DMG400001697	purple	gi|971551629|ref|XP_015164519.1|	0	464/464(100.00)	952	PREDICTED: ankyrin repeat-containing protein At2g01680-like [Solanum tuberosum]
PGSC0003DMG400001700	green
PGSC0003DMG400001706	green	gi|1026038230|ref|XP_016565185.1|	5.91696e-62	122/150(81.33)	239	PREDICTED: RING-H2 finger protein ATL39-like [Capsicum annuum]	GO:0046872
PGSC0003DMG400001708	grey60	gi|971543810|ref|XP_015162523.1|	6.61565e-92	165/165(100.00)	339	PREDICTED: RING-H2 finger protein ATL56-like [Solanum tuberosum]
PGSC0003DMG400001735	royalblue	gi|565392159|ref|XP_006361774.1|	0	738/738(100.00)	1536	PREDICTED: pentatricopeptide repeat-containing protein At3g09650, chloroplastic [Solanum tuberosum]	GO:0003729,GO:0006397,GO:0019252,GO:0009570,GO:0000023
PGSC0003DMG400001737	yellow	gi|565392165|ref|XP_006361777.1|	0	1300/1344(96.73)	2603	PREDICTED: uncharacterized protein LOC102582351 [Solanum tuberosum]
PGSC0003DMG400001741	darkgreen	gi|565392200|ref|XP_006361794.1|	0	482/482(100.00)	992	PREDICTED: uncharacterized protein LOC102587347 isoform X2 [Solanum tuberosum]
PGSC0003DMG400001747	grey60	gi|971576383|ref|XP_006361805.2|	0	456/456(100.00)	952	PREDICTED: zinc finger protein JACKDAW-like isoform X1 [Solanum tuberosum]
PGSC0003DMG400001756	yellowgreen	gi|565392258|ref|XP_006361823.1|	7.32046e-90	159/159(100.00)	333	PREDICTED: toll/interleukin-1 receptor-like protein [Solanum tuberosum]
PGSC0003DMG400001765	green	gi|971576315|ref|XP_015170945.1|	0	376/376(100.00)	780	PREDICTED: F-box protein At2g26160-like [Solanum tuberosum]
PGSC0003DMG400001768	darkgreen	gi|565392186|ref|XP_006361787.1|	0	480/480(100.00)	974	PREDICTED: protein IQ-DOMAIN 1-like isoform X2 [Solanum tuberosum]
PGSC0003DMG400001771	saddlebrown	gi|971576361|ref|XP_015170960.1|	0	553/553(100.00)	1134	PREDICTED: DEAD-box ATP-dependent RNA helicase 57 isoform X1 [Solanum tuberosum]
PGSC0003DMG400001775	turquoise	gi|565392210|ref|XP_006361799.1|	0	542/542(100.00)	1123	PREDICTED: uncharacterized protein LOC102589403 [Solanum tuberosum]
PGSC0003DMG400001776	green	gi|565392240|ref|XP_006361814.1|	0	516/516(100.00)	1068	PREDICTED: uncharacterized protein LOC102593861 [Solanum tuberosum]
PGSC0003DMG400001788	lightcyan	gi|565376160|ref|XP_006354580.1|	7.82214e-76	144/144(100.00)	286	PREDICTED: DNA-directed RNA polymerases II, IV and V subunit 8B-like [Solanum tuberosum]
PGSC0003DMG400001804	turquoise	gi|565376148|ref|XP_006354574.1|	2.66842e-127	223/223(100.00)	459	PREDICTED: glutathione transferase GST 23-like [Solanum tuberosum]
PGSC0003DMG400001812	brown	gi|565376186|ref|XP_006354593.1|	1.99179e-180	306/306(100.00)	635	PREDICTED: RING-H2 finger protein ATL51-like [Solanum tuberosum]
PGSC0003DMG400001821	green	gi|565376218|ref|XP_006354605.1|	0	407/407(100.00)	825	PREDICTED: E3 ubiquitin-protein ligase PUB23-like [Solanum tuberosum]
PGSC0003DMG400001823	grey60	gi|565376222|ref|XP_006354607.1|	0	497/497(100.00)	1031	PREDICTED: ent-kaurenoic acid oxidase 2-like [Solanum tuberosum]
PGSC0003DMG400001829	black	gi|1026014593|ref|XP_016570809.1|	0	599/1049(57.10)	1008	PREDICTED: receptor-like protein 12 [Capsicum annuum]
PGSC0003DMG400001841	turquoise	gi|565385445|ref|XP_006358616.1|	0	346/346(100.00)	712	PREDICTED: BOI-related E3 ubiquitin-protein ligase 1 [Solanum tuberosum]
PGSC0003DMG400001844	black	gi|565385428|ref|XP_006358608.1|	1.11382e-110	199/199(100.00)	402	PREDICTED: putative invertase inhibitor [Solanum tuberosum]
PGSC0003DMG400001854	blue	gi|565385462|ref|XP_006358624.1|	1.71711e-149	261/261(100.00)	532	PREDICTED: novel plant SNARE 11 [Solanum tuberosum]
PGSC0003DMG400001876	green	gi|565377776|ref|XP_006355344.1|	1.1752e-89	158/161(98.14)	333	PREDICTED: uncharacterized protein LOC102585294 isoform X1 [Solanum tuberosum]
PGSC0003DMG400001879	yellow	gi|565377786|ref|XP_006355349.1|	0	317/317(100.00)	646	PREDICTED: annexin D2-like [Solanum tuberosum]	GO:0005509,GO:0005544
PGSC0003DMG400001888	yellow	gi|565377788|ref|XP_006355350.1|	6.14077e-177	310/310(100.00)	624	PREDICTED: uncharacterized protein LOC102587312 [Solanum tuberosum]
PGSC0003DMG400001889	skyblue	gi|565377838|ref|XP_006355375.1|	2.49789e-117	205/205(100.00)	425	PREDICTED: uncharacterized protein LOC102595915 [Solanum tuberosum]
PGSC0003DMG400001895	grey60	gi|565377796|ref|XP_006355354.1|	0	430/430(100.00)	852	PREDICTED: uncharacterized protein LOC102588498 isoform X1 [Solanum tuberosum]
PGSC0003DMG400001896	turquoise	gi|565377798|ref|XP_006355355.1|	0	498/498(100.00)	1016	PREDICTED: uncharacterized protein LOC102588816 [Solanum tuberosum]
PGSC0003DMG400001923	green	gi|565395820|ref|XP_006363534.1|	0	363/363(100.00)	746	PREDICTED: metalloendoproteinase 3-MMP-like [Solanum tuberosum]	GO:0004222,GO:0006508,GO:0031012,GO:0008270
PGSC0003DMG400001932	green	gi|565395854|ref|XP_006363551.1|	0	485/485(100.00)	999	PREDICTED: 6-phosphogluconate dehydrogenase, decarboxylating 3-like [Solanum tuberosum]
PGSC0003DMG400001934	lightcyan	gi|565395859|ref|XP_006363553.1|	0	607/607(100.00)	1261	PREDICTED: DNA (cytosine-5)-methyltransferase DRM2-like isoform X2 [Solanum tuberosum]	GO:0006306,GO:0003677,GO:0008168
PGSC0003DMG400001935	purple	gi|565395861|ref|XP_006363554.1|	0	640/640(100.00)	1323	PREDICTED: phosphatidylinositol 4-kinase gamma 7 [Solanum tuberosum]
PGSC0003DMG400001937	green	gi|565395873|ref|XP_006363560.1|	0	317/317(100.00)	649	PREDICTED: D-aminoacyl-tRNA deacylase [Solanum tuberosum]
PGSC0003DMG400001946	greenyellow	gi|1023970558|gb|KZV17115.1|	1.61622e-42	78/104(75.00)	175	hypothetical protein F511_18456 [Dorcoceras hygrometricum]
PGSC0003DMG400001950	darkgreen	gi|971573046|ref|XP_015170103.1|	7.95119e-113	198/198(100.00)	409	PREDICTED: uncharacterized protein LOC107063145 [Solanum tuberosum]
PGSC0003DMG400001969	royalblue	gi|970045791|ref|XP_015084378.1|	4.70222e-154	287/328(87.50)	548	PREDICTED: probable carotenoid cleavage dioxygenase 4, chloroplastic [Solanum pennellii]
PGSC0003DMG400001982	green	gi|971583494|ref|XP_006365678.2|	0	765/765(100.00)	1582	PREDICTED: putative late blight resistance protein homolog R1C-3 [Solanum tuberosum]
PGSC0003DMG400001987	yellow	gi|565400304|ref|XP_006365670.1|	0	367/367(100.00)	740	PREDICTED: uncharacterized protein LOC102605059 [Solanum tuberosum]
PGSC0003DMG400002007	turquoise	gi|697183807|ref|XP_009600924.1|	1.13906e-51	113/163(69.33)	206	PREDICTED: RING-H2 finger protein ATL70-like [Nicotiana tomentosiformis]
PGSC0003DMG400002009	yellow	gi|565357759|ref|XP_006345706.1|	2.25612e-140	247/247(100.00)	502	PREDICTED: inactive protein RESTRICTED TEV MOVEMENT 2 [Solanum tuberosum]
PGSC0003DMG400002011	yellowgreen	gi|565357757|ref|XP_006345705.1|	0	354/354(100.00)	728	PREDICTED: 3-methyl-2-oxobutanoate hydroxymethyltransferase 1, mitochondrial-like [Solanum tuberosum]	GO:0003864,GO:0015940
PGSC0003DMG400002012	green	gi|565357755|ref|XP_006345704.1|	0	977/977(100.00)	1968	PREDICTED: probable LRR receptor-like serine/threonine-protein kinase At4g20940 [Solanum tuberosum]
PGSC0003DMG400002013	turquoise	gi|565357753|ref|XP_006345703.1|	5.78184e-177	300/300(100.00)	624	PREDICTED: transcription factor RAX2-like [Solanum tuberosum]	GO:0005488
PGSC0003DMG400002014	grey60	gi|565369832|ref|XP_006351537.1|	3.01556e-148	258/258(100.00)	528	PREDICTED: protein YLS9-like [Solanum tuberosum]
PGSC0003DMG400002022	blue	gi|565357743|ref|XP_006345698.1|	0	378/378(100.00)	778	PREDICTED: probable protein phosphatase 2C 38 [Solanum tuberosum]
PGSC0003DMG400002028	lightgreen	gi|568215503|ref|NP_001275095.1|	6.95625e-89	159/159(100.00)	329	pathogenesis-related protein 1b precursor [Solanum tuberosum]	GO:0050832,GO:0005576,GO:0031640
PGSC0003DMG400002036	green	gi|460414731|ref|XP_004252717.1|	6.41304e-86	153/163(93.87)	320	PREDICTED: uncharacterized protein LOC101249158 [Solanum lycopersicum]
PGSC0003DMG400002038	green	gi|565401891|ref|XP_006366426.1|	0	627/627(100.00)	1292	PREDICTED: wall-associated receptor kinase-like 20 [Solanum tuberosum]	GO:0030247,GO:0006468,GO:0005524,GO:0004674
PGSC0003DMG400002044	blue	gi|565401871|ref|XP_006366416.1|	0	362/362(100.00)	749	PREDICTED: transcription factor bHLH145-like [Solanum tuberosum]
PGSC0003DMG400002047	green	gi|565341827|ref|XP_006338072.1|	0	354/354(100.00)	722	PREDICTED: AT-hook motif nuclear-localized protein 17 [Solanum tuberosum]
PGSC0003DMG400002066	lightcyan	gi|565392283|ref|XP_006361834.1|	1.27592e-157	276/276(100.00)	559	PREDICTED: mitochondrial outer membrane protein porin of 34 kDa-like [Solanum tuberosum]	GO:0008308,GO:0055085,GO:0044070,GO:0005741
PGSC0003DMG400002074	yellow	gi|970005769|ref|XP_015063727.1|	1.9222e-137	252/294(85.71)	493	PREDICTED: pectinesterase-like isoform X1 [Solanum pennellii]
PGSC0003DMG400002075	blue	gi|565362939|ref|XP_006348201.1|	0	601/601(100.00)	1254	PREDICTED: COBRA-like protein 10 [Solanum tuberosum]
PGSC0003DMG400002076	darkturquoise	gi|565362704|ref|XP_006348085.1|	0	733/733(100.00)	1526	PREDICTED: homeobox-leucine zipper protein PROTODERMAL FACTOR 2 [Solanum tuberosum]
PGSC0003DMG400002078	darkturquoise	gi|565362728|ref|XP_006348097.1|	0	508/508(100.00)	1043	PREDICTED: cytochrome P450 77A1 [Solanum tuberosum]
PGSC0003DMG400002084	blue	gi|565362689|ref|XP_006348078.1|	3.94922e-178	298/298(100.00)	628	PREDICTED: probable xyloglucan endotransglucosylase/hydrolase protein 8 [Solanum tuberosum]
PGSC0003DMG400002085	yellow	gi|565362697|ref|XP_006348082.1|	0	486/486(100.00)	1009	PREDICTED: pectinesterase-like [Solanum tuberosum]
PGSC0003DMG400002091	turquoise
PGSC0003DMG400002098	grey60	gi|565390959|ref|XP_006361200.1|	1.45963e-112	199/199(100.00)	409	PREDICTED: transcriptional regulator SUPERMAN-like [Solanum tuberosum]
PGSC0003DMG400002099	green	gi|565390933|ref|XP_006361187.1|	0	323/323(100.00)	654	PREDICTED: mitochondrial carnitine/acylcarnitine carrier-like protein [Solanum tuberosum]	GO:0006810,GO:0016021
PGSC0003DMG400002100	turquoise	gi|565390515|ref|XP_006360983.1|	3.69037e-108	188/188(100.00)	394	PREDICTED: abscisic acid receptor PYL2-like [Solanum tuberosum]
PGSC0003DMG400002102	brown	gi|971551936|ref|XP_015164585.1|	0	513/645(79.53)	1011	PREDICTED: glycerophosphodiester phosphodiesterase protein kinase domain-containing GDPDL2-like [Solanum tuberosum]
PGSC0003DMG400002107	green	gi|971575149|ref|XP_015170640.1|	0	345/345(100.00)	646	PREDICTED: protein HAIKU1-like [Solanum tuberosum]
PGSC0003DMG400002108	turquoise	gi|565390939|ref|XP_006361190.1|	1.44531e-95	254/254(100.00)	353	PREDICTED: glycine-rich cell wall structural protein 1.8-like [Solanum tuberosum]
PGSC0003DMG400002110	green	gi|1026075691|ref|XP_016582220.1|	1.14545e-26	61/82(74.39)	122	PREDICTED: proteinase inhibitor type-2-like [Capsicum annuum]
PGSC0003DMG400002123	green	gi|565341900|ref|XP_006338107.1|	0	499/499(100.00)	1016	PREDICTED: protein DETOXIFICATION 27-like isoform X1 [Solanum tuberosum]	GO:0006855,GO:0016020,GO:0015297,GO:0015238
PGSC0003DMG400002134	grey60	gi|460384519|ref|XP_004237958.1|	0	317/338(93.79)	669	PREDICTED: putative clathrin assembly protein At4g40080 [Solanum lycopersicum]
PGSC0003DMG400002135	brown	gi|971534401|ref|XP_006338138.2|	0	393/393(100.00)	803	PREDICTED: E3 ubiquitin-protein ligase ATL15-like [Solanum tuberosum]
PGSC0003DMG400002141	blue	gi|329025168|gb|AEB71567.1|	3.3133e-55	109/109(100.00)	217	RTL5-like protein [Solanum chacoense]
PGSC0003DMG400002145	lightcyan	gi|971570883|ref|XP_015169545.1|	0	520/520(100.00)	1080	PREDICTED: pentatricopeptide repeat-containing protein At1g11290, chloroplastic-like [Solanum tuberosum]
PGSC0003DMG400002149	black	gi|565385612|ref|XP_006358693.1|	4.85441e-104	186/186(100.00)	380	PREDICTED: uncharacterized protein LOC102585757 [Solanum tuberosum]
PGSC0003DMG400002151	turquoise	gi|565385614|ref|XP_006358694.1|	0	336/336(100.00)	682	PREDICTED: zinc transporter 2 [Solanum tuberosum]	GO:0030001,GO:0016020,GO:0032440,GO:0046873,GO:0055114,GO:0055085
PGSC0003DMG400002153	grey60	gi|565385624|ref|XP_006358699.1|	0	386/386(100.00)	780	PREDICTED: E3 ubiquitin-protein ligase RING1 [Solanum tuberosum]
PGSC0003DMG400002156	paleturquoise	gi|565385653|ref|XP_006358705.1|	1.01989e-154	266/266(100.00)	550	PREDICTED: methylsterol monooxygenase 2-2-like [Solanum tuberosum]	GO:0006633,GO:0016491,GO:0005506,GO:0016021,GO:0055114
PGSC0003DMG400002163	black	gi|565404485|ref|XP_006367668.1|	2.38176e-125	222/222(100.00)	452	PREDICTED: probable glutathione S-transferase [Solanum tuberosum]
PGSC0003DMG400002167	turquoise	gi|565404503|ref|XP_006367677.1|	3.64215e-122	215/215(100.00)	441	PREDICTED: probable glutathione S-transferase [Solanum tuberosum]
PGSC0003DMG400002174	yellow	gi|565404497|ref|XP_006367674.1|	1.71464e-129	225/225(100.00)	465	PREDICTED: probable glutathione S-transferase [Solanum tuberosum]
PGSC0003DMG400002176	green	gi|565404499|ref|XP_006367675.1|	8.71319e-134	231/231(100.00)	479	PREDICTED: probable glutathione S-transferase [Solanum tuberosum]
PGSC0003DMG400002179	lightgreen	gi|565404477|ref|XP_006367664.1|	6.6405e-130	226/226(100.00)	467	PREDICTED: probable glutathione S-transferase [Solanum tuberosum]
PGSC0003DMG400002196	black	gi|565356910|ref|XP_006345303.1|	0	477/477(100.00)	982	PREDICTED: protein ASPARTIC PROTEASE IN GUARD CELL 2-like [Solanum tuberosum]
PGSC0003DMG400002201	green	gi|565377735|ref|XP_006355325.1|	0	489/489(100.00)	1012	PREDICTED: ferrochelatase-2, chloroplastic-like [Solanum tuberosum]
PGSC0003DMG400002202	paleturquoise	gi|472833581|gb|AGI48805.1|	1.28943e-16	44/110(40.00)	89	ribosomal protein S4 (mitochondrion) [Lolium perenne]
PGSC0003DMG400002203	yellow	gi|970044615|ref|XP_015083731.1|	0	372/418(89.00)	753	PREDICTED: uncharacterized protein LOC107027078 [Solanum pennellii]
PGSC0003DMG400002221	brown	gi|971555535|ref|XP_015165458.1|	5.66902e-163	290/290(100.00)	577	PREDICTED: histone deacetylase HDT2-like [Solanum tuberosum]
PGSC0003DMG400002225	yellow	gi|971572706|ref|XP_015170022.1|	3.7879e-137	237/237(100.00)	491	PREDICTED: mitogen-activated protein kinase kinase kinase 1-like [Solanum tuberosum]
PGSC0003DMG400002227	green	gi|565388008|ref|XP_006359774.1|	0	479/479(100.00)	978	PREDICTED: uncharacterized protein LOC102599540 [Solanum tuberosum]
PGSC0003DMG400002234	skyblue3	gi|565387981|ref|XP_006359761.1|	4.70744e-81	144/144(100.00)	303	PREDICTED: carotenoid cleavage dioxygenase 8 homolog B, chloroplastic [Solanum tuberosum]
PGSC0003DMG400002241	black	gi|970067686|ref|XP_015060949.1|	0	318/325(97.85)	660	PREDICTED: Golgi to ER traffic protein 4 homolog [Solanum pennellii]
PGSC0003DMG400002272	yellowgreen	gi|565384844|ref|XP_006358332.1|	1.85921e-112	199/199(100.00)	408	PREDICTED: ethylene-responsive transcription factor 2-like [Solanum tuberosum]
PGSC0003DMG400002286	turquoise
PGSC0003DMG400002291	green	gi|565398655|ref|XP_006364888.1|	0	491/491(100.00)	1028	PREDICTED: phospholipase A1-Igamma1, chloroplastic [Solanum tuberosum]
PGSC0003DMG400002292	green	gi|565398639|ref|XP_006364880.1|	0	316/335(94.33)	645	PREDICTED: putative hydrolase C777.06c [Solanum tuberosum]	GO:0016787
PGSC0003DMG400002303	yellow	gi|565355404|ref|XP_006344579.1|	0	493/493(100.00)	1018	PREDICTED: glucan endo-1,3-beta-glucosidase 5-like [Solanum tuberosum]	GO:0031225,GO:0004553,GO:0005975,GO:0043169
PGSC0003DMG400002309	green	gi|936976332|ref|NP_001234213.2|	2.03505e-106	185/193(95.85)	388	xyloglucan endo-transglycosylase precursor [Solanum lycopersicum]	GO:0006073,GO:0004553,GO:0048046,GO:0005618,GO:0016762
PGSC0003DMG400002321	green	gi|568215395|ref|NP_001275149.1|	1.66766e-174	293/299(97.99)	616	ACC oxidase [Solanum tuberosum]	GO:0009693,GO:0009815,GO:0016706,GO:0044036,GO:0010089,GO:0055114
PGSC0003DMG400002327	green	gi|565378663|ref|XP_006355769.1|	0	412/412(100.00)	857	PREDICTED: putative receptor-like protein kinase At1g72540 [Solanum tuberosum]	GO:0006468,GO:0005524,GO:0004674
PGSC0003DMG400002340	turquoise	gi|460365239|ref|XP_004228511.1|	0	348/447(77.85)	669	PREDICTED: premnaspirodiene oxygenase-like [Solanum lycopersicum]
PGSC0003DMG400002350	green	gi|565388852|ref|XP_006360182.1|	0	374/374(100.00)	775	PREDICTED: ethylene-responsive transcription factor CRF4-like [Solanum tuberosum]
PGSC0003DMG400002364	cyan	gi|971570866|ref|XP_015169539.1|	0	885/885(100.00)	1358	PREDICTED: extensin-2-like isoform X1 [Solanum tuberosum]
PGSC0003DMG400002367	blue	gi|565385586|ref|XP_006358681.1|	0	500/500(100.00)	1038	PREDICTED: uncharacterized protein At1g04910-like [Solanum tuberosum]
PGSC0003DMG400002383	grey60	gi|971545060|ref|XP_015162804.1|	5.56464e-163	288/307(93.81)	577	PREDICTED: zinc finger protein ZAT10-like [Solanum tuberosum]	GO:0046872
PGSC0003DMG400002387	yellow	gi|460383993|ref|XP_004237700.1|	2.13977e-153	263/282(93.26)	545	PREDICTED: probable caffeoyl-CoA O-methyltransferase At4g26220 isoform X2 [Solanum lycopersicum]
PGSC0003DMG400002394	darkturquoise	gi|565372668|ref|XP_006352911.1|	0	836/836(100.00)	1731	PREDICTED: homeobox-leucine zipper protein HDG5 isoform X1 [Solanum tuberosum]
PGSC0003DMG400002396	yellow	gi|565372678|ref|XP_006352916.1|	0	1139/1139(100.00)	2363	PREDICTED: cellulose synthase-like protein D3 [Solanum tuberosum]
PGSC0003DMG400002400	blue	gi|565388032|ref|XP_006359786.1|	0	676/676(100.00)	1402	PREDICTED: root phototropism protein 3 [Solanum tuberosum]
PGSC0003DMG400002414	lightyellow	gi|565404801|ref|XP_006367813.1|	2.44134e-78	146/146(100.00)	294	PREDICTED: kirola-like [Solanum tuberosum]	GO:0009607,GO:0006952
PGSC0003DMG400002420	darkturquoise	gi|565343269|ref|XP_006338760.1|	9.46269e-147	262/262(100.00)	524	PREDICTED: elongation of fatty acids protein 3-like [Solanum tuberosum]
PGSC0003DMG400002423	black	gi|971587038|ref|XP_006367544.2|	8.10663e-116	195/195(100.00)	419	PREDICTED: uncharacterized protein LOC102600684 [Solanum tuberosum]
PGSC0003DMG400002432	purple	gi|565371720|ref|XP_006352449.1|	3.13291e-120	211/211(100.00)	434	PREDICTED: nudix hydrolase 18, mitochondrial-like [Solanum tuberosum]
PGSC0003DMG400002456	green	gi|565404971|ref|XP_006367892.1|	4.59436e-116	206/206(100.00)	421	PREDICTED: uncharacterized protein LOC102594119 [Solanum tuberosum]
PGSC0003DMG400002473	green	gi|971588363|ref|XP_006368053.2|	1.11242e-60	114/114(100.00)	235	PREDICTED: glutamate decarboxylase 4-like, partial [Solanum tuberosum]	GO:0030170,GO:0006536,GO:0004351
PGSC0003DMG400002479	turquoise	gi|130173|sp|P04045.2|PHSL1_SOLTU	3.05544e-88	164/194(84.54)	328	RecName: Full=Alpha-1,4 glucan phosphorylase L-1 isozyme, chloroplastic/amyloplastic; AltName: Full=Starch phosphorylase L-1; Flags: Precursor	GO:0030170,GO:0005975,GO:0042802,GO:0009501,GO:0009507,GO:0008184
PGSC0003DMG400002482	black	gi|565352024|ref|XP_006342947.1|	0	400/400(100.00)	827	PREDICTED: developmentally-regulated G-protein 1-like [Solanum tuberosum]	GO:0005525,GO:0016023,GO:0019003
PGSC0003DMG400002487	green	gi|970017318|ref|XP_015069789.1|	6.03815e-52	100/106(94.34)	206	PREDICTED: putative lipid-transfer protein DIR1 [Solanum pennellii]
PGSC0003DMG400002492	yellow	gi|565352064|ref|XP_006342967.1|	0	427/427(100.00)	890	PREDICTED: protein IQ-DOMAIN 1-like [Solanum tuberosum]
PGSC0003DMG400002507	grey60	gi|565352144|ref|XP_006343007.1|	2.0898e-115	208/208(100.00)	418	PREDICTED: dof zinc finger protein DOF3.1-like [Solanum tuberosum]
PGSC0003DMG400002515	green	gi|565352176|ref|XP_006343023.1|	0	386/386(100.00)	795	PREDICTED: transcription factor bHLH87 [Solanum tuberosum]
PGSC0003DMG400002517	turquoise
PGSC0003DMG400002518	green
PGSC0003DMG400002519	blue	gi|565352182|ref|XP_006343026.1|	0	359/359(100.00)	739	PREDICTED: GDSL esterase/lipase APG-like [Solanum tuberosum]
PGSC0003DMG400002523	yellow	gi|971542789|ref|XP_015162255.1|	3.55209e-168	284/284(100.00)	595	PREDICTED: acid phosphatase 1-like [Solanum tuberosum]
PGSC0003DMG400002525	green	gi|50512106|gb|AAT77515.1|	0	496/497(99.80)	1021	hexokinase 7 [Nicotiana tabacum]	GO:0016021,GO:0005524,GO:0006096,GO:0016310,GO:0051156,GO:0004340,GO:0009707
PGSC0003DMG400002531	black	gi|971542832|ref|XP_015162260.1|	7.30708e-172	301/301(100.00)	607	PREDICTED: protein transport protein SEC13 homolog B-like [Solanum tuberosum]
PGSC0003DMG400002535	green	gi|565352236|ref|XP_006343052.1|	1.36037e-111	201/201(100.00)	405	PREDICTED: CASP-like protein 3A1 [Solanum tuberosum]	GO:0016020
PGSC0003DMG400002537	greenyellow	gi|565352240|ref|XP_006343054.1|	0	605/605(100.00)	1205	PREDICTED: ruBisCO large subunit-binding protein subunit beta, chloroplastic [Solanum tuberosum]	GO:0005737,GO:0005524,GO:0042026
PGSC0003DMG400002541	lightcyan
PGSC0003DMG400002550	green	gi|565352316|ref|XP_006343091.1|	4.99668e-160	278/278(100.00)	567	PREDICTED: auxin-responsive protein IAA27-like [Solanum tuberosum]	GO:0006355,GO:0046983,GO:0009734,GO:0005634
PGSC0003DMG400002552	green	gi|565352324|ref|XP_006343095.1|	1.08331e-134	249/249(100.00)	483	PREDICTED: aquaporin TIP2-1-like [Solanum tuberosum]	GO:0006810,GO:0016021,GO:0005215
PGSC0003DMG400002558	yellow	gi|565352431|ref|XP_006343148.1|	0	463/463(100.00)	959	PREDICTED: cyclin-A2-4-like [Solanum tuberosum]
PGSC0003DMG400002561	turquoise	gi|565352349|ref|XP_006343107.1|	0	398/398(100.00)	833	PREDICTED: F-box/kelch-repeat protein At1g80440-like [Solanum tuberosum]
PGSC0003DMG400002566	yellowgreen	gi|971542935|ref|XP_015162280.1|	0	310/310(100.00)	649	PREDICTED: coatomer subunit beta&apos;-1-like [Solanum tuberosum]
PGSC0003DMG400002585	lightcyan	gi|971542712|ref|XP_006342978.2|	0	556/556(100.00)	1110	PREDICTED: chaperonin CPN60-like 2, mitochondrial [Solanum tuberosum]
PGSC0003DMG400002586	grey60	gi|565352092|ref|XP_006342981.1|	1.24631e-151	267/267(100.00)	539	PREDICTED: protein YLS9 [Solanum tuberosum]
PGSC0003DMG400002587	darkturquoise	gi|565352096|ref|XP_006342983.1|	0	593/593(100.00)	1228	PREDICTED: protein HOTHEAD-like isoform X1 [Solanum tuberosum]
PGSC0003DMG400002590	grey60	gi|565352108|ref|XP_006342989.1|	0	838/838(100.00)	1744	PREDICTED: beta-galactosidase [Solanum tuberosum]	GO:0030246,GO:0004565,GO:0005975
PGSC0003DMG400002596	grey60	gi|460379736|ref|XP_004235617.1|	1.44483e-114	203/203(100.00)	416	PREDICTED: charged multivesicular body protein 1 [Solanum lycopersicum]	GO:0015031
PGSC0003DMG400002601	turquoise	gi|565352170|ref|XP_006343020.1|	0	445/445(100.00)	913	PREDICTED: IAA-amino acid hydrolase ILR1-like 4 [Solanum tuberosum]	GO:0008152,GO:0016787
PGSC0003DMG400002607	grey60	gi|971542791|ref|XP_015162256.1|	0	642/642(100.00)	1282	PREDICTED: uncharacterized protein LOC102584899 isoform X1 [Solanum tuberosum]
PGSC0003DMG400002612	purple	gi|565352213|ref|XP_006343041.1|	0	642/642(100.00)	1327	PREDICTED: NADP-dependent malic enzyme, chloroplastic [Solanum tuberosum]
PGSC0003DMG400002613	green	gi|565352215|ref|XP_006343042.1|	0	1500/1500(100.00)	3105	PREDICTED: ABC transporter G family member 35-like [Solanum tuberosum]
PGSC0003DMG400002614	yellow	gi|565352425|ref|XP_006343145.1|	1.48226e-69	130/130(100.00)	265	PREDICTED: uncharacterized protein LOC102585896 [Solanum tuberosum]
PGSC0003DMG400002615	turquoise	gi|565352223|ref|XP_006343046.1|	1.82024e-119	209/209(100.00)	432	PREDICTED: uncharacterized protein LOC102580149 [Solanum tuberosum]
PGSC0003DMG400002618	green	gi|565352227|ref|XP_006343048.1|	0	425/425(100.00)	876	PREDICTED: transmembrane protein 53-like [Solanum tuberosum]
PGSC0003DMG400002629	green	gi|565352312|ref|XP_006343089.1|	9.97731e-112	197/197(100.00)	406	PREDICTED: probable inactive nicotinamidase At3g16190 isoform X1 [Solanum tuberosum]
PGSC0003DMG400002634	brown	gi|565352339|ref|XP_006343102.1|	2.40768e-148	254/254(100.00)	528	PREDICTED: protein CDI-like [Solanum tuberosum]
PGSC0003DMG400002636	blue	gi|565352343|ref|XP_006343104.1|	7.34491e-111	195/195(100.00)	403	PREDICTED: auxin-induced protein IAA6-like [Solanum tuberosum]	GO:0006355,GO:0046983,GO:0009734,GO:0005634
PGSC0003DMG400002655	turquoise	gi|971539811|ref|XP_006341244.2|	0	443/443(100.00)	928	PREDICTED: purple acid phosphatase 22-like [Solanum tuberosum]
PGSC0003DMG400002658	yellow	gi|565348259|ref|XP_006341134.1|	0	376/376(100.00)	780	PREDICTED: uncharacterized protein LOC102582579 [Solanum tuberosum]
PGSC0003DMG400002660	royalblue	gi|565348495|ref|XP_006341248.1|	0	427/428(99.77)	818	PREDICTED: protein ABSCISIC ACID-INSENSITIVE 5 [Solanum tuberosum]
PGSC0003DMG400002673	black	gi|565348298|ref|XP_006341151.1|	0	406/406(100.00)	841	PREDICTED: protein ELC-like [Solanum tuberosum]
PGSC0003DMG400002675	green	gi|568215194|ref|NP_001275379.1|	0	358/358(100.00)	739	fructose-bisphosphate aldolase-like protein [Solanum tuberosum]	GO:0006096,GO:0004332
PGSC0003DMG400002689	darkgreen	gi|971539783|ref|XP_006341184.2|	0	707/707(100.00)	1451	PREDICTED: leucine-rich repeat receptor-like protein kinase PXC1 [Solanum tuberosum]
PGSC0003DMG400002690	blue	gi|565348371|ref|XP_006341186.1|	0	527/527(100.00)	1079	PREDICTED: pyruvate kinase 1, cytosolic [Solanum tuberosum]
PGSC0003DMG400002691	black	gi|565348375|ref|XP_006341188.1|	3.20818e-177	299/299(100.00)	625	PREDICTED: F-box protein PP2-A15-like [Solanum tuberosum]
PGSC0003DMG400002695	ivory	gi|565384917|ref|XP_006358368.1|	1.00078e-57	111/111(100.00)	226	PREDICTED: protein LITTLE ZIPPER 2-like [Solanum tuberosum]
PGSC0003DMG400002696	cyan	gi|970051795|ref|XP_015087493.1|	0	406/425(95.53)	793	PREDICTED: probable purple acid phosphatase 20 [Solanum pennellii]
PGSC0003DMG400002697	green	gi|565344039|ref|XP_006339126.1|	5.23959e-88	159/159(100.00)	326	PREDICTED: zinc finger A20 and AN1 domain-containing stress-associated protein 4-like [Solanum tuberosum]	GO:0008270,GO:0003677
PGSC0003DMG400002699	turquoise	gi|697118580|ref|XP_009613221.1|	9.16439e-164	280/362(77.35)	580	PREDICTED: F-box protein CPR30-like [Nicotiana tomentosiformis]
PGSC0003DMG400002722	blue	gi|565348346|ref|XP_006341174.1|	0	533/533(100.00)	1104	PREDICTED: glucomannan 4-beta-mannosyltransferase 9-like [Solanum tuberosum]
PGSC0003DMG400002724	turquoise	gi|565348348|ref|XP_006341175.1|	3.53978e-75	145/145(100.00)	283	PREDICTED: uncharacterized protein LOC102596945 [Solanum tuberosum]
PGSC0003DMG400002730	green	gi|565348383|ref|XP_006341192.1|	0	459/459(100.00)	920	PREDICTED: uncharacterized protein LOC102602443 [Solanum tuberosum]
PGSC0003DMG400002732	yellowgreen	gi|971539787|ref|XP_015161544.1|	1.34357e-98	180/180(100.00)	363	PREDICTED: anaphase-promoting complex subunit CDC27-like [Solanum tuberosum]
PGSC0003DMG400002768	lightcyan	gi|971545681|ref|XP_006344847.2|	7.68955e-176	308/308(100.00)	622	PREDICTED: GDSL esterase/lipase At3g14820-like [Solanum tuberosum]	GO:0009941,GO:0006508,GO:0000023,GO:0019252,GO:0009534,GO:0004252,GO:0009840
PGSC0003DMG400002775	yellowgreen	gi|565355769|ref|XP_006344755.1|	0	761/761(100.00)	1521	PREDICTED: pyrophosphate-energized vacuolar membrane proton pump 1-like [Solanum tuberosum]
PGSC0003DMG400002776	lightcyan	gi|565355763|ref|XP_006344752.1|	0	417/417(100.00)	847	PREDICTED: calreticulin [Solanum tuberosum]	GO:0006457,GO:0005788,GO:0005509,GO:0051082
PGSC0003DMG400002777	lightcyan	gi|565355759|ref|XP_006344750.1|	0	570/570(100.00)	1164	PREDICTED: dihydrolipoyl dehydrogenase 2, chloroplastic-like [Solanum tuberosum]	GO:0045454,GO:0050660,GO:0016668,GO:0055114
PGSC0003DMG400002779	lightcyan	gi|568215679|ref|NP_001275470.1|	0	355/359(98.89)	729	protein disulfide-isomerase like 2-1-like precursor [Solanum tuberosum]	GO:0048868,GO:0006662,GO:0003756,GO:0006457,GO:0009651,GO:0045454,GO:0009553,GO:0009055,GO:0009627,GO:0009505,GO:0005774,GO:0006096,GO:0006094,GO:0009567,GO:0005783,GO:0015035,GO:0009793
PGSC0003DMG400002784	green	gi|565355898|ref|XP_006344812.1|	0	333/333(100.00)	690	PREDICTED: B3 domain-containing transcription factor VRN1-like [Solanum tuberosum]
PGSC0003DMG400002786	turquoise	gi|565355885|ref|XP_006344806.1|	2.49377e-127	219/219(100.00)	458	PREDICTED: pyrrolidone-carboxylate peptidase isoform X1 [Solanum tuberosum]
PGSC0003DMG400002787	blue	gi|565355881|ref|XP_006344804.1|	0	371/371(100.00)	764	PREDICTED: GDSL esterase/lipase At1g09390-like [Solanum tuberosum]	GO:0006629,GO:0016788
PGSC0003DMG400002791	blue	gi|565355847|ref|XP_006344787.1|	3.98712e-91	167/167(100.00)	337	PREDICTED: uncharacterized protein LOC102587682 [Solanum tuberosum]
PGSC0003DMG400002796	turquoise	gi|565355829|ref|XP_006344778.1|	1.35312e-106	206/207(99.52)	389	PREDICTED: transcription factor bHLH149 isoform X2 [Solanum tuberosum]
PGSC0003DMG400002804	green	gi|565355761|ref|XP_006344751.1|	4.78449e-93	166/166(100.00)	343	PREDICTED: universal stress protein A-like protein [Solanum tuberosum]
PGSC0003DMG400002808	darkgreen	gi|565355743|ref|XP_006344742.1|	0	382/403(94.79)	783	PREDICTED: ATP-dependent DNA helicase Q-like 1 [Solanum tuberosum]
PGSC0003DMG400002824	turquoise	gi|565354734|ref|XP_006344264.1|	4.01104e-168	283/283(100.00)	594	PREDICTED: NAC transcription factor 29-like [Solanum tuberosum]	GO:0003677,GO:0006355
PGSC0003DMG400002826	green	gi|565354748|ref|XP_006344271.1|	0	433/433(100.00)	900	PREDICTED: F-box/kelch-repeat protein SKIP11-like [Solanum tuberosum]
PGSC0003DMG400002830	brown	gi|970045313|ref|XP_015084087.1|	6.37512e-98	183/229(79.91)	360	PREDICTED: E3 ubiquitin-protein ligase SDIR1-like [Solanum pennellii]
PGSC0003DMG400002835	turquoise	gi|565354780|ref|XP_006344287.1|	1.5639e-173	296/296(100.00)	612	PREDICTED: homeobox-leucine zipper protein HAT5-like [Solanum tuberosum]
PGSC0003DMG400002845	turquoise	gi|565354701|ref|XP_006344248.1|	0	649/649(100.00)	1342	PREDICTED: probable inactive purple acid phosphatase 2 [Solanum tuberosum]	GO:0046872,GO:0003993
PGSC0003DMG400002848	lightcyan	gi|565354863|ref|XP_006344328.1|	0	530/530(100.00)	1100	PREDICTED: pentatricopeptide repeat-containing protein At2g20540-like [Solanum tuberosum]
PGSC0003DMG400002851	lightcyan	gi|565354716|ref|XP_006344255.1|	0	343/343(100.00)	678	PREDICTED: uncharacterized protein LOC102588658 [Solanum tuberosum]
PGSC0003DMG400002852	green	gi|565354728|ref|XP_006344261.1|	2.0238e-124	214/214(100.00)	449	PREDICTED: transmembrane emp24 domain-containing protein p24delta9-like [Solanum tuberosum]
PGSC0003DMG400002855	saddlebrown	gi|565354736|ref|XP_006344265.1|	1.29832e-100	185/185(100.00)	369	PREDICTED: casparian strip membrane protein 2-like [Solanum tuberosum]
PGSC0003DMG400002859	blue	gi|565352441|ref|XP_006343153.1|	1.02029e-46	96/96(100.00)	189	PREDICTED: transcription factor PRE1-like [Solanum tuberosum]
PGSC0003DMG400002868	turquoise	gi|565354793|ref|XP_006344293.1|	0	480/480(100.00)	991	PREDICTED: uncharacterized protein LOC102600560 [Solanum tuberosum]
PGSC0003DMG400002879	yellowgreen	gi|565356858|ref|XP_006345277.1|	0	328/328(100.00)	684	PREDICTED: heptahelical transmembrane protein 1-like [Solanum tuberosum]
PGSC0003DMG400002880	blue	gi|565356736|ref|XP_006345219.1|	1.32084e-118	241/241(100.00)	429	PREDICTED: 36.4 kDa proline-rich protein-like [Solanum tuberosum]
PGSC0003DMG400002885	green	gi|565356864|ref|XP_006345280.1|	0	943/960(98.23)	1804	PREDICTED: receptor-like protein 12 [Solanum tuberosum]
PGSC0003DMG400002889	ivory	gi|565356868|ref|XP_006345282.1|	2.93054e-115	202/202(100.00)	418	PREDICTED: ethylene-responsive transcription factor WIN1-like [Solanum tuberosum]
PGSC0003DMG400002893	black	gi|565356767|ref|XP_006345234.1|	0	425/425(100.00)	854	PREDICTED: zinc finger CCCH domain-containing protein 16 [Solanum tuberosum]
PGSC0003DMG400002895	green	gi|565356787|ref|XP_006345244.1|	0	805/805(100.00)	1670	PREDICTED: sucrose synthase isoform X1 [Solanum tuberosum]	GO:0016157,GO:0009058,GO:0005985
PGSC0003DMG400002896	blue	gi|971546663|ref|XP_006345245.2|	7.43414e-54	111/111(100.00)	213	PREDICTED: putative uncharacterized protein DDB_G0289009 [Solanum tuberosum]
PGSC0003DMG400002899	grey60	gi|565356807|ref|XP_006345254.1|	5.69089e-141	250/250(100.00)	504	PREDICTED: ethylene-responsive transcription factor ERF017 [Solanum tuberosum]
PGSC0003DMG400002913	black	gi|565356746|ref|XP_006345224.1|	0	434/434(100.00)	837	PREDICTED: methyl-CpG-binding domain-containing protein 11-like [Solanum tuberosum]
PGSC0003DMG400002914	yellowgreen	gi|565356752|ref|XP_006345227.1|	0	637/637(100.00)	1265	PREDICTED: EIN3-binding F-box protein 1-like [Solanum tuberosum]	GO:0009733,GO:0010260,GO:0009723
PGSC0003DMG400002920	darkgreen	gi|971546720|ref|XP_015163245.1|	0	865/865(100.00)	1783	PREDICTED: putative late blight resistance protein homolog R1A-10 [Solanum tuberosum]
PGSC0003DMG400002927	lightcyan	gi|565356795|ref|XP_006345248.1|	0	528/528(100.00)	1094	PREDICTED: 3-oxoacyl-[acyl-carrier-protein] synthase II, chloroplastic-like [Solanum tuberosum]
PGSC0003DMG400002928	greenyellow	gi|565356797|ref|XP_006345249.1|	4.54159e-83	155/155(100.00)	310	PREDICTED: 18.2 kDa class I heat shock protein-like [Solanum tuberosum]	GO:0006950
PGSC0003DMG400002930	green	gi|565356811|ref|XP_006345256.1|	3.36641e-145	254/254(100.00)	518	PREDICTED: protein TIFY 10A [Solanum tuberosum]
PGSC0003DMG400002936	turquoise
PGSC0003DMG400002945	blue	gi|971537818|ref|XP_015170232.1|	8.41749e-122	214/214(100.00)	440	PREDICTED: two-component response regulator ORR9-like isoform X1 [Solanum tuberosum]	GO:0007165
PGSC0003DMG400002947	black	gi|970024164|ref|XP_015073410.1|	0	492/579(84.97)	1008	PREDICTED: putative late blight resistance protein homolog R1B-23 [Solanum pennellii]
PGSC0003DMG400002951	green	gi|971537801|ref|XP_006340090.2|	0	396/396(100.00)	823	PREDICTED: uncharacterized protein At5g39865 [Solanum tuberosum]
PGSC0003DMG400002959	green	gi|565346086|ref|XP_006340100.1|	0	381/381(100.00)	790	PREDICTED: protein STRICTOSIDINE SYNTHASE-LIKE 10-like [Solanum tuberosum]	GO:0016844,GO:0009058
PGSC0003DMG400002963	green	gi|971537853|ref|XP_015170299.1|	0	682/703(97.01)	1387	PREDICTED: uncharacterized protein LOC102587762 [Solanum tuberosum]
PGSC0003DMG400002967	saddlebrown	gi|565346061|ref|XP_006340088.1|	2.80035e-162	272/272(100.00)	575	PREDICTED: protochlorophyllide-dependent translocon component 52, chloroplastic-like [Solanum tuberosum]
PGSC0003DMG400002971	paleturquoise	gi|675895189|ref|YP_009049663.1|	0	341/341(100.00)	667	cytochrome oxidase subunit 1 (mitochondrion) [Capsicum annuum]	GO:0005507,GO:0006810,GO:0004129,GO:0022900,GO:0016021,GO:0005743,GO:0009055,GO:0009060,GO:0070469,GO:0020037,GO:0006119,GO:0005506,GO:0005886
PGSC0003DMG400002988	grey60	gi|565346552|ref|XP_006340315.1|	1.52495e-100	178/178(100.00)	368	PREDICTED: putative axial regulator YABBY 2 [Solanum tuberosum]
PGSC0003DMG400002993	grey60	gi|565346810|ref|XP_006340440.1|	2.51165e-129	230/230(100.00)	465	PREDICTED: putative calcium-binding protein CML19 [Solanum tuberosum]	GO:0005509
PGSC0003DMG400003001	black	gi|565346574|ref|XP_006340326.1|	0	585/585(100.00)	1212	PREDICTED: GTPase LSG1-2 [Solanum tuberosum]
PGSC0003DMG400003013	yellow	gi|971538196|ref|XP_015158364.1|	0	629/629(100.00)	1302	PREDICTED: beta-glucosidase BoGH3B-like [Solanum tuberosum]	GO:0005975,GO:0004553
PGSC0003DMG400003036	blue	gi|565386096|ref|XP_006358875.1|	0	500/500(100.00)	1031	PREDICTED: protein IQ-DOMAIN 14 [Solanum tuberosum]
PGSC0003DMG400003040	turquoise	gi|56787638|gb|AAL79832.2|	3.88965e-133	230/247(93.12)	478	osmotin-like protein [Solanum nigrum]	GO:0006950
PGSC0003DMG400003042	turquoise	gi|56787638|gb|AAL79832.2|	3.88965e-133	230/247(93.12)	478	osmotin-like protein [Solanum nigrum]	GO:0006950
PGSC0003DMG400003043	turquoise	gi|56787638|gb|AAL79832.2|	3.88965e-133	230/247(93.12)	478	osmotin-like protein [Solanum nigrum]	GO:0006950
PGSC0003DMG400003047	yellow	gi|565386088|ref|XP_006358871.1|	0	679/679(100.00)	1399	PREDICTED: scarecrow-like protein 28 [Solanum tuberosum]
PGSC0003DMG400003056	yellowgreen	gi|565386128|ref|XP_006358889.1|	5.9383e-62	118/118(100.00)	239	PREDICTED: ethylene-responsive proteinase inhibitor 1 [Solanum tuberosum]	GO:0009611,GO:0010466,GO:0005576,GO:0004867
PGSC0003DMG400003057	green	gi|565386132|ref|XP_006358891.1|	4.61904e-145	250/250(100.00)	518	PREDICTED: osmotin-like protein OSML15 [Solanum tuberosum]	GO:0006950
PGSC0003DMG400003063	brown	gi|565386210|ref|XP_006358926.1|	4.05431e-104	190/190(100.00)	380	PREDICTED: remorin-like [Solanum tuberosum]
PGSC0003DMG400003065	turquoise
PGSC0003DMG400003069	purple	gi|565378303|ref|XP_006355597.1|	0	474/474(100.00)	966	PREDICTED: carboxyl-terminal-processing peptidase 1, chloroplastic [Solanum tuberosum]	GO:0008236,GO:0006508
PGSC0003DMG400003070	darkgreen	gi|565378379|ref|XP_006355634.1|	1.34226e-168	305/305(100.00)	596	PREDICTED: PLASMODESMATA CALLOSE-BINDING PROTEIN 1-like [Solanum tuberosum]
PGSC0003DMG400003072	lightcyan	gi|565378285|ref|XP_006355589.1|	0	1136/1136(100.00)	2373	PREDICTED: phytochrome E isoform X1 [Solanum tuberosum]	GO:0010155,GO:0006346,GO:0016246,GO:0016020,GO:0017006,GO:0018106,GO:0023014,GO:0009585,GO:0018298,GO:0046777,GO:0009584,GO:0008020,GO:0000155,GO:0000160,GO:0042803,GO:0005524
PGSC0003DMG400003078	black	gi|565378264|ref|XP_006355579.1|	0	1262/1262(100.00)	2574	PREDICTED: ABC transporter B family member 9-like [Solanum tuberosum]
PGSC0003DMG400003084	blue	gi|565378299|ref|XP_006355595.1|	3.08092e-90	163/163(100.00)	333	PREDICTED: two-component response regulator ORR10-like [Solanum tuberosum]
PGSC0003DMG400003094	greenyellow	gi|565378370|ref|XP_006355630.1|	0	355/355(100.00)	730	PREDICTED: protein SRG1-like isoform X1 [Solanum tuberosum]
PGSC0003DMG400003102	lightcyan	gi|565392588|ref|XP_006361976.1|	0	321/321(100.00)	657	PREDICTED: L-galactose dehydrogenase [Solanum tuberosum]	GO:0016633,GO:0055114
PGSC0003DMG400003105	green	gi|565392600|ref|XP_006361982.1|	0	552/552(100.00)	1132	PREDICTED: glutamyl-tRNA reductase 1, chloroplastic-like [Solanum tuberosum]	GO:0050661,GO:0006782,GO:0008883,GO:0055114
PGSC0003DMG400003109	turquoise	gi|565392633|ref|XP_006361997.1|	4.14177e-122	212/212(100.00)	441	PREDICTED: B-box zinc finger protein 19-like [Solanum tuberosum]
PGSC0003DMG400003124	blue	gi|565392645|ref|XP_006362003.1|	0	495/495(100.00)	1028	PREDICTED: endoglucanase 24-like [Solanum tuberosum]
PGSC0003DMG400003138	greenyellow	gi|565348529|ref|XP_006341263.1|	0	1050/1050(100.00)	2110	PREDICTED: uncharacterized protein LOC102602783 [Solanum tuberosum]	GO:0006412,GO:0044434,GO:0003723,GO:0009657,GO:0008299
PGSC0003DMG400003181	darkgreen	gi|568214373|ref|NP_001275174.1|	0	462/462(100.00)	962	glucan endo-1,3-beta-glucosidase-like precursor [Solanum tuberosum]	GO:0005975,GO:0004553
PGSC0003DMG400003193	green	gi|565353501|ref|XP_006343670.1|	9.94584e-87	157/157(100.00)	322	PREDICTED: S-norcoclaurine synthase 2-like [Solanum tuberosum]
PGSC0003DMG400003195	green	gi|971543773|ref|XP_015162518.1|	0	842/842(100.00)	1611	PREDICTED: receptor-like protein 12 [Solanum tuberosum]
PGSC0003DMG400003208	grey60	gi|565361537|ref|XP_006347513.1|	0	419/419(100.00)	871	PREDICTED: uncharacterized protein LOC102587815 [Solanum tuberosum]
PGSC0003DMG400003211	green	gi|565361794|ref|XP_006347638.1|	0	1115/1115(100.00)	2265	PREDICTED: leucine-rich repeat receptor-like protein kinase PEPR1 [Solanum tuberosum]
PGSC0003DMG400003213	green	gi|565361493|ref|XP_006347491.1|	0	598/598(100.00)	1243	PREDICTED: CDPK-related kinase 4-like isoform X1 [Solanum tuberosum]	GO:0005509,GO:0006468,GO:0005524,GO:0004674
PGSC0003DMG400003217	grey60	gi|971550836|ref|XP_015164329.1|	2.16735e-52	103/103(100.00)	208	PREDICTED: uncharacterized protein LOC102585815 [Solanum tuberosum]
PGSC0003DMG400003226	grey60	gi|565361792|ref|XP_006347637.1|	1.41876e-60	117/117(100.00)	235	PREDICTED: auxin-responsive protein SAUR32-like [Solanum tuberosum]
PGSC0003DMG400003228	purple	gi|971550773|ref|XP_015164315.1|	1.91756e-58	114/114(100.00)	228	PREDICTED: auxin-responsive protein SAUR32-like [Solanum tuberosum]
PGSC0003DMG400003243	grey60
PGSC0003DMG400003257	turquoise	gi|565346046|ref|XP_006340081.1|	0	474/474(100.00)	975	PREDICTED: beta-amyrin 28-oxidase-like [Solanum tuberosum]
PGSC0003DMG400003266	greenyellow	gi|565392268|ref|XP_006361827.1|	0	316/316(100.00)	662	PREDICTED: uncharacterized protein LOC102599007 [Solanum tuberosum]
PGSC0003DMG400003289	green	gi|565361880|ref|XP_006347680.1|	0	514/514(100.00)	1069	PREDICTED: cytochrome P450 98A2-like [Solanum tuberosum]	GO:0020037,GO:0016705,GO:0004497,GO:0005506,GO:0009055,GO:0055114
PGSC0003DMG400003293	darkgreen	gi|565361882|ref|XP_006347681.1|	0	472/472(100.00)	967	PREDICTED: 65-kDa microtubule-associated protein 5 [Solanum tuberosum]
PGSC0003DMG400003304	turquoise	gi|971586802|ref|XP_015160895.1|	0	452/489(92.43)	887	PREDICTED: cytochrome P450 81D11-like [Solanum tuberosum]	GO:0020037,GO:0016705,GO:0004497,GO:0005506,GO:0009055,GO:0055114
PGSC0003DMG400003305	turquoise	gi|971586802|ref|XP_015160895.1|	0	452/489(92.43)	887	PREDICTED: cytochrome P450 81D11-like [Solanum tuberosum]	GO:0020037,GO:0016705,GO:0004497,GO:0005506,GO:0009055,GO:0055114
PGSC0003DMG400003308	green	gi|565403954|ref|XP_006367416.1|	0	510/510(100.00)	1050	PREDICTED: isoflavone 2&apos;-hydroxylase-like [Solanum tuberosum]	GO:0020037,GO:0016705,GO:0004497,GO:0005506,GO:0009055,GO:0055114
PGSC0003DMG400003313	yellowgreen	gi|565403962|ref|XP_006367420.1|	0	799/799(100.00)	1660	PREDICTED: putative receptor protein kinase ZmPK1 [Solanum tuberosum]
PGSC0003DMG400003316	lightgreen	gi|565403964|ref|XP_006367421.1|	0	320/320(100.00)	649	PREDICTED: transcription factor MYB44-like [Solanum tuberosum]	GO:0003677,GO:0003682
PGSC0003DMG400003340	turquoise	gi|971584871|ref|XP_015160364.1|	0	406/517(78.53)	847	PREDICTED: cytochrome P450 82A3-like [Solanum tuberosum]
PGSC0003DMG400003343	green	gi|565401919|ref|XP_006366440.1|	0	677/677(100.00)	1401	PREDICTED: wall-associated receptor kinase-like 14 [Solanum tuberosum]
PGSC0003DMG400003345	turquoise	gi|565401981|ref|XP_006366471.1|	0	521/521(100.00)	1080	PREDICTED: cytochrome P450 CYP82D47-like [Solanum tuberosum]
PGSC0003DMG400003353	yellowgreen	gi|698426025|ref|XP_009786145.1|	2.34164e-147	309/468(66.03)	526	PREDICTED: putative late blight resistance protein homolog R1A-3 isoform X2 [Nicotiana sylvestris]
PGSC0003DMG400003358	turquoise	gi|565398301|ref|XP_006364715.1|	0	461/461(100.00)	957	PREDICTED: probable glycosyltransferase At5g03795 [Solanum tuberosum]
PGSC0003DMG400003369	green
PGSC0003DMG400003371	brown	gi|565400442|ref|XP_006365737.1|	8.78333e-139	249/249(100.00)	496	PREDICTED: fasciclin-like arabinogalactan protein 11 [Solanum tuberosum]
PGSC0003DMG400003376	turquoise
PGSC0003DMG400003382	grey60	gi|565395176|ref|XP_006363220.1|	0	371/371(100.00)	771	PREDICTED: transcription factor TCP15-like [Solanum tuberosum]
PGSC0003DMG400003422	cyan	gi|565367306|ref|XP_006350313.1|	1.22423e-94	168/170(98.82)	349	PREDICTED: uncharacterized protein LOC102592016 [Solanum tuberosum]
PGSC0003DMG400003424	cyan	gi|460403231|ref|XP_004247097.1|	5.24802e-164	277/285(97.19)	581	PREDICTED: protein SULFUR DEFICIENCY-INDUCED 1 [Solanum lycopersicum]
PGSC0003DMG400003427	turquoise	gi|971587908|ref|XP_015161245.1|	0	370/370(100.00)	763	PREDICTED: F-box/kelch-repeat protein At3g23880-like [Solanum tuberosum]
PGSC0003DMG400003428	turquoise	gi|971587908|ref|XP_015161245.1|	0	368/369(99.73)	759	PREDICTED: F-box/kelch-repeat protein At3g23880-like [Solanum tuberosum]
PGSC0003DMG400003429	turquoise	gi|969996425|ref|XP_015063111.1|	0	555/611(90.83)	1122	PREDICTED: probable inactive receptor kinase At1g48480 [Solanum pennellii]	GO:0006468,GO:0004672,GO:0016021,GO:0010075,GO:0009506,GO:0005774,GO:0005524,GO:0005886
PGSC0003DMG400003436	lightcyan	gi|565345773|ref|XP_006339964.1|	4.48872e-177	298/298(100.00)	624	PREDICTED: uncharacterized protein LOC102592167 isoform X1 [Solanum tuberosum]
PGSC0003DMG400003451	yellow	gi|565392311|ref|XP_006361848.1|	1.04658e-130	226/226(100.00)	470	PREDICTED: cyclin-P3-1-like [Solanum tuberosum]
PGSC0003DMG400003461	turquoise	gi|565367579|ref|XP_006350440.1|	0	596/596(100.00)	1230	PREDICTED: 3-hydroxy-3-methylglutaryl-coenzyme A reductase 2 [Solanum tuberosum]	GO:0015936,GO:0055114,GO:0016021,GO:0004420,GO:0050661,GO:0005789,GO:0008299
PGSC0003DMG400003462	lightcyan	gi|565367577|ref|XP_006350439.1|	0	354/354(100.00)	724	PREDICTED: WD repeat-containing protein 55 [Solanum tuberosum]
PGSC0003DMG400003490	turquoise	gi|971587330|ref|XP_015161058.1|	0	348/398(87.44)	690	PREDICTED: probable polygalacturonase At3g15720 [Solanum tuberosum]	GO:0005576,GO:0004650,GO:0005975
PGSC0003DMG400003491	blue	gi|565341683|ref|XP_006338005.1|	3.37144e-128	225/225(100.00)	461	PREDICTED: uncharacterized protein LOC102597124 [Solanum tuberosum]
PGSC0003DMG400003499	paleturquoise
PGSC0003DMG400003512	yellow	gi|565347234|ref|XP_006340638.1|	0	559/559(100.00)	1156	PREDICTED: laccase-11-like [Solanum tuberosum]
PGSC0003DMG400003518	green	gi|565347252|ref|XP_006340646.1|	1.46316e-60	115/115(100.00)	235	PREDICTED: uncharacterized protein LOC102587436 [Solanum tuberosum]
PGSC0003DMG400003525	saddlebrown	gi|971538863|ref|XP_015159994.1|	0	469/469(100.00)	975	PREDICTED: AAA-ATPase At5g17760-like [Solanum tuberosum]
PGSC0003DMG400003527	grey60	gi|565347282|ref|XP_006340661.1|	0	848/848(100.00)	1747	PREDICTED: disease resistance RPP13-like protein 4 [Solanum tuberosum]
PGSC0003DMG400003529	cyan	gi|460373252|ref|XP_004232435.1|	1.97892e-77	144/144(100.00)	291	PREDICTED: ocs element-binding factor 1-like [Solanum lycopersicum]
PGSC0003DMG400003530	royalblue	gi|971538875|ref|XP_015160026.1|	1.07476e-67	140/140(100.00)	259	PREDICTED: abscisic acid and environmental stress-inducible protein TAS14-like [Solanum tuberosum]	GO:0006950,GO:0009415
PGSC0003DMG400003531	ivory	gi|971538877|ref|XP_015160032.1|	8.8596e-83	157/157(100.00)	309	PREDICTED: late embryogenesis abundant protein-like [Solanum tuberosum]	GO:0006950,GO:0009415
PGSC0003DMG400003536	lightgreen	gi|565347317|ref|XP_006340678.1|	0	494/494(100.00)	1017	PREDICTED: 3-epi-6-deoxocathasterone 23-monooxygenase [Solanum tuberosum]
PGSC0003DMG400003537	brown	gi|565347321|ref|XP_006340680.1|	0	845/845(100.00)	1767	PREDICTED: beta-galactosidase 3 [Solanum tuberosum]	GO:0006598,GO:0043169,GO:0010075,GO:0004565,GO:0009698,GO:0005975,GO:0042398,GO:0009664,GO:0009832,GO:0030246
PGSC0003DMG400003544	yellow	gi|971538914|ref|XP_006340695.2|	0	644/644(100.00)	1268	PREDICTED: probable leucine-rich repeat receptor-like protein kinase At1g35710 [Solanum tuberosum]
PGSC0003DMG400003548	lightcyan	gi|565347367|ref|XP_006340703.1|	0	395/395(100.00)	813	PREDICTED: fructose-bisphosphate aldolase 1, chloroplastic-like [Solanum tuberosum]
PGSC0003DMG400003551	darkgreen	gi|971538950|ref|XP_006340709.2|	0	1137/1137(100.00)	2282	PREDICTED: probable LRR receptor-like serine/threonine-protein kinase At4g36180 [Solanum tuberosum]	GO:0006468,GO:0005524,GO:0016021,GO:0004674
PGSC0003DMG400003563	greenyellow	gi|568215529|ref|NP_001274930.1|	0	353/357(98.88)	728	flavanone 3 beta-hydroxylase [Solanum tuberosum]	GO:0010224,GO:0045486,GO:0009718,GO:0009744,GO:0055114
PGSC0003DMG400003573	green	gi|565347467|ref|XP_006340747.1|	7.24006e-78	140/140(100.00)	293	PREDICTED: thiosulfate sulfurtransferase 18 isoform X1 [Solanum tuberosum]
PGSC0003DMG400003574	green	gi|971539022|ref|XP_015160323.1|	0	524/524(100.00)	1079	PREDICTED: MLO-like protein 4 [Solanum tuberosum]
PGSC0003DMG400003582	green	gi|565347499|ref|XP_006340763.1|	0	439/439(100.00)	912	PREDICTED: 3-dehydroquinate synthase, chloroplastic [Solanum tuberosum]	GO:0055114,GO:0006744,GO:0005768,GO:0005802,GO:0009570,GO:0030266,GO:0003856,GO:0005794,GO:0009073
PGSC0003DMG400003584	green	gi|565352858|ref|XP_006343355.1|	3.32633e-83	148/148(100.00)	310	PREDICTED: ubiquitin-conjugating enzyme E2 5B-like [Solanum tuberosum]
PGSC0003DMG400003601	blue	gi|565349962|ref|XP_006341944.1|	1.30405e-48	93/93(100.00)	195	PREDICTED: protein RADIALIS-like 3 [Solanum tuberosum]
PGSC0003DMG400003605	greenyellow	gi|568215328|ref|NP_001275409.1|	0	382/382(100.00)	798	dihydroflavonol-4-reductase-like [Solanum tuberosum]	GO:0009744,GO:0010224,GO:0009718,GO:0045552,GO:0044237,GO:0050662,GO:0042406,GO:0055114,GO:0000166
PGSC0003DMG400003608	green	gi|971538858|ref|XP_006340657.2|	0	495/495(100.00)	1031	PREDICTED: abscisic acid 8&apos;-hydroxylase 3-like [Solanum tuberosum]
PGSC0003DMG400003618	green	gi|565347333|ref|XP_006340686.1|	5.84968e-87	156/156(100.00)	323	PREDICTED: uncharacterized protein LOC102600744 isoform X1 [Solanum tuberosum]
PGSC0003DMG400003619	blue	gi|565347337|ref|XP_006340688.1|	0	489/489(100.00)	1000	PREDICTED: aldehyde dehydrogenase family 3 member F1 [Solanum tuberosum]
PGSC0003DMG400003621	saddlebrown	gi|565347361|ref|XP_006340700.1|	0	679/679(100.00)	1386	PREDICTED: transmembrane and coiled-coil domain-containing protein 4-like [Solanum tuberosum]
PGSC0003DMG400003623	green	gi|971539330|ref|XP_006340937.2|	0	365/365(100.00)	768	PREDICTED: probable pectinesterase 53 [Solanum tuberosum]
PGSC0003DMG400003626	black	gi|565347372|ref|XP_006340705.1|	3.84195e-108	190/190(100.00)	394	PREDICTED: lactoylglutathione lyase-like [Solanum tuberosum]
PGSC0003DMG400003631	brown	gi|565347392|ref|XP_006340714.1|	2.65976e-32	67/68(98.53)	141	PREDICTED: DNA mismatch repair protein MLH3-like isoform X1 [Solanum tuberosum]
PGSC0003DMG400003639	brown	gi|565347860|ref|XP_006340939.1|	3.80535e-123	223/223(100.00)	444	PREDICTED: WEB family protein At2g17940 isoform X1 [Solanum tuberosum]
PGSC0003DMG400003641	blue	gi|565347442|ref|XP_006340736.1|	1.66662e-53	103/103(100.00)	212	PREDICTED: gibberellin-regulated protein 11-like [Solanum tuberosum]
PGSC0003DMG400003643	turquoise	gi|565347465|ref|XP_006340746.1|	0	741/741(100.00)	1518	PREDICTED: oligopeptide transporter 7-like [Solanum tuberosum]
PGSC0003DMG400003645	yellow	gi|565347489|ref|XP_006340758.1|	6.45477e-169	292/292(100.00)	597	PREDICTED: L-ascorbate peroxidase 3, peroxisomal-like [Solanum tuberosum]
PGSC0003DMG400003655	yellowgreen	gi|971539051|ref|XP_006340776.2|	0	555/556(99.82)	1140	PREDICTED: aspartic proteinase-like protein 1 [Solanum tuberosum]
PGSC0003DMG400003660	greenyellow	gi|565347538|ref|XP_006340782.1|	0	478/478(100.00)	963	PREDICTED: 15-cis-phytoene desaturase, chloroplastic/chromoplastic [Solanum tuberosum]
PGSC0003DMG400003662	green	gi|565347542|ref|XP_006340784.1|	3.10274e-169	287/287(100.00)	598	PREDICTED: probable prolyl 4-hydroxylase 10 [Solanum tuberosum]
PGSC0003DMG400003665	yellow	gi|565347878|ref|XP_006340948.1|	1.61939e-70	131/131(100.00)	268	PREDICTED: protein IQ-DOMAIN 1 [Solanum tuberosum]
PGSC0003DMG400003678	brown	gi|970009226|ref|XP_015065483.1|	1.89716e-55	107/118(90.68)	218	PREDICTED: E3 ubiquitin-protein ligase RNF13-like [Solanum pennellii]
PGSC0003DMG400003679	greenyellow	gi|565349956|ref|XP_006341941.1|	0	332/332(100.00)	692	PREDICTED: putative S-adenosyl-L-methionine-dependent methyltransferase Mb0746c [Solanum tuberosum]
PGSC0003DMG400003686	yellow	gi|971541125|ref|XP_015161887.1|	0	632/632(100.00)	1255	PREDICTED: flocculation protein FLO11-like [Solanum tuberosum]
PGSC0003DMG400003687	black	gi|565350528|ref|XP_006342220.1|	3.54709e-173	313/347(90.20)	611	PREDICTED: putative pectinesterase 11 [Solanum tuberosum]
PGSC0003DMG400003688	black	gi|565349982|ref|XP_006341954.1|	1.86851e-77	141/141(100.00)	291	PREDICTED: uncharacterized protein LOC102595392 [Solanum tuberosum]
PGSC0003DMG400003691	brown	gi|565349989|ref|XP_006341957.1|	2.88084e-180	312/312(100.00)	635	PREDICTED: isoflavone reductase-like protein [Solanum tuberosum]
PGSC0003DMG400003695	turquoise	gi|565350532|ref|XP_006342222.1|	0	379/379(100.00)	783	PREDICTED: mannan endo-1,4-beta-mannosidase 7-like [Solanum tuberosum]	GO:0005975,GO:0004553
PGSC0003DMG400003696	greenyellow	gi|565350002|ref|XP_006341963.1|	2.20812e-71	129/129(100.00)	271	PREDICTED: 50S ribosomal protein L31, chloroplastic [Solanum tuberosum]
PGSC0003DMG400003701	yellowgreen	gi|565350024|ref|XP_006341974.1|	2.68457e-81	150/150(100.00)	304	PREDICTED: bZIP transcription factor 53-like [Solanum tuberosum]
PGSC0003DMG400003712	lightcyan	gi|565350080|ref|XP_006342002.1|	0	516/566(91.17)	965	PREDICTED: protein LTV1 homolog [Solanum tuberosum]
PGSC0003DMG400003714	yellow	gi|971541210|ref|XP_006342011.2|	0	1136/1136(100.00)	2277	PREDICTED: probable LRR receptor-like serine/threonine-protein kinase At4g36180 [Solanum tuberosum]
PGSC0003DMG400003726	grey60	gi|565350143|ref|XP_006342033.1|	8.09181e-130	225/225(100.00)	466	PREDICTED: cytokinin riboside 5&apos;-monophosphate phosphoribohydrolase LOG1-like [Solanum tuberosum]	GO:0016787
PGSC0003DMG400003733	darkgreen	gi|565350524|ref|XP_006342218.1|	0	341/341(100.00)	691	PREDICTED: agglutinin-like [Solanum tuberosum]
PGSC0003DMG400003736	darkturquoise	gi|565349978|ref|XP_006341952.1|	9.61835e-168	284/284(100.00)	593	PREDICTED: zinc-finger homeodomain protein 2 [Solanum tuberosum]
PGSC0003DMG400003737	greenyellow
PGSC0003DMG400003738	yellow	gi|565350526|ref|XP_006342219.1|	6.49837e-127	221/221(100.00)	457	PREDICTED: CBS domain-containing protein CBSX3, mitochondrial-like [Solanum tuberosum]	GO:0030554
PGSC0003DMG400003739	green
PGSC0003DMG400003743	lightyellow	gi|565350006|ref|XP_006341965.1|	0	377/377(100.00)	776	PREDICTED: jasmonate O-methyltransferase [Solanum tuberosum]
PGSC0003DMG400003748	saddlebrown	gi|565350028|ref|XP_006341976.1|	0	331/331(100.00)	683	PREDICTED: peroxidase 9 [Solanum tuberosum]	GO:0020037,GO:0046872,GO:0004601,GO:0055114,GO:0006979
PGSC0003DMG400003774	blue	gi|565350145|ref|XP_006342034.1|	0	519/519(100.00)	1078	PREDICTED: endoglucanase 10 [Solanum tuberosum]
PGSC0003DMG400003777	greenyellow	gi|565350151|ref|XP_006342037.1|	1.75923e-118	210/210(100.00)	429	PREDICTED: uncharacterized protein LOC102593744 isoform X1 [Solanum tuberosum]
PGSC0003DMG400003787	paleturquoise	gi|971570433|ref|XP_015169421.1|	2.41339e-82	196/270(72.59)	308	PREDICTED: tetra-peptide repeat homeobox protein 1-like isoform X1 [Solanum tuberosum]
PGSC0003DMG400003788	darkturquoise	gi|971570433|ref|XP_015169421.1|	2.42618e-91	235/270(87.04)	339	PREDICTED: tetra-peptide repeat homeobox protein 1-like isoform X1 [Solanum tuberosum]
PGSC0003DMG400003789	yellow	gi|565385014|ref|XP_006358415.1|	0	438/438(100.00)	899	PREDICTED: protein JASON [Solanum tuberosum]
PGSC0003DMG400003804	brown	gi|1026043510|ref|XP_016567948.1|	4.00549e-09	70/208(33.65)	65	PREDICTED: uncharacterized protein LOC107866378 [Capsicum annuum]
PGSC0003DMG400003805	yellowgreen	gi|565385051|ref|XP_006358433.1|	0	548/548(100.00)	1141	PREDICTED: uncharacterized protein LOC102603657 [Solanum tuberosum]
PGSC0003DMG400003812	turquoise	gi|565385065|ref|XP_006358440.1|	0	494/494(100.00)	1024	PREDICTED: uncharacterized protein LOC102606004 [Solanum tuberosum]
PGSC0003DMG400003813	green	gi|565385071|ref|XP_006358443.1|	0	440/440(100.00)	904	PREDICTED: receptor-like cytosolic serine/threonine-protein kinase RBK2 [Solanum tuberosum]
PGSC0003DMG400003817	lightcyan	gi|698493400|ref|XP_009792975.1|	7.29663e-180	299/491(60.90)	635	PREDICTED: uncharacterized protein LOC104239924 [Nicotiana sylvestris]
PGSC0003DMG400003822	brown	gi|565385018|ref|XP_006358417.1|	0	1099/1103(99.64)	2197	PREDICTED: probable LRR receptor-like serine/threonine-protein kinase At4g08850 [Solanum tuberosum]
PGSC0003DMG400003848	green	gi|565385067|ref|XP_006358441.1|	0	480/480(100.00)	967	PREDICTED: sugar transporter ERD6-like 7 [Solanum tuberosum]	GO:0034219,GO:0005774,GO:0005351,GO:0016021,GO:0009507
PGSC0003DMG400003849	yellowgreen	gi|565385075|ref|XP_006358445.1|	0	345/345(100.00)	720	PREDICTED: gibberellin receptor GID1B-like [Solanum tuberosum]	GO:0008152,GO:0016787
PGSC0003DMG400003865	blue	gi|565375737|ref|XP_006354372.1|	1.12647e-147	260/260(100.00)	526	PREDICTED: uncharacterized protein LOC102578558 [Solanum tuberosum]
PGSC0003DMG400003871	yellow	gi|565375814|ref|XP_006354410.1|	0	426/426(100.00)	887	PREDICTED: probable pectate lyase 12 [Solanum tuberosum]
PGSC0003DMG400003872	yellow	gi|565375769|ref|XP_006354388.1|	0	307/307(100.00)	637	PREDICTED: zinc finger protein ZAT5-like [Solanum tuberosum]
PGSC0003DMG400003873	lightcyan	gi|565375771|ref|XP_006354389.1|	1.80891e-115	210/210(100.00)	419	PREDICTED: ankyrin repeat domain-containing protein 1-like [Solanum tuberosum]
PGSC0003DMG400003880	skyblue	gi|565375789|ref|XP_006354398.1|	0	382/382(100.00)	791	PREDICTED: feruloyl CoA ortho-hydroxylase 1-like [Solanum tuberosum]
PGSC0003DMG400003890	turquoise	gi|565375729|ref|XP_006354368.1|	7.00503e-177	300/300(100.00)	624	PREDICTED: transcription factor RAX2 [Solanum tuberosum]
PGSC0003DMG400003898	lightcyan	gi|565375773|ref|XP_006354390.1|	6.95158e-122	216/216(100.00)	440	PREDICTED: ras-related protein RABC2a-like isoform X1 [Solanum tuberosum]
PGSC0003DMG400003903	brown	gi|971562688|ref|XP_015167294.1|	0	1280/1297(98.69)	2529	PREDICTED: myosin-11-like [Solanum tuberosum]
PGSC0003DMG400003908	turquoise
PGSC0003DMG400003912	blue	gi|565396156|ref|XP_006363697.1|	0	734/745(98.52)	1510	PREDICTED: subtilisin-like protease SBT1.7 [Solanum tuberosum]	GO:0043086,GO:0006508,GO:0042802,GO:0004252
PGSC0003DMG400003916	darkgreen	gi|565396174|ref|XP_006363706.1|	0	356/356(100.00)	724	PREDICTED: probable sugar phosphate/phosphate translocator At1g12500 [Solanum tuberosum]
PGSC0003DMG400003920	royalblue	gi|565396184|ref|XP_006363711.1|	1.22687e-167	293/293(100.00)	593	PREDICTED: AT-hook motif nuclear-localized protein 24 [Solanum tuberosum]
PGSC0003DMG400003938	green	gi|565396156|ref|XP_006363697.1|	0	734/745(98.52)	1510	PREDICTED: subtilisin-like protease SBT1.7 [Solanum tuberosum]	GO:0043086,GO:0006508,GO:0042802,GO:0004252
PGSC0003DMG400003944	turquoise	gi|565396176|ref|XP_006363707.1|	0	498/498(100.00)	1035	PREDICTED: protein TPX2 isoform X2 [Solanum tuberosum]
PGSC0003DMG400003946	royalblue	gi|565396182|ref|XP_006363710.1|	0	480/480(100.00)	966	PREDICTED: protein DETOXIFICATION 56-like [Solanum tuberosum]
PGSC0003DMG400003948	grey60	gi|565396188|ref|XP_006363713.1|	1.69669e-91	166/166(100.00)	338	PREDICTED: zinc finger A20 and AN1 domain-containing stress-associated protein 1 [Solanum tuberosum]	GO:0008270,GO:0003677
PGSC0003DMG400003957	green	gi|565396228|ref|XP_006363733.1|	9.72778e-123	219/219(100.00)	443	PREDICTED: uncharacterized protein LOC102580155 [Solanum tuberosum]
PGSC0003DMG400003964	green	gi|565368782|ref|XP_006351020.1|	0	503/503(100.00)	1051	PREDICTED: trihelix transcription factor GT-2-like [Solanum tuberosum]
PGSC0003DMG400003967	lightcyan	gi|565368772|ref|XP_006351015.1|	0	966/966(100.00)	1991	PREDICTED: uncharacterized protein LOC102596006 [Solanum tuberosum]
PGSC0003DMG400003982	green	gi|971556832|ref|XP_015165771.1|	0	513/585(87.69)	1009	PREDICTED: G-type lectin S-receptor-like serine/threonine-protein kinase RLK1, partial [Solanum tuberosum]
PGSC0003DMG400003984	black	gi|565368722|ref|XP_006350990.1|	0	534/534(100.00)	1055	PREDICTED: polyubiquitin-like [Solanum tuberosum]
PGSC0003DMG400003986	yellowgreen	gi|565368836|ref|XP_006351047.1|	1.86674e-135	236/239(98.74)	487	PREDICTED: WAT1-related protein At1g68170-like [Solanum tuberosum]
PGSC0003DMG400003993	green	gi|565368766|ref|XP_006351012.1|	3.9007e-126	218/218(100.00)	454	PREDICTED: citrate-binding protein-like [Solanum tuberosum]
PGSC0003DMG400004000	black	gi|661891837|emb|CDP04762.1|	1.80872e-152	300/567(52.91)	544	unnamed protein product [Coffea canephora]
PGSC0003DMG400004007	blue	gi|565345574|ref|XP_006339871.1|	0	1055/1055(100.00)	2159	PREDICTED: filament-like plant protein 7 [Solanum tuberosum]
PGSC0003DMG400004010	turquoise	gi|971537237|ref|XP_015168604.1|	4.15073e-73	134/134(100.00)	276	PREDICTED: uncharacterized protein LOC102585326 isoform X1 [Solanum tuberosum]
PGSC0003DMG400004011	green	gi|565345721|ref|XP_006339939.1|	0	376/376(100.00)	777	PREDICTED: transcription factor SPATULA [Solanum tuberosum]
PGSC0003DMG400004012	yellowgreen	gi|565345598|ref|XP_006339882.1|	0	558/558(100.00)	1160	PREDICTED: nicotinate phosphoribosyltransferase 2-like [Solanum tuberosum]
PGSC0003DMG400004015	blue	gi|565345614|ref|XP_006339887.1|	0	393/393(100.00)	808	PREDICTED: uncharacterized protein LOC102589271 [Solanum tuberosum]
PGSC0003DMG400004020	lightcyan	gi|294653512|gb|ADF28630.1|	0	669/669(100.00)	1378	zeaxanthin epoxidase [Solanum tuberosum]	GO:0055114,GO:0009414,GO:0010264,GO:0016123,GO:0009941,GO:0052662,GO:0009408,GO:0052663,GO:0006970,GO:0009688,GO:0009540,GO:0010182,GO:0016020
PGSC0003DMG400004035	green	gi|565345616|ref|XP_006339888.1|	0	360/360(100.00)	744	PREDICTED: mitogen-activated protein kinase kinase kinase NPK1-like [Solanum tuberosum]
PGSC0003DMG400004036	green	gi|565345618|ref|XP_006339889.1|	0	356/356(100.00)	731	PREDICTED: mitogen-activated protein kinase kinase kinase NPK1-like [Solanum tuberosum]
PGSC0003DMG400004037	yellowgreen	gi|565345620|ref|XP_006339890.1|	0	360/360(100.00)	744	PREDICTED: mitogen-activated protein kinase kinase kinase NPK1-like [Solanum tuberosum]
PGSC0003DMG400004038	darkturquoise	gi|565345622|ref|XP_006339891.1|	2.9758e-68	123/123(100.00)	261	PREDICTED: protein RALF-like 34 [Solanum tuberosum]	GO:0044763
PGSC0003DMG400004044	blue	gi|565348588|ref|XP_006341291.1|	0	578/578(100.00)	1195	PREDICTED: BTB/POZ domain-containing protein At3g08570 [Solanum tuberosum]
PGSC0003DMG400004051	purple	gi|565376472|ref|XP_006354728.1|	5.4616e-105	187/187(100.00)	383	PREDICTED: uncharacterized protein LOC102596915 [Solanum tuberosum]
PGSC0003DMG400004061	turquoise	gi|971563442|ref|XP_015167505.1|	0	548/548(100.00)	1133	PREDICTED: transcription factor BIM1-like isoform X1 [Solanum tuberosum]
PGSC0003DMG400004078	blue	gi|565376503|ref|XP_006354743.1|	0	494/494(100.00)	1026	PREDICTED: uncharacterized protein At1g04910-like [Solanum tuberosum]
PGSC0003DMG400004080	lightcyan	gi|565376511|ref|XP_006354747.1|	3.22346e-136	235/235(100.00)	488	PREDICTED: uncharacterized protein LOC102603306 [Solanum tuberosum]
PGSC0003DMG400004090	cyan	gi|565355309|ref|XP_006344534.1|	0	329/329(100.00)	679	PREDICTED: peroxidase 16 [Solanum tuberosum]
PGSC0003DMG400004109	blue	gi|971565669|ref|XP_006355979.2|	0	323/323(100.00)	678	PREDICTED: probable xyloglucan endotransglucosylase/hydrolase protein 33 [Solanum tuberosum]
PGSC0003DMG400004115	blue	gi|971565658|ref|XP_015168082.1|	0	506/506(100.00)	1059	PREDICTED: uncharacterized protein LOC102586185 isoform X1 [Solanum tuberosum]
PGSC0003DMG400004123	brown	gi|565379052|ref|XP_006355957.1|	0	361/361(100.00)	753	PREDICTED: serine/threonine-protein kinase PBS1 [Solanum tuberosum]
PGSC0003DMG400004129	grey60	gi|565379068|ref|XP_006355965.1|	0	401/401(100.00)	837	PREDICTED: uncharacterized protein LOC102584308 [Solanum tuberosum]
PGSC0003DMG400004146	blue	gi|565346977|ref|XP_006340511.1|	0	1012/1012(100.00)	2047	PREDICTED: leucine-rich repeat receptor-like protein kinase PXL1 [Solanum tuberosum]
PGSC0003DMG400004150	lightcyan	gi|971544504|ref|XP_006344041.2|	0	502/502(100.00)	1027	PREDICTED: protein disulfide-isomerase-like [Solanum tuberosum]
PGSC0003DMG400004158	black	gi|565354434|ref|XP_006344115.1|	0	426/426(100.00)	860	PREDICTED: vacuolar cation/proton exchanger 3-like [Solanum tuberosum]
PGSC0003DMG400004161	green	gi|565354306|ref|XP_006344054.1|	0	372/372(100.00)	782	PREDICTED: protein PMR5 [Solanum tuberosum]
PGSC0003DMG400004164	black	gi|971544462|ref|XP_015162645.1|	0	1000/1000(100.00)	1994	PREDICTED: probable LRR receptor-like serine/threonine-protein kinase At3g47570 [Solanum tuberosum]
PGSC0003DMG400004168	lightyellow	gi|527525177|sp|M0ZYF3.1|INDA1_SOLTU	0	495/495(100.00)	1024	RecName: Full=Internal alternative NAD(P)H-ubiquinone oxidoreductase A1, mitochondrial; AltName: Full=Internal alternative NADH dehydrogenase NDA1; AltName: Full=Internal non-phosphorylating NAD(P)H dehydrogenase 1; Short=StNDI1; AltName: Full=NADH:ubiquinone reductase (non-electrogenic) NDA1; Flags: Precursor	GO:0050660,GO:0005743,GO:0005777,GO:0003959,GO:0005759,GO:0055114
PGSC0003DMG400004170	royalblue	gi|565354308|ref|XP_006344055.1|	0	590/590(100.00)	1231	PREDICTED: asparagine synthetase [glutamine-hydrolyzing] [Solanum tuberosum]
PGSC0003DMG400004187	paleturquoise	gi|329124640|gb|AEB72197.1|	6.70197e-127	220/220(100.00)	457	hypothetical chloroplast RF1 (chloroplast) [Solanum tuberosum]	GO:0031969,GO:0016021
PGSC0003DMG400004203	brown
PGSC0003DMG400004211	paleturquoise	gi|916440267|gb|AKZ22838.1|	0	322/327(98.47)	659	photosystem II protein D1 (plastid) [Impatiens capensis]	GO:0009772,GO:0016491,GO:0009635,GO:0045156,GO:0005506,GO:0009523,GO:0016021,GO:0009535
PGSC0003DMG400004247	black	gi|971554359|ref|XP_006349656.2|	3.93122e-115	203/203(100.00)	417	PREDICTED: uncharacterized protein LOC102580626 isoform X1 [Solanum tuberosum]
PGSC0003DMG400004253	yellowgreen	gi|565397078|ref|XP_006364129.1|	0	462/462(100.00)	964	PREDICTED: hydroxymethylglutaryl-CoA synthase-like [Solanum tuberosum]	GO:0008299,GO:0004421
PGSC0003DMG400004257	turquoise	gi|565397068|ref|XP_006364124.1|	1.9866e-170	289/289(100.00)	602	PREDICTED: F-box protein PP2-A13-like [Solanum tuberosum]
PGSC0003DMG400004259	lightgreen	gi|971580661|ref|XP_006364121.2|	0	426/426(100.00)	877	PREDICTED: pathogenesis-related protein R major form-like [Solanum tuberosum]
PGSC0003DMG400004263	turquoise	gi|971580661|ref|XP_006364121.2|	0	426/426(100.00)	877	PREDICTED: pathogenesis-related protein R major form-like [Solanum tuberosum]
PGSC0003DMG400004274	greenyellow	gi|565404337|ref|XP_006367600.1|	0	723/723(100.00)	1506	PREDICTED: probable acyl-activating enzyme 18, peroxisomal [Solanum tuberosum]
PGSC0003DMG400004275	turquoise	gi|698533214|ref|XP_009763424.1|	0	320/358(89.39)	655	PREDICTED: feruloyl CoA ortho-hydroxylase 2-like [Nicotiana sylvestris]	GO:0055114,GO:0016706
PGSC0003DMG400004284	grey60	gi|1026102789|ref|XP_016550467.1|	0	774/984(78.66)	1513	PREDICTED: receptor-like protein 12 [Capsicum annuum]
PGSC0003DMG400004294	brown	gi|565370817|ref|XP_006352014.1|	0	406/406(100.00)	841	PREDICTED: F-box protein At3g07870-like [Solanum tuberosum]
PGSC0003DMG400004298	brown	gi|971558536|ref|XP_006352015.2|	0	411/411(100.00)	839	PREDICTED: fasciclin-like arabinogalactan protein 2 [Solanum tuberosum]
PGSC0003DMG400004301	saddlebrown	gi|565370815|ref|XP_006352013.1|	6.50684e-153	265/265(100.00)	543	PREDICTED: chlorophyll a-b binding protein 5, chloroplastic [Solanum tuberosum]	GO:0046872,GO:0009765,GO:0009523,GO:0018298,GO:0016168,GO:0016021,GO:0009522,GO:0009535
PGSC0003DMG400004312	cyan	gi|971572750|ref|XP_015170031.1|	0	613/613(100.00)	1271	PREDICTED: carotenoid 9,10(9&apos;,10&apos;)-cleavage dioxygenase 1-like isoform X1 [Solanum tuberosum]
PGSC0003DMG400004317	blue	gi|565387999|ref|XP_006359770.1|	1.00119e-112	200/200(100.00)	409	PREDICTED: stellacyanin [Solanum tuberosum]
PGSC0003DMG400004325	blue	gi|971572505|ref|XP_015169976.1|	1.57984e-171	291/291(100.00)	606	PREDICTED: probable pectate lyase 12 [Solanum tuberosum]
PGSC0003DMG400004329	blue	gi|565387624|ref|XP_006359595.1|	0	583/583(100.00)	1196	PREDICTED: protein NRT1/ PTR FAMILY 4.5-like [Solanum tuberosum]
PGSC0003DMG400004354	darkgreen	gi|565378272|ref|XP_006355583.1|	2.2926e-85	159/159(100.00)	318	PREDICTED: uncharacterized protein LOC102586633 [Solanum tuberosum]
PGSC0003DMG400004356	black	gi|565345363|ref|XP_006339766.1|	0	829/829(100.00)	1698	PREDICTED: uncharacterized protein LOC102599535 [Solanum tuberosum]
PGSC0003DMG400004363	grey60	gi|565391251|ref|XP_006361336.1|	0	424/424(100.00)	881	PREDICTED: putative receptor-like protein kinase At1g72540 [Solanum tuberosum]
PGSC0003DMG400004374	black	gi|565391237|ref|XP_006361329.1|	7.2416e-110	191/194(98.45)	400	PREDICTED: 25.3 kDa vesicle transport protein-like [Solanum tuberosum]
PGSC0003DMG400004378	green	gi|565404719|ref|XP_006367776.1|	0	383/383(100.00)	791	PREDICTED: GDSL esterase/lipase At1g28590-like [Solanum tuberosum]
PGSC0003DMG400004379	darkturquoise	gi|971587579|ref|XP_006367777.2|	0	372/372(100.00)	759	PREDICTED: GDSL esterase/lipase At5g45910-like [Solanum tuberosum]
PGSC0003DMG400004380	cyan	gi|565404727|ref|XP_006367780.1|	0	348/348(100.00)	725	PREDICTED: zingipain-2-like [Solanum tuberosum]	GO:0008233
PGSC0003DMG400004383	black	gi|970017292|ref|XP_015069775.1|	0	750/765(98.04)	1514	PREDICTED: neutral ceramidase-like [Solanum pennellii]
PGSC0003DMG400004386	green	gi|971587574|ref|XP_015161138.1|	0	563/563(100.00)	1153	PREDICTED: uncharacterized protein LOC102593246 [Solanum tuberosum]
PGSC0003DMG400004388	blue	gi|970016516|ref|XP_015069367.1|	9.17281e-82	169/192(88.02)	306	PREDICTED: uncharacterized protein LOC107014012 [Solanum pennellii]	GO:0009507
PGSC0003DMG400004394	black	gi|565396730|ref|XP_006363962.1|	3.30065e-166	289/297(97.31)	588	PREDICTED: anti-H(O) lectin 1-like [Solanum tuberosum]
PGSC0003DMG400004396	green	gi|565396728|ref|XP_006363961.1|	0	715/715(100.00)	1480	PREDICTED: L-type lectin-domain containing receptor kinase IX.1-like [Solanum tuberosum]
PGSC0003DMG400004401	lightcyan	gi|565402882|ref|XP_006366898.1|	0	461/490(94.08)	950	PREDICTED: L-type lectin-domain containing receptor kinase IX.1-like [Solanum tuberosum]
PGSC0003DMG400004404	yellow	gi|565402023|ref|XP_006366490.1|	1.82411e-149	257/257(100.00)	532	PREDICTED: expansin-A6 [Solanum tuberosum]	GO:0005576,GO:0009664,GO:0016020
PGSC0003DMG400004408	black	gi|970035140|ref|XP_015078902.1|	0	590/626(94.25)	1212	PREDICTED: protein INVOLVED IN DE NOVO 2-like [Solanum pennellii]
PGSC0003DMG400004415	green	gi|565359813|ref|XP_006346683.1|	0	596/596(100.00)	1250	PREDICTED: probable serine/threonine-protein kinase WNK5 [Solanum tuberosum]
PGSC0003DMG400004430	black	gi|723655239|ref|XP_010314777.1|	0	371/402(92.29)	709	PREDICTED: GDP-mannose transporter GONST1-like isoform X1 [Solanum lycopersicum]
PGSC0003DMG400004439	green	gi|565403775|ref|XP_006367331.1|	0	340/340(100.00)	687	PREDICTED: probable magnesium transporter NIPA6 [Solanum tuberosum]	GO:0016020,GO:0015095,GO:0015693
PGSC0003DMG400004453	saddlebrown	gi|565402976|ref|XP_006366944.1|	1.9181e-137	240/240(100.00)	492	PREDICTED: transcription factor TGA7-like [Solanum tuberosum]
PGSC0003DMG400004458	greenyellow	gi|565353029|ref|XP_006343439.1|	1.69764e-152	266/266(100.00)	542	PREDICTED: chlorophyll a-b binding protein P4, chloroplastic [Solanum tuberosum]
PGSC0003DMG400004477	green	gi|971581737|ref|XP_006364724.2|	1.45501e-103	183/183(100.00)	379	PREDICTED: lachrymatory-factor synthase isoform X1 [Solanum tuberosum]
PGSC0003DMG400004478	turquoise	gi|565398325|ref|XP_006364725.1|	2.04643e-91	163/163(100.00)	337	PREDICTED: lachrymatory-factor synthase-like [Solanum tuberosum]
PGSC0003DMG400004493	grey60	gi|971549023|ref|XP_006346565.2|	1.03335e-168	286/286(100.00)	596	PREDICTED: GATA transcription factor 21 [Solanum tuberosum]
PGSC0003DMG400004499	royalblue	gi|565360351|ref|XP_006346933.1|	6.91288e-121	209/209(100.00)	436	PREDICTED: homeobox-leucine zipper protein ATHB-40-like [Solanum tuberosum]
PGSC0003DMG400004509	green	gi|565346907|ref|XP_006340484.1|	8.69634e-79	140/140(100.00)	296	PREDICTED: uncharacterized protein LOC102583794 [Solanum tuberosum]
PGSC0003DMG400004521	greenyellow	gi|970006059|ref|XP_015063876.1|	3.21567e-88	173/179(96.65)	327	PREDICTED: TMV resistance protein N-like [Solanum pennellii]
PGSC0003DMG400004534	turquoise	gi|565405243|ref|XP_006368017.1|	5.75448e-82	161/197(81.73)	307	PREDICTED: uncharacterized protein LOC102592341 [Solanum tuberosum]
PGSC0003DMG400004547	royalblue	gi|565394037|ref|XP_006362670.1|	3.91973e-84	154/154(100.00)	313	PREDICTED: proteinase inhibitor type-2 P303.51 [Solanum tuberosum]	GO:0010466,GO:0004867
PGSC0003DMG400004572	brown	gi|565366477|ref|XP_006349914.1|	0	485/485(100.00)	1010	PREDICTED: adenosylhomocysteinase [Solanum tuberosum]	GO:0004013,GO:0006730
PGSC0003DMG400004573	greenyellow	gi|565366450|ref|XP_006349903.1|	0	470/470(100.00)	965	PREDICTED: crocetin glucosyltransferase, chloroplastic-like [Solanum tuberosum]	GO:0016758,GO:0008152
PGSC0003DMG400004575	turquoise
PGSC0003DMG400004576	green
PGSC0003DMG400004580	yellow	gi|565366435|ref|XP_006349897.1|	0	413/413(100.00)	850	PREDICTED: transcription factor bHLH62-like [Solanum tuberosum]
PGSC0003DMG400004583	black	gi|565366421|ref|XP_006349890.1|	0	338/338(100.00)	697	PREDICTED: eukaryotic translation initiation factor 3 subunit H isoform X1 [Solanum tuberosum]	GO:0003743,GO:0001731,GO:0005829,GO:0016282,GO:0009640,GO:0010388,GO:0005852,GO:0033290,GO:0006446,GO:0000085
PGSC0003DMG400004593	darkolivegreen	gi|565366401|ref|XP_006349881.1|	0	327/327(100.00)	686	PREDICTED: chitinase-like protein 1 [Solanum tuberosum]
PGSC0003DMG400004599	turquoise	gi|565366379|ref|XP_006349870.1|	0	361/361(100.00)	751	PREDICTED: uncharacterized protein LOC102594568 [Solanum tuberosum]
PGSC0003DMG400004601	turquoise	gi|970068164|ref|XP_015061203.1|	0	429/440(97.50)	860	PREDICTED: CBL-interacting serine/threonine-protein kinase 1 [Solanum pennellii]
PGSC0003DMG400004608	green	gi|568215578|ref|NP_001275339.1|	0	502/504(99.60)	1020	dihydrolipoamide dehydrogenase precursor [Solanum tuberosum]	GO:0045454,GO:0050660,GO:0055114,GO:0004148
PGSC0003DMG400004612	black	gi|565366338|ref|XP_006349850.1|	4.38901e-132	230/230(100.00)	474	PREDICTED: transcription factor MYB108-like [Solanum tuberosum]	GO:0003677,GO:0003682
PGSC0003DMG400004630	turquoise	gi|565366283|ref|XP_006349823.1|	0	727/727(100.00)	1484	PREDICTED: glyoxysomal fatty acid beta-oxidation multifunctional protein MFP-a-like [Solanum tuberosum]	GO:0006631,GO:0003857,GO:0050662,GO:0055114
PGSC0003DMG400004631	cyan	gi|971554705|ref|XP_015165242.1|	0	340/340(100.00)	695	PREDICTED: uncharacterized protein DDB_G0271670-like [Solanum tuberosum]
PGSC0003DMG400004643	darkgreen	gi|565366543|ref|XP_006349947.1|	0	730/730(100.00)	1513	PREDICTED: histidine kinase CKI1 [Solanum tuberosum]
PGSC0003DMG400004649	green	gi|565366201|ref|XP_006349782.1|	0	468/468(100.00)	970	PREDICTED: scarecrow-like protein 3 [Solanum tuberosum]
PGSC0003DMG400004664	yellow
PGSC0003DMG400004670	black	gi|565366446|ref|XP_006349901.1|	3.36753e-164	279/279(100.00)	581	PREDICTED: xyloglucan endotransglucosylase/hydrolase 2-like [Solanum tuberosum]	GO:0006073,GO:0004553,GO:0048046,GO:0005618,GO:0016762
PGSC0003DMG400004673	yellow	gi|565366433|ref|XP_006349896.1|	0	1307/1307(100.00)	2698	PREDICTED: kinesin-like protein KIN12B [Solanum tuberosum]
PGSC0003DMG400004675	cyan	gi|971554588|ref|XP_015165214.1|	5.57833e-93	178/178(100.00)	347	PREDICTED: adhesive plaque matrix protein-like [Solanum tuberosum]
PGSC0003DMG400004685	turquoise	gi|565366371|ref|XP_006349866.1|	0	367/367(100.00)	761	PREDICTED: pyruvate dehydrogenase (acetyl-transferring) kinase, mitochondrial-like [Solanum tuberosum]
PGSC0003DMG400004696	green	gi|565366318|ref|XP_006349840.1|	0	608/608(100.00)	1250	PREDICTED: ATP-citrate synthase beta chain protein 2 [Solanum tuberosum]
PGSC0003DMG400004701	green	gi|565366300|ref|XP_006349831.1|	0	915/915(100.00)	1920	PREDICTED: calmodulin-binding transcription activator 6-like isoform X1 [Solanum tuberosum]	GO:0005634,GO:0003677
PGSC0003DMG400004710	lightcyan	gi|565366263|ref|XP_006349813.1|	0	521/521(100.00)	1082	PREDICTED: probable histone-arginine methyltransferase 1.3 [Solanum tuberosum]
PGSC0003DMG400004712	turquoise	gi|565366241|ref|XP_006349802.1|	0	339/339(100.00)	714	PREDICTED: uncharacterized protein LOC102600818 [Solanum tuberosum]
PGSC0003DMG400004736	turquoise	gi|565378053|ref|XP_006355477.1|	6.50046e-68	138/138(100.00)	259	PREDICTED: 14 kDa proline-rich protein DC2.15-like [Solanum tuberosum]
PGSC0003DMG400004738	greenyellow	gi|565378095|ref|XP_006355498.1|	0	787/787(100.00)	1620	PREDICTED: elongation factor G, chloroplastic [Solanum tuberosum]
PGSC0003DMG400004739	black	gi|565378091|ref|XP_006355496.1|	0	417/417(100.00)	868	PREDICTED: vacuolar-processing enzyme beta-isozyme [Solanum tuberosum]	GO:0004197,GO:0006508
PGSC0003DMG400004741	darkorange2	gi|565378083|ref|XP_006355492.1|	1.01334e-125	219/219(100.00)	452	PREDICTED: protein YABBY 4 [Solanum tuberosum]
PGSC0003DMG400004746	blue	gi|565378061|ref|XP_006355481.1|	0	727/727(100.00)	1512	PREDICTED: oxysterol-binding protein-related protein 2A isoform X1 [Solanum tuberosum]
PGSC0003DMG400004747	darkgreen	gi|565378057|ref|XP_006355479.1|	6.47896e-65	131/131(100.00)	249	PREDICTED: 14 kDa proline-rich protein DC2.15-like [Solanum tuberosum]
PGSC0003DMG400004759	yellow	gi|565378003|ref|XP_006355453.1|	0	354/354(100.00)	737	PREDICTED: probable pectinesterase 68 [Solanum tuberosum]
PGSC0003DMG400004766	green	gi|565377959|ref|XP_006355431.1|	2.37991e-165	281/281(100.00)	585	PREDICTED: GEM-like protein 5 [Solanum tuberosum]
PGSC0003DMG400004771	black	gi|565377937|ref|XP_006355421.1|	0	483/483(100.00)	986	PREDICTED: U4/U6 small nuclear ribonucleoprotein Prp31 [Solanum tuberosum]
PGSC0003DMG400004780	brown	gi|565378112|ref|XP_006355506.1|	5.57891e-162	281/281(100.00)	574	PREDICTED: protein ODORANT1-like [Solanum tuberosum]	GO:0003677,GO:0003682
PGSC0003DMG400004784	yellow	gi|565378093|ref|XP_006355497.1|	0	579/579(100.00)	1197	PREDICTED: hsp70-Hsp90 organizing protein 2-like [Solanum tuberosum]
PGSC0003DMG400004786	grey60	gi|565378087|ref|XP_006355494.1|	5.58319e-81	148/148(100.00)	303	PREDICTED: auxin-responsive protein SAUR36 [Solanum tuberosum]
PGSC0003DMG400004788	purple	gi|565378085|ref|XP_006355493.1|	3.2286e-152	264/264(100.00)	541	PREDICTED: thylakoid lumenal protein TL20.3, chloroplastic [Solanum tuberosum]
PGSC0003DMG400004789	blue	gi|565378081|ref|XP_006355491.1|	0	598/598(100.00)	1234	PREDICTED: monocopper oxidase-like protein SKU5 [Solanum tuberosum]	GO:0009505,GO:0046658,GO:0016491,GO:0005507,GO:0009932,GO:0048046,GO:0055114
PGSC0003DMG400004790	blue	gi|565378079|ref|XP_006355490.1|	0	653/653(100.00)	1349	PREDICTED: acid beta-fructofuranosidase [Solanum tuberosum]	GO:0004575,GO:0005975
PGSC0003DMG400004792	darkgreen	gi|565378073|ref|XP_006355487.1|	0	384/384(100.00)	793	PREDICTED: probable trehalose-phosphate phosphatase F [Solanum tuberosum]
PGSC0003DMG400004794	yellow	gi|565378063|ref|XP_006355482.1|	1.46517e-175	299/299(100.00)	619	PREDICTED: uncharacterized protein LOC102579011 [Solanum tuberosum]
PGSC0003DMG400004795	green	gi|565378059|ref|XP_006355480.1|	0	590/590(100.00)	1210	PREDICTED: protein NRT1/ PTR FAMILY 6.3-like [Solanum tuberosum]	GO:0016021,GO:0006857,GO:0005215
PGSC0003DMG400004796	plum1	gi|565378055|ref|XP_006355478.1|	1.08327e-65	132/132(100.00)	252	PREDICTED: 14 kDa proline-rich protein DC2.15-like [Solanum tuberosum]
PGSC0003DMG400004800	green	gi|565378049|ref|XP_006355475.1|	0	350/350(100.00)	708	PREDICTED: L-lactate dehydrogenase B [Solanum tuberosum]	GO:0005737,GO:0044262,GO:0004459,GO:0006096,GO:0055114
PGSC0003DMG400004801	blue	gi|971564827|ref|XP_015167876.1|	3.50498e-87	157/157(100.00)	323	PREDICTED: uncharacterized protein LOC102603757 [Solanum tuberosum]
PGSC0003DMG400004806	lightcyan	gi|565378018|ref|XP_006355460.1|	5.82777e-94	170/170(100.00)	347	PREDICTED: 14.7 kDa heat shock protein-like [Solanum tuberosum]
PGSC0003DMG400004807	turquoise	gi|565378016|ref|XP_006355459.1|	1.63675e-109	195/195(100.00)	399	PREDICTED: heat shock 22 kDa protein, mitochondrial-like [Solanum tuberosum]
PGSC0003DMG400004817	lightcyan
PGSC0003DMG400004822	yellowgreen	gi|565377946|ref|XP_006355425.1|	0	375/375(100.00)	776	PREDICTED: inositol 2-dehydrogenase/D-chiro-inositol 3-dehydrogenase [Solanum tuberosum]
PGSC0003DMG400004842	blue	gi|971568561|ref|XP_006357461.2|	0	840/840(100.00)	1749	PREDICTED: beta-galactosidase-like [Solanum tuberosum]	GO:0030246,GO:0004565,GO:0005975
PGSC0003DMG400004851	lightcyan	gi|565382100|ref|XP_006357387.1|	1.32209e-76	145/145(100.00)	288	PREDICTED: uncharacterized protein LOC102589256 [Solanum tuberosum]
PGSC0003DMG400004860	green	gi|565382134|ref|XP_006357404.1|	0	464/464(100.00)	967	PREDICTED: putative receptor-like protein kinase At1g72540 [Solanum tuberosum]	GO:0006468,GO:0005524,GO:0004674
PGSC0003DMG400004882	black	gi|565382087|ref|XP_006357381.1|	0	522/522(100.00)	1094	PREDICTED: zinc finger protein NUTCRACKER-like isoform X2 [Solanum tuberosum]	GO:0003676,GO:0046872
PGSC0003DMG400004890	green	gi|565352383|ref|XP_006343124.1|	1.2119e-67	127/127(100.00)	258	PREDICTED: uncharacterized protein LOC102578607 [Solanum tuberosum]
PGSC0003DMG400004896	brown	gi|565382173|ref|XP_006357423.1|	0	666/666(100.00)	1372	PREDICTED: uncharacterized protein LOC102600185 isoform X2 [Solanum tuberosum]
PGSC0003DMG400004899	green	gi|565382179|ref|XP_006357426.1|	0	541/541(100.00)	1121	PREDICTED: alanine aminotransferase 2-like [Solanum tuberosum]	GO:0030170,GO:0009058,GO:0008483
PGSC0003DMG400004910	green	gi|565382194|ref|XP_006357433.1|	0	962/962(100.00)	1973	PREDICTED: glutamate receptor 2.8-like [Solanum tuberosum]	GO:0005234,GO:0006811,GO:0004970,GO:0016021,GO:0035235
PGSC0003DMG400004911	purple	gi|565380939|ref|XP_006356848.1|	0	449/449(100.00)	907	PREDICTED: U-box domain-containing protein 30-like [Solanum tuberosum]
PGSC0003DMG400004914	brown	gi|971567376|ref|XP_015168595.1|	2.66727e-61	115/115(100.00)	238	PREDICTED: uncharacterized protein LOC107062455 isoform X1 [Solanum tuberosum]
PGSC0003DMG400004917	yellow	gi|565380925|ref|XP_006356841.1|	0	828/828(100.00)	1706	PREDICTED: kinesin-related protein 11 isoform X1 [Solanum tuberosum]
PGSC0003DMG400004920	turquoise	gi|565380919|ref|XP_006356838.1|	1.59491e-162	287/287(100.00)	576	PREDICTED: uncharacterized protein LOC102581784 [Solanum tuberosum]
PGSC0003DMG400004923	black	gi|971567419|ref|XP_015168607.1|	0	524/524(100.00)	1069	PREDICTED: squalene monooxygenase-like [Solanum tuberosum]	GO:0004506,GO:0050660,GO:0016021,GO:0055114
PGSC0003DMG400004924	blue	gi|565380898|ref|XP_006356828.1|	3.31428e-152	263/263(100.00)	541	PREDICTED: uncharacterized protein At3g49720-like [Solanum tuberosum]
PGSC0003DMG400004930	yellowgreen	gi|565380878|ref|XP_006356818.1|	0	811/811(100.00)	1686	PREDICTED: G-type lectin S-receptor-like serine/threonine-protein kinase At4g27290 [Solanum tuberosum]
PGSC0003DMG400004933	black	gi|565380862|ref|XP_006356810.1|	0	429/429(100.00)	899	PREDICTED: putative lipase ROG1 [Solanum tuberosum]
PGSC0003DMG400004940	green	gi|723696593|ref|XP_010320524.1|	2.87808e-76	151/157(96.18)	287	PREDICTED: uncharacterized protein LOC104647238 [Solanum lycopersicum]
PGSC0003DMG400004948	turquoise	gi|565380876|ref|XP_006356817.1|	0	329/329(100.00)	681	PREDICTED: transcription factor RAX1-like [Solanum tuberosum]
PGSC0003DMG400004952	black
PGSC0003DMG400004957	blue	gi|565380854|ref|XP_006356806.1|	0	448/448(100.00)	912	PREDICTED: uncharacterized protein LOC102599523 [Solanum tuberosum]
PGSC0003DMG400004958	lightyellow	gi|565380850|ref|XP_006356804.1|	0	337/337(100.00)	678	PREDICTED: inositol-tetrakisphosphate 1-kinase 3 isoform X1 [Solanum tuberosum]
PGSC0003DMG400004962	blue	gi|565380837|ref|XP_006356798.1|	0	450/450(100.00)	939	PREDICTED: tubulin alpha chain [Solanum tuberosum]	GO:0005874,GO:0051258,GO:0006184,GO:0007017,GO:0003924,GO:0005200,GO:0005737,GO:0005525
PGSC0003DMG400004966	yellowgreen	gi|565380823|ref|XP_006356791.1|	0	984/984(100.00)	2004	PREDICTED: receptor-like protein kinase HAIKU2 [Solanum tuberosum]
PGSC0003DMG400004971	darkgreen
PGSC0003DMG400004972	darkgreen	gi|971574392|ref|XP_015170454.1|	0	671/671(100.00)	1384	PREDICTED: probable LRR receptor-like serine/threonine-protein kinase At1g63430 [Solanum tuberosum]
PGSC0003DMG400004979	purple
PGSC0003DMG400004981	green	gi|565389914|ref|XP_006360692.1|	1.33316e-148	256/256(100.00)	530	PREDICTED: uncharacterized protein LOC102601208 [Solanum tuberosum]	GO:0005886
PGSC0003DMG400004992	blue	gi|971574337|ref|XP_015170438.1|	0	512/607(84.35)	1011	PREDICTED: endoglucanase 6 [Solanum tuberosum]	GO:0030246,GO:0005975,GO:0008810
PGSC0003DMG400004996	skyblue	gi|565389962|ref|XP_006360716.1|	0	348/348(100.00)	723	PREDICTED: UDP-glucose 4-epimerase GEPI48 [Solanum tuberosum]
PGSC0003DMG400005002	green	gi|971574331|ref|XP_006360684.2|	5.57432e-77	141/141(100.00)	290	PREDICTED: protein LURP-one-related 11-like [Solanum tuberosum]
PGSC0003DMG400005007	blue	gi|565389918|ref|XP_006360694.1|	0	513/513(100.00)	1075	PREDICTED: uncharacterized protein LOC102601770 [Solanum tuberosum]
PGSC0003DMG400005010	greenyellow	gi|565389924|ref|XP_006360697.1|	0	363/363(100.00)	748	PREDICTED: uncharacterized protein LOC102602659 [Solanum tuberosum]	GO:0042318
PGSC0003DMG400005019	green	gi|565389979|ref|XP_006360724.1|	5.87795e-88	157/157(100.00)	326	PREDICTED: uncharacterized protein C119.09c-like [Solanum tuberosum]
PGSC0003DMG400005029	paleturquoise
PGSC0003DMG400005030	brown	gi|971543405|ref|XP_015162412.1|	0	829/829(100.00)	1720	PREDICTED: (E,E)-geranyllinalool synthase [Solanum tuberosum]
PGSC0003DMG400005035	green	gi|565352662|ref|XP_006343259.1|	0	464/465(99.78)	956	PREDICTED: probable ADP-ribosylation factor GTPase-activating protein AGD5 isoform X4 [Solanum tuberosum]
PGSC0003DMG400005036	green	gi|565352670|ref|XP_006343263.1|	0	421/421(100.00)	844	PREDICTED: uncharacterized protein LOC102580825 [Solanum tuberosum]
PGSC0003DMG400005039	darkorange2	gi|565352678|ref|XP_006343267.1|	0	524/524(100.00)	1066	PREDICTED: sugar carrier protein C-like [Solanum tuberosum]	GO:0015144,GO:0016021,GO:0055085,GO:0008643
PGSC0003DMG400005051	green	gi|565352710|ref|XP_006343283.1|	3.66112e-73	137/137(100.00)	277	PREDICTED: uncharacterized protein LOC102587458 [Solanum tuberosum]	GO:0005509
PGSC0003DMG400005055	grey60	gi|971543262|ref|XP_015162367.1|	0	342/342(100.00)	682	PREDICTED: uncharacterized protein LOC107059842 [Solanum tuberosum]
PGSC0003DMG400005056	turquoise	gi|565352672|ref|XP_006343264.1|	0	486/486(100.00)	999	PREDICTED: sphingosine kinase 1-like isoform X1 [Solanum tuberosum]
PGSC0003DMG400005059	darkturquoise	gi|970039764|ref|XP_015081222.1|	2.51374e-162	286/323(88.54)	575	PREDICTED: omega-hydroxypalmitate O-feruloyl transferase-like, partial [Solanum pennellii]
PGSC0003DMG400005062	turquoise	gi|565352690|ref|XP_006343273.1|	0	334/334(100.00)	684	PREDICTED: suberization-associated anionic peroxidase 2-like [Solanum tuberosum]
PGSC0003DMG400005063	black	gi|970016262|ref|XP_015069230.1|	5.51859e-57	113/115(98.26)	223	PREDICTED: calcium-binding protein PBP1-like [Solanum pennellii]
PGSC0003DMG400005064	black	gi|970016434|ref|XP_015069322.1|	3.01592e-164	307/341(90.03)	582	PREDICTED: transcription factor bHLH112-like [Solanum pennellii]
PGSC0003DMG400005072	turquoise	gi|565352967|ref|XP_006343408.1|	0	658/658(100.00)	1354	PREDICTED: cysteine-rich receptor-like protein kinase 10 [Solanum tuberosum]
PGSC0003DMG400005078	green	gi|698553956|ref|XP_009770082.1|	1.33896e-31	81/120(67.50)	139	PREDICTED: uncharacterized protein LOC104220825 [Nicotiana sylvestris]
PGSC0003DMG400005092	turquoise	gi|565348551|ref|XP_006341274.1|	0	1279/1279(100.00)	2633	PREDICTED: putative E3 ubiquitin-protein ligase LIN isoform X1 [Solanum tuberosum]
PGSC0003DMG400005103	green	gi|565403263|ref|XP_006367082.1|	0	1008/1008(100.00)	2043	PREDICTED: receptor-like protein kinase HAIKU2 [Solanum tuberosum]	GO:0006468,GO:0004674,GO:0004177,GO:0009960,GO:0006508,GO:0005524,GO:0005737
PGSC0003DMG400005108	cyan	gi|565403279|ref|XP_006367090.1|	7.48113e-92	162/162(100.00)	339	PREDICTED: pathogenesis-related protein 1-like [Solanum tuberosum]
PGSC0003DMG400005109	green	gi|565403277|ref|XP_006367089.1|	1.1601e-103	179/179(100.00)	379	PREDICTED: pathogenesis-related protein 1A1 [Solanum tuberosum]	GO:0009607,GO:0005576,GO:0006952
PGSC0003DMG400005111	turquoise	gi|565403290|ref|XP_006367095.1|	5.04758e-104	182/182(100.00)	380	PREDICTED: basic form of pathogenesis-related protein 1-like [Solanum tuberosum]	GO:0005576
PGSC0003DMG400005123	yellow	gi|565403265|ref|XP_006367083.1|	0	671/671(100.00)	1382	PREDICTED: uncharacterized protein LOC102586934 [Solanum tuberosum]
PGSC0003DMG400005127	darkgreen	gi|971586144|ref|XP_006367106.2|	5.38821e-179	299/299(100.00)	630	PREDICTED: probable xyloglucan endotransglucosylase/hydrolase protein 10 [Solanum tuberosum]
PGSC0003DMG400005137	brown	gi|971541086|ref|XP_006341929.2|	0	1080/1080(100.00)	2223	PREDICTED: uncharacterized protein LOC102587116 [Solanum tuberosum]
PGSC0003DMG400005147	blue	gi|971541067|ref|XP_015161879.1|	0	506/506(100.00)	1050	PREDICTED: protein indeterminate-domain 2-like [Solanum tuberosum]
PGSC0003DMG400005151	black	gi|565349950|ref|XP_006341938.1|	1.4437e-159	276/276(100.00)	567	PREDICTED: uncharacterized protein LOC102590370 [Solanum tuberosum]
PGSC0003DMG400005154	green	gi|565349946|ref|XP_006341937.1|	1.1012e-62	124/124(100.00)	242	PREDICTED: uncharacterized protein LOC102589833 [Solanum tuberosum]
PGSC0003DMG400005159	yellow	gi|565349922|ref|XP_006341927.1|	1.22497e-82	150/150(100.00)	308	PREDICTED: deoxyuridine 5&apos;-triphosphate nucleotidohydrolase-like [Solanum tuberosum]
PGSC0003DMG400005163	lightcyan	gi|565349901|ref|XP_006341917.1|	0	397/397(100.00)	808	PREDICTED: COP9 signalosome complex subunit 4 [Solanum tuberosum]
PGSC0003DMG400005178	turquoise	gi|971566736|ref|XP_015168400.1|	4.71418e-143	265/293(90.44)	511	PREDICTED: protein AIG1-like [Solanum tuberosum]
PGSC0003DMG400005185	darkturquoise	gi|565380244|ref|XP_006356515.1|	0	368/368(100.00)	745	PREDICTED: GDSL esterase/lipase At1g71691-like [Solanum tuberosum]
PGSC0003DMG400005189	darkgreen	gi|565380223|ref|XP_006356506.1|	0	577/577(100.00)	1146	PREDICTED: patellin-3-like [Solanum tuberosum]
PGSC0003DMG400005205	black	gi|1026003533|ref|XP_016553610.1|	8.47435e-30	98/155(63.23)	133	PREDICTED: uncharacterized protein LOC107853108 [Capsicum annuum]
PGSC0003DMG400005206	blue	gi|565364913|ref|XP_006349162.1|	0	386/386(100.00)	804	PREDICTED: probable pectinesterase 53 [Solanum tuberosum]
PGSC0003DMG400005216	brown	gi|565364911|ref|XP_006349161.1|	0	347/347(100.00)	722	PREDICTED: galactinol synthase 1 [Solanum tuberosum]	GO:0016051,GO:0047216,GO:0009409,GO:0006012
PGSC0003DMG400005217	lightcyan	gi|565364915|ref|XP_006349163.1|	3.90601e-80	149/156(95.51)	301	PREDICTED: 50S ribosomal protein HLP, mitochondrial-like [Solanum tuberosum]
PGSC0003DMG400005245	turquoise	gi|565384514|ref|XP_006358181.1|	0	364/364(100.00)	763	PREDICTED: metacaspase-1-like [Solanum tuberosum]
PGSC0003DMG400005262	turquoise	gi|697102038|ref|XP_009598960.1|	0	408/541(75.42)	827	PREDICTED: extended synaptotagmin-1-like isoform X2 [Nicotiana tomentosiformis]
PGSC0003DMG400005269	darkorange	gi|565381103|ref|XP_006356920.1|	0	401/401(100.00)	813	PREDICTED: glucose-6-phosphate/phosphate translocator 2, chloroplastic [Solanum tuberosum]	GO:0006810,GO:0016021,GO:0005215
PGSC0003DMG400005279	green	gi|565381107|ref|XP_006356922.1|	0	327/327(100.00)	676	PREDICTED: peroxidase 3-like [Solanum tuberosum]
PGSC0003DMG400005284	green	gi|565343566|ref|XP_006338901.1|	0	518/518(100.00)	1061	PREDICTED: bifunctional 3-dehydroquinate dehydratase/shikimate dehydrogenase, chloroplastic-like [Solanum tuberosum]	GO:0003855,GO:0004764,GO:0055114
PGSC0003DMG400005327	blue	gi|565402390|ref|XP_006366663.1|	6.02888e-122	214/214(100.00)	440	PREDICTED: auxin-responsive protein IAA16-like [Solanum tuberosum]	GO:0006355,GO:0046983,GO:0009734,GO:0005634
PGSC0003DMG400005338	blue	gi|565402388|ref|XP_006366662.1|	2.18469e-107	190/190(100.00)	391	PREDICTED: auxin-responsive protein IAA3-like [Solanum tuberosum]	GO:0006355,GO:0046983,GO:0009734,GO:0005634
PGSC0003DMG400005339	turquoise	gi|565402396|ref|XP_006366666.1|	0	658/658(100.00)	1356	PREDICTED: uncharacterized protein LOC102589112 [Solanum tuberosum]
PGSC0003DMG400005352	green	gi|565345942|ref|XP_006340033.1|	0	425/425(100.00)	883	PREDICTED: probable receptor-like protein kinase At5g47070 [Solanum tuberosum]
PGSC0003DMG400005372	paleturquoise	gi|669218541|gb|AII18774.1|	1.2633e-118	209/209(100.00)	429	photosystem I P700 apoprotein A1, partial (chloroplast) [Viburnum acerifolium]	GO:0016491,GO:0009055,GO:0000287,GO:0018298,GO:0016168,GO:0051539,GO:0016021,GO:0009522,GO:0015979,GO:0009535,GO:0022900
PGSC0003DMG400005375	yellow	gi|565348571|ref|XP_006341284.1|	0	493/493(100.00)	1006	PREDICTED: putative uncharacterized protein DDB_G0290521 [Solanum tuberosum]
PGSC0003DMG400005381	darkgreen	gi|565377010|ref|XP_006354984.1|	0	939/1060(88.58)	1826	PREDICTED: protein BREAST CANCER SUSCEPTIBILITY 1 homolog [Solanum tuberosum]
PGSC0003DMG400005388	green	gi|971561552|ref|XP_006353818.2|	1.46256e-161	272/272(100.00)	572	PREDICTED: transcription factor BEE 1-like [Solanum tuberosum]
PGSC0003DMG400005401	turquoise	gi|971551019|ref|XP_015164365.1|	3.65506e-87	162/162(100.00)	323	PREDICTED: sigma factor binding protein 2, chloroplastic-like [Solanum tuberosum]
PGSC0003DMG400005404	green	gi|460368346|ref|XP_004230028.1|	1.51806e-112	196/199(98.49)	409	PREDICTED: NAD(P)H:quinone oxidoreductase [Solanum lycopersicum]	GO:0055114,GO:0003955
PGSC0003DMG400005409	blue	gi|565361834|ref|XP_006347658.1|	0	442/442(100.00)	899	PREDICTED: protein ASPARTIC PROTEASE IN GUARD CELL 2 [Solanum tuberosum]	GO:0016787
PGSC0003DMG400005419	yellow	gi|970049705|ref|XP_015086364.1|	5.41386e-117	206/210(98.10)	424	PREDICTED: ras-related protein RABA5b [Solanum pennellii]
PGSC0003DMG400005426	yellow	gi|565355425|ref|XP_006344589.1|	2.57975e-108	191/191(100.00)	395	PREDICTED: dirigent protein 22-like [Solanum tuberosum]
PGSC0003DMG400005436	lightgreen	gi|565391607|ref|XP_006361513.1|	0	626/626(100.00)	1303	PREDICTED: protein ECERIFERUM 1-like [Solanum tuberosum]
PGSC0003DMG400005437	paleturquoise	gi|971562559|ref|XP_015167254.1|	5.92734e-42	88/99(88.89)	174	PREDICTED: uncharacterized mitochondrial protein AtMg01010 [Solanum tuberosum]	GO:0005739
PGSC0003DMG400005442	blue	gi|565402966|ref|XP_006366939.1|	0	318/318(100.00)	653	PREDICTED: uncharacterized GPI-anchored protein At4g28100 [Solanum tuberosum]	GO:0046658
PGSC0003DMG400005453	darkgreen	gi|565374861|ref|XP_006353967.1|	0	610/610(100.00)	1259	PREDICTED: BTB/POZ domain-containing protein NPY2-like isoform X1 [Solanum tuberosum]
PGSC0003DMG400005456	grey60	gi|565374853|ref|XP_006353963.1|	0	371/371(100.00)	766	PREDICTED: probable protein phosphatase 2C 63 [Solanum tuberosum]
PGSC0003DMG400005465	green	gi|565403824|ref|XP_006367355.1|	8.50418e-74	134/134(100.00)	279	PREDICTED: cytochrome b5 isoform E-like [Solanum tuberosum]
PGSC0003DMG400005468	green	gi|565403834|ref|XP_006367360.1|	0	509/509(100.00)	1046	PREDICTED: AAA-ATPase At2g46620-like [Solanum tuberosum]
PGSC0003DMG400005472	turquoise	gi|565403817|ref|XP_006367352.1|	3.20681e-128	225/225(100.00)	461	PREDICTED: homeobox-leucine zipper protein ATHB-12-like [Solanum tuberosum]
PGSC0003DMG400005486	grey60	gi|971558758|ref|XP_015166274.1|	2.84763e-135	231/231(100.00)	484	PREDICTED: zinc finger protein 8-like [Solanum tuberosum]
PGSC0003DMG400005492	green	gi|565375588|ref|XP_006354305.1|	0	667/667(100.00)	1380	PREDICTED: phenylalanine ammonia-lyase-like [Solanum tuberosum]	GO:0005737,GO:0045548,GO:0009800,GO:0006559
PGSC0003DMG400005498	green	gi|565399279|ref|XP_006365183.1|	0	710/721(98.47)	1438	PREDICTED: peroxisomal fatty acid beta-oxidation multifunctional protein AIM1-like [Solanum tuberosum]	GO:0006631,GO:0003857,GO:0050662,GO:0055114
PGSC0003DMG400005501	brown	gi|565349740|ref|XP_006341845.1|	2.56374e-112	196/196(100.00)	408	PREDICTED: NAC transcription factor 25-like [Solanum tuberosum]
PGSC0003DMG400005515	green	gi|565396685|ref|XP_006363940.1|	0	578/578(100.00)	1207	PREDICTED: L-ascorbate oxidase-like [Solanum tuberosum]	GO:0005507,GO:0005576,GO:0008447,GO:0055114
PGSC0003DMG400005529	blue	gi|565392904|ref|XP_006362128.1|	7.28417e-163	281/281(100.00)	577	PREDICTED: uncharacterized protein LOC102598580 [Solanum tuberosum]
PGSC0003DMG400005549	yellow	gi|565365850|ref|XP_006349611.1|	2.83699e-70	131/131(100.00)	267	PREDICTED: uncharacterized protein LOC102591800 [Solanum tuberosum]
PGSC0003DMG400005560	brown	gi|970050832|ref|XP_015086956.1|	7.56886e-49	107/127(84.25)	196	PREDICTED: transcription factor IBH1-like [Solanum pennellii]
PGSC0003DMG400005573	darkolivegreen	gi|565356086|ref|XP_006344905.1|	0	699/699(100.00)	1419	PREDICTED: heat shock cognate protein 80-like [Solanum tuberosum]	GO:0005737,GO:0006457,GO:0009870,GO:0005524,GO:0051082
PGSC0003DMG400005590	turquoise	gi|971587062|ref|XP_015160976.1|	0	625/763(81.91)	1244	PREDICTED: receptor-like protein 12 [Solanum tuberosum]
PGSC0003DMG400005611	green	gi|565349370|ref|XP_006341666.1|	0	327/327(100.00)	689	PREDICTED: caffeoylshikimate esterase [Solanum tuberosum]
PGSC0003DMG400005612	green	gi|565349368|ref|XP_006341665.1|	0	626/626(100.00)	1264	PREDICTED: plastidic ATP/ADP-transporter [Solanum tuberosum]	GO:0006810,GO:0016021,GO:0005471,GO:0005524,GO:0031969
PGSC0003DMG400005613	grey60	gi|565349366|ref|XP_006341664.1|	0	436/436(100.00)	899	PREDICTED: root phototropism protein 3-like [Solanum tuberosum]
PGSC0003DMG400005620	turquoise	gi|661898510|emb|CDO98477.1|	7.56703e-17	51/82(62.20)	90	unnamed protein product [Coffea canephora]
PGSC0003DMG400005629	green	gi|565349284|ref|XP_006341625.1|	0	428/428(100.00)	870	PREDICTED: altered inheritance of mitochondria protein 3 [Solanum tuberosum]
PGSC0003DMG400005648	cyan	gi|565349454|ref|XP_006341708.1|	0	414/414(100.00)	859	PREDICTED: uncharacterized protein LOC102599552 [Solanum tuberosum]
PGSC0003DMG400005649	grey60	gi|565349190|ref|XP_006341580.1|	0	444/444(100.00)	921	PREDICTED: protein SAR DEFICIENT 1-like [Solanum tuberosum]
PGSC0003DMG400005650	yellow	gi|565374426|ref|XP_006353764.1|	0	957/957(100.00)	1978	PREDICTED: kinesin-like protein NACK2 [Solanum tuberosum]	GO:0003777,GO:0008017,GO:0005874,GO:0005524,GO:0007018,GO:0005871,GO:0000919,GO:0009524,GO:0005634
PGSC0003DMG400005651	darkgreen	gi|565349174|ref|XP_006341572.1|	7.85014e-126	220/220(100.00)	453	PREDICTED: reticulon-like protein B9 [Solanum tuberosum]
PGSC0003DMG400005653	blue	gi|565349161|ref|XP_006341566.1|	0	330/330(100.00)	678	PREDICTED: uncharacterized GPI-anchored protein At4g28100 [Solanum tuberosum]
PGSC0003DMG400005656	green	gi|565349155|ref|XP_006341563.1|	0	512/512(100.00)	1066	PREDICTED: beta-glucosidase 44-like [Solanum tuberosum]	GO:0005975,GO:0004553
PGSC0003DMG400005662	cyan	gi|565349163|ref|XP_006341567.1|	0	765/765(100.00)	1601	PREDICTED: pentatricopeptide repeat-containing protein At4g02750 [Solanum tuberosum]
PGSC0003DMG400005671	brown	gi|565344301|ref|XP_006339255.1|	0	447/447(100.00)	941	PREDICTED: tubulin beta-5 chain [Solanum tuberosum]	GO:0005874,GO:0051258,GO:0006184,GO:0007018,GO:0003924,GO:0005200,GO:0005737,GO:0005525
PGSC0003DMG400005672	darkgreen	gi|971540369|ref|XP_015161699.1|	0	426/426(100.00)	883	PREDICTED: uncharacterized protein LOC102595818 isoform X1 [Solanum tuberosum]
PGSC0003DMG400005673	lightcyan	gi|565349073|ref|XP_006341522.1|	0	407/407(100.00)	843	PREDICTED: zinc finger protein VAR3, chloroplastic [Solanum tuberosum]
PGSC0003DMG400005675	green	gi|565349060|ref|XP_006341516.1|	5.88291e-143	251/251(100.00)	510	PREDICTED: uncharacterized protein At3g17950 [Solanum tuberosum]
PGSC0003DMG400005691	lightcyan	gi|565349384|ref|XP_006341673.1|	0	892/892(100.00)	1850	PREDICTED: periodic tryptophan protein 2 homolog [Solanum tuberosum]
PGSC0003DMG400005694	blue	gi|971540564|ref|XP_006341715.2|	0	370/370(100.00)	774	PREDICTED: uncharacterized protein LOC102601890 [Solanum tuberosum]
PGSC0003DMG400005697	yellow	gi|565349362|ref|XP_006341662.1|	0	813/813(100.00)	1683	PREDICTED: uncharacterized protein LOC102583913 [Solanum tuberosum]
PGSC0003DMG400005713	turquoise	gi|565349280|ref|XP_006341623.1|	0	604/604(100.00)	1250	PREDICTED: aluminum-activated malate transporter 9 [Solanum tuberosum]
PGSC0003DMG400005716	turquoise	gi|565349272|ref|XP_006341619.1|	7.49481e-141	250/250(100.00)	503	PREDICTED: uncharacterized protein LOC102598336 [Solanum tuberosum]
PGSC0003DMG400005719	green	gi|972778091|ref|NP_001305564.1|	8.60746e-139	242/244(99.18)	496	LOB domain-containing protein 41-like [Solanum tuberosum]
PGSC0003DMG400005731	turquoise	gi|723697796|ref|XP_010320740.1|	1.52226e-46	92/95(96.84)	188	PREDICTED: non-specific lipid-transfer protein 2-like [Solanum lycopersicum]
PGSC0003DMG400005745	purple	gi|565349099|ref|XP_006341535.1|	1.01508e-90	164/164(100.00)	336	PREDICTED: calcium-binding allergen Ole e 8 [Solanum tuberosum]
PGSC0003DMG400005748	yellow	gi|565349093|ref|XP_006341532.1|	2.23098e-142	247/247(100.00)	508	PREDICTED: thaumatin-like protein [Solanum tuberosum]
PGSC0003DMG400005749	blue	gi|565349085|ref|XP_006341528.1|	0	491/491(100.00)	1022	PREDICTED: phosphoethanolamine N-methyltransferase-like isoform X1 [Solanum tuberosum]	GO:0000234,GO:0006656,GO:0032259
PGSC0003DMG400005756	turquoise
PGSC0003DMG400005763	blue
PGSC0003DMG400005774	green	gi|565371381|ref|XP_006352283.1|	0	360/360(100.00)	754	PREDICTED: protein IQ-DOMAIN 14-like [Solanum tuberosum]
PGSC0003DMG400005778	darkturquoise	gi|565371365|ref|XP_006352275.1|	0	1001/1001(100.00)	2078	PREDICTED: protein QUIRKY [Solanum tuberosum]
PGSC0003DMG400005780	yellow	gi|565371359|ref|XP_006352272.1|	1.62033e-165	287/287(100.00)	586	PREDICTED: probable aquaporin PIP-type pTOM75 isoform X1 [Solanum tuberosum]	GO:0006810,GO:0016021,GO:0005215
PGSC0003DMG400005783	turquoise	gi|573014795|ref|NP_001275944.1|	5.77031e-126	223/223(100.00)	454	uncharacterized protein LOC102587329 [Solanum tuberosum]	GO:0005886
PGSC0003DMG400005789	brown	gi|565371318|ref|XP_006352252.1|	3.88255e-167	288/288(100.00)	591	PREDICTED: uncharacterized protein LOC102586617 [Solanum tuberosum]
PGSC0003DMG400005790	green	gi|970045285|ref|XP_015084070.1|	5.29164e-49	104/113(92.04)	197	PREDICTED: uncharacterized protein LOC107027413 [Solanum pennellii]
PGSC0003DMG400005792	darkgreen	gi|565371306|ref|XP_006352246.1|	2.51917e-133	232/232(100.00)	478	PREDICTED: nucleoside diphosphate kinase 3-like isoform X1 [Solanum tuberosum]	GO:0004550,GO:0006228,GO:0005524,GO:0016310,GO:0006183,GO:0006241
PGSC0003DMG400005794	black	gi|565371289|ref|XP_006352240.1|	0	685/685(100.00)	1429	PREDICTED: auxin response factor 9-like isoform X1 [Solanum tuberosum]
PGSC0003DMG400005806	brown	gi|971558951|ref|XP_015166324.1|	1.7395e-145	252/252(100.00)	519	PREDICTED: phosphomannomutase-like isoform X1 [Solanum tuberosum]	GO:0005737,GO:0009298,GO:0019307,GO:0004615
PGSC0003DMG400005807	brown	gi|565371240|ref|XP_006352217.1|	0	348/348(100.00)	736	PREDICTED: NAC domain-containing protein 66-like [Solanum tuberosum]
PGSC0003DMG400005825	turquoise	gi|568215144|ref|NP_001275367.1|	0	480/486(98.77)	1008	1-aminocyclopropane-1-carboxylate synthase [Solanum tuberosum]	GO:0030170,GO:0042218,GO:0016847
PGSC0003DMG400005835	green	gi|565371320|ref|XP_006352253.1|	0	360/360(100.00)	755	PREDICTED: probable WRKY transcription factor 53 [Solanum tuberosum]	GO:0003700,GO:0043565,GO:0006355
PGSC0003DMG400005839	lightcyan	gi|565371312|ref|XP_006352249.1|	0	443/443(100.00)	920	PREDICTED: mitochondrial inner membrane protein OXA1-like [Solanum tuberosum]
PGSC0003DMG400005843	green	gi|565371295|ref|XP_006352243.1|	5.8825e-114	201/201(100.00)	414	PREDICTED: uncharacterized protein LOC102582982 [Solanum tuberosum]
PGSC0003DMG400005844	green	gi|565371293|ref|XP_006352242.1|	0	313/317(98.74)	640	PREDICTED: B2 protein-like [Solanum tuberosum]
PGSC0003DMG400005850	brown	gi|460398197|ref|XP_004244649.1|	4.90211e-57	106/106(100.00)	223	PREDICTED: protein yippee-like At4g27745 [Solanum lycopersicum]
PGSC0003DMG400005860	cyan	gi|565371232|ref|XP_006352213.1|	0	456/456(100.00)	948	PREDICTED: transcription factor bHLH14-like [Solanum tuberosum]
PGSC0003DMG400005862	lightcyan	gi|720049975|ref|XP_010271616.1|	3.101e-71	132/142(92.96)	270	PREDICTED: ubiquitin-60S ribosomal protein L40-like [Nelumbo nucifera]	GO:0005730,GO:0003735,GO:0022625,GO:0006412
PGSC0003DMG400005871	royalblue	gi|565371206|ref|XP_006352200.1|	0	959/959(100.00)	1992	PREDICTED: protein NLP9-like [Solanum tuberosum]
PGSC0003DMG400005887	saddlebrown	gi|565390850|ref|XP_006361147.1|	5.00178e-118	211/211(100.00)	427	PREDICTED: casparian strip membrane protein 2-like [Solanum tuberosum]
PGSC0003DMG400005899	grey60	gi|565390752|ref|XP_006361099.1|	2.72659e-156	267/267(100.00)	555	PREDICTED: probable CCR4-associated factor 1 homolog 9 [Solanum tuberosum]	GO:0005634,GO:0003676
PGSC0003DMG400005901	blue	gi|565390758|ref|XP_006361102.1|	0	460/460(100.00)	934	PREDICTED: aspartic proteinase nepenthesin-1 [Solanum tuberosum]
PGSC0003DMG400005906	yellowgreen	gi|565390778|ref|XP_006361112.1|	1.70736e-81	148/148(100.00)	305	PREDICTED: succinate dehydrogenase subunit 6, mitochondrial-like [Solanum tuberosum]
PGSC0003DMG400005908	grey60	gi|971574972|ref|XP_015170602.1|	2.23692e-81	147/147(100.00)	304	PREDICTED: uncharacterized protein LOC107063350 [Solanum tuberosum]
PGSC0003DMG400005909	green	gi|565390790|ref|XP_006361118.1|	7.88126e-105	193/193(100.00)	383	PREDICTED: putative calcium-binding protein CML19 [Solanum tuberosum]
PGSC0003DMG400005925	green	gi|565390730|ref|XP_006361088.1|	0	514/514(100.00)	1060	PREDICTED: cytochrome P450 89A2-like [Solanum tuberosum]
PGSC0003DMG400005928	yellowgreen	gi|565390734|ref|XP_006361090.1|	0	420/420(100.00)	862	PREDICTED: E3 ubiquitin-protein ligase PUB24-like [Solanum tuberosum]
PGSC0003DMG400005933	green	gi|723707706|ref|XP_010322447.1|	1.65613e-46	110/124(88.71)	188	PREDICTED: uncharacterized protein LOC101259642 [Solanum lycopersicum]
PGSC0003DMG400005936	grey60	gi|565390774|ref|XP_006361110.1|	5.42052e-110	191/191(100.00)	400	PREDICTED: putative axial regulator YABBY 2 isoform X2 [Solanum tuberosum]
PGSC0003DMG400005943	blue	gi|565390807|ref|XP_006361126.1|	0	624/624(100.00)	1290	PREDICTED: beta-glucosidase BoGH3B-like [Solanum tuberosum]
PGSC0003DMG400005944	yellow	gi|971574978|ref|XP_015170604.1|	0	369/371(99.46)	758	PREDICTED: glucan endo-1,3-beta-glucosidase 14-like [Solanum tuberosum]
PGSC0003DMG400005948	yellow	gi|565390840|ref|XP_006361142.1|	0	439/439(100.00)	906	PREDICTED: G2/mitotic-specific cyclin S13-7-like [Solanum tuberosum]	GO:0000079,GO:0019901,GO:0005634,GO:0051301
PGSC0003DMG400005950	darkorange2	gi|585033|sp|P37842.1|CYTM_SOLTU	0	412/502(82.07)	789	RecName: Full=Multicystatin; Short=MC	GO:0010466,GO:0004869,GO:0006508,GO:0008233
PGSC0003DMG400005956	blue	gi|565389334|ref|XP_006360412.1|	0	622/622(100.00)	1287	PREDICTED: auxin efflux carrier component 3-like [Solanum tuberosum]
PGSC0003DMG400005957	cyan	gi|565389340|ref|XP_006360415.1|	0	369/369(100.00)	757	PREDICTED: uncharacterized protein LOC102580128 [Solanum tuberosum]
PGSC0003DMG400005960	darkturquoise	gi|971573805|ref|XP_015170294.1|	0	448/448(100.00)	928	PREDICTED: zeatin O-glucosyltransferase-like [Solanum tuberosum]
PGSC0003DMG400005961	grey60	gi|565389348|ref|XP_006360418.1|	1.22645e-151	266/266(100.00)	540	PREDICTED: probable ribose-5-phosphate isomerase 2 [Solanum tuberosum]
PGSC0003DMG400005967	greenyellow	gi|971573906|ref|XP_006360428.2|	0	483/483(100.00)	974	PREDICTED: protein DETOXIFICATION 14-like [Solanum tuberosum]
PGSC0003DMG400005969	grey60	gi|970009226|ref|XP_015065483.1|	1.89716e-55	107/118(90.68)	218	PREDICTED: E3 ubiquitin-protein ligase RNF13-like [Solanum pennellii]
PGSC0003DMG400005975	green	gi|565389400|ref|XP_006360444.1|	0	666/666(100.00)	1379	PREDICTED: probable serine/threonine-protein kinase At1g18390 [Solanum tuberosum]
PGSC0003DMG400005988	grey60	gi|565389346|ref|XP_006360417.1|	1.24256e-81	147/147(100.00)	305	PREDICTED: heavy metal-associated isoprenylated plant protein 26-like [Solanum tuberosum]
PGSC0003DMG400005990	green	gi|970022177|ref|XP_015072366.1|	1.52007e-73	135/148(91.22)	278	PREDICTED: uncharacterized protein LOC107016402 [Solanum pennellii]
PGSC0003DMG400005992	grey60	gi|565389362|ref|XP_006360425.1|	2.8092e-92	168/168(100.00)	340	PREDICTED: uncharacterized protein LOC102583797 [Solanum tuberosum]
PGSC0003DMG400006002	yellow	gi|565389405|ref|XP_006360446.1|	6.382e-95	171/171(100.00)	349	PREDICTED: uncharacterized protein LOC102590943 [Solanum tuberosum]
PGSC0003DMG400006012	green
PGSC0003DMG400006020	yellow	gi|565369020|ref|XP_006351136.1|	0	465/465(100.00)	954	PREDICTED: cyclin-A1-4 isoform X1 [Solanum tuberosum]	GO:0000079,GO:0019901,GO:0005634,GO:0051301
PGSC0003DMG400006022	green	gi|1026048174|ref|XP_016569712.1|	0	567/616(92.05)	1161	PREDICTED: probable receptor-like protein kinase At1g11050 [Capsicum annuum]
PGSC0003DMG400006023	brown	gi|970060387|ref|XP_015056953.1|	2.49377e-63	114/124(91.94)	244	PREDICTED: cytochrome P450 83B1-like [Solanum pennellii]
PGSC0003DMG400006024	brown	gi|971557057|ref|XP_015165840.1|	0	473/499(94.79)	934	PREDICTED: cytochrome P450 83B1-like [Solanum tuberosum]
PGSC0003DMG400006025	black	gi|565368992|ref|XP_006351122.1|	0	319/319(100.00)	656	PREDICTED: 1-aminocyclopropane-1-carboxylate oxidase 5 [Solanum tuberosum]
PGSC0003DMG400006027	blue	gi|971557034|ref|XP_015165830.1|	0	699/724(96.55)	969	PREDICTED: leucine-rich repeat extensin-like protein 6 isoform X1 [Solanum tuberosum]
PGSC0003DMG400006046	turquoise	gi|971556967|ref|XP_015165802.1|	4.5501e-81	152/152(100.00)	303	PREDICTED: uncharacterized protein LOC107061294 [Solanum tuberosum]
PGSC0003DMG400006048	lightcyan	gi|565369157|ref|XP_006351203.1|	0	696/696(100.00)	1431	PREDICTED: uncharacterized protein LOC102604753 [Solanum tuberosum]
PGSC0003DMG400006062	blue	gi|970062002|ref|XP_015057878.1|	0	356/412(86.41)	734	PREDICTED: protein SENSITIVITY TO RED LIGHT REDUCED 1-like [Solanum pennellii]
PGSC0003DMG400006079	turquoise	gi|971577094|ref|XP_015158360.1|	0	323/323(100.00)	644	PREDICTED: formin-like protein 20 [Solanum tuberosum]
PGSC0003DMG400006085	greenyellow	gi|565393014|ref|XP_006362180.1|	5.90327e-123	213/213(100.00)	443	PREDICTED: photosynthetic NDH subunit of subcomplex B 5, chloroplastic [Solanum tuberosum]	GO:0044763
PGSC0003DMG400006093	blue	gi|565393044|ref|XP_006362195.1|	1.28215e-137	238/238(100.00)	493	PREDICTED: auxin-responsive protein IAA14-like [Solanum tuberosum]	GO:0006355,GO:0046983,GO:0009734,GO:0005634
PGSC0003DMG400006102	black	gi|565392982|ref|XP_006362164.1|	0	1015/1015(100.00)	2063	PREDICTED: U-box domain-containing protein 44-like isoform X1 [Solanum tuberosum]
PGSC0003DMG400006148	purple	gi|565394740|ref|XP_006363014.1|	2.07803e-53	106/106(100.00)	211	PREDICTED: uncharacterized protein LOC102593758 [Solanum tuberosum]
PGSC0003DMG400006149	saddlebrown	gi|565394742|ref|XP_006363015.1|	1.63067e-153	265/265(100.00)	546	PREDICTED: chlorophyll a-b binding protein 4, chloroplastic [Solanum tuberosum]	GO:0046872,GO:0009765,GO:0009523,GO:0018298,GO:0016168,GO:0016021,GO:0009522,GO:0009535
PGSC0003DMG400006159	brown	gi|565394776|ref|XP_006363032.1|	0	401/401(100.00)	816	PREDICTED: cytochrome b561 and DOMON domain-containing protein At2g04850 [Solanum tuberosum]
PGSC0003DMG400006180	darkgreen	gi|971572658|ref|XP_006359674.2|	0	506/514(98.44)	1050	PREDICTED: endo-1,4-beta-xylanase UM03411 isoform X1 [Solanum tuberosum]
PGSC0003DMG400006183	brown	gi|565387861|ref|XP_006359706.1|	1.1987e-161	283/283(100.00)	573	PREDICTED: aquaporin PIP2-7 [Solanum tuberosum]	GO:0006810,GO:0016021,GO:0005215
PGSC0003DMG400006190	darkgreen	gi|565387839|ref|XP_006359695.1|	0	368/415(88.67)	718	PREDICTED: protein MCM10 homolog [Solanum tuberosum]
PGSC0003DMG400006201	darkgreen	gi|565387795|ref|XP_006359673.1|	0	366/366(100.00)	724	PREDICTED: thaumatin-like protein 1 [Solanum tuberosum]
PGSC0003DMG400006214	green	gi|565380370|ref|XP_006356576.1|	1.94982e-141	245/245(100.00)	505	PREDICTED: caffeoyl-CoA O-methyltransferase 5-like [Solanum tuberosum]	GO:0042409,GO:0046872,GO:0009809,GO:0032259
PGSC0003DMG400006221	black	gi|565380410|ref|XP_006356594.1|	7.72682e-138	240/240(100.00)	493	PREDICTED: uncharacterized protein LOC102601073 [Solanum tuberosum]
PGSC0003DMG400006222	lightcyan	gi|565380406|ref|XP_006356592.1|	1.41343e-168	293/293(100.00)	596	PREDICTED: transmembrane protein 45A [Solanum tuberosum]
PGSC0003DMG400006230	green
PGSC0003DMG400006233	darkolivegreen	gi|565375532|ref|XP_006354282.1|	1.30674e-132	281/281(100.00)	476	PREDICTED: proteoglycan 4-like [Solanum tuberosum]
PGSC0003DMG400006239	darkolivegreen	gi|565368525|ref|XP_006350894.1|	0	324/326(99.39)	669	PREDICTED: 26S protease regulatory subunit 6B homolog [Solanum tuberosum]	GO:0005737,GO:0030163,GO:0005524,GO:0000502,GO:0017111,GO:0005634
PGSC0003DMG400006242	blue	gi|565375559|ref|XP_006354291.1|	0	358/358(100.00)	744	PREDICTED: probable protein phosphatase 2C 34 [Solanum tuberosum]
PGSC0003DMG400006268	green	gi|565393412|ref|XP_006362370.1|	0	1138/1138(100.00)	2295	PREDICTED: receptor-like protein 12 [Solanum tuberosum]
PGSC0003DMG400006270	green	gi|565393418|ref|XP_006362373.1|	0	603/603(100.00)	1250	PREDICTED: pyruvate decarboxylase 1 [Solanum tuberosum]
PGSC0003DMG400006271	turquoise	gi|565393420|ref|XP_006362374.1|	0	585/585(100.00)	1185	PREDICTED: dnaJ protein ERDJ3A [Solanum tuberosum]
PGSC0003DMG400006276	green	gi|568215108|ref|NP_001275036.1|	6.23464e-130	225/226(99.56)	467	NtPRp27-like protein precursor [Solanum tuberosum]
PGSC0003DMG400006287	brown	gi|565381266|ref|XP_006356996.1|	0	887/887(100.00)	1847	PREDICTED: uncharacterized protein LOC102590451 isoform X1 [Solanum tuberosum]
PGSC0003DMG400006294	yellow	gi|565381243|ref|XP_006356987.1|	2.87062e-172	297/297(100.00)	608	PREDICTED: protein FAM179B [Solanum tuberosum]
PGSC0003DMG400006309	green	gi|565386724|ref|XP_006359159.1|	0	380/380(100.00)	792	PREDICTED: uncharacterized protein LOC102598002 [Solanum tuberosum]	GO:0047134,GO:0055114
PGSC0003DMG400006321	green	gi|565386782|ref|XP_006359188.1|	1.48045e-139	240/240(100.00)	499	PREDICTED: uncharacterized protein LOC102579475 [Solanum tuberosum]
PGSC0003DMG400006323	green	gi|971571768|ref|XP_015169778.1|	0	397/397(100.00)	816	PREDICTED: uncharacterized protein LOC102580796 [Solanum tuberosum]
PGSC0003DMG400006326	yellowgreen	gi|971571661|ref|XP_015169754.1|	0	459/459(100.00)	967	PREDICTED: uncharacterized protein LOC102581474 [Solanum tuberosum]	GO:0047134,GO:0055114
PGSC0003DMG400006337	cyan	gi|565359857|ref|XP_006346703.1|	3.43936e-100	177/177(100.00)	367	PREDICTED: uncharacterized protein LOC102602591 [Solanum tuberosum]
PGSC0003DMG400006357	greenyellow	gi|329025168|gb|AEB71567.1|	3.3133e-55	109/109(100.00)	217	RTL5-like protein [Solanum chacoense]
PGSC0003DMG400006358	lightcyan
PGSC0003DMG400006365	yellow	gi|971579300|ref|XP_015158932.1|	0	2285/2285(100.00)	4678	PREDICTED: uncharacterized protein LOC102583498 isoform X3 [Solanum tuberosum]
PGSC0003DMG400006367	turquoise	gi|565395638|ref|XP_006363444.1|	0	424/424(100.00)	878	PREDICTED: cytochrome P450 71A1-like [Solanum tuberosum]
PGSC0003DMG400006369	green	gi|565395634|ref|XP_006363442.1|	0	441/441(100.00)	894	PREDICTED: ethylene-responsive transcription factor ABR1-like [Solanum tuberosum]
PGSC0003DMG400006386	saddlebrown	gi|565398875|ref|XP_006364989.1|	0	327/327(100.00)	674	PREDICTED: peroxidase 9-like [Solanum tuberosum]	GO:0020037,GO:0046872,GO:0004601,GO:0055114,GO:0006979
PGSC0003DMG400006391	green	gi|565398838|ref|XP_006364971.1|	0	662/662(100.00)	1386	PREDICTED: phosphoenolpyruvate carboxykinase [ATP]-like [Solanum tuberosum]	GO:0006094,GO:0016301,GO:0016310,GO:0004612,GO:0005524
PGSC0003DMG400006394	green	gi|565398846|ref|XP_006364975.1|	0	338/338(100.00)	691	PREDICTED: transcription factor bHLH93-like [Solanum tuberosum]
PGSC0003DMG400006400	green
PGSC0003DMG400006427	darkgreen	gi|565383364|ref|XP_006357988.1|	0	394/394(100.00)	815	PREDICTED: TBC1 domain family member 2B-like [Solanum tuberosum]
PGSC0003DMG400006428	green	gi|565383366|ref|XP_006357989.1|	0	577/577(100.00)	1186	PREDICTED: BTB/POZ domain-containing protein At2g04740 [Solanum tuberosum]
PGSC0003DMG400006444	blue	gi|565395710|ref|XP_006363480.1|	0	359/359(100.00)	750	PREDICTED: protein IQ-DOMAIN 14-like isoform X2 [Solanum tuberosum]
PGSC0003DMG400006448	greenyellow	gi|565395696|ref|XP_006363473.1|	3.77405e-133	234/234(100.00)	478	PREDICTED: flavonoid 3&apos;,5&apos;-methyltransferase-like isoform X1 [Solanum tuberosum]
PGSC0003DMG400006450	lightcyan	gi|565395700|ref|XP_006363475.1|	7.49491e-107	187/187(100.00)	389	PREDICTED: 1,2-dihydroxy-3-keto-5-methylthiopentene dioxygenase 1 [Solanum tuberosum]
PGSC0003DMG400006452	green	gi|565395718|ref|XP_006363484.1|	0	318/318(100.00)	655	PREDICTED: chlorophyllase-2, chloroplastic-like [Solanum tuberosum]	GO:0015996,GO:0047746
PGSC0003DMG400006457	brown	gi|565356169|ref|XP_006344941.1|	0	316/316(100.00)	651	PREDICTED: uncharacterized protein LOC102584712 isoform X2 [Solanum tuberosum]
PGSC0003DMG400006458	black	gi|565356171|ref|XP_006344942.1|	0	365/365(100.00)	736	PREDICTED: plant intracellular Ras-group-related LRR protein 6-like [Solanum tuberosum]
PGSC0003DMG400006461	cyan	gi|971546221|ref|XP_015163115.1|	1.33555e-165	277/297(93.27)	587	PREDICTED: acetylajmalan esterase-like [Solanum tuberosum]
PGSC0003DMG400006462	yellow	gi|971546221|ref|XP_015163115.1|	0	369/369(100.00)	763	PREDICTED: acetylajmalan esterase-like [Solanum tuberosum]
PGSC0003DMG400006463	cyan	gi|971546221|ref|XP_015163115.1|	0	315/369(85.37)	637	PREDICTED: acetylajmalan esterase-like [Solanum tuberosum]
PGSC0003DMG400006480	cyan	gi|565352525|ref|XP_006343192.1|	4.86934e-98	176/176(100.00)	360	PREDICTED: protein TIFY 9 [Solanum tuberosum]
PGSC0003DMG400006489	blue	gi|565403479|ref|XP_006367186.1|	2.877e-100	222/294(75.51)	369	PREDICTED: periaxin-like [Solanum tuberosum]
PGSC0003DMG400006497	brown	gi|565387552|ref|XP_006359561.1|	0	432/432(100.00)	903	PREDICTED: protein trichome birefringence-like 34 isoform X1 [Solanum tuberosum]
PGSC0003DMG400006502	turquoise	gi|565397114|ref|XP_006364147.1|	0	1009/1009(100.00)	2028	PREDICTED: probable LRR receptor-like serine/threonine-protein kinase At3g47570 isoform X1 [Solanum tuberosum]
PGSC0003DMG400006506	green	gi|972776900|ref|NP_001305620.1|	0	348/351(99.15)	714	bifunctional L-3-cyanoalanine synthase/cysteine synthase 1, mitochondrial [Solanum tuberosum]	GO:0004124,GO:0006535,GO:0016740,GO:0019499,GO:0050017,GO:0005739
PGSC0003DMG400006509	green	gi|565397124|ref|XP_006364152.1|	0	542/542(100.00)	1113	PREDICTED: signal peptide peptidase-like 4 isoform X1 [Solanum tuberosum]
PGSC0003DMG400006523	grey60	gi|971574580|ref|XP_015170502.1|	0	476/476(100.00)	986	PREDICTED: putative UPF0481 protein At3g02645 [Solanum tuberosum]
PGSC0003DMG400006526	grey60	gi|971574618|ref|XP_015170507.1|	0	409/410(99.76)	848	PREDICTED: putative UPF0481 protein At3g02645 isoform X2 [Solanum tuberosum]
PGSC0003DMG400006543	yellow	gi|970061018|ref|XP_015057286.1|	2.2575e-158	273/287(95.12)	562	PREDICTED: pathogenesis-related protein 5 [Solanum pennellii]
PGSC0003DMG400006550	blue	gi|565402958|ref|XP_006366935.1|	0	468/468(100.00)	963	PREDICTED: auxin transporter-like protein 3 [Solanum tuberosum]	GO:0016126,GO:0009825,GO:0010311,GO:0048829,GO:0010328,GO:0016021,GO:0060919,GO:0043481,GO:0048767,GO:0006084,GO:0000271,GO:0003333,GO:0010583,GO:0009926,GO:0015171,GO:0009932,GO:0009733,GO:0016132,GO:0071555
PGSC0003DMG400006569	green	gi|565402514|ref|XP_006366720.1|	0	348/348(100.00)	716	PREDICTED: transcription factor bHLH128-like isoform X3 [Solanum tuberosum]
PGSC0003DMG400006570	green	gi|15418712|gb|AAG31015.1|	0	558/731(76.33)	1105	tospovirus resistance protein C [Solanum lycopersicum]	GO:0006952,GO:0043531
PGSC0003DMG400006593	lightcyan	gi|565402337|ref|XP_006366638.1|	0	677/677(100.00)	1414	PREDICTED: putative pentatricopeptide repeat-containing protein At3g49142 [Solanum tuberosum]
PGSC0003DMG400006595	yellow	gi|565402335|ref|XP_006366637.1|	0	942/942(100.00)	1944	PREDICTED: uncharacterized protein LOC102606074 [Solanum tuberosum]
PGSC0003DMG400006602	blue	gi|565399446|ref|XP_006365262.1|	1.40837e-90	160/160(100.00)	335	PREDICTED: uncharacterized protein LOC102587802 [Solanum tuberosum]
PGSC0003DMG400006610	lightgreen	gi|565404462|ref|XP_006367657.1|	0	371/374(99.20)	770	PREDICTED: serine/threonine-protein kinase CDL1 [Solanum tuberosum]	GO:0006468,GO:0005524,GO:0004674
PGSC0003DMG400006613	lightcyan	gi|565357824|ref|XP_006345732.1|	0	495/495(100.00)	1013	PREDICTED: serine/threonine-protein kinase STN7, chloroplastic [Solanum tuberosum]
PGSC0003DMG400006631	grey60	gi|565395547|ref|XP_006363400.1|	7.10633e-124	220/220(100.00)	447	PREDICTED: uncharacterized protein At5g19025 [Solanum tuberosum]
PGSC0003DMG400006639	green	gi|565391224|ref|XP_006361323.1|	0	416/416(100.00)	855	PREDICTED: serine/threonine-protein kinase OXI1-like [Solanum tuberosum]
PGSC0003DMG400006648	brown	gi|565401712|ref|XP_006366339.1|	5.12471e-48	100/100(100.00)	193	PREDICTED: carrot ABA-induced in somatic embryos 3 [Solanum tuberosum]
PGSC0003DMG400006662	lightgreen	gi|565388073|ref|XP_006359804.1|	1.48168e-49	108/108(100.00)	198	PREDICTED: abscisic stress-ripening protein 2 [Solanum tuberosum]	GO:0006950
PGSC0003DMG400006663	green	gi|460384212|ref|XP_004237807.1|	3.57193e-49	106/108(98.15)	197	PREDICTED: abscisic stress-ripening protein 3-like [Solanum lycopersicum]	GO:0006950
PGSC0003DMG400006667	blue	gi|565370950|ref|XP_006352076.1|	0	895/895(100.00)	1858	PREDICTED: serine/threonine-protein kinase-like protein ACR4 [Solanum tuberosum]
PGSC0003DMG400006668	blue	gi|565370942|ref|XP_006352072.1|	7.35857e-109	200/200(100.00)	396	PREDICTED: uncharacterized protein LOC102604974 [Solanum tuberosum]
PGSC0003DMG400006678	green	gi|565399634|ref|XP_006365353.1|	0	415/415(100.00)	875	PREDICTED: aspartate aminotransferase, mitochondrial-like isoform X1 [Solanum tuberosum]
PGSC0003DMG400006692	turquoise	gi|970035113|ref|XP_015078888.1|	0	342/364(93.96)	696	PREDICTED: premnaspirodiene oxygenase-like [Solanum pennellii]
PGSC0003DMG400006708	green	gi|971569065|ref|XP_006357716.2|	0	331/332(99.70)	682	PREDICTED: probable carboxylesterase 120 isoform X2 [Solanum tuberosum]
PGSC0003DMG400006712	lightyellow	gi|971587376|ref|XP_015161073.1|	1.8642e-127	224/239(93.72)	459	PREDICTED: dimethylallylcistransferase, chloroplastic-like [Solanum tuberosum]
PGSC0003DMG400006713	lightyellow	gi|565404849|ref|XP_006367836.1|	0	557/557(100.00)	1166	PREDICTED: germacrene C synthase-like [Solanum tuberosum]	GO:0008152,GO:0000287,GO:0010333
PGSC0003DMG400006724	paleturquoise	gi|971575220|ref|XP_015170657.1|	5.60368e-33	79/114(69.30)	143	PREDICTED: uncharacterized protein LOC107063368 [Solanum tuberosum]
PGSC0003DMG400006726	blue	gi|565382480|ref|XP_006357566.1|	0	380/380(100.00)	791	PREDICTED: uncharacterized protein LOC102597248 isoform X1 [Solanum tuberosum]
PGSC0003DMG400006737	grey60	gi|565405205|ref|XP_006368000.1|	0	371/380(97.63)	718	PREDICTED: crocetin glucosyltransferase, chloroplastic-like [Solanum tuberosum]	GO:0016758,GO:0008152
PGSC0003DMG400006751	yellow	gi|565357062|ref|XP_006345370.1|	0	424/424(100.00)	864	PREDICTED: COMPASS-like H3K4 histone methylase component WDR5B [Solanum tuberosum]
PGSC0003DMG400006757	purple	gi|971547036|ref|XP_006345483.2|	2.79217e-126	222/222(100.00)	454	PREDICTED: putative germin-like protein 2-1 [Solanum tuberosum]
PGSC0003DMG400006764	black	gi|971546954|ref|XP_015163315.1|	0	533/533(100.00)	1106	PREDICTED: cytokinin oxidase/dehydrogenase isoform X1 [Solanum tuberosum]	GO:0050660,GO:0008762,GO:0009690,GO:0055114,GO:0019139
PGSC0003DMG400006769	black	gi|971547054|ref|XP_006345389.2|	0	1111/1111(100.00)	2275	PREDICTED: putative disease resistance protein RGA3 [Solanum tuberosum]	GO:0004672,GO:0043168,GO:0032559,GO:0032550
PGSC0003DMG400006788	grey60	gi|697139518|ref|XP_009623848.1|	1.24002e-16	51/93(54.84)	89	PREDICTED: uncharacterized protein LOC104114990 [Nicotiana tomentosiformis]
PGSC0003DMG400006789	grey60	gi|697139518|ref|XP_009623848.1|	1.24002e-16	51/93(54.84)	89	PREDICTED: uncharacterized protein LOC104114990 [Nicotiana tomentosiformis]
PGSC0003DMG400006790	green	gi|697139518|ref|XP_009623848.1|	1.24002e-16	51/93(54.84)	89	PREDICTED: uncharacterized protein LOC104114990 [Nicotiana tomentosiformis]
PGSC0003DMG400006793	yellow	gi|971547112|ref|XP_015163346.1|	0	1487/1487(100.00)	3070	PREDICTED: DNA topoisomerase 2 isoform X1 [Solanum tuberosum]
PGSC0003DMG400006796	lightgreen	gi|565359652|ref|XP_006346617.1|	2.07513e-77	142/144(98.61)	291	PREDICTED: uncharacterized protein LOC102586144 isoform X1 [Solanum tuberosum]
PGSC0003DMG400006800	grey60	gi|565357230|ref|XP_006345448.1|	0	888/888(100.00)	1818	PREDICTED: putative late blight resistance protein homolog R1A-10 [Solanum tuberosum]
PGSC0003DMG400006801	lightcyan	gi|565357232|ref|XP_006345449.1|	4.54034e-126	221/227(97.36)	454	PREDICTED: uncharacterized protein LOC102591103 [Solanum tuberosum]
PGSC0003DMG400006802	lightgreen	gi|565357234|ref|XP_006345450.1|	2.33552e-80	149/149(100.00)	301	PREDICTED: uncharacterized protein LOC102591434 [Solanum tuberosum]
PGSC0003DMG400006808	grey60	gi|565357344|ref|XP_006345504.1|	2.03248e-82	143/143(100.00)	308	PREDICTED: zinc finger protein WIP2-like [Solanum tuberosum]
PGSC0003DMG400006814	grey60	gi|565400617|ref|XP_006365818.1|	1.10136e-86	159/159(100.00)	322	PREDICTED: zinc finger A20 and AN1 domain-containing stress-associated protein 5-like [Solanum tuberosum]	GO:0008270
PGSC0003DMG400006823	blue	gi|565357310|ref|XP_006345487.1|	0	430/430(100.00)	892	PREDICTED: protein IQ-DOMAIN 14 [Solanum tuberosum]
PGSC0003DMG400006839	yellowgreen	gi|565357132|ref|XP_006345402.1|	0	760/760(100.00)	1573	PREDICTED: subtilisin-like protease SBT1.7 [Solanum tuberosum]	GO:0043086,GO:0006508,GO:0042802,GO:0004252
PGSC0003DMG400006844	green	gi|970001883|ref|XP_015059922.1|	4.16988e-138	237/245(96.73)	494	PREDICTED: subtilisin-like protease SBT1.7 [Solanum pennellii]
PGSC0003DMG400006846	lightcyan	gi|565357142|ref|XP_006345407.1|	0	341/341(100.00)	694	PREDICTED: 50S ribosomal protein L1, chloroplastic [Solanum tuberosum]	GO:0003735,GO:0003723,GO:0015934,GO:0006412
PGSC0003DMG400006854	black	gi|565357171|ref|XP_006345421.1|	0	495/495(100.00)	1031	PREDICTED: polyamine oxidase 1 [Solanum tuberosum]	GO:0055114,GO:0016491
PGSC0003DMG400006856	yellow	gi|460367572|ref|XP_004229647.1|	0	387/393(98.47)	791	PREDICTED: uncharacterized protein LOC101251618 [Solanum lycopersicum]
PGSC0003DMG400006857	black	gi|565357179|ref|XP_006345425.1|	0	598/598(100.00)	1187	PREDICTED: putative zinc transporter At3g08650 [Solanum tuberosum]	GO:0030001,GO:0016020,GO:0046873,GO:0055085
PGSC0003DMG400006862	black	gi|971546997|ref|XP_015163331.1|	0	349/349(100.00)	725	PREDICTED: polygalacturonase-like [Solanum tuberosum]
PGSC0003DMG400006867	yellow	gi|971547168|ref|XP_006345454.2|	0	365/365(100.00)	761	PREDICTED: uncharacterized protein LOC102592662 [Solanum tuberosum]
PGSC0003DMG400006868	brown	gi|971547170|ref|XP_006345502.2|	0	355/355(100.00)	732	PREDICTED: transcription factor MYB46 [Solanum tuberosum]
PGSC0003DMG400006871	green	gi|565357250|ref|XP_006345458.1|	0	363/363(100.00)	738	PREDICTED: uncharacterized protein LOC102593877 [Solanum tuberosum]
PGSC0003DMG400006880	blue	gi|460367497|ref|XP_004229610.1|	0	359/368(97.55)	726	PREDICTED: DNA-damage-repair/toleration protein DRT100-like [Solanum lycopersicum]
PGSC0003DMG400006887	grey60
PGSC0003DMG400006890	green
PGSC0003DMG400006899	green	gi|565381548|ref|XP_006357129.1|	0	338/338(100.00)	693	PREDICTED: putative rRNA methyltransferase YlbH [Solanum tuberosum]
PGSC0003DMG400006903	black
PGSC0003DMG400006904	green	gi|971568008|ref|XP_015168763.1|	2.80827e-56	115/115(100.00)	221	PREDICTED: neurofilament medium polypeptide [Solanum tuberosum]
PGSC0003DMG400006913	green	gi|723676777|ref|XP_004233327.2|	0	481/504(95.44)	974	PREDICTED: high affinity nitrate transporter 2.7 isoform X1 [Solanum lycopersicum]
PGSC0003DMG400006914	yellow	gi|971568156|ref|XP_015168799.1|	2.06065e-96	168/168(100.00)	354	PREDICTED: LOB domain-containing protein 25-like [Solanum tuberosum]
PGSC0003DMG400006923	darkgreen	gi|971568131|ref|XP_006357189.2|	0	418/418(100.00)	863	PREDICTED: triacylglycerol lipase 2-like [Solanum tuberosum]
PGSC0003DMG400006936	green	gi|565381529|ref|XP_006357120.1|	1.77664e-158	270/270(100.00)	562	PREDICTED: plant cysteine oxidase 2 [Solanum tuberosum]	GO:0047800,GO:0055114
PGSC0003DMG400006941	blue	gi|565381541|ref|XP_006357126.1|	1.08593e-169	291/291(100.00)	600	PREDICTED: uncharacterized protein LOC102580783 [Solanum tuberosum]
PGSC0003DMG400006944	black	gi|565381571|ref|XP_006357140.1|	0	393/393(100.00)	804	PREDICTED: polygalacturonase-like [Solanum tuberosum]	GO:0005576,GO:0004650,GO:0005975
PGSC0003DMG400006956	cyan	gi|565381595|ref|XP_006357151.1|	3.57152e-148	255/255(100.00)	528	PREDICTED: carbonic anhydrase, chloroplastic-like [Solanum tuberosum]	GO:0008270,GO:0004089,GO:0015976
PGSC0003DMG400006967	yellow	gi|971568151|ref|XP_015168797.1|	0	496/496(100.00)	1019	PREDICTED: uncharacterized protein LOC102579666 isoform X2 [Solanum tuberosum]
PGSC0003DMG400006991	lightcyan	gi|568214822|ref|NP_001275221.1|	1.24356e-81	151/151(100.00)	305	40S ribosomal protein S13-like [Solanum tuberosum]	GO:0005840,GO:0003735,GO:0006412
PGSC0003DMG400006994	lightcyan	gi|460388810|ref|XP_004240057.1|	2.08617e-39	84/84(100.00)	165	PREDICTED: protein transport protein Sec61 subunit beta-like [Solanum lycopersicum]
PGSC0003DMG400006995	yellowgreen	gi|565357396|ref|XP_006345530.1|	3.53195e-150	257/257(100.00)	535	PREDICTED: uncharacterized protein LOC102593878 [Solanum tuberosum]
PGSC0003DMG400007006	blue	gi|565357426|ref|XP_006345544.1|	0	359/405(88.64)	690	PREDICTED: ATPase ASNA1 homolog [Solanum tuberosum]
PGSC0003DMG400007007	lightcyan	gi|565357428|ref|XP_006345545.1|	8.61036e-137	238/238(100.00)	490	PREDICTED: ATP synthase subunit delta, chloroplastic [Solanum tuberosum]	GO:0006810
PGSC0003DMG400007019	green	gi|565357366|ref|XP_006345515.1|	0	746/746(100.00)	1538	PREDICTED: transketolase, chloroplastic-like [Solanum tuberosum]	GO:0008152,GO:0009536,GO:0004802
PGSC0003DMG400007020	darkgreen	gi|565357368|ref|XP_006345516.1|	0	346/346(100.00)	716	PREDICTED: DNA repair protein RAD51 homolog 3 [Solanum tuberosum]
PGSC0003DMG400007022	yellow	gi|565357376|ref|XP_006345520.1|	2.92043e-150	265/265(100.00)	535	PREDICTED: spindle and kinetochore-associated protein 1 homolog [Solanum tuberosum]
PGSC0003DMG400007029	lightyellow	gi|971547317|ref|XP_015163409.1|	0	430/430(100.00)	894	PREDICTED: serine carboxypeptidase-like 2 isoform X1 [Solanum tuberosum]
PGSC0003DMG400007030	brown	gi|971547292|ref|XP_006345613.2|	0	324/324(100.00)	679	PREDICTED: uncharacterized protein LOC102594974 isoform X1 [Solanum tuberosum]
PGSC0003DMG400007038	greenyellow	gi|971547355|ref|XP_006345557.2|	0	1843/1843(100.00)	3830	PREDICTED: protein TSS [Solanum tuberosum]
PGSC0003DMG400007050	green	gi|460397522|ref|XP_004244316.1|	1.3874e-69	144/182(79.12)	266	PREDICTED: uncharacterized protein LOC101255221 [Solanum lycopersicum]
PGSC0003DMG400007051	blue	gi|971552228|ref|XP_015164661.1|	3.94327e-128	225/226(99.56)	462	PREDICTED: 50S ribosomal protein L4, chloroplastic isoform X1 [Solanum tuberosum]	GO:0005840,GO:0003735,GO:0009507,GO:0006412,GO:0019843
PGSC0003DMG400007059	blue	gi|565363219|ref|XP_006348335.1|	0	674/674(100.00)	1402	PREDICTED: trifunctional UDP-glucose 4,6-dehydratase/UDP-4-keto-6-deoxy-D-glucose 3,5-epimerase/UDP-4-keto-L-rhamnose-reductase RHM1 [Solanum tuberosum]
PGSC0003DMG400007073	green	gi|565363163|ref|XP_006348307.1|	1.7688e-173	297/297(100.00)	612	PREDICTED: epidermis-specific secreted glycoprotein EP1-like [Solanum tuberosum]
PGSC0003DMG400007086	darkgreen	gi|565363227|ref|XP_006348339.1|	7.34339e-176	302/302(100.00)	620	PREDICTED: protein Jade-1 [Solanum tuberosum]
PGSC0003DMG400007095	darkgreen	gi|565363195|ref|XP_006348323.1|	0	315/315(100.00)	645	PREDICTED: BES1/BZR1 homolog protein 4 [Solanum tuberosum]
PGSC0003DMG400007103	blue	gi|565363355|ref|XP_006348403.1|	6.66647e-83	155/155(100.00)	309	PREDICTED: uncharacterized protein LOC102584507 [Solanum tuberosum]
PGSC0003DMG400007110	saddlebrown	gi|565360991|ref|XP_006347246.1|	0	488/488(100.00)	1011	PREDICTED: transcription factor TGA2 isoform X3 [Solanum tuberosum]
PGSC0003DMG400007112	black	gi|565360981|ref|XP_006347241.1|	0	326/326(100.00)	685	PREDICTED: zinc finger protein WIP3 [Solanum tuberosum]	GO:0005488
PGSC0003DMG400007118	blue	gi|565360971|ref|XP_006347236.1|	0	489/489(100.00)	1009	PREDICTED: cytochrome P450 94C1 [Solanum tuberosum]	GO:0020037,GO:0016705,GO:0004497,GO:0005506,GO:0009055,GO:0055114
PGSC0003DMG400007122	green	gi|565360951|ref|XP_006347226.1|	0	433/433(100.00)	898	PREDICTED: arogenate dehydratase/prephenate dehydratase 6, chloroplastic-like [Solanum tuberosum]	GO:0047769,GO:0009094,GO:0004664
PGSC0003DMG400007123	brown	gi|565360947|ref|XP_006347224.1|	1.59168e-52	100/100(100.00)	208	PREDICTED: putative phytosulfokines 6 [Solanum tuberosum]
PGSC0003DMG400007125	grey60	gi|565360945|ref|XP_006347223.1|	2.23887e-105	188/188(100.00)	385	PREDICTED: uncharacterized protein At4g22758-like [Solanum tuberosum]
PGSC0003DMG400007134	blue	gi|565360903|ref|XP_006347203.1|	4.11612e-136	250/250(100.00)	488	PREDICTED: probable aquaporin TIP1-1 [Solanum tuberosum]	GO:0006810,GO:0016021,GO:0005215
PGSC0003DMG400007141	turquoise	gi|565360894|ref|XP_006347199.1|	0	603/603(100.00)	1248	PREDICTED: ABC transporter F family member 1-like [Solanum tuberosum]
PGSC0003DMG400007143	darkgreen	gi|565360979|ref|XP_006347240.1|	0	389/389(100.00)	811	PREDICTED: beta-1,6-galactosyltransferase GALT29A [Solanum tuberosum]
PGSC0003DMG400007148	black	gi|971550291|ref|XP_015164191.1|	1.94343e-178	303/303(100.00)	629	PREDICTED: uncharacterized protein LOC107060621 [Solanum tuberosum]
PGSC0003DMG400007149	greenyellow	gi|565360955|ref|XP_006347228.1|	0	509/509(100.00)	1054	PREDICTED: probable 2-carboxy-D-arabinitol-1-phosphatase [Solanum tuberosum]	GO:0003824,GO:0008152
PGSC0003DMG400007150	yellow	gi|565360943|ref|XP_006347222.1|	0	533/533(100.00)	1100	PREDICTED: glucomannan 4-beta-mannosyltransferase 2-like [Solanum tuberosum]
PGSC0003DMG400007152	blue	gi|565360939|ref|XP_006347220.1|	0	386/386(100.00)	803	PREDICTED: UDP-D-apiose/UDP-D-xylose synthase 2-like [Solanum tuberosum]
PGSC0003DMG400007159	darkgreen	gi|971550320|ref|XP_015164198.1|	1.31023e-74	143/143(100.00)	282	PREDICTED: histone H2B.1-like [Solanum tuberosum]	GO:0000786,GO:0003677,GO:0006334,GO:0005634,GO:0046982
PGSC0003DMG400007162	blue	gi|971550287|ref|XP_015164190.1|	6.83446e-65	121/121(100.00)	249	PREDICTED: auxin-induced protein X15-like [Solanum tuberosum]
PGSC0003DMG400007163	green	gi|565360892|ref|XP_006347198.1|	0	561/561(100.00)	1126	PREDICTED: dolichol kinase EVAN [Solanum tuberosum]
PGSC0003DMG400007172	yellow	gi|565398451|ref|XP_006364788.1|	0	425/425(100.00)	876	PREDICTED: G2/mitotic-specific cyclin S13-7-like isoform X2 [Solanum tuberosum]	GO:0000079,GO:0019901,GO:0005634,GO:0051301
PGSC0003DMG400007177	greenyellow	gi|971581744|ref|XP_015159563.1|	0	477/518(92.08)	961	PREDICTED: 70 kDa peptidyl-prolyl isomerase-like isoform X1 [Solanum tuberosum]
PGSC0003DMG400007178	yellowgreen	gi|565398429|ref|XP_006364777.1|	0	508/508(100.00)	1054	PREDICTED: cytochrome P450 98A2-like [Solanum tuberosum]	GO:0020037,GO:0016705,GO:0004497,GO:0005506,GO:0009055,GO:0055114
PGSC0003DMG400007179	green	gi|565398425|ref|XP_006364775.1|	0	509/509(100.00)	1058	PREDICTED: cytochrome P450 98A2-like [Solanum tuberosum]
PGSC0003DMG400007196	lightcyan	gi|565398433|ref|XP_006364779.1|	0	497/497(100.00)	1033	PREDICTED: cytochrome P450 94A2 isoform X2 [Solanum tuberosum]
PGSC0003DMG400007210	darkgreen	gi|565398465|ref|XP_006364795.1|	9.05845e-81	148/148(100.00)	302	PREDICTED: uncharacterized protein LOC102583832 [Solanum tuberosum]
PGSC0003DMG400007223	green	gi|565378210|ref|XP_006355553.1|	8.89067e-118	207/207(100.00)	427	PREDICTED: ras-related protein RABH1e [Solanum tuberosum]
PGSC0003DMG400007232	turquoise	gi|565378250|ref|XP_006355572.1|	0	319/360(88.61)	661	PREDICTED: protein SRG1-like [Solanum tuberosum]
PGSC0003DMG400007233	green	gi|565378199|ref|XP_006355549.1|	0	322/322(100.00)	670	PREDICTED: 2-hydroxyisoflavanone dehydratase-like [Solanum tuberosum]
PGSC0003DMG400007238	brown	gi|723684156|ref|XP_010318358.1|	2.10512e-73	136/165(82.42)	280	PREDICTED: uncharacterized protein LOC101264606 [Solanum lycopersicum]
PGSC0003DMG400007241	yellow	gi|565378212|ref|XP_006355554.1|	0	360/360(100.00)	740	PREDICTED: GDSL esterase/lipase At1g29670-like [Solanum tuberosum]
PGSC0003DMG400007242	green	gi|565378348|ref|XP_006355619.1|	0	362/362(100.00)	750	PREDICTED: GDSL esterase/lipase At1g29670-like [Solanum tuberosum]
PGSC0003DMG400007244	blue	gi|565378228|ref|XP_006355561.1|	0	366/366(100.00)	744	PREDICTED: GDSL esterase/lipase At5g45670-like [Solanum tuberosum]	GO:0006629,GO:0016788
PGSC0003DMG400007247	darkgreen	gi|971564999|ref|XP_015167916.1|	0	717/800(89.62)	1444	PREDICTED: exonuclease 1 [Solanum tuberosum]
PGSC0003DMG400007263	brown	gi|565367510|ref|XP_006350407.1|	0	330/351(94.02)	678	PREDICTED: uncharacterized protein LOC102579763 isoform X1 [Solanum tuberosum]
PGSC0003DMG400007267	lightcyan	gi|565367521|ref|XP_006350412.1|	4.65648e-164	280/280(100.00)	581	PREDICTED: pentatricopeptide repeat-containing protein At4g21190 [Solanum tuberosum]
PGSC0003DMG400007288	blue	gi|460389872|ref|XP_004240571.1|	1.48289e-108	193/193(100.00)	395	PREDICTED: GTP-binding protein SAR1A-like [Solanum lycopersicum]	GO:0005525,GO:0005794,GO:0016192,GO:0006886,GO:0005783
PGSC0003DMG400007293	green	gi|565378772|ref|XP_006355821.1|	0	527/527(100.00)	1095	PREDICTED: diacylglycerol kinase 7-like [Solanum tuberosum]
PGSC0003DMG400007294	yellowgreen	gi|971565433|ref|XP_015168025.1|	0	1287/1287(100.00)	2622	PREDICTED: ABC transporter B family member 11-like isoform X1 [Solanum tuberosum]
PGSC0003DMG400007296	green	gi|565378786|ref|XP_006355828.1|	1.26022e-176	306/306(100.00)	623	PREDICTED: uncharacterized protein LOC102592038 [Solanum tuberosum]
PGSC0003DMG400007300	lightcyan	gi|565378801|ref|XP_006355834.1|	0	466/466(100.00)	970	PREDICTED: pentatricopeptide repeat-containing protein At1g09220, mitochondrial [Solanum tuberosum]
PGSC0003DMG400007301	green	gi|565378805|ref|XP_006355836.1|	2.47751e-79	144/144(100.00)	297	PREDICTED: bZIP transcription factor 53 [Solanum tuberosum]	GO:0003700,GO:0043565,GO:0006355
PGSC0003DMG400007328	green	gi|723673515|ref|XP_010316525.1|	3.91187e-153	260/269(96.65)	545	PREDICTED: haloacid dehalogenase-like hydrolase domain-containing protein 3 isoform X1 [Solanum lycopersicum]	GO:0008152,GO:0008967
PGSC0003DMG400007330	turquoise	gi|565395075|ref|XP_006363173.1|	1.77418e-180	309/309(100.00)	635	PREDICTED: mitochondrial amidoxime reducing component 2-like [Solanum tuberosum]
PGSC0003DMG400007331	brown	gi|565395073|ref|XP_006363172.1|	0	428/428(100.00)	890	PREDICTED: beta-glucuronosyltransferase GlcAT14C-like [Solanum tuberosum]
PGSC0003DMG400007335	lightyellow	gi|565395049|ref|XP_006363161.1|	0	451/451(100.00)	922	PREDICTED: apyrase-like [Solanum tuberosum]
PGSC0003DMG400007343	skyblue3	gi|971576257|ref|XP_006361761.2|	0	495/495(100.00)	1025	PREDICTED: cytochrome P450 94A2-like [Solanum tuberosum]	GO:0020037,GO:0016705,GO:0004497,GO:0005506,GO:0009055,GO:0055114
PGSC0003DMG400007359	lightcyan	gi|565392107|ref|XP_006361749.1|	0	554/554(100.00)	1093	PREDICTED: dicarboxylate transporter 1, chloroplastic [Solanum tuberosum]
PGSC0003DMG400007360	brown	gi|565392131|ref|XP_006361760.1|	0	351/351(100.00)	720	PREDICTED: transcription factor MYB46 [Solanum tuberosum]	GO:0044238,GO:0034645,GO:0009834,GO:0050794
PGSC0003DMG400007373	blue	gi|460399370|ref|XP_004245214.1|	0	501/505(99.21)	1041	PREDICTED: 3-ketoacyl-CoA synthase 11-like [Solanum lycopersicum]
PGSC0003DMG400007375	saddlebrown	gi|473952979|gb|EMS50795.1|	2.54305e-128	244/328(74.39)	462	Chlorophyll a-b binding protein, chloroplastic [Triticum urartu]	GO:0015979
PGSC0003DMG400007376	grey60	gi|565391638|ref|XP_006361528.1|	0	418/418(100.00)	865	PREDICTED: F-box only protein 13 [Solanum tuberosum]
PGSC0003DMG400007381	lightcyan	gi|565398718|ref|XP_006364917.1|	2.03851e-79	145/145(100.00)	298	PREDICTED: zinc finger Ran-binding domain-containing protein 2-like isoform X1 [Solanum tuberosum]
PGSC0003DMG400007384	green	gi|565391652|ref|XP_006361535.1|	2.35244e-80	147/147(100.00)	301	PREDICTED: EG45-like domain containing protein isoform X1 [Solanum tuberosum]
PGSC0003DMG400007387	grey60	gi|565391646|ref|XP_006361532.1|	9.32146e-153	261/261(100.00)	543	PREDICTED: probable WRKY transcription factor 40 [Solanum tuberosum]	GO:0003700,GO:0043565,GO:0006355
PGSC0003DMG400007390	blue	gi|565391632|ref|XP_006361525.1|	0	540/540(100.00)	1123	PREDICTED: 3-ketoacyl-CoA synthase 10 [Solanum tuberosum]	GO:0016020,GO:0006633,GO:0016747
PGSC0003DMG400007409	lightcyan	gi|565364806|ref|XP_006349109.1|	1.80142e-98	176/176(100.00)	361	PREDICTED: uncharacterized protein LOC102600254 [Solanum tuberosum]
PGSC0003DMG400007415	saddlebrown	gi|565364822|ref|XP_006349117.1|	0	871/871(100.00)	1825	PREDICTED: pentatricopeptide repeat-containing protein At2g27610 [Solanum tuberosum]
PGSC0003DMG400007416	black
PGSC0003DMG400007430	yellow	gi|1012377189|gb|AMS34006.1|	2.94512e-176	332/493(67.34)	622	endoribonuclease Dicer 2b [Solanum lycopersicum]
PGSC0003DMG400007436	darkgreen	gi|971576209|ref|XP_015170917.1|	1.96102e-104	189/189(100.00)	382	PREDICTED: SKP1-like protein 11 [Solanum tuberosum]
PGSC0003DMG400007447	brown	gi|1026057447|ref|XP_016573121.1|	3.03727e-42	85/108(78.70)	174	PREDICTED: uncharacterized protein LOC107870934 [Capsicum annuum]
PGSC0003DMG400007455	brown	gi|565401112|ref|XP_006366059.1|	0	696/696(100.00)	1384	PREDICTED: proline-rich receptor-like protein kinase PERK9 isoform X1 [Solanum tuberosum]
PGSC0003DMG400007458	grey60	gi|565401128|ref|XP_006366067.1|	0	371/371(100.00)	770	PREDICTED: AP2/ERF and B3 domain-containing transcription factor RAV1 [Solanum tuberosum]	GO:0003700,GO:0003677,GO:0005634,GO:0006355
PGSC0003DMG400007463	turquoise	gi|565401114|ref|XP_006366060.1|	0	1192/1192(100.00)	2479	PREDICTED: putative phospholipid-transporting ATPase 9 [Solanum tuberosum]
PGSC0003DMG400007490	turquoise
PGSC0003DMG400007499	darkgreen	gi|565400472|ref|XP_006365752.1|	0	1033/1045(98.85)	2100	PREDICTED: uncharacterized protein LOC102605733 isoform X1 [Solanum tuberosum]
PGSC0003DMG400007503	blue	gi|565400452|ref|XP_006365742.1|	5.69491e-113	198/198(100.00)	410	PREDICTED: LOB domain-containing protein 1-like [Solanum tuberosum]
PGSC0003DMG400007516	black	gi|970028665|ref|XP_015075659.1|	1.4289e-132	263/297(88.55)	476	PREDICTED: uncharacterized protein LOC107019801 [Solanum pennellii]
PGSC0003DMG400007545	turquoise	gi|565366130|ref|XP_006349747.1|	0	507/507(100.00)	1059	PREDICTED: phospholipase A1-Igamma2, chloroplastic-like [Solanum tuberosum]
PGSC0003DMG400007552	green	gi|565377878|ref|XP_006355394.1|	3.49826e-60	111/111(100.00)	234	PREDICTED: uncharacterized protein LOC102603879 isoform X1 [Solanum tuberosum]
PGSC0003DMG400007557	grey60	gi|971577990|ref|XP_015158602.1|	0	534/534(100.00)	1124	PREDICTED: uncharacterized protein LOC102589625 [Solanum tuberosum]
PGSC0003DMG400007565	black	gi|565341954|ref|XP_006338129.1|	0	476/476(100.00)	980	PREDICTED: beta-amyrin 28-oxidase-like [Solanum tuberosum]
PGSC0003DMG400007581	darkgreen	gi|565393247|ref|XP_006362293.1|	0	812/812(100.00)	1628	PREDICTED: uncharacterized protein LOC102599659 isoform X1 [Solanum tuberosum]
PGSC0003DMG400007603	royalblue	gi|971586508|ref|XP_006367246.2|	1.88874e-123	210/210(100.00)	445	PREDICTED: transcription factor DIVARICATA-like [Solanum tuberosum]	GO:0003677,GO:0003682
PGSC0003DMG400007613	turquoise	gi|565402851|ref|XP_006366883.1|	0	321/321(100.00)	675	PREDICTED: ubiquinol oxidase 2, mitochondrial-like [Solanum tuberosum]	GO:0046872,GO:0035556,GO:0007585,GO:0070469,GO:0009916,GO:0016021,GO:0009723,GO:0009738,GO:0022900
PGSC0003DMG400007614	turquoise	gi|971585724|ref|XP_015160588.1|	0	356/356(100.00)	746	PREDICTED: ubiquinol oxidase 1, mitochondrial-like isoform X1 [Solanum tuberosum]	GO:0009916,GO:0046872,GO:0016021,GO:0070469,GO:0022900
PGSC0003DMG400007621	black	gi|565383628|ref|XP_006358036.1|	4.02836e-59	114/114(100.00)	230	PREDICTED: protein GAST1-like [Solanum tuberosum]
PGSC0003DMG400007627	royalblue
PGSC0003DMG400007634	yellowgreen	gi|565402452|ref|XP_006366693.1|	0	1032/1032(100.00)	2103	PREDICTED: receptor-like protein kinase HSL1 [Solanum tuberosum]	GO:0006468,GO:0004674,GO:0016491,GO:0000166,GO:0016020,GO:0000165
PGSC0003DMG400007639	purple	gi|565376460|ref|XP_006354722.1|	0	494/494(100.00)	1028	PREDICTED: cytochrome P450 CYP736A12-like [Solanum tuberosum]
PGSC0003DMG400007665	yellowgreen	gi|565404011|ref|XP_006367444.1|	0	314/314(100.00)	662	PREDICTED: tetraketide alpha-pyrone reductase 1-like [Solanum tuberosum]
PGSC0003DMG400007672	lightcyan
PGSC0003DMG400007677	turquoise	gi|565382593|ref|XP_006357619.1|	0	1453/1497(97.06)	2871	PREDICTED: alpha-glucan water dikinase, chloroplastic isoform X1 [Solanum tuberosum]	GO:0004673,GO:0005739,GO:0046872,GO:0009941,GO:0005983,GO:0007623,GO:0005524,GO:0050521,GO:0009631,GO:0019252,GO:0016310,GO:0009570
PGSC0003DMG400007679	saddlebrown	gi|565382586|ref|XP_006357616.1|	0	460/460(100.00)	955	PREDICTED: lipase [Solanum tuberosum]
PGSC0003DMG400007682	green	gi|971568830|ref|XP_015168976.1|	8.34728e-87	157/157(100.00)	322	PREDICTED: uncharacterized protein LOC107062625 [Solanum tuberosum]
PGSC0003DMG400007683	turquoise	gi|565390023|ref|XP_006360746.1|	0	657/657(100.00)	1347	PREDICTED: sulfate transporter 3.1-like [Solanum tuberosum]
PGSC0003DMG400007684	brown	gi|971574404|ref|XP_015170456.1|	0	371/371(100.00)	751	PREDICTED: leucine-rich repeat extensin-like protein 6, partial [Solanum tuberosum]
PGSC0003DMG400007689	brown	gi|565392930|ref|XP_006362140.1|	0	388/388(100.00)	798	PREDICTED: cytochrome b561 and DOMON domain-containing protein At3g61750 [Solanum tuberosum]
PGSC0003DMG400007713	green	gi|697162967|ref|XP_009590297.1|	0	379/465(81.51)	694	PREDICTED: uncharacterized protein LOC104087507 [Nicotiana tomentosiformis]
PGSC0003DMG400007731	lightcyan	gi|565365808|ref|XP_006349591.1|	4.52447e-55	108/108(100.00)	217	PREDICTED: 40S ribosomal protein S25 [Solanum tuberosum]	GO:0005730,GO:0005886,GO:0022627,GO:0009507
PGSC0003DMG400007782	turquoise	gi|568214935|ref|NP_001275215.1|	0	413/413(100.00)	851	alpha-1,4 glucan phosphorylase L-1 isozyme, chloroplastic/amyloplastic-like [Solanum tuberosum]	GO:0030170,GO:0005975,GO:0042802,GO:0009501,GO:0009507,GO:0008184
PGSC0003DMG400007788	turquoise	gi|565366655|ref|XP_006350002.1|	0	334/334(100.00)	697	PREDICTED: probable WRKY transcription factor 71 [Solanum tuberosum]
PGSC0003DMG400007794	blue	gi|565366681|ref|XP_006350014.1|	4.83984e-172	290/290(100.00)	607	PREDICTED: xyloglucan endotransglucosylase/hydrolase 2-like [Solanum tuberosum]	GO:0006073,GO:0004553,GO:0048046,GO:0005618,GO:0016762
PGSC0003DMG400007796	darkturquoise	gi|565366685|ref|XP_006350016.1|	0	656/656(100.00)	1148	PREDICTED: nascent polypeptide-associated complex subunit alpha, muscle-specific form-like [Solanum tuberosum]
PGSC0003DMG400007800	cyan	gi|565366691|ref|XP_006350019.1|	0	408/446(91.48)	853	PREDICTED: acetyl-CoA-benzylalcohol acetyltransferase-like [Solanum tuberosum]
PGSC0003DMG400007804	turquoise	gi|971554987|ref|XP_015165323.1|	3.31564e-128	225/225(100.00)	461	PREDICTED: uncharacterized protein LOC107061093 [Solanum tuberosum]
PGSC0003DMG400007805	greenyellow	gi|565366704|ref|XP_006350025.1|	0	412/412(100.00)	845	PREDICTED: phospholipase A1-IIdelta-like [Solanum tuberosum]
PGSC0003DMG400007808	lightcyan	gi|565366718|ref|XP_006350032.1|	0	421/445(94.61)	830	PREDICTED: uncharacterized protein LOC102601397 isoform X1 [Solanum tuberosum]
PGSC0003DMG400007811	brown	gi|565366744|ref|XP_006350045.1|	0	314/314(100.00)	650	PREDICTED: uncharacterized protein LOC102604966 [Solanum tuberosum]
PGSC0003DMG400007816	green	gi|565366778|ref|XP_006350062.1|	0	431/431(100.00)	899	PREDICTED: UDP-glucuronate 4-epimerase 1-like [Solanum tuberosum]
PGSC0003DMG400007818	black	gi|565366952|ref|XP_006350145.1|	0	368/398(92.46)	744	PREDICTED: heptahelical transmembrane protein 2-like [Solanum tuberosum]
PGSC0003DMG400007820	grey60	gi|971554957|ref|XP_015165311.1|	1.28773e-73	132/132(100.00)	278	PREDICTED: uncharacterized protein LOC107061083 [Solanum tuberosum]
PGSC0003DMG400007835	green	gi|723712601|ref|XP_010323269.1|	1.08844e-39	94/101(93.07)	166	PREDICTED: uncharacterized protein LOC104648150 [Solanum lycopersicum]
PGSC0003DMG400007839	green	gi|971554924|ref|XP_015165298.1|	1.69635e-33	100/100(100.00)	145	PREDICTED: putative glycine-rich cell wall structural protein 1 [Solanum tuberosum]
PGSC0003DMG400007848	yellow	gi|565366665|ref|XP_006350007.1|	0	819/819(100.00)	1714	PREDICTED: phospholipase D alpha 1-like [Solanum tuberosum]
PGSC0003DMG400007849	green	gi|565366667|ref|XP_006350008.1|	0	384/384(100.00)	792	PREDICTED: 3-hydroxyisobutyryl-CoA hydrolase-like protein 5 [Solanum tuberosum]
PGSC0003DMG400007850	turquoise
PGSC0003DMG400007851	green
PGSC0003DMG400007854	blue	gi|565366679|ref|XP_006350013.1|	3.8315e-172	290/290(100.00)	608	PREDICTED: xyloglucan endotransglucosylase/hydrolase 2-like [Solanum tuberosum]	GO:0006073,GO:0004553,GO:0048046,GO:0005618,GO:0016762
PGSC0003DMG400007878	darkturquoise	gi|565366940|ref|XP_006350139.1|	0	503/503(100.00)	1041	PREDICTED: O-acyltransferase WSD1-like [Solanum tuberosum]
PGSC0003DMG400007880	green	gi|565366774|ref|XP_006350060.1|	1.79974e-152	266/266(100.00)	542	PREDICTED: tetraspanin-8-like [Solanum tuberosum]
PGSC0003DMG400007883	yellow	gi|565366946|ref|XP_006350142.1|	5.49262e-97	177/177(100.00)	357	PREDICTED: E3 ubiquitin ligase BIG BROTHER-related-like [Solanum tuberosum]
PGSC0003DMG400007887	turquoise	gi|565366790|ref|XP_006350068.1|	0	340/340(100.00)	710	PREDICTED: homeobox protein knotted-1-like LET12 isoform X1 [Solanum tuberosum]
PGSC0003DMG400007896	yellowgreen	gi|565366827|ref|XP_006350086.1|	0	579/593(97.64)	1208	PREDICTED: probable galacturonosyltransferase 6 [Solanum tuberosum]
PGSC0003DMG400007899	blue	gi|565366851|ref|XP_006350095.1|	0	432/432(100.00)	893	PREDICTED: CBL-interacting serine/threonine-protein kinase 6 [Solanum tuberosum]	GO:0006468,GO:0005524,GO:0007165,GO:0004674
PGSC0003DMG400007902	blue	gi|565366859|ref|XP_006350099.1|	0	372/372(100.00)	765	PREDICTED: probable GMP synthase [glutamine-hydrolyzing] isoform X1 [Solanum tuberosum]
PGSC0003DMG400007908	paleturquoise	gi|970032164|ref|XP_015077379.1|	0	462/480(96.25)	946	PREDICTED: zeatin O-glucosyltransferase-like [Solanum pennellii]
PGSC0003DMG400007911	blue	gi|565366885|ref|XP_006350112.1|	0	454/454(100.00)	934	PREDICTED: V-type proton ATPase subunit H-like [Solanum tuberosum]
PGSC0003DMG400007913	lightcyan	gi|565366893|ref|XP_006350116.1|	0	769/769(100.00)	1534	PREDICTED: pyrophosphate-energized vacuolar membrane proton pump [Solanum tuberosum]	GO:0004427,GO:0016020,GO:0009678,GO:0015992
PGSC0003DMG400007948	darkturquoise	gi|565376734|ref|XP_006354851.1|	0	671/671(100.00)	1385	PREDICTED: probable inactive receptor kinase At5g67200 [Solanum tuberosum]
PGSC0003DMG400007951	turquoise	gi|565376744|ref|XP_006354856.1|	1.81271e-81	145/145(100.00)	305	PREDICTED: ethylene-responsive transcription factor ERF010-like [Solanum tuberosum]	GO:0003700,GO:0003677,GO:0005634,GO:0006355
PGSC0003DMG400007952	green	gi|971563632|ref|XP_015167552.1|	0	414/438(94.52)	863	PREDICTED: uncharacterized acetyltransferase At3g50280-like [Solanum tuberosum]
PGSC0003DMG400007956	blue	gi|971563585|ref|XP_015167536.1|	0	719/719(100.00)	1472	PREDICTED: subtilisin-like protease SBT1.7 [Solanum tuberosum]
PGSC0003DMG400007958	blue	gi|971563642|ref|XP_015167554.1|	0	764/764(100.00)	1572	PREDICTED: subtilisin-like protease SBT1.7 [Solanum tuberosum]
PGSC0003DMG400007965	cyan	gi|565376772|ref|XP_006354870.1|	0	477/477(100.00)	995	PREDICTED: uncharacterized protein LOC102593499 [Solanum tuberosum]
PGSC0003DMG400007976	yellow	gi|565376810|ref|XP_006354889.1|	0	644/644(100.00)	1342	PREDICTED: protein CYPRO4 [Solanum tuberosum]	GO:0000085,GO:0031047,GO:0006275,GO:0051567,GO:0016579,GO:0010389,GO:0008283,GO:0006342,GO:0010388,GO:0009640,GO:0005829,GO:0006306,GO:0016567,GO:0016572,GO:0045893,GO:0009909,GO:0005886,GO:0005634
PGSC0003DMG400007983	purple	gi|723696633|ref|XP_010320533.1|	8.60089e-27	59/70(84.29)	123	PREDICTED: calmodulin-like protein 5 [Solanum lycopersicum]
PGSC0003DMG400007984	grey60	gi|723696633|ref|XP_010320533.1|	2.57975e-46	90/93(96.77)	188	PREDICTED: calmodulin-like protein 5 [Solanum lycopersicum]
PGSC0003DMG400007987	turquoise	gi|565376845|ref|XP_006354905.1|	0	317/317(100.00)	659	PREDICTED: probable carboxylesterase 2 [Solanum tuberosum]
PGSC0003DMG400007990	lightcyan	gi|565376950|ref|XP_006354957.1|	0	396/396(100.00)	830	PREDICTED: polyadenylate-binding protein RBP47-like [Solanum tuberosum]	GO:0003676,GO:0000166
PGSC0003DMG400007992	blue	gi|971563717|ref|XP_015167568.1|	0	572/572(100.00)	1178	PREDICTED: uncharacterized protein LOC102581774 isoform X1 [Solanum tuberosum]
PGSC0003DMG400007994	green	gi|972778524|ref|NP_001305491.1|	1.5376e-109	247/255(96.86)	399	transcription factor MYB44-like [Solanum tuberosum]	GO:0003677,GO:0003682
PGSC0003DMG400007995	yellowgreen	gi|971563723|ref|XP_006354959.2|	1.12409e-172	300/331(90.63)	610	PREDICTED: serpin-Z2B-like isoform X1 [Solanum tuberosum]
PGSC0003DMG400008000	green	gi|565376716|ref|XP_006354842.1|	0	325/325(100.00)	661	PREDICTED: probable isoaspartyl peptidase/L-asparaginase 2 [Solanum tuberosum]
PGSC0003DMG400008001	darkgreen	gi|568215166|ref|NP_001275138.1|	0	322/332(96.99)	659	D-type cyclin family 3 subgroup 3 [Solanum tuberosum]	GO:0005634
PGSC0003DMG400008004	turquoise	gi|971563620|ref|XP_015167549.1|	0	448/448(100.00)	939	PREDICTED: low-temperature-induced cysteine proteinase [Solanum tuberosum]
PGSC0003DMG400008006	blue	gi|971563624|ref|XP_015167551.1|	0	1034/1034(100.00)	2137	PREDICTED: kinesin-like protein FRA1 isoform X1 [Solanum tuberosum]
PGSC0003DMG400008009	yellow	gi|565376746|ref|XP_006354857.1|	4.97516e-142	243/243(100.00)	507	PREDICTED: WUSCHEL-related homeobox 4 [Solanum tuberosum]	GO:0006355,GO:0043565,GO:0003700,GO:0010067,GO:0005634
PGSC0003DMG400008011	lightgreen	gi|565376784|ref|XP_006354876.1|	0	453/453(100.00)	920	PREDICTED: ABRE binding factor isoform X1 [Solanum tuberosum]	GO:0009414,GO:0009651,GO:0006355,GO:0043565,GO:0003700,GO:0009738
PGSC0003DMG400008015	turquoise	gi|971563665|ref|XP_015167556.1|	0	564/564(100.00)	1179	PREDICTED: UDP-glucuronate:xylan alpha-glucuronosyltransferase 2 [Solanum tuberosum]
PGSC0003DMG400008018	lightyellow	gi|565376823|ref|XP_006354895.1|	0	465/465(100.00)	971	PREDICTED: serine carboxypeptidase-like 11 [Solanum tuberosum]
PGSC0003DMG400008022	yellow	gi|565376835|ref|XP_006354900.1|	8.9779e-138	239/239(100.00)	493	PREDICTED: B3 domain-containing protein At5g42700-like [Solanum tuberosum]
PGSC0003DMG400008024	lightcyan	gi|565376839|ref|XP_006354902.1|	0	573/573(100.00)	1202	PREDICTED: pentatricopeptide repeat-containing protein At1g73400, mitochondrial [Solanum tuberosum]
PGSC0003DMG400008025	turquoise	gi|565371995|ref|XP_006352585.1|	3.56911e-90	154/255(60.39)	336	PREDICTED: uncharacterized protein LOC102588593 [Solanum tuberosum]
PGSC0003DMG400008042	grey60	gi|641865519|gb|KDO84204.1|	1.78056e-20	46/82(56.10)	102	hypothetical protein CISIN_1g036018mg [Citrus sinensis]
PGSC0003DMG400008043	grey60	gi|641865519|gb|KDO84204.1|	1.78056e-20	46/82(56.10)	102	hypothetical protein CISIN_1g036018mg [Citrus sinensis]
PGSC0003DMG400008047	brown	gi|565346305|ref|XP_006340206.1|	0	625/625(100.00)	1288	PREDICTED: uncharacterized protein LOC102592731 [Solanum tuberosum]
PGSC0003DMG400008048	brown	gi|565346299|ref|XP_006340203.1|	0	575/575(100.00)	1199	PREDICTED: uncharacterized protein LOC102591958 isoform X1 [Solanum tuberosum]
PGSC0003DMG400008057	black	gi|565346222|ref|XP_006340165.1|	0	692/692(100.00)	1439	PREDICTED: BEL1-like homeodomain protein 8 [Solanum tuberosum]
PGSC0003DMG400008060	yellowgreen	gi|565346200|ref|XP_006340154.1|	2.82301e-143	251/251(100.00)	511	PREDICTED: probable pyridoxal 5&apos;-phosphate synthase subunit PDX2 [Solanum tuberosum]
PGSC0003DMG400008062	brown	gi|971537916|ref|XP_006340151.2|	3.58173e-138	239/239(100.00)	494	PREDICTED: ABC transporter I family member 10, chloroplastic [Solanum tuberosum]
PGSC0003DMG400008063	brown	gi|565346192|ref|XP_006340150.1|	6.26882e-131	238/238(100.00)	470	PREDICTED: fasciclin-like arabinogalactan protein 11 [Solanum tuberosum]
PGSC0003DMG400008064	yellow	gi|971538461|ref|XP_006340146.2|	7.32734e-168	292/292(100.00)	593	PREDICTED: uncharacterized protein LOC102602435 [Solanum tuberosum]
PGSC0003DMG400008069	lightyellow	gi|697127394|ref|XP_009617742.1|	1.32827e-26	63/84(75.00)	122	PREDICTED: uncharacterized protein LOC104110032 [Nicotiana tomentosiformis]
PGSC0003DMG400008082	turquoise	gi|565346264|ref|XP_006340186.1|	0	337/337(100.00)	696	PREDICTED: GATA transcription factor 11-like [Solanum tuberosum]	GO:0005488
PGSC0003DMG400008085	brown	gi|565346256|ref|XP_006340182.1|	0	339/339(100.00)	676	PREDICTED: uncharacterized membrane protein At1g06890 [Solanum tuberosum]
PGSC0003DMG400008088	grey60	gi|565346252|ref|XP_006340180.1|	1.42908e-130	228/228(100.00)	469	PREDICTED: cytokinin riboside 5&apos;-monophosphate phosphoribohydrolase LOG1 [Solanum tuberosum]
PGSC0003DMG400008090	brown	gi|565346240|ref|XP_006340174.1|	0	620/620(100.00)	1291	PREDICTED: receptor-like serine/threonine-protein kinase NCRK [Solanum tuberosum]
PGSC0003DMG400008094	green	gi|565346230|ref|XP_006340169.1|	1.14804e-162	275/275(100.00)	576	PREDICTED: alpha carbonic anhydrase 7-like [Solanum tuberosum]
PGSC0003DMG400008097	turquoise	gi|972776721|ref|NP_001305479.1|	5.68545e-117	207/211(98.10)	424	kiwellin-like precursor [Solanum tuberosum]
PGSC0003DMG400008101	turquoise	gi|971538394|ref|XP_015158784.1|	9.13199e-60	134/134(100.00)	232	PREDICTED: kiwellin-like [Solanum tuberosum]
PGSC0003DMG400008112	black	gi|565346186|ref|XP_006340147.1|	0	587/587(100.00)	1216	PREDICTED: MLO-like protein 6 [Solanum tuberosum]	GO:0006952,GO:0005516,GO:0009607,GO:0016021
PGSC0003DMG400008117	lightcyan	gi|82621190|gb|ABB86283.1|	0	446/447(99.78)	917	elongation factor-1 alpha-like [Solanum tuberosum]	GO:0003746,GO:0006414,GO:0006184,GO:0003924,GO:0005737,GO:0005525
PGSC0003DMG400008119	black	gi|565346158|ref|XP_006340133.1|	0	601/601(100.00)	1247	PREDICTED: ABC transporter F family member 1 [Solanum tuberosum]
PGSC0003DMG400008120	green	gi|565346152|ref|XP_006340130.1|	0	341/341(100.00)	659	PREDICTED: uncharacterized protein LOC102597591 [Solanum tuberosum]
PGSC0003DMG400008123	cyan	gi|565346144|ref|XP_006340126.1|	7.06953e-81	155/158(98.10)	303	PREDICTED: transcription factor RAX2-like [Solanum tuberosum]	GO:0003677,GO:0003682
PGSC0003DMG400008124	brown	gi|971537996|ref|XP_015170691.1|	1.05756e-101	190/190(100.00)	372	PREDICTED: arabinogalactan protein 1-like isoform X2 [Solanum tuberosum]
PGSC0003DMG400008131	brown	gi|565369286|ref|XP_006351267.1|	0	399/399(100.00)	829	PREDICTED: beta-glucuronosyltransferase GlcAT14A [Solanum tuberosum]
PGSC0003DMG400008137	green	gi|565369250|ref|XP_006351249.1|	0	479/479(100.00)	1001	PREDICTED: zeatin O-glucosyltransferase-like [Solanum tuberosum]
PGSC0003DMG400008144	green	gi|565369224|ref|XP_006351236.1|	3.84864e-168	297/297(100.00)	595	PREDICTED: mitochondrial carnitine/acylcarnitine carrier-like protein [Solanum tuberosum]	GO:0006810,GO:0016021
PGSC0003DMG400008146	purple	gi|565369220|ref|XP_006351234.1|	0	888/888(100.00)	1807	PREDICTED: leucine-rich repeat receptor-like tyrosine-protein kinase PXC3 [Solanum tuberosum]
PGSC0003DMG400008151	blue	gi|565369195|ref|XP_006351222.1|	0	382/382(100.00)	783	PREDICTED: 1-acyl-sn-glycerol-3-phosphate acyltransferase 2-like [Solanum tuberosum]
PGSC0003DMG400008157	darkgreen	gi|565369535|ref|XP_006351390.1|	0	527/527(100.00)	1098	PREDICTED: UPF0481 protein At3g47200-like [Solanum tuberosum]
PGSC0003DMG400008160	blue	gi|565369276|ref|XP_006351262.1|	0	490/490(100.00)	1013	PREDICTED: regulatory protein NPR5-like [Solanum tuberosum]
PGSC0003DMG400008164	grey60	gi|565369529|ref|XP_006351387.1|	0	816/824(99.03)	1677	PREDICTED: triacylglycerol lipase SDP1-like [Solanum tuberosum]
PGSC0003DMG400008166	yellow	gi|970056861|ref|XP_015055074.1|	0	346/400(86.50)	664	PREDICTED: uncharacterized protein LOC107001613 [Solanum pennellii]
PGSC0003DMG400008182	blue	gi|565369191|ref|XP_006351220.1|	1.95599e-166	289/289(100.00)	589	PREDICTED: chaperone protein dnaJ 6-like [Solanum tuberosum]
PGSC0003DMG400008183	greenyellow	gi|565369185|ref|XP_006351217.1|	0	360/360(100.00)	744	PREDICTED: transcription factor bHLH48-like [Solanum tuberosum]
PGSC0003DMG400008187	darkolivegreen	gi|565369977|ref|XP_006351607.1|	1.83763e-87	158/158(100.00)	324	PREDICTED: 17.3 kDa class II heat shock protein [Solanum tuberosum]	GO:0005737,GO:0006950
PGSC0003DMG400008197	green	gi|565369945|ref|XP_006351591.1|	3.40677e-56	107/107(100.00)	221	PREDICTED: uncharacterized protein LOC102597557 [Solanum tuberosum]
PGSC0003DMG400008205	grey60	gi|565369908|ref|XP_006351575.1|	0	468/468(100.00)	981	PREDICTED: protein indeterminate-domain 12-like [Solanum tuberosum]
PGSC0003DMG400008222	blue	gi|565369918|ref|XP_006351579.1|	0	519/519(100.00)	1072	PREDICTED: cytochrome P450 711A1 [Solanum tuberosum]	GO:0020037,GO:0016705,GO:0004497,GO:0005506,GO:0009055,GO:0055114
PGSC0003DMG400008223	lightgreen	gi|565369922|ref|XP_006351581.1|	0	353/353(100.00)	729	PREDICTED: heat shock factor protein HSF30 isoform X1 [Solanum tuberosum]	GO:0003700,GO:0043565,GO:0005634,GO:0009408,GO:0006355
PGSC0003DMG400008241	black	gi|971554290|ref|XP_015165140.1|	6.24985e-89	156/156(100.00)	329	PREDICTED: uncharacterized protein LOC107061003 [Solanum tuberosum]
PGSC0003DMG400008242	black	gi|565365898|ref|XP_006349635.1|	8.81653e-100	175/175(100.00)	366	PREDICTED: uncharacterized protein LOC102599388 [Solanum tuberosum]
PGSC0003DMG400008248	grey60	gi|971554285|ref|XP_015165139.1|	1.93668e-40	91/115(79.13)	168	PREDICTED: LOW QUALITY PROTEIN: ethylene-responsive transcription factor ERF109-like [Solanum tuberosum]
PGSC0003DMG400008255	black	gi|971554292|ref|XP_015165141.1|	1.60786e-100	174/174(100.00)	369	PREDICTED: uncharacterized protein LOC107061004 [Solanum tuberosum]
PGSC0003DMG400008261	green	gi|565365880|ref|XP_006349626.1|	0	343/343(100.00)	717	PREDICTED: nodulation protein H-like [Solanum tuberosum]
PGSC0003DMG400008262	green	gi|565365878|ref|XP_006349625.1|	0	584/584(100.00)	1211	PREDICTED: ferredoxin--nitrite reductase, chloroplastic-like [Solanum tuberosum]	GO:0020037,GO:0051536,GO:0048307,GO:0055114
PGSC0003DMG400008263	green	gi|971554285|ref|XP_015165139.1|	6.24756e-88	155/155(100.00)	326	PREDICTED: LOW QUALITY PROTEIN: ethylene-responsive transcription factor ERF109-like [Solanum tuberosum]
PGSC0003DMG400008265	grey60	gi|971554285|ref|XP_015165139.1|	1.42527e-25	58/79(73.42)	119	PREDICTED: LOW QUALITY PROTEIN: ethylene-responsive transcription factor ERF109-like [Solanum tuberosum]
PGSC0003DMG400008267	greenyellow	gi|565365872|ref|XP_006349622.1|	0	516/516(100.00)	1068	PREDICTED: cytochrome P450 CYP72A219-like [Solanum tuberosum]	GO:0020037,GO:0016705,GO:0004497,GO:0005506,GO:0009055,GO:0055114
PGSC0003DMG400008269	greenyellow	gi|971554329|ref|XP_015165147.1|	0	683/683(100.00)	1374	PREDICTED: protein TIC 62, chloroplastic isoform X1 [Solanum tuberosum]
PGSC0003DMG400008270	yellowgreen	gi|565365858|ref|XP_006349615.1|	1.49908e-57	106/106(100.00)	225	PREDICTED: mitochondrial pyruvate carrier 1-like [Solanum tuberosum]
PGSC0003DMG400008271	green	gi|565365854|ref|XP_006349613.1|	0	478/478(100.00)	954	PREDICTED: protein DETOXIFICATION 33-like isoform X1 [Solanum tuberosum]
PGSC0003DMG400008276	green
PGSC0003DMG400008286	turquoise	gi|565400054|ref|XP_006365548.1|	8.96898e-161	277/277(100.00)	570	PREDICTED: cytochrome b561 domain-containing protein At4g18260-like [Solanum tuberosum]
PGSC0003DMG400008287	turquoise	gi|568214673|ref|NP_001274849.1|	1.00655e-164	284/284(100.00)	583	urease accessory protein G-like [Solanum tuberosum]	GO:0016151,GO:0016530,GO:0005524,GO:0006184,GO:0048554,GO:0003924,GO:0042803,GO:0005737,GO:0016020
PGSC0003DMG400008296	green	gi|565400102|ref|XP_006365571.1|	0	1148/1165(98.54)	2302	PREDICTED: LRR receptor-like serine/threonine-protein kinase FLS2 [Solanum tuberosum]
PGSC0003DMG400008297	saddlebrown	gi|565400079|ref|XP_006365560.1|	1.92562e-151	265/265(100.00)	539	PREDICTED: chlorophyll a-b binding protein 1C, chloroplastic-like [Solanum tuberosum]	GO:0046872,GO:0009765,GO:0009523,GO:0018298,GO:0016168,GO:0016021,GO:0009522,GO:0009535
PGSC0003DMG400008298	saddlebrown	gi|565400079|ref|XP_006365560.1|	1.92562e-151	265/265(100.00)	539	PREDICTED: chlorophyll a-b binding protein 1C, chloroplastic-like [Solanum tuberosum]	GO:0046872,GO:0009765,GO:0009523,GO:0018298,GO:0016168,GO:0016021,GO:0009522,GO:0009535
PGSC0003DMG400008299	saddlebrown	gi|565400079|ref|XP_006365560.1|	1.92562e-151	265/265(100.00)	539	PREDICTED: chlorophyll a-b binding protein 1C, chloroplastic-like [Solanum tuberosum]	GO:0046872,GO:0009765,GO:0009523,GO:0018298,GO:0016168,GO:0016021,GO:0009522,GO:0009535
PGSC0003DMG400008300	lightcyan	gi|565405260|ref|XP_006368025.1|	1.41678e-150	261/265(98.49)	536	PREDICTED: chlorophyll a-b binding protein 1B, chloroplastic-like [Solanum tuberosum]	GO:0016020,GO:0046872,GO:0009765,GO:0009507
PGSC0003DMG400008301	lightcyan	gi|565405260|ref|XP_006368025.1|	1.41678e-150	261/265(98.49)	536	PREDICTED: chlorophyll a-b binding protein 1B, chloroplastic-like [Solanum tuberosum]	GO:0016020,GO:0046872,GO:0009765,GO:0009507
PGSC0003DMG400008302	greenyellow	gi|971583284|ref|XP_006365575.2|	0	410/411(99.76)	847	PREDICTED: F-box/kelch-repeat protein At3g23880-like [Solanum tuberosum]
PGSC0003DMG400008308	darkgreen	gi|565400076|ref|XP_006365559.1|	0	789/789(100.00)	1637	PREDICTED: DNA replication licensing factor MCM3 homolog 2 [Solanum tuberosum]
PGSC0003DMG400008311	blue	gi|565400085|ref|XP_006365563.1|	0	469/469(100.00)	965	PREDICTED: 3-oxoacyl-[acyl-carrier-protein] synthase I, chloroplastic [Solanum tuberosum]
PGSC0003DMG400008346	cyan	gi|565384518|ref|XP_006358183.1|	0	381/381(100.00)	790	PREDICTED: uncharacterized protein At1g28695-like [Solanum tuberosum]
PGSC0003DMG400008347	turquoise	gi|565384516|ref|XP_006358182.1|	0	340/340(100.00)	706	PREDICTED: uncharacterized protein At1g28695-like [Solanum tuberosum]
PGSC0003DMG400008356	green	gi|565393170|ref|XP_006362255.1|	0	411/411(100.00)	848	PREDICTED: glutamate dehydrogenase [Solanum tuberosum]	GO:0004353,GO:0005759,GO:0009448,GO:0055114
PGSC0003DMG400008357	blue	gi|565393174|ref|XP_006362257.1|	0	435/435(100.00)	889	PREDICTED: patatin-like protein 3 [Solanum tuberosum]
PGSC0003DMG400008358	green	gi|565393180|ref|XP_006362260.1|	2.94713e-135	243/243(100.00)	485	PREDICTED: aquaporin SIP1-1-like isoform X1 [Solanum tuberosum]
PGSC0003DMG400008366	lightcyan	gi|565393172|ref|XP_006362256.1|	1.39725e-95	191/191(100.00)	352	PREDICTED: putative H/ACA ribonucleoprotein complex subunit 1-like protein 1 [Solanum tuberosum]
PGSC0003DMG400008371	lightcyan
PGSC0003DMG400008372	grey60	gi|565393190|ref|XP_006362265.1|	1.11971e-77	142/142(100.00)	292	PREDICTED: uncharacterized protein LOC102588850 [Solanum tuberosum]
PGSC0003DMG400008381	blue
PGSC0003DMG400008403	brown	gi|565343622|ref|XP_006338928.1|	0	964/964(100.00)	1985	PREDICTED: probable leucine-rich repeat receptor-like protein kinase At5g49770 [Solanum tuberosum]
PGSC0003DMG400008413	yellow	gi|565353112|ref|XP_006343479.1|	0	482/482(100.00)	1006	PREDICTED: endoglucanase 3-like [Solanum tuberosum]	GO:0005975,GO:0008810
PGSC0003DMG400008434	lightcyan	gi|565394244|ref|XP_006362770.1|	1.34989e-176	302/302(100.00)	623	PREDICTED: uncharacterized protein LOC102585684 [Solanum tuberosum]
PGSC0003DMG400008442	yellowgreen	gi|565400679|ref|XP_006365847.1|	0	559/559(100.00)	1170	PREDICTED: scarecrow-like protein 13 [Solanum tuberosum]
PGSC0003DMG400008444	blue	gi|565400697|ref|XP_006365856.1|	2.48104e-60	139/139(100.00)	234	PREDICTED: induced stolen tip protein TUB8-like isoform X1 [Solanum tuberosum]
PGSC0003DMG400008447	blue	gi|971583827|ref|XP_006365862.2|	0	588/588(100.00)	1219	PREDICTED: transmembrane 9 superfamily member 3-like [Solanum tuberosum]
PGSC0003DMG400008461	green	gi|565400693|ref|XP_006365854.1|	5.86071e-134	233/233(100.00)	480	PREDICTED: rho GDP-dissociation inhibitor 1-like [Solanum tuberosum]	GO:0005737,GO:0005094
PGSC0003DMG400008482	grey60	gi|565401752|ref|XP_006366359.1|	0	781/781(100.00)	1624	PREDICTED: wall-associated receptor kinase 2-like [Solanum tuberosum]
PGSC0003DMG400008484	blue	gi|565401720|ref|XP_006366343.1|	0	581/581(100.00)	1197	PREDICTED: S-type anion channel SLAH2-like [Solanum tuberosum]
PGSC0003DMG400008485	paleturquoise	gi|971584690|ref|XP_006366347.2|	1.15896e-96	173/173(100.00)	355	PREDICTED: MLP-like protein 28 [Solanum tuberosum]
PGSC0003DMG400008491	blue	gi|565401738|ref|XP_006366352.1|	0	535/535(100.00)	1059	PREDICTED: endochitinase A [Solanum tuberosum]
PGSC0003DMG400008492	yellow	gi|565401740|ref|XP_006366353.1|	0	334/334(100.00)	682	PREDICTED: polygalacturonase inhibitor-like [Solanum tuberosum]
PGSC0003DMG400008504	purple	gi|565401750|ref|XP_006366358.1|	0	481/481(100.00)	994	PREDICTED: auxin transporter-like protein 2 [Solanum tuberosum]	GO:0016021
PGSC0003DMG400008512	darkgreen	gi|971571543|ref|XP_015169718.1|	0	329/329(100.00)	677	PREDICTED: cytochrome b561 and DOMON domain-containing protein At5g47530-like [Solanum tuberosum]
PGSC0003DMG400008517	turquoise	gi|971571598|ref|XP_015169738.1|	2.05234e-110	200/200(100.00)	402	PREDICTED: bidirectional sugar transporter SWEET15-like [Solanum tuberosum]
PGSC0003DMG400008523	green	gi|971571548|ref|XP_015169720.1|	0	822/822(100.00)	1693	PREDICTED: G-type lectin S-receptor-like serine/threonine-protein kinase At4g03230 [Solanum tuberosum]
PGSC0003DMG400008542	yellow	gi|565389038|ref|XP_006360272.1|	0	328/328(100.00)	664	PREDICTED: VQ motif-containing protein 22-like [Solanum tuberosum]
PGSC0003DMG400008544	yellow	gi|565389036|ref|XP_006360271.1|	1.54504e-162	280/280(100.00)	576	PREDICTED: probable carbohydrate esterase At4g34215 [Solanum tuberosum]
PGSC0003DMG400008545	grey60	gi|565389032|ref|XP_006360269.1|	0	583/583(100.00)	1202	PREDICTED: cryptochrome-1-like [Solanum tuberosum]	GO:0006281,GO:0003913
PGSC0003DMG400008546	lightgreen	gi|565389072|ref|XP_006360287.1|	4.71127e-125	217/217(100.00)	451	PREDICTED: latex serine proteinase inhibitor-like [Solanum tuberosum]
PGSC0003DMG400008552	lightcyan	gi|565389049|ref|XP_006360277.1|	2.19211e-76	138/138(100.00)	288	PREDICTED: uncharacterized protein LOC102586001 [Solanum tuberosum]
PGSC0003DMG400008553	black	gi|565389047|ref|XP_006360276.1|	0	511/511(100.00)	1054	PREDICTED: glucan 1,3-beta-glucosidase-like [Solanum tuberosum]	GO:0004553,GO:0030674,GO:0005975,GO:0051015
PGSC0003DMG400008562	lightcyan	gi|565366633|ref|XP_006349991.1|	4.16833e-142	246/246(100.00)	508	PREDICTED: persulfide dioxygenase ETHE1 homolog, mitochondrial-like [Solanum tuberosum]
PGSC0003DMG400008563	lightcyan	gi|971552213|ref|XP_015164656.1|	2.23272e-110	204/204(100.00)	402	PREDICTED: 60S ribosomal protein L18a-like protein isoform X1 [Solanum tuberosum]
PGSC0003DMG400008564	saddlebrown	gi|565366629|ref|XP_006349989.1|	9.01194e-152	265/265(100.00)	540	PREDICTED: chlorophyll a-b binding protein 13, chloroplastic [Solanum tuberosum]	GO:0046872,GO:0009765,GO:0009523,GO:0018298,GO:0016168,GO:0016021,GO:0009522,GO:0009535
PGSC0003DMG400008571	brown	gi|565366635|ref|XP_006349992.1|	0	719/719(100.00)	1485	PREDICTED: C2 domain-containing protein At1g53590-like isoform X1 [Solanum tuberosum]
PGSC0003DMG400008572	yellow	gi|565366627|ref|XP_006349988.1|	6.95125e-75	144/144(100.00)	283	PREDICTED: histone H2B-like [Solanum tuberosum]	GO:0000786,GO:0003677,GO:0006334,GO:0005634,GO:0046982
PGSC0003DMG400008580	green	gi|565378913|ref|XP_006355889.1|	0	561/561(100.00)	1159	PREDICTED: probable aminopyrimidine aminohydrolase, mitochondrial [Solanum tuberosum]
PGSC0003DMG400008586	green	gi|565378911|ref|XP_006355888.1|	0	322/322(100.00)	652	PREDICTED: auxin-responsive protein IAA13 [Solanum tuberosum]	GO:0006355,GO:0046983,GO:0009734,GO:0005634
PGSC0003DMG400008588	green	gi|565378903|ref|XP_006355884.1|	0	1030/1030(100.00)	2111	PREDICTED: putative disease resistance protein RGA4 [Solanum tuberosum]	GO:0006952,GO:0043531,GO:0005524
PGSC0003DMG400008593	brown	gi|565403627|ref|XP_006367258.1|	0	490/490(100.00)	1014	PREDICTED: UDP-glycosyltransferase 73C3-like [Solanum tuberosum]
PGSC0003DMG400008596	brown	gi|971586529|ref|XP_015160820.1|	0	1241/1241(100.00)	2540	PREDICTED: putative disease resistance protein RGA1 [Solanum tuberosum]
PGSC0003DMG400008598	brown	gi|460408497|ref|XP_004249681.1|	1.24617e-117	205/205(100.00)	426	PREDICTED: uncharacterized protein LOC101253847 [Solanum lycopersicum]
PGSC0003DMG400008600	black	gi|565403623|ref|XP_006367256.1|	0	494/494(100.00)	1018	PREDICTED: UDP-glycosyltransferase 73D1 [Solanum tuberosum]
PGSC0003DMG400008609	yellow	gi|971533983|ref|XP_015164860.1|	0	318/318(100.00)	671	PREDICTED: uncharacterized protein LOC102601751 [Solanum tuberosum]
PGSC0003DMG400008625	saddlebrown	gi|971586619|ref|XP_006367325.2|	9.13641e-138	247/247(100.00)	493	PREDICTED: dirigent protein 18-like [Solanum tuberosum]
PGSC0003DMG400008632	lightyellow	gi|565403749|ref|XP_006367318.1|	0	390/390(100.00)	806	PREDICTED: chalcone synthase J-like [Solanum tuberosum]	GO:0016210,GO:0009813
PGSC0003DMG400008633	lightyellow	gi|1026104628|ref|XP_016551357.1|	4.16399e-167	279/330(84.55)	591	PREDICTED: chalcone synthase J-like [Capsicum annuum]
PGSC0003DMG400008643	yellow	gi|565402866|ref|XP_006366890.1|	0	599/599(100.00)	1243	PREDICTED: uncharacterized protein LOC102593994 [Solanum tuberosum]
PGSC0003DMG400008659	yellow	gi|565348555|ref|XP_006341276.1|	2.5315e-120	210/210(100.00)	435	PREDICTED: rac-like GTP-binding protein ARAC7 [Solanum tuberosum]	GO:0007015,GO:0007264,GO:0005622,GO:0006184,GO:0003924,GO:0015031,GO:0005525,GO:0005886
PGSC0003DMG400008676	yellowgreen	gi|565403419|ref|XP_006367158.1|	0	533/560(95.18)	1056	PREDICTED: protein DETOXIFICATION 45, chloroplastic-like [Solanum tuberosum]
PGSC0003DMG400008677	plum1	gi|565403425|ref|XP_006367161.1|	1.59551e-142	245/245(100.00)	509	PREDICTED: NAC transcription factor 25-like isoform X2 [Solanum tuberosum]
PGSC0003DMG400008692	brown	gi|565371936|ref|XP_006352556.1|	3.56473e-130	230/230(100.00)	468	PREDICTED: probable calcium-binding protein CML21 [Solanum tuberosum]
PGSC0003DMG400008699	grey60	gi|970035142|ref|XP_015078903.1|	2.74098e-76	157/189(83.07)	288	PREDICTED: uncharacterized protein LOC107022833 [Solanum pennellii]
PGSC0003DMG400008702	blue
PGSC0003DMG400008703	green	gi|565396698|ref|XP_006363946.1|	0	537/537(100.00)	1106	PREDICTED: aspartic proteinase-like protein 1 isoform X2 [Solanum tuberosum]
PGSC0003DMG400008711	green	gi|565369832|ref|XP_006351537.1|	3.01556e-148	258/258(100.00)	528	PREDICTED: protein YLS9-like [Solanum tuberosum]
PGSC0003DMG400008712	black	gi|565397838|ref|XP_006364491.1|	0	614/614(100.00)	1273	PREDICTED: protein ETHYLENE INSENSITIVE 3-like [Solanum tuberosum]	GO:0003700,GO:0005634,GO:0006355
PGSC0003DMG400008713	yellow	gi|971581298|ref|XP_015159445.1|	2.72488e-138	243/243(100.00)	495	PREDICTED: inactive protein RESTRICTED TEV MOVEMENT 2-like [Solanum tuberosum]
PGSC0003DMG400008715	yellow	gi|971581323|ref|XP_015159451.1|	7.53124e-120	212/212(100.00)	433	PREDICTED: inactive protein RESTRICTED TEV MOVEMENT 2-like isoform X3 [Solanum tuberosum]
PGSC0003DMG400008724	turquoise	gi|565403095|ref|XP_006367001.1|	0	330/330(100.00)	667	PREDICTED: putative quinone-oxidoreductase homolog, chloroplastic [Solanum tuberosum]
PGSC0003DMG400008736	lightcyan	gi|565370719|ref|XP_006351966.1|	0	397/397(100.00)	826	PREDICTED: probable beta-1,3-galactosyltransferase 2 isoform X1 [Solanum tuberosum]
PGSC0003DMG400008749	darkorange	gi|122217719|sp|Q3YJT0.1|PT2K4_SOLTU	2.50186e-128	221/230(96.09)	461	RecName: Full=Patatin-2-Kuras 4; Flags: Precursor	GO:0006952,GO:0005773,GO:0016787,GO:0045735,GO:0016042
PGSC0003DMG400008751	green	gi|565393708|ref|XP_006362513.1|	0	615/615(100.00)	1266	PREDICTED: BTB/POZ domain-containing protein NPY1 isoform X1 [Solanum tuberosum]	GO:0010540,GO:0045176,GO:0004871,GO:0009416,GO:0009911,GO:0010229,GO:0005770,GO:0007165,GO:0048825
PGSC0003DMG400008754	lightcyan	gi|565393702|ref|XP_006362510.1|	1.26296e-72	133/133(100.00)	275	PREDICTED: 60S ribosomal protein L32-1-like [Solanum tuberosum]
PGSC0003DMG400008761	turquoise	gi|565341653|ref|XP_006337993.1|	4.53573e-177	297/297(100.00)	624	PREDICTED: transcription factor MYB108-like [Solanum tuberosum]
PGSC0003DMG400008796	darkorange	gi|565404655|ref|XP_006367747.1|	0	323/323(100.00)	670	PREDICTED: endochitinase 4-like [Solanum tuberosum]	GO:0004568,GO:0005773,GO:0006032,GO:0006952,GO:0005618,GO:0008061,GO:0005576,GO:0000272,GO:0016998
PGSC0003DMG400008804	saddlebrown	gi|565405262|ref|XP_006368026.1|	1.04317e-145	265/305(86.89)	520	PREDICTED: chlorophyll a-b binding protein 1C, chloroplastic-like isoform X2 [Solanum tuberosum]	GO:0046872,GO:0009765,GO:0009523,GO:0018298,GO:0016168,GO:0016021,GO:0009522,GO:0009535
PGSC0003DMG400008822	green	gi|565347999|ref|XP_006341008.1|	0	668/668(100.00)	1374	PREDICTED: L-type lectin-domain containing receptor kinase IV.1-like [Solanum tuberosum]
PGSC0003DMG400008833	blue	gi|565343823|ref|XP_006339024.1|	2.30852e-149	257/257(100.00)	532	PREDICTED: expansin-A3-like [Solanum tuberosum]	GO:0005576,GO:0009664,GO:0016020
PGSC0003DMG400008836	yellow	gi|565348044|ref|XP_006341028.1|	0	436/436(100.00)	903	PREDICTED: kinesin-like protein KIF22 [Solanum tuberosum]	GO:0003777,GO:0008017,GO:0006281,GO:0005874,GO:0003677,GO:0005524,GO:0007018,GO:0005871
PGSC0003DMG400008840	green	gi|565348048|ref|XP_006341030.1|	0	631/631(100.00)	1304	PREDICTED: probable protein phosphatase 2C 23 isoform X2 [Solanum tuberosum]
PGSC0003DMG400008846	greenyellow	gi|971539474|ref|XP_015161461.1|	0	798/798(100.00)	1660	PREDICTED: uncharacterized protein LOC102581148 isoform X1 [Solanum tuberosum]
PGSC0003DMG400008849	lightyellow	gi|565348443|ref|XP_006341222.1|	0	796/796(100.00)	1612	PREDICTED: cation/H(+) antiporter 20 [Solanum tuberosum]
PGSC0003DMG400008851	cyan
PGSC0003DMG400008859	saddlebrown	gi|565348143|ref|XP_006341077.1|	1.15258e-119	215/215(100.00)	432	PREDICTED: casparian strip membrane protein 1-like [Solanum tuberosum]	GO:0005886,GO:0016021
PGSC0003DMG400008869	turquoise	gi|565348185|ref|XP_006341098.1|	0	470/470(100.00)	969	PREDICTED: uncharacterized protein LOC102599218 [Solanum tuberosum]
PGSC0003DMG400008878	green	gi|971539575|ref|XP_015161486.1|	1.44978e-157	283/283(100.00)	560	PREDICTED: uncharacterized protein LOC107059475 [Solanum tuberosum]
PGSC0003DMG400008880	black	gi|565348213|ref|XP_006341112.1|	2.12906e-105	193/193(100.00)	385	PREDICTED: uncharacterized protein LOC102603676 [Solanum tuberosum]
PGSC0003DMG400008893	brown	gi|565365596|ref|XP_006349491.1|	5.62255e-49	94/94(100.00)	196	PREDICTED: uncharacterized protein LOC102595547 [Solanum tuberosum]
PGSC0003DMG400008894	darkolivegreen	gi|565347987|ref|XP_006341002.1|	0	491/491(100.00)	1004	PREDICTED: ultraviolet-B receptor UVR8-like isoform X2 [Solanum tuberosum]
PGSC0003DMG400008898	turquoise	gi|565348001|ref|XP_006341009.1|	0	568/568(100.00)	1171	PREDICTED: laccase-17-like [Solanum tuberosum]
PGSC0003DMG400008899	blue	gi|565348415|ref|XP_006341208.1|	0	432/432(100.00)	889	PREDICTED: aspartic proteinase PCS1 [Solanum tuberosum]
PGSC0003DMG400008907	green	gi|970049414|ref|XP_015086219.1|	0	409/416(98.32)	842	PREDICTED: probable serine/threonine-protein kinase NAK isoform X1 [Solanum pennellii]	GO:0006468,GO:0005524,GO:0004674
PGSC0003DMG400008932	blue	gi|565348115|ref|XP_006341063.1|	5.64113e-123	216/216(100.00)	444	PREDICTED: soluble inorganic pyrophosphatase 4 [Solanum tuberosum]	GO:0004427,GO:0016020,GO:0005829,GO:0006796,GO:0000287
PGSC0003DMG400008936	turquoise	gi|565348453|ref|XP_006341227.1|	3.15902e-148	298/309(96.44)	529	PREDICTED: B3 domain-containing protein At2g36080-like [Solanum tuberosum]
PGSC0003DMG400008938	yellow	gi|565348141|ref|XP_006341076.1|	0	489/489(100.00)	1016	PREDICTED: endoglucanase 8-like [Solanum tuberosum]	GO:0005975,GO:0008810,GO:0009830
PGSC0003DMG400008943	lightyellow	gi|359430989|gb|AEV46305.1|	0	507/515(98.45)	1058	apoplastic invertase [Solanum tuberosum]	GO:0004575,GO:0005975
PGSC0003DMG400008945	yellow	gi|565348165|ref|XP_006341088.1|	0	1007/1007(100.00)	2075	PREDICTED: 125 kDa kinesin-related protein [Solanum tuberosum]	GO:0005737,GO:0008017,GO:0007018,GO:0005524,GO:0005871,GO:0003777,GO:0005874
PGSC0003DMG400008950	black	gi|971539801|ref|XP_015161547.1|	1.5072e-80	145/145(100.00)	301	PREDICTED: auxin-induced protein 15A-like [Solanum tuberosum]
PGSC0003DMG400008952	yellow	gi|565348203|ref|XP_006341107.1|	0	400/400(100.00)	814	PREDICTED: uncharacterized protein At5g39865 [Solanum tuberosum]
PGSC0003DMG400008960	brown	gi|565348475|ref|XP_006341238.1|	0	496/496(100.00)	1029	PREDICTED: cytochrome P450 94C1-like [Solanum tuberosum]
PGSC0003DMG400008977	green	gi|565374187|ref|XP_006353645.1|	1.07697e-61	115/116(99.14)	239	PREDICTED: N-alpha-acetyltransferase 50 [Solanum tuberosum]
PGSC0003DMG400008978	turquoise	gi|32482806|gb|AAP84703.1|	0	433/437(99.08)	877	putative xyloglucanase inhibitor [Solanum tuberosum]	GO:0004190,GO:0006508
PGSC0003DMG400008980	yellow	gi|565365082|ref|XP_006349246.1|	0	449/449(100.00)	906	PREDICTED: basic 7S globulin-like [Solanum tuberosum]
PGSC0003DMG400008982	darkgreen	gi|565365080|ref|XP_006349245.1|	0	440/440(100.00)	884	PREDICTED: basic 7S globulin-like [Solanum tuberosum]	GO:0004190,GO:0006508
PGSC0003DMG400008984	green	gi|568214914|ref|NP_001274908.1|	0	426/430(99.07)	879	xyloglucan-specific endoglucanase inhibitor 1 precursor [Solanum tuberosum]	GO:0004190,GO:0006508
PGSC0003DMG400008988	lightcyan	gi|565365061|ref|XP_006349236.1|	6.95657e-136	236/236(100.00)	487	PREDICTED: uncharacterized protein LOC102586714 isoform X1 [Solanum tuberosum]
PGSC0003DMG400008993	blue	gi|565365100|ref|XP_006349255.1|	2.47254e-70	129/129(100.00)	268	PREDICTED: uncharacterized protein LOC102594885 [Solanum tuberosum]
PGSC0003DMG400008997	yellow	gi|565365025|ref|XP_006349218.1|	0	688/688(100.00)	1427	PREDICTED: mitogen-activated protein kinase kinase kinase NPK1 [Solanum tuberosum]	GO:0006952,GO:0005856,GO:0005524,GO:0000186,GO:0005515,GO:0004709,GO:0000919,GO:0009524,GO:0005634
PGSC0003DMG400009002	grey60	gi|1026018228|ref|XP_016540337.1|	9.07766e-82	154/194(79.38)	306	PREDICTED: uncharacterized protein LOC107840902 [Capsicum annuum]
PGSC0003DMG400009004	lightcyan	gi|565364995|ref|XP_006349203.1|	0	345/345(100.00)	714	PREDICTED: dnaJ protein ERDJ3B [Solanum tuberosum]	GO:0006457,GO:0051082
PGSC0003DMG400009007	grey60	gi|565364979|ref|XP_006349195.1|	4.38646e-134	230/230(100.00)	481	PREDICTED: uncharacterized protein LOC102602499 [Solanum tuberosum]
PGSC0003DMG400009011	green	gi|565364957|ref|XP_006349184.1|	0	326/326(100.00)	665	PREDICTED: uncharacterized protein LOC102598953 [Solanum tuberosum]
PGSC0003DMG400009016	lightcyan	gi|565364941|ref|XP_006349176.1|	0	495/495(100.00)	1028	PREDICTED: pentatricopeptide repeat-containing protein At1g02370, mitochondrial [Solanum tuberosum]
PGSC0003DMG400009021	green	gi|565364917|ref|XP_006349164.1|	0	346/346(100.00)	717	PREDICTED: gibberellin 2-beta-dioxygenase 2-like [Solanum tuberosum]	GO:0005506,GO:0010286,GO:0052634,GO:0045487,GO:0055114
PGSC0003DMG400009035	blue	gi|565364989|ref|XP_006349200.1|	0	568/569(99.82)	1170	PREDICTED: uncharacterized protein LOC102603853 [Solanum tuberosum]
PGSC0003DMG400009036	yellow	gi|565364985|ref|XP_006349198.1|	0	774/774(100.00)	1608	PREDICTED: probable beta-D-xylosidase 2 [Solanum tuberosum]	GO:0004553,GO:0005975,GO:0009505,GO:0046685
PGSC0003DMG400009037	saddlebrown	gi|565364983|ref|XP_006349197.1|	2.04419e-112	197/197(100.00)	408	PREDICTED: uncharacterized protein LOC102603172 [Solanum tuberosum]
PGSC0003DMG400009040	darkgreen	gi|565364973|ref|XP_006349192.1|	0	718/718(100.00)	1484	PREDICTED: DNA replication licensing factor MCM7 [Solanum tuberosum]	GO:0006270,GO:0003677,GO:0032508,GO:0003678,GO:0005524,GO:0042555,GO:0005634
PGSC0003DMG400009051	green	gi|568215439|ref|NP_001275158.1|	0	304/317(95.90)	638	WRKY transcription factor 4 [Solanum tuberosum]	GO:0003700,GO:0043565,GO:0006355
PGSC0003DMG400009068	green	gi|565367917|ref|XP_006350601.1|	0	629/629(100.00)	1293	PREDICTED: probable inactive receptor kinase At4g23740 [Solanum tuberosum]
PGSC0003DMG400009072	lightcyan	gi|565367879|ref|XP_006350582.1|	0	516/516(100.00)	1048	PREDICTED: RNA polymerase sigma factor sigE, chloroplastic/mitochondrial [Solanum tuberosum]
PGSC0003DMG400009078	green	gi|565367989|ref|XP_006350636.1|	0	635/635(100.00)	1320	PREDICTED: probable receptor-like protein kinase At5g39030 [Solanum tuberosum]
PGSC0003DMG400009080	green	gi|565367826|ref|XP_006350556.1|	0	356/356(100.00)	744	PREDICTED: GDSL esterase/lipase At4g10955-like [Solanum tuberosum]
PGSC0003DMG400009081	brown	gi|565367824|ref|XP_006350555.1|	0	585/585(100.00)	1224	PREDICTED: probable pectinesterase/pectinesterase inhibitor 61 [Solanum tuberosum]
PGSC0003DMG400009086	brown	gi|565367785|ref|XP_006350537.1|	0	469/469(100.00)	970	PREDICTED: protein IQ-DOMAIN 1 [Solanum tuberosum]
PGSC0003DMG400009088	brown	gi|565396405|ref|XP_006363812.1|	0	455/455(100.00)	956	PREDICTED: putative glycosyltransferase 7 isoform X1 [Solanum tuberosum]	GO:0016758,GO:0016021
PGSC0003DMG400009092	green	gi|565367955|ref|XP_006350619.1|	9.58701e-104	184/184(100.00)	379	PREDICTED: ADP-ribosylation factor-like protein 8A [Solanum tuberosum]	GO:0005525,GO:0005622,GO:0007264
PGSC0003DMG400009095	turquoise	gi|565367932|ref|XP_006350608.1|	0	1466/1466(100.00)	3019	PREDICTED: ABC transporter C family member 10-like [Solanum tuberosum]
PGSC0003DMG400009097	turquoise	gi|565367915|ref|XP_006350600.1|	9.20171e-124	220/220(100.00)	447	PREDICTED: myosin IB heavy chain [Solanum tuberosum]
PGSC0003DMG400009103	black	gi|565367881|ref|XP_006350583.1|	0	356/356(100.00)	738	PREDICTED: probable WRKY transcription factor 30 [Solanum tuberosum]
PGSC0003DMG400009104	lightcyan	gi|565367875|ref|XP_006350580.1|	0	731/731(100.00)	1521	PREDICTED: pentatricopeptide repeat-containing protein At2g13600-like [Solanum tuberosum]
PGSC0003DMG400009105	greenyellow	gi|565367871|ref|XP_006350578.1|	0	813/827(98.31)	1606	PREDICTED: ATP-dependent zinc metalloprotease FTSH 11, chloroplastic/mitochondrial [Solanum tuberosum]
PGSC0003DMG400009109	turquoise	gi|565367861|ref|XP_006350573.1|	0	341/341(100.00)	710	PREDICTED: probable trehalose-phosphate phosphatase 2 [Solanum tuberosum]
PGSC0003DMG400009112	lightgreen	gi|565367851|ref|XP_006350568.1|	0	399/399(100.00)	820	PREDICTED: probable protein phosphatase 2C 51 [Solanum tuberosum]
PGSC0003DMG400009113	grey60	gi|565367847|ref|XP_006350566.1|	0	323/323(100.00)	670	PREDICTED: uncharacterized protein LOC102581761 [Solanum tuberosum]	GO:0030247
PGSC0003DMG400009115	grey60	gi|565367847|ref|XP_006350566.1|	0	323/323(100.00)	670	PREDICTED: uncharacterized protein LOC102581761 [Solanum tuberosum]	GO:0030247
PGSC0003DMG400009116	grey60	gi|565367845|ref|XP_006350565.1|	0	317/317(100.00)	653	PREDICTED: uncharacterized protein LOC102581431 [Solanum tuberosum]	GO:0030247
PGSC0003DMG400009128	lightcyan	gi|565367802|ref|XP_006350544.1|	1.70564e-75	141/141(100.00)	285	PREDICTED: 40S ribosomal protein S12-like isoform X1 [Solanum tuberosum]	GO:0005840,GO:0003735,GO:0006412
PGSC0003DMG400009142	green	gi|565351939|ref|XP_006342907.1|	0	390/390(100.00)	810	PREDICTED: ethylene-responsive transcription factor RAP2-12-like isoform X1 [Solanum tuberosum]	GO:0003700,GO:0003677,GO:0005634,GO:0006355
PGSC0003DMG400009145	lightcyan	gi|565352381|ref|XP_006343123.1|	0	1046/1046(100.00)	2131	PREDICTED: uncharacterized protein C4F10.09c [Solanum tuberosum]
PGSC0003DMG400009146	black	gi|565351929|ref|XP_006342902.1|	5.11377e-125	219/219(100.00)	450	PREDICTED: dnaJ homolog subfamily B member 6 isoform X1 [Solanum tuberosum]
PGSC0003DMG400009151	yellow	gi|565351899|ref|XP_006342887.1|	1.112e-94	168/168(100.00)	348	PREDICTED: uncharacterized protein LOC102585895 isoform X2 [Solanum tuberosum]
PGSC0003DMG400009157	blue	gi|329025168|gb|AEB71567.1|	3.3133e-55	109/109(100.00)	217	RTL5-like protein [Solanum chacoense]
PGSC0003DMG400009173	darkolivegreen	gi|565351935|ref|XP_006342905.1|	9.64197e-78	147/147(100.00)	292	PREDICTED: 17.4 kDa class III heat shock protein [Solanum tuberosum]	GO:0006457,GO:0009408
PGSC0003DMG400009177	blue	gi|565351917|ref|XP_006342896.1|	0	569/569(100.00)	1177	PREDICTED: pectinesterase 3 [Solanum tuberosum]	GO:0042545,GO:0005618,GO:0030599,GO:0045330,GO:0004857,GO:0043086,GO:0045490
PGSC0003DMG400009178	yellow	gi|568214923|ref|NP_001274969.1|	0	572/576(99.31)	1192	pectin methyl esterase [Solanum tuberosum]	GO:0042545,GO:0005618,GO:0030599,GO:0005576,GO:0045330,GO:0004857,GO:0043086,GO:0045490
PGSC0003DMG400009192	lightcyan	gi|565351823|ref|XP_006342851.1|	0	367/367(100.00)	758	PREDICTED: probable mitochondrial adenine nucleotide transporter BTL1 [Solanum tuberosum]	GO:0005743,GO:0055085,GO:0006839,GO:0016021,GO:0005215
PGSC0003DMG400009205	turquoise	gi|971556979|ref|XP_015165810.1|	0	381/381(100.00)	787	PREDICTED: F-box/kelch-repeat protein At3g23880-like [Solanum tuberosum]
PGSC0003DMG400009208	black	gi|565369100|ref|XP_006351175.1|	0	497/497(100.00)	1008	PREDICTED: protein DETOXIFICATION 54 [Solanum tuberosum]
PGSC0003DMG400009216	yellow	gi|565369078|ref|XP_006351164.1|	0	321/321(100.00)	674	PREDICTED: FHA domain-containing protein PS1 [Solanum tuberosum]
PGSC0003DMG400009219	lightcyan	gi|565369062|ref|XP_006351156.1|	0	464/464(100.00)	935	PREDICTED: dihydrolipoyllysine-residue acetyltransferase component 5 of pyruvate dehydrogenase complex, chloroplastic [Solanum tuberosum]	GO:0008152,GO:0016746
PGSC0003DMG400009231	lightcyan	gi|565369082|ref|XP_006351166.1|	0	326/326(100.00)	673	PREDICTED: eukaryotic translation initiation factor 3 subunit I-like [Solanum tuberosum]
PGSC0003DMG400009244	blue	gi|460409921|ref|XP_004250385.1|	8.33466e-46	99/121(81.82)	186	PREDICTED: snakin-2-like [Solanum lycopersicum]
PGSC0003DMG400009245	turquoise	gi|565369038|ref|XP_006351144.1|	2.47764e-173	291/291(100.00)	612	PREDICTED: NAC domain-containing protein 2-like [Solanum tuberosum]	GO:0003677,GO:0006355
PGSC0003DMG400009267	paleturquoise	gi|908212427|ref|NP_001234246.2|	1.39409e-90	164/176(93.18)	335	proteinase inhibitor type-2 CEVI57 precursor [Solanum lycopersicum]	GO:0010466,GO:0004867
PGSC0003DMG400009282	lightcyan	gi|565367344|ref|XP_006350330.1|	0	375/375(100.00)	788	PREDICTED: UPF0160 protein-like [Solanum tuberosum]
PGSC0003DMG400009300	black	gi|565372713|ref|XP_006352933.1|	0	389/389(100.00)	812	PREDICTED: probable xyloglucan endotransglucosylase/hydrolase protein 30 [Solanum tuberosum]
PGSC0003DMG400009302	lightcyan	gi|565372721|ref|XP_006352937.1|	0	467/467(100.00)	964	PREDICTED: uncharacterized protein At1g51745-like [Solanum tuberosum]
PGSC0003DMG400009307	green	gi|39636816|gb|AAR29076.1|	0	337/374(90.11)	695	blight resistance protein T118 [Solanum tarijense]	GO:0006952,GO:0043531,GO:0005524
PGSC0003DMG400009326	purple
PGSC0003DMG400009336	green	gi|565341757|ref|XP_006338037.1|	0	628/628(100.00)	1300	PREDICTED: F-box protein At5g39450-like [Solanum tuberosum]
PGSC0003DMG400009349	black	gi|971534146|ref|XP_015165332.1|	6.32388e-100	179/179(100.00)	366	PREDICTED: MADS-box transcription factor 23-like isoform X1 [Solanum tuberosum]
PGSC0003DMG400009357	darkgreen	gi|565341781|ref|XP_006338049.1|	0	595/595(100.00)	1240	PREDICTED: VIN3-like protein 2 [Solanum tuberosum]
PGSC0003DMG400009360	turquoise	gi|565341797|ref|XP_006338057.1|	1.38751e-95	170/170(100.00)	352	PREDICTED: uncharacterized protein LOC102606343 [Solanum tuberosum]
PGSC0003DMG400009361	yellow	gi|565341803|ref|XP_006338060.1|	0	1194/1245(95.90)	2409	PREDICTED: kinesin-like protein BC2 [Solanum tuberosum]
PGSC0003DMG400009365	green	gi|565341827|ref|XP_006338072.1|	0	354/354(100.00)	722	PREDICTED: AT-hook motif nuclear-localized protein 17 [Solanum tuberosum]
PGSC0003DMG400009375	yellow	gi|971552983|ref|XP_015164850.1|	0	420/420(100.00)	851	PREDICTED: reticulon-like protein B17 isoform X1 [Solanum tuberosum]
PGSC0003DMG400009380	yellow	gi|565364232|ref|XP_006348830.1|	0	986/986(100.00)	2005	PREDICTED: receptor-like protein kinase HSL1 [Solanum tuberosum]
PGSC0003DMG400009381	brown	gi|565364516|ref|XP_006348970.1|	2.75906e-159	272/272(100.00)	565	PREDICTED: NAC domain-containing protein 73 [Solanum tuberosum]
PGSC0003DMG400009388	blue	gi|565364254|ref|XP_006348841.1|	5.60992e-176	303/303(100.00)	620	PREDICTED: basic leucine zipper 61 [Solanum tuberosum]
PGSC0003DMG400009394	lightcyan	gi|460376636|ref|XP_004234103.1|	3.37936e-48	97/97(100.00)	194	PREDICTED: uncharacterized protein LOC101255560 isoform X1 [Solanum lycopersicum]
PGSC0003DMG400009400	blue	gi|565364244|ref|XP_006348836.1|	9.4155e-139	249/249(100.00)	497	PREDICTED: fasciclin-like arabinogalactan protein 9 [Solanum tuberosum]
PGSC0003DMG400009402	lightcyan	gi|565364252|ref|XP_006348840.1|	0	666/666(100.00)	1354	PREDICTED: GTP-binding protein TypA/BipA homolog [Solanum tuberosum]
PGSC0003DMG400009405	turquoise	gi|970033253|ref|XP_015077931.1|	3.21096e-78	164/177(92.66)	294	PREDICTED: RING-H2 finger protein ATL63-like [Solanum pennellii]
PGSC0003DMG400009406	grey60	gi|565364262|ref|XP_006348845.1|	0	311/311(100.00)	649	PREDICTED: transcription factor TCP4 [Solanum tuberosum]
PGSC0003DMG400009414	turquoise	gi|565398923|ref|XP_006365013.1|	0	758/758(100.00)	1573	PREDICTED: subtilisin-like protease SBT3.5 [Solanum tuberosum]
PGSC0003DMG400009418	turquoise	gi|565398899|ref|XP_006365001.1|	2.57757e-122	221/221(100.00)	441	PREDICTED: polygalacturonase QRT3 [Solanum tuberosum]
PGSC0003DMG400009431	blue	gi|565398893|ref|XP_006364998.1|	0	360/360(100.00)	728	PREDICTED: uncharacterized protein At2g40430-like [Solanum tuberosum]
PGSC0003DMG400009434	green	gi|697136267|ref|XP_009622209.1|	9.39276e-54	130/214(60.75)	213	PREDICTED: uncharacterized protein LOC104113674 [Nicotiana tomentosiformis]
PGSC0003DMG400009442	yellow	gi|970007767|ref|XP_015064789.1|	1.60458e-89	177/199(88.94)	332	PREDICTED: uncharacterized protein LOC107010026 [Solanum pennellii]
PGSC0003DMG400009454	lightcyan	gi|565379915|ref|XP_006356362.1|	0	336/336(100.00)	681	PREDICTED: signal peptide peptidase-like [Solanum tuberosum]
PGSC0003DMG400009456	green	gi|565379884|ref|XP_006356347.1|	2.07415e-179	307/307(100.00)	633	PREDICTED: F-box protein At2g32560-like [Solanum tuberosum]
PGSC0003DMG400009460	green	gi|565379906|ref|XP_006356358.1|	0	372/372(100.00)	766	PREDICTED: uncharacterized protein LOC102590230 [Solanum tuberosum]
PGSC0003DMG400009464	turquoise	gi|971586899|ref|XP_015160926.1|	6.64317e-88	163/201(81.09)	327	PREDICTED: uncharacterized protein LOC107059045 [Solanum tuberosum]
PGSC0003DMG400009466	lightgreen	gi|565374986|ref|XP_006354022.1|	6.8308e-83	150/150(100.00)	309	PREDICTED: heavy metal-associated isoprenylated plant protein 26-like [Solanum tuberosum]
PGSC0003DMG400009472	yellowgreen	gi|565374969|ref|XP_006354014.1|	0	345/345(100.00)	725	PREDICTED: 2,3-bisphosphoglycerate-dependent phosphoglycerate mutase [Solanum tuberosum]
PGSC0003DMG400009475	green	gi|565374943|ref|XP_006354001.1|	0	367/367(100.00)	753	PREDICTED: ethylene-responsive transcription factor RAP2-4-like [Solanum tuberosum]	GO:0003700,GO:0003677,GO:0005634,GO:0006355
PGSC0003DMG400009477	green	gi|565374939|ref|XP_006353999.1|	0	365/365(100.00)	758	PREDICTED: probable trehalose-phosphate phosphatase J [Solanum tuberosum]	GO:0003824,GO:0005992
PGSC0003DMG400009479	blue	gi|565374929|ref|XP_006353994.1|	0	343/343(100.00)	711	PREDICTED: kinesin-related protein 4-like [Solanum tuberosum]
PGSC0003DMG400009480	grey60	gi|565374979|ref|XP_006354019.1|	0	653/653(100.00)	1328	PREDICTED: low affinity sulfate transporter 3 [Solanum tuberosum]
PGSC0003DMG400009484	darkgreen	gi|565374959|ref|XP_006354009.1|	0	775/775(100.00)	1618	PREDICTED: probable beta-D-xylosidase 7 [Solanum tuberosum]	GO:0005975,GO:0004553
PGSC0003DMG400009500	turquoise	gi|565394029|ref|XP_006362666.1|	7.93142e-177	301/301(100.00)	624	PREDICTED: glutaminyl-peptide cyclotransferase-like isoform X1 [Solanum tuberosum]	GO:0031348,GO:0017186,GO:0016603,GO:0005886,GO:0009723
PGSC0003DMG400009508	brown	gi|971577934|ref|XP_015158590.1|	0	527/528(99.81)	1093	PREDICTED: uncharacterized protein LOC107057941 [Solanum tuberosum]
PGSC0003DMG400009511	paleturquoise	gi|20141714|sp|P30941.2|SPI7_SOLTU	1.02071e-125	221/221(100.00)	453	RecName: Full=Serine protease inhibitor 7; AltName: Full=PIGEN1; Short=PIG; AltName: Full=STPIA; AltName: Full=STPIB; AltName: Full=pF4; AltName: Full=pKEN14-28; AltName: Allergen=Sola t 4; Flags: Precursor	GO:0010951,GO:0005773,GO:0004867
PGSC0003DMG400009512	paleturquoise	gi|565394033|ref|XP_006362668.1|	5.88742e-122	218/218(100.00)	440	PREDICTED: aspartic protease inhibitor 3 [Solanum tuberosum]	GO:0010951,GO:0008233,GO:0019828,GO:0005773,GO:0004867,GO:0006508
PGSC0003DMG400009525	green	gi|723719604|ref|XP_010324535.1|	5.61945e-161	279/342(81.58)	571	PREDICTED: UDP-glycosyltransferase 74F2-like isoform X2 [Solanum lycopersicum]	GO:0016758,GO:0008152
PGSC0003DMG400009527	yellowgreen	gi|565381483|ref|XP_006357098.1|	0	457/457(100.00)	941	PREDICTED: UDP-glycosyltransferase 74G1-like [Solanum tuberosum]	GO:0016758,GO:0008152
PGSC0003DMG400009529	purple	gi|565381481|ref|XP_006357097.1|	0	345/345(100.00)	717	PREDICTED: UDP-glycosyltransferase 74G1-like, partial [Solanum tuberosum]	GO:0016758,GO:0008152
PGSC0003DMG400009533	lightcyan	gi|565381349|ref|XP_006357036.1|	3.46989e-140	244/244(100.00)	501	PREDICTED: probable plastid-lipid-associated protein 8, chloroplastic [Solanum tuberosum]
PGSC0003DMG400009620	green	gi|565367481|ref|XP_006350394.1|	0	501/501(100.00)	1038	PREDICTED: cytochrome P450 71D6 [Solanum tuberosum]	GO:0020037,GO:0016021,GO:0016705,GO:0004497,GO:0005506,GO:0009055,GO:0055114
PGSC0003DMG400009621	green	gi|565367483|ref|XP_006350395.1|	0	502/502(100.00)	1037	PREDICTED: premnaspirodiene oxygenase-like [Solanum tuberosum]	GO:0020037,GO:0016021,GO:0016705,GO:0004497,GO:0005506,GO:0009055,GO:0055114
PGSC0003DMG400009623	turquoise	gi|565367479|ref|XP_006350393.1|	0	364/458(79.48)	748	PREDICTED: cytochrome P450 71D7 [Solanum tuberosum]	GO:0020037,GO:0016705,GO:0004497,GO:0005506,GO:0009055,GO:0055114
PGSC0003DMG400009637	brown	gi|565398158|ref|XP_006364647.1|	0	356/356(100.00)	738	PREDICTED: 8-hydroxygeraniol dehydrogenase-like [Solanum tuberosum]	GO:0008270,GO:0016491,GO:0055114
PGSC0003DMG400009638	brown	gi|565398158|ref|XP_006364647.1|	0	356/356(100.00)	738	PREDICTED: 8-hydroxygeraniol dehydrogenase-like [Solanum tuberosum]	GO:0008270,GO:0016491,GO:0055114
PGSC0003DMG400009648	grey60	gi|565381019|ref|XP_006356880.1|	0	689/689(100.00)	1432	PREDICTED: potassium channel KAT3 [Solanum tuberosum]
PGSC0003DMG400009657	darkgreen	gi|971546076|ref|XP_006344964.2|	2.82124e-168	308/313(98.40)	595	PREDICTED: proline-rich extensin-like protein EPR1 [Solanum tuberosum]
PGSC0003DMG400009671	green	gi|565390968|ref|XP_006361204.1|	0	312/312(100.00)	647	PREDICTED: uncharacterized protein LOC102589081 isoform X1 [Solanum tuberosum]
PGSC0003DMG400009672	darkorange	gi|568214780|ref|NP_001275376.1|	2.54535e-78	143/146(97.95)	294	uncharacterized protein LOC102589399 [Solanum tuberosum]	GO:0015450,GO:0016021,GO:0042742,GO:0015171,GO:0003333,GO:0045037,GO:0005773,GO:0009707
PGSC0003DMG400009699	yellowgreen	gi|565396311|ref|XP_006363767.1|	0	367/369(99.46)	751	PREDICTED: guanylate kinase 2-like [Solanum tuberosum]
PGSC0003DMG400009703	turquoise	gi|565378317|ref|XP_006355604.1|	0	318/318(100.00)	665	PREDICTED: probable WRKY transcription factor 71 [Solanum tuberosum]
PGSC0003DMG400009710	turquoise	gi|565378332|ref|XP_006355611.1|	0	823/823(100.00)	1673	PREDICTED: cation/H(+) antiporter 18-like [Solanum tuberosum]
PGSC0003DMG400009728	green	gi|565404355|ref|XP_006367609.1|	3.21797e-89	160/160(100.00)	330	PREDICTED: nudix hydrolase 18, mitochondrial-like [Solanum tuberosum]
PGSC0003DMG400009734	grey60	gi|1026074555|ref|XP_016581621.1|	7.75822e-59	113/168(67.26)	229	PREDICTED: uncharacterized protein LOC107878998 [Capsicum annuum]
PGSC0003DMG400009746	darkturquoise	gi|971555551|ref|XP_006350283.2|	0	1010/1010(100.00)	2092	PREDICTED: protein QUIRKY [Solanum tuberosum]
PGSC0003DMG400009752	lightcyan	gi|568214873|ref|NP_001275140.1|	0	764/764(100.00)	1556	chloride channel protein CLC-c-like [Solanum tuberosum]	GO:0030554,GO:0005247,GO:0055085,GO:0016021,GO:0006821
PGSC0003DMG400009762	green	gi|565400810|ref|XP_006365912.1|	0	512/512(100.00)	1061	PREDICTED: premnaspirodiene oxygenase-like [Solanum tuberosum]
PGSC0003DMG400009771	lightcyan
PGSC0003DMG400009782	blue	gi|565391854|ref|XP_006361626.1|	2.67198e-74	138/138(100.00)	281	PREDICTED: zinc finger CCCH domain-containing protein 19-like [Solanum tuberosum]
PGSC0003DMG400009783	darkgreen	gi|565402267|ref|XP_006366603.1|	9.76711e-122	260/260(100.00)	440	PREDICTED: vegetative cell wall protein gp1-like [Solanum tuberosum]
PGSC0003DMG400009788	turquoise	gi|460365239|ref|XP_004228511.1|	6.70532e-111	200/213(93.90)	405	PREDICTED: premnaspirodiene oxygenase-like [Solanum lycopersicum]
PGSC0003DMG400009789	turquoise	gi|460365239|ref|XP_004228511.1|	5.28129e-104	191/201(95.02)	380	PREDICTED: premnaspirodiene oxygenase-like [Solanum lycopersicum]
PGSC0003DMG400009817	turquoise	gi|565400164|ref|XP_006365602.1|	8.20952e-82	150/150(100.00)	306	PREDICTED: MLP-like protein 28 [Solanum tuberosum]
PGSC0003DMG400009825	green	gi|971563319|ref|XP_006354702.2|	2.45549e-118	204/204(100.00)	428	PREDICTED: cytochrome P450 CYP736A12-like [Solanum tuberosum]
PGSC0003DMG400009836	lightyellow	gi|971579434|ref|XP_015158963.1|	3.88167e-69	129/148(87.16)	264	PREDICTED: isoleucine N-monooxygenase 1-like [Solanum tuberosum]
PGSC0003DMG400009847	plum1	gi|971584690|ref|XP_006366347.2|	1.15896e-96	173/173(100.00)	355	PREDICTED: MLP-like protein 28 [Solanum tuberosum]
PGSC0003DMG400009851	turquoise	gi|970045869|ref|XP_015084421.1|	0	416/786(52.93)	860	PREDICTED: LOW QUALITY PROTEIN: retrovirus-related Pol polyprotein from transposon TNT 1-94 [Solanum pennellii]
PGSC0003DMG400009859	purple	gi|565350556|ref|XP_006342234.1|	0	359/360(99.72)	731	PREDICTED: uncharacterized protein LOC102602448 [Solanum tuberosum]	GO:0046872,GO:0003950
PGSC0003DMG400009866	lightcyan	gi|565350187|ref|XP_006342055.1|	4.37006e-168	290/290(100.00)	595	PREDICTED: uncharacterized protein LOC102599006 [Solanum tuberosum]
PGSC0003DMG400009869	grey60	gi|565350199|ref|XP_006342061.1|	6.20511e-85	156/156(100.00)	316	PREDICTED: chaperone protein dnaJ 11, chloroplastic-like [Solanum tuberosum]
PGSC0003DMG400009871	yellowgreen	gi|565350203|ref|XP_006342063.1|	0	335/335(100.00)	689	PREDICTED: thaumatin-like protein 1b [Solanum tuberosum]
PGSC0003DMG400009873	lightcyan	gi|565350207|ref|XP_006342065.1|	0	745/745(100.00)	1527	PREDICTED: DEAD-box ATP-dependent RNA helicase 28 [Solanum tuberosum]
PGSC0003DMG400009877	lightcyan	gi|565350219|ref|XP_006342068.1|	0	311/313(99.36)	645	PREDICTED: prostaglandin E synthase 2 [Solanum tuberosum]
PGSC0003DMG400009881	blue	gi|565350237|ref|XP_006342077.1|	4.18551e-73	134/134(100.00)	276	PREDICTED: E3 ubiquitin-protein ligase ATL23 [Solanum tuberosum]
PGSC0003DMG400009882	lightgreen	gi|565350239|ref|XP_006342078.1|	0	440/440(100.00)	917	PREDICTED: probable nucleoredoxin 2 [Solanum tuberosum]
PGSC0003DMG400009903	darkgreen	gi|565350336|ref|XP_006342126.1|	7.81534e-119	214/214(100.00)	430	PREDICTED: uncharacterized protein LOC102595822 [Solanum tuberosum]
PGSC0003DMG400009906	turquoise	gi|565350352|ref|XP_006342134.1|	0	492/492(100.00)	1030	PREDICTED: catalase isozyme 3 [Solanum tuberosum]	GO:0046872,GO:0042744,GO:0005777,GO:0020037,GO:0004096,GO:0055114
PGSC0003DMG400009913	green	gi|565350380|ref|XP_006342147.1|	1.10904e-126	224/224(100.00)	456	PREDICTED: uncharacterized protein LOC102602787 isoform X1 [Solanum tuberosum]
PGSC0003DMG400009915	darkgreen	gi|565350406|ref|XP_006342160.1|	0	646/646(100.00)	1338	PREDICTED: protein S-acyltransferase 21 isoform X1 [Solanum tuberosum]
PGSC0003DMG400009916	greenyellow	gi|565350410|ref|XP_006342162.1|	7.63488e-124	219/219(100.00)	446	PREDICTED: peptidyl-prolyl cis-trans isomerase FKBP18, chloroplastic isoform X2 [Solanum tuberosum]
PGSC0003DMG400009920	darkturquoise	gi|568214925|ref|NP_001275002.1|	0	347/357(97.20)	701	CUP-SHAPED COTYLEDON3 [Solanum tuberosum]	GO:0006355,GO:0010014,GO:0009965,GO:0010073,GO:0003677,GO:0003700,GO:0009855,GO:0010199
PGSC0003DMG400009924	blue	gi|565350450|ref|XP_006342182.1|	0	583/583(100.00)	1196	PREDICTED: 3-hydroxy-3-methylglutaryl-coenzyme A reductase 1-like [Solanum tuberosum]	GO:0050661,GO:0008299,GO:0016021,GO:0015936,GO:0004420,GO:0055114
PGSC0003DMG400009926	turquoise	gi|565350454|ref|XP_006342184.1|	6.95307e-143	260/260(100.00)	510	PREDICTED: AT-hook motif nuclear-localized protein 27 isoform X1 [Solanum tuberosum]
PGSC0003DMG400009927	green	gi|565350462|ref|XP_006342188.1|	0	407/407(100.00)	818	PREDICTED: uncharacterized transporter YBR287W-like isoform X1 [Solanum tuberosum]
PGSC0003DMG400009928	lightcyan	gi|565350480|ref|XP_006342197.1|	1.11422e-66	122/122(100.00)	255	PREDICTED: calvin cycle protein CP12-3, chloroplastic [Solanum tuberosum]
PGSC0003DMG400009930	yellow	gi|565350488|ref|XP_006342201.1|	4.65078e-123	210/210(100.00)	444	PREDICTED: uncharacterized protein LOC102590953 [Solanum tuberosum]
PGSC0003DMG400009932	grey60	gi|565350492|ref|XP_006342203.1|	1.36138e-108	196/196(100.00)	395	PREDICTED: uncharacterized protein LOC102591626 [Solanum tuberosum]
PGSC0003DMG400009933	blue	gi|565350494|ref|XP_006342204.1|	0	519/519(100.00)	1083	PREDICTED: uncharacterized protein LOC102591970 isoform X1 [Solanum tuberosum]
PGSC0003DMG400009934	darkgreen	gi|565350560|ref|XP_006342236.1|	8.93394e-114	202/202(100.00)	413	PREDICTED: WEB family protein At1g75720 [Solanum tuberosum]
PGSC0003DMG400009938	blue	gi|568214397|ref|NP_001275378.1|	0	451/451(100.00)	951	beta-tubulin-like protein [Solanum tuberosum]	GO:0005874,GO:0051258,GO:0006184,GO:0007017,GO:0003924,GO:0005200,GO:0005737,GO:0005525
PGSC0003DMG400009940	lightcyan	gi|565350205|ref|XP_006342064.1|	0	806/806(100.00)	1632	PREDICTED: endoplasmin homolog [Solanum tuberosum]	GO:0006457,GO:0006950,GO:0005524,GO:0051082
PGSC0003DMG400009949	black	gi|565350227|ref|XP_006342072.1|	3.8084e-130	224/224(100.00)	468	PREDICTED: FAM206 family protein [Solanum tuberosum]	GO:0006546,GO:0005960
PGSC0003DMG400009951	blue	gi|565350231|ref|XP_006342074.1|	3.77794e-148	257/257(100.00)	528	PREDICTED: expansin-A11 [Solanum tuberosum]	GO:0005576,GO:0009664,GO:0016020
PGSC0003DMG400009955	green	gi|565350251|ref|XP_006342084.1|	4.13844e-142	249/249(100.00)	508	PREDICTED: uncharacterized protein At1g76070-like [Solanum tuberosum]
PGSC0003DMG400009965	blue	gi|565350287|ref|XP_006342102.1|	0	540/540(100.00)	1105	PREDICTED: L-ascorbate oxidase homolog [Solanum tuberosum]	GO:0030599,GO:0005507,GO:0016491,GO:0055114
PGSC0003DMG400009973	blue	gi|565350310|ref|XP_006342113.1|	0	314/314(100.00)	648	PREDICTED: uncharacterized protein LOC102591854 [Solanum tuberosum]
PGSC0003DMG400009975	saddlebrown	gi|565350314|ref|XP_006342115.1|	0	432/432(100.00)	880	PREDICTED: uncharacterized protein LOC102592522 [Solanum tuberosum]
PGSC0003DMG400009981	turquoise	gi|1621012|emb|CAA70038.1|	0	816/839(97.26)	1671	1,4-alpha-glucan branching enzyme [Solanum tuberosum]	GO:0004553,GO:0005978,GO:0043169,GO:0009501,GO:0003844,GO:0019252,GO:0009507
PGSC0003DMG400009983	yellow	gi|565350348|ref|XP_006342132.1|	0	441/441(100.00)	920	PREDICTED: G2/mitotic-specific cyclin-2-like [Solanum tuberosum]
PGSC0003DMG400009984	lightcyan	gi|565350366|ref|XP_006342140.1|	0	1300/1300(100.00)	2666	PREDICTED: Niemann-Pick C1 protein-like [Solanum tuberosum]
PGSC0003DMG400009985	cyan	gi|565350368|ref|XP_006342141.1|	0	417/417(100.00)	866	PREDICTED: probable serine/threonine-protein kinase NAK [Solanum tuberosum]
PGSC0003DMG400010003	yellow	gi|565350466|ref|XP_006342190.1|	0	315/315(100.00)	651	PREDICTED: cell division control protein 2 homolog D [Solanum tuberosum]	GO:0006468,GO:0005524,GO:0004674
PGSC0003DMG400010007	green	gi|663434108|sp|P21342.2|PFPA_SOLTU	0	616/616(100.00)	1278	RecName: Full=Pyrophosphate--fructose 6-phosphate 1-phosphotransferase subunit alpha; Short=PFP; AltName: Full=6-phosphofructokinase, pyrophosphate dependent; AltName: Full=PPi-PFK; AltName: Full=Pyrophosphate-dependent 6-phosphofructose-1-kinase	GO:0016310,GO:0003872,GO:0005945,GO:0047334,GO:0005524,GO:0006096
PGSC0003DMG400010009	yellow	gi|565350478|ref|XP_006342196.1|	0	387/387(100.00)	807	PREDICTED: mitotic spindle checkpoint protein BUBR1 [Solanum tuberosum]
PGSC0003DMG400010010	cyan	gi|565350482|ref|XP_006342198.1|	0	328/328(100.00)	677	PREDICTED: uncharacterized protein LOC102590059 [Solanum tuberosum]
PGSC0003DMG400010020	greenyellow	gi|971535309|ref|XP_015163427.1|	0	813/818(99.39)	1670	PREDICTED: calcium-transporting ATPase 12, plasma membrane-type-like [Solanum tuberosum]
PGSC0003DMG400010022	green	gi|565342133|ref|XP_006338216.1|	0	412/412(100.00)	848	PREDICTED: patatin-like protein 3 [Solanum tuberosum]	GO:0016787,GO:0006629
PGSC0003DMG400010025	darkgreen	gi|565342158|ref|XP_006338228.1|	0	538/569(94.55)	1098	PREDICTED: L-ascorbate oxidase homolog [Solanum tuberosum]
PGSC0003DMG400010032	green	gi|565342205|ref|XP_006338251.1|	0	703/703(100.00)	1462	PREDICTED: wall-associated receptor kinase-like 14 [Solanum tuberosum]	GO:0006468,GO:0005524,GO:0004674
PGSC0003DMG400010034	blue	gi|565342215|ref|XP_006338256.1|	0	659/659(100.00)	1366	PREDICTED: BTB/POZ domain-containing protein At5g66560 [Solanum tuberosum]
PGSC0003DMG400010038	royalblue	gi|565342228|ref|XP_006338261.1|	2.74797e-89	162/162(100.00)	331	PREDICTED: uncharacterized protein LOC102606002 [Solanum tuberosum]
PGSC0003DMG400010043	lightcyan	gi|565342254|ref|XP_006338274.1|	0	357/358(99.72)	745	PREDICTED: probable vacuolar amino acid transporter YPQ2 [Solanum tuberosum]
PGSC0003DMG400010049	grey60	gi|565342295|ref|XP_006338294.1|	0	654/654(100.00)	1352	PREDICTED: xyloglucan glycosyltransferase 4 [Solanum tuberosum]	GO:0016760
PGSC0003DMG400010051	turquoise	gi|565342301|ref|XP_006338297.1|	0	362/362(100.00)	746	PREDICTED: S-adenosylmethionine decarboxylase proenzyme-like [Solanum tuberosum]	GO:0006557,GO:0006597,GO:0004014,GO:0008295
PGSC0003DMG400010060	darkgreen	gi|565342135|ref|XP_006338217.1|	0	361/361(100.00)	748	PREDICTED: peptidyl-prolyl cis-trans isomerase CYP40-like [Solanum tuberosum]	GO:0006457,GO:0010582,GO:0000413,GO:0005829,GO:0010050,GO:0003755
PGSC0003DMG400010076	darkolivegreen	gi|565342185|ref|XP_006338241.1|	0	373/373(100.00)	764	PREDICTED: GDSL esterase/lipase At2g23540 [Solanum tuberosum]
PGSC0003DMG400010077	lightcyan	gi|565342195|ref|XP_006338246.1|	0	793/793(100.00)	1658	PREDICTED: protease 2 [Solanum tuberosum]
PGSC0003DMG400010086	brown	gi|565342240|ref|XP_006338267.1|	0	738/738(100.00)	1541	PREDICTED: BEL1-like homeodomain protein 2 [Solanum tuberosum]	GO:0003700,GO:0043565,GO:0005634,GO:0006355
PGSC0003DMG400010088	blue	gi|565342256|ref|XP_006338275.1|	0	351/351(100.00)	724	PREDICTED: probable galacturonosyltransferase-like 1 [Solanum tuberosum]
PGSC0003DMG400010092	greenyellow	gi|565342274|ref|XP_006338284.1|	0	343/343(100.00)	716	PREDICTED: dihydroflavonol-4-reductase-like [Solanum tuberosum]
PGSC0003DMG400010093	darkgreen	gi|565342276|ref|XP_006338285.1|	0	682/682(100.00)	1340	PREDICTED: proline-rich receptor-like protein kinase PERK8 [Solanum tuberosum]
PGSC0003DMG400010095	brown	gi|565342282|ref|XP_006338288.1|	0	433/433(100.00)	912	PREDICTED: protein trichome birefringence-like 19 [Solanum tuberosum]
PGSC0003DMG400010096	darkgreen	gi|565342288|ref|XP_006338291.1|	0	422/422(100.00)	889	PREDICTED: protein trichome birefringence-like 19 [Solanum tuberosum]
PGSC0003DMG400010099	lightcyan	gi|565342293|ref|XP_006338293.1|	0	398/398(100.00)	830	PREDICTED: uncharacterized protein LOC102587749 [Solanum tuberosum]
PGSC0003DMG400010112	green	gi|723670507|ref|XP_010316167.1|	5.2553e-41	89/110(80.91)	170	PREDICTED: uncharacterized protein LOC104645695 [Solanum lycopersicum]
PGSC0003DMG400010113	green	gi|723670507|ref|XP_010316167.1|	5.2553e-41	89/110(80.91)	170	PREDICTED: uncharacterized protein LOC104645695 [Solanum lycopersicum]
PGSC0003DMG400010115	blue	gi|565374688|ref|XP_006353888.1|	0	351/351(100.00)	680	PREDICTED: protein SRC2 homolog isoform X1 [Solanum tuberosum]
PGSC0003DMG400010119	lightcyan	gi|565374712|ref|XP_006353900.1|	6.49769e-177	314/314(100.00)	624	PREDICTED: mediator of RNA polymerase II transcription subunit 36a-like [Solanum tuberosum]	GO:0003723,GO:0006364,GO:0032259,GO:0008168,GO:0008033
PGSC0003DMG400010131	turquoise	gi|565374786|ref|XP_006353931.1|	1.83255e-116	208/208(100.00)	422	PREDICTED: miraculin-like [Solanum tuberosum]
PGSC0003DMG400010132	grey60	gi|565374759|ref|XP_006353919.1|	1.84026e-139	245/245(100.00)	499	PREDICTED: miraculin-like [Solanum tuberosum]
PGSC0003DMG400010147	cyan	gi|568214615|ref|NP_001274816.1|	1.78464e-120	213/219(97.26)	436	Kunitz-type enzyme inhibitor S9C11 precursor [Solanum tuberosum]	GO:0004866,GO:0010951
PGSC0003DMG400010149	turquoise	gi|565374786|ref|XP_006353931.1|	1.83255e-116	208/208(100.00)	422	PREDICTED: miraculin-like [Solanum tuberosum]
PGSC0003DMG400010163	purple	gi|971561677|ref|XP_015167008.1|	0	444/444(100.00)	919	PREDICTED: E3 ubiquitin-protein ligase RBBP6-like [Solanum tuberosum]
PGSC0003DMG400010165	green	gi|565374723|ref|XP_006353905.1|	0	503/503(100.00)	1010	PREDICTED: protein DETOXIFICATION 35-like [Solanum tuberosum]
PGSC0003DMG400010166	greenyellow	gi|565374725|ref|XP_006353906.1|	0	504/504(100.00)	1012	PREDICTED: protein DETOXIFICATION 35-like [Solanum tuberosum]	GO:0006855,GO:0016020,GO:0015297,GO:0015238
PGSC0003DMG400010168	brown	gi|971561787|ref|XP_015167034.1|	0	529/566(93.46)	1078	PREDICTED: UDP-N-acetylmuramate--L-alanine ligase-like isoform X1 [Solanum tuberosum]
PGSC0003DMG400010170	paleturquoise	gi|565374761|ref|XP_006353920.1|	2.368e-124	216/216(100.00)	448	PREDICTED: kunitz-type serine protease inhibitor DrTI-like [Solanum tuberosum]
PGSC0003DMG400010173	yellowgreen	gi|565374835|ref|XP_006353955.1|	1.41936e-108	206/225(91.56)	395	PREDICTED: putative GEM-like protein 8 [Solanum tuberosum]
PGSC0003DMG400010174	lightcyan	gi|565374788|ref|XP_006353932.1|	3.31858e-168	300/300(100.00)	595	PREDICTED: protein sym-1 isoform X1 [Solanum tuberosum]
PGSC0003DMG400010177	lightcyan	gi|565374843|ref|XP_006353959.1|	0	596/596(100.00)	1246	PREDICTED: pentatricopeptide repeat-containing protein At4g33170-like [Solanum tuberosum]
PGSC0003DMG400010198	black	gi|565393497|ref|XP_006362411.1|	3.04884e-109	191/191(100.00)	397	PREDICTED: protein LIGHT-DEPENDENT SHORT HYPOCOTYLS 10-like [Solanum tuberosum]
PGSC0003DMG400010207	turquoise	gi|565393515|ref|XP_006362420.1|	0	347/347(100.00)	727	PREDICTED: senescence-specific cysteine protease SAG39-like [Solanum tuberosum]	GO:0008234,GO:0006508
PGSC0003DMG400010208	yellow	gi|565393517|ref|XP_006362421.1|	1.473e-132	235/235(100.00)	476	PREDICTED: transcription factor bHLH30-like [Solanum tuberosum]
PGSC0003DMG400010221	blue	gi|565393539|ref|XP_006362432.1|	0	397/397(100.00)	826	PREDICTED: phospholipase A1-II 1-like [Solanum tuberosum]
PGSC0003DMG400010223	grey60	gi|971577489|ref|XP_006362435.2|	0	365/365(100.00)	762	PREDICTED: zingipain-2-like [Solanum tuberosum]	GO:0008234,GO:0006508
PGSC0003DMG400010224	grey60	gi|971577489|ref|XP_006362435.2|	0	365/365(100.00)	762	PREDICTED: zingipain-2-like [Solanum tuberosum]	GO:0008234,GO:0006508
PGSC0003DMG400010225	blue	gi|565393547|ref|XP_006362436.1|	0	341/341(100.00)	707	PREDICTED: zingipain-2-like [Solanum tuberosum]
PGSC0003DMG400010226	yellowgreen	gi|565393567|ref|XP_006362446.1|	6.91079e-91	166/166(100.00)	336	PREDICTED: uncharacterized protein LOC102603685 [Solanum tuberosum]	GO:0000166
PGSC0003DMG400010227	grey60	gi|565393549|ref|XP_006362437.1|	0	370/370(100.00)	771	PREDICTED: protein trichome birefringence-like 38 [Solanum tuberosum]
PGSC0003DMG400010228	green	gi|565393553|ref|XP_006362439.1|	0	419/419(100.00)	865	PREDICTED: phospholipase A1-II 1-like [Solanum tuberosum]
PGSC0003DMG400010230	darkgreen	gi|565393449|ref|XP_006362388.1|	0	714/714(100.00)	1476	PREDICTED: probable LRR receptor-like serine/threonine-protein kinase MRH1 [Solanum tuberosum]
PGSC0003DMG400010240	green	gi|565393499|ref|XP_006362412.1|	0	433/433(100.00)	898	PREDICTED: epidermis-specific secreted glycoprotein EP1-like [Solanum tuberosum]
PGSC0003DMG400010246	brown	gi|565393551|ref|XP_006362438.1|	0	641/641(100.00)	1298	PREDICTED: protein CHUP1, chloroplastic [Solanum tuberosum]
PGSC0003DMG400010257	paleturquoise	gi|971540782|ref|XP_015161785.1|	2.93867e-86	159/162(98.15)	322	PREDICTED: leucine aminopeptidase, chloroplastic-like [Solanum tuberosum]	GO:0030145,GO:0008235,GO:0006950,GO:0004177,GO:0009507,GO:0006508
PGSC0003DMG400010258	grey60	gi|565349506|ref|XP_006341734.1|	2.78599e-174	295/295(100.00)	615	PREDICTED: F-box protein PP2-A13-like [Solanum tuberosum]
PGSC0003DMG400010265	turquoise	gi|565349484|ref|XP_006341723.1|	1.65599e-179	310/310(100.00)	632	PREDICTED: (+)-neomenthol dehydrogenase-like [Solanum tuberosum]
PGSC0003DMG400010273	green	gi|565349500|ref|XP_006341731.1|	1.98909e-132	235/235(100.00)	475	PREDICTED: peroxisomal membrane protein 11C-like [Solanum tuberosum]	GO:0005779,GO:0016559
PGSC0003DMG400010285	yellowgreen	gi|971557939|ref|XP_006351652.2|	4.86974e-111	197/197(100.00)	404	PREDICTED: ethylene-responsive transcription factor 1B [Solanum tuberosum]	GO:0003700,GO:0003677,GO:0005634,GO:0006355
PGSC0003DMG400010288	black	gi|727451714|ref|XP_010507622.1|	5.03833e-180	314/411(76.40)	635	PREDICTED: inorganic phosphate transporter 1-4-like [Camelina sativa]
PGSC0003DMG400010290	black	gi|565385090|ref|XP_006358452.1|	1.9858e-128	263/371(70.89)	463	PREDICTED: probable inorganic phosphate transporter 1-7 [Solanum tuberosum]
PGSC0003DMG400010304	green	gi|565370130|ref|XP_006351680.1|	0	691/691(100.00)	1436	PREDICTED: sulfite reductase 1 [ferredoxin], chloroplastic [Solanum tuberosum]	GO:0019424,GO:0009941,GO:0048046,GO:0016126,GO:0006275,GO:0010319,GO:0006833,GO:0016020,GO:0050311,GO:0006323,GO:0051539,GO:0020037,GO:0045892,GO:0016002,GO:0006972,GO:0007030,GO:0006096,GO:0003677,GO:0019761,GO:0046686,GO:0009684,GO:0019344,GO:0042644,GO:0019419,GO:0009266,GO:0005507
PGSC0003DMG400010309	green	gi|565370069|ref|XP_006351651.1|	1.52167e-87	157/157(100.00)	325	PREDICTED: ethylene-responsive transcription factor ERF098-like [Solanum tuberosum]
PGSC0003DMG400010317	blue	gi|565370104|ref|XP_006351668.1|	0	778/778(100.00)	1591	PREDICTED: U-box domain-containing protein 3 [Solanum tuberosum]
PGSC0003DMG400010318	lightcyan	gi|565370106|ref|XP_006351669.1|	0	381/381(100.00)	786	PREDICTED: rho-N domain-containing protein 1, chloroplastic [Solanum tuberosum]
PGSC0003DMG400010319	lightcyan	gi|565370108|ref|XP_006351670.1|	7.53183e-118	206/206(100.00)	426	PREDICTED: uncharacterized protein LOC102597558 isoform X1 [Solanum tuberosum]
PGSC0003DMG400010320	brown	gi|565370114|ref|XP_006351673.1|	0	375/375(100.00)	767	PREDICTED: legumin B-like [Solanum tuberosum]
PGSC0003DMG400010326	yellow	gi|971586405|ref|XP_015160782.1|	7.61402e-23	51/62(82.26)	111	PREDICTED: indole-3-acetic acid-amido synthetase GH3.3-like [Solanum tuberosum]
PGSC0003DMG400010333	green	gi|565393845|ref|XP_006362581.1|	0	356/356(100.00)	751	PREDICTED: glutathionyl-hydroquinone reductase YqjG isoform X1 [Solanum tuberosum]
PGSC0003DMG400010357	green	gi|565393876|ref|XP_006362596.1|	7.41995e-91	164/164(100.00)	336	PREDICTED: protein PHLOEM PROTEIN 2-LIKE A9-like [Solanum tuberosum]
PGSC0003DMG400010368	brown	gi|565393930|ref|XP_006362621.1|	1.12687e-105	186/186(100.00)	385	PREDICTED: replication protein A 70 kDa DNA-binding subunit B-like [Solanum tuberosum]
PGSC0003DMG400010387	lightcyan	gi|565360253|ref|XP_006346884.1|	0	883/883(100.00)	1819	PREDICTED: glycine-rich domain-containing protein 1-like isoform X2 [Solanum tuberosum]
PGSC0003DMG400010388	green	gi|565360259|ref|XP_006346887.1|	0	326/326(100.00)	667	PREDICTED: transcription factor bHLH93-like [Solanum tuberosum]
PGSC0003DMG400010390	blue
PGSC0003DMG400010402	yellow	gi|565360247|ref|XP_006346881.1|	0	347/347(100.00)	727	PREDICTED: uncharacterized protein LOC102594864 [Solanum tuberosum]
PGSC0003DMG400010410	grey60	gi|565360273|ref|XP_006346894.1|	2.80067e-77	145/145(100.00)	290	PREDICTED: probable calcium-binding protein CML18 [Solanum tuberosum]
PGSC0003DMG400010411	green	gi|565360277|ref|XP_006346896.1|	0	522/522(100.00)	1085	PREDICTED: serine/threonine-protein kinase CDL1-like [Solanum tuberosum]
PGSC0003DMG400010416	blue	gi|565360295|ref|XP_006346905.1|	4.0717e-139	247/247(100.00)	498	PREDICTED: uncharacterized protein LOC102602487 [Solanum tuberosum]
PGSC0003DMG400010418	yellow
PGSC0003DMG400010427	turquoise	gi|565399021|ref|XP_006365061.1|	0	307/307(100.00)	645	PREDICTED: wall-associated receptor kinase-like 1 isoform X1 [Solanum tuberosum]
PGSC0003DMG400010428	lightcyan	gi|565398993|ref|XP_006365048.1|	9.47018e-143	244/244(100.00)	510	PREDICTED: tRNA (guanine-N(7)-)-methyltransferase [Solanum tuberosum]
PGSC0003DMG400010439	grey60	gi|565398991|ref|XP_006365047.1|	0	461/461(100.00)	957	PREDICTED: uncharacterized protein LOC102593110 [Solanum tuberosum]
PGSC0003DMG400010440	black	gi|565399019|ref|XP_006365060.1|	0	598/598(100.00)	1234	PREDICTED: ankyrin repeat-containing protein At3g12360-like [Solanum tuberosum]
PGSC0003DMG400010443	darkgreen	gi|971582358|ref|XP_015159745.1|	0	355/355(100.00)	736	PREDICTED: uncharacterized protein LOC102598038 [Solanum tuberosum]
PGSC0003DMG400010444	darkgreen	gi|723676466|ref|XP_004233910.2|	7.80142e-173	336/619(54.28)	611	PREDICTED: uncharacterized protein LOC101247887 [Solanum lycopersicum]
PGSC0003DMG400010447	green	gi|723676504|ref|XP_004233913.2|	0	626/645(97.05)	1195	PREDICTED: leucine-rich repeat receptor protein kinase EXS-like [Solanum lycopersicum]
PGSC0003DMG400010455	green	gi|698521061|ref|XP_009757347.1|	1.52903e-19	49/92(53.26)	99	PREDICTED: uncharacterized protein LOC104210209 [Nicotiana sylvestris]
PGSC0003DMG400010460	green	gi|565343927|ref|XP_006339072.1|	0	347/347(100.00)	713	PREDICTED: putative serine/threonine-protein kinase [Solanum tuberosum]
PGSC0003DMG400010462	turquoise	gi|971536258|ref|XP_015165969.1|	1.62075e-93	171/171(100.00)	346	PREDICTED: BAG family molecular chaperone regulator 5, mitochondrial-like [Solanum tuberosum]
PGSC0003DMG400010465	black	gi|565344387|ref|XP_006339298.1|	0	329/329(100.00)	691	PREDICTED: peroxidase 21-like [Solanum tuberosum]
PGSC0003DMG400010470	cyan	gi|565343897|ref|XP_006339058.1|	0	765/765(100.00)	1576	PREDICTED: subtilisin-like protease SBT1.7 [Solanum tuberosum]
PGSC0003DMG400010472	blue	gi|565343946|ref|XP_006339080.1|	5.57629e-127	222/222(100.00)	457	PREDICTED: thylakoid lumenal 15.0 kDa protein 2, chloroplastic [Solanum tuberosum]	GO:0006098,GO:0009793,GO:0019288,GO:0015995,GO:0016226,GO:0010228,GO:0009543,GO:0006364,GO:0048481,GO:0010027
PGSC0003DMG400010475	skyblue3	gi|565343925|ref|XP_006339071.1|	2.27509e-161	281/281(100.00)	572	PREDICTED: aquaporin PIP2-1-like [Solanum tuberosum]
PGSC0003DMG400010478	black	gi|565343918|ref|XP_006339068.1|	0	492/492(100.00)	1023	PREDICTED: zinc finger protein JACKDAW-like [Solanum tuberosum]
PGSC0003DMG400010495	grey60	gi|723655285|ref|XP_010315114.1|	7.93254e-161	280/319(87.77)	570	PREDICTED: probable receptor-like protein kinase At1g67000 isoform X1 [Solanum lycopersicum]
PGSC0003DMG400010509	green	gi|565348678|ref|XP_006341331.1|	0	488/488(100.00)	1014	PREDICTED: uncharacterized protein At1g04910-like [Solanum tuberosum]
PGSC0003DMG400010512	yellow	gi|565348674|ref|XP_006341329.1|	0	579/579(100.00)	1194	PREDICTED: uncharacterized protein LOC102584466 isoform X1 [Solanum tuberosum]
PGSC0003DMG400010525	green	gi|972779741|ref|NP_001305614.1|	0	494/502(98.41)	1021	premnaspirodiene oxygenase precursor [Solanum tuberosum]	GO:0020037,GO:0016021,GO:0016705,GO:0004497,GO:0005506,GO:0009055,GO:0055114
PGSC0003DMG400010542	blue	gi|971580538|ref|XP_015159255.1|	8.18233e-102	178/178(100.00)	373	PREDICTED: protein LIGHT-DEPENDENT SHORT HYPOCOTYLS 10-like [Solanum tuberosum]
PGSC0003DMG400010545	yellow	gi|971580540|ref|XP_015159256.1|	4.35028e-145	249/249(100.00)	518	PREDICTED: protein trichome birefringence-like 39 [Solanum tuberosum]
PGSC0003DMG400010551	paleturquoise	gi|565396994|ref|XP_006364089.1|	9.86517e-59	113/113(100.00)	229	PREDICTED: protein TAP1-like [Solanum tuberosum]
PGSC0003DMG400010552	paleturquoise	gi|971580592|ref|XP_015159268.1|	1.06986e-57	111/111(100.00)	226	PREDICTED: uncharacterized protein LOC102581943 isoform X1 [Solanum tuberosum]
PGSC0003DMG400010557	cyan	gi|972778876|ref|NP_001305498.1|	0	483/491(98.37)	991	9-divinyl ether synthase-like [Solanum tuberosum]	GO:0047987,GO:0020037,GO:0016705,GO:0004497,GO:0005506,GO:0009055,GO:0055114
PGSC0003DMG400010572	blue	gi|565346840|ref|XP_006340454.1|	4.69831e-144	249/249(100.00)	514	PREDICTED: probable RNA-binding protein ARP1 isoform X1 [Solanum tuberosum]
PGSC0003DMG400010573	paleturquoise	gi|971562559|ref|XP_015167254.1|	1.244e-64	127/150(84.67)	251	PREDICTED: uncharacterized mitochondrial protein AtMg01010 [Solanum tuberosum]
PGSC0003DMG400010582	brown	gi|971563779|ref|XP_006354969.2|	0	384/384(100.00)	783	PREDICTED: uncharacterized protein LOC102600510 [Solanum tuberosum]
PGSC0003DMG400010585	green	gi|565396306|ref|XP_006363765.1|	0	482/513(93.96)	976	PREDICTED: (-)-germacrene D synthase-like [Solanum tuberosum]	GO:0008152,GO:0000287,GO:0010333
PGSC0003DMG400010591	green	gi|565396294|ref|XP_006363759.1|	0	357/357(100.00)	719	PREDICTED: S-type anion channel SLAH1-like [Solanum tuberosum]	GO:0055085,GO:0016021
PGSC0003DMG400010597	turquoise	gi|565400589|ref|XP_006365804.1|	0	384/384(100.00)	795	PREDICTED: delta(12) oleic acid desaturase FAD2-like [Solanum tuberosum]
PGSC0003DMG400010609	blue	gi|971567478|ref|XP_015168622.1|	2.38454e-110	193/193(100.00)	401	PREDICTED: LIM domain-containing protein WLIM1-like [Solanum tuberosum]	GO:0008270
PGSC0003DMG400010615	blue	gi|565380947|ref|XP_006356852.1|	1.30003e-77	156/181(86.19)	292	PREDICTED: uncharacterized protein LOC102586313 [Solanum tuberosum]
PGSC0003DMG400010618	turquoise	gi|565380959|ref|XP_006356857.1|	3.86054e-141	247/247(100.00)	504	PREDICTED: uncharacterized protein LOC102589146 [Solanum tuberosum]
PGSC0003DMG400010622	lightgreen	gi|971567370|ref|XP_015168594.1|	0	360/360(100.00)	741	PREDICTED: uncharacterized protein LOC107062454 [Solanum tuberosum]
PGSC0003DMG400010631	turquoise	gi|565397712|ref|XP_006364430.1|	2.70855e-121	216/216(100.00)	438	PREDICTED: probable calcium-binding protein CML36 [Solanum tuberosum]	GO:0005509
PGSC0003DMG400010632	darkgreen	gi|971581178|ref|XP_015159420.1|	0	459/459(100.00)	953	PREDICTED: UPF0481 protein At3g47200-like [Solanum tuberosum]
PGSC0003DMG400010638	yellowgreen	gi|565397721|ref|XP_006364434.1|	5.88814e-154	264/264(100.00)	547	PREDICTED: putative methyltransferase DDB_G0268948 [Solanum tuberosum]
PGSC0003DMG400010655	purple	gi|565351586|ref|XP_006342737.1|	0	388/388(100.00)	810	PREDICTED: tubby-like F-box protein 6 isoform X1 [Solanum tuberosum]
PGSC0003DMG400010660	green	gi|902763183|ref|NP_001234031.2|	6.30187e-80	150/152(98.68)	299	superoxide dismutase [Cu-Zn] 1 [Solanum lycopersicum]	GO:0006094,GO:0046872,GO:0006979,GO:0046686,GO:0004784,GO:0006096,GO:0006801,GO:0005829,GO:0055114
PGSC0003DMG400010661	lightcyan	gi|565351576|ref|XP_006342732.1|	1.62209e-71	136/136(100.00)	271	PREDICTED: acyl carrier protein 1, chloroplastic-like [Solanum tuberosum]	GO:0006633
PGSC0003DMG400010663	turquoise	gi|565351584|ref|XP_006342736.1|	0	537/537(100.00)	1088	PREDICTED: sodium/hydrogen exchanger 2-like [Solanum tuberosum]	GO:0015385,GO:0009651,GO:0016021,GO:0035725,GO:0005774,GO:0010351,GO:0006885
PGSC0003DMG400010668	yellowgreen	gi|565370458|ref|XP_006351837.1|	0	350/350(100.00)	712	PREDICTED: B3 domain-containing protein At5g60140-like [Solanum tuberosum]
PGSC0003DMG400010671	lightcyan	gi|971558001|ref|XP_015166081.1|	0	387/387(100.00)	800	PREDICTED: interferon-related developmental regulator 1-like [Solanum tuberosum]
PGSC0003DMG400010672	brown	gi|565370195|ref|XP_006351710.1|	8.17477e-180	312/312(100.00)	634	PREDICTED: myosin-binding protein 7 [Solanum tuberosum]
PGSC0003DMG400010677	lightcyan	gi|460369371|ref|XP_004230536.1|	0	669/681(98.24)	1332	PREDICTED: heat shock 70 kDa protein, mitochondrial [Solanum lycopersicum]	GO:0006457,GO:0006950,GO:0005524,GO:0051082,GO:0005739
PGSC0003DMG400010681	green	gi|565370188|ref|XP_006351708.1|	4.1154e-174	300/300(100.00)	614	PREDICTED: F-box protein At2g02240-like [Solanum tuberosum]
PGSC0003DMG400010688	greenyellow	gi|565346940|ref|XP_006340494.1|	0	478/478(100.00)	993	PREDICTED: violaxanthin de-epoxidase, chloroplastic [Solanum tuberosum]	GO:0009072,GO:0006098,GO:0000096,GO:0016117,GO:0006655,GO:0010028,GO:0006636,GO:0030095,GO:0044272,GO:0019288,GO:0006766,GO:0006546,GO:0019748,GO:0009106,GO:0015995,GO:0009108,GO:0019216,GO:0009965,GO:0008652,GO:0009695,GO:0030154,GO:0009416,GO:0009408,GO:0045893,GO:0046422,GO:0009543,GO:0006364,GO:0031408
PGSC0003DMG400010698	lightcyan	gi|565402145|ref|XP_006366548.1|	8.88865e-124	215/215(100.00)	446	PREDICTED: adrenodoxin-like protein 2, mitochondrial [Solanum tuberosum]
PGSC0003DMG400010701	black	gi|565400221|ref|XP_006365630.1|	0	568/636(89.31)	1159	PREDICTED: probable receptor-like protein kinase At1g67000, partial [Solanum tuberosum]
PGSC0003DMG400010713	grey60	gi|565350755|ref|XP_006342328.1|	0	506/506(100.00)	1061	PREDICTED: uncharacterized protein LOC102590956 [Solanum tuberosum]
PGSC0003DMG400010718	blue	gi|565403497|ref|XP_006367195.1|	0	359/359(100.00)	747	PREDICTED: GDSL esterase/lipase At5g45950 [Solanum tuberosum]
PGSC0003DMG400010724	yellowgreen	gi|565403499|ref|XP_006367196.1|	8.12376e-103	182/182(100.00)	376	PREDICTED: pathogenesis-related genes transcriptional activator PTI5 [Solanum tuberosum]	GO:0003700,GO:0006952,GO:0003677,GO:0005634,GO:0006355
PGSC0003DMG400010728	cyan	gi|565397487|ref|XP_006364325.1|	0	399/399(100.00)	822	PREDICTED: phospholipase A1-IIgamma-like [Solanum tuberosum]
PGSC0003DMG400010739	lightcyan	gi|565349604|ref|XP_006341781.1|	0	533/533(100.00)	1104	PREDICTED: ultraviolet-B receptor UVR8 [Solanum tuberosum]
PGSC0003DMG400010747	blue	gi|565384612|ref|XP_006358224.1|	0	457/457(100.00)	942	PREDICTED: WD repeat-containing protein WRAP73 [Solanum tuberosum]	GO:0080008
PGSC0003DMG400010753	grey60	gi|565384602|ref|XP_006358219.1|	1.92203e-147	253/253(100.00)	525	PREDICTED: ethylene-responsive transcription factor 5-like [Solanum tuberosum]	GO:0003700,GO:0003677,GO:0005634,GO:0006355
PGSC0003DMG400010759	green	gi|565359901|ref|XP_006346721.1|	1.86221e-63	124/124(100.00)	244	PREDICTED: uncharacterized protein LOC102582058 [Solanum tuberosum]
PGSC0003DMG400010760	green	gi|565359901|ref|XP_006346721.1|	1.86221e-63	124/124(100.00)	244	PREDICTED: uncharacterized protein LOC102582058 [Solanum tuberosum]
PGSC0003DMG400010761	turquoise	gi|565359903|ref|XP_006346722.1|	3.41733e-68	127/127(100.00)	260	PREDICTED: uncharacterized protein LOC102582379 [Solanum tuberosum]
PGSC0003DMG400010767	black	gi|565359907|ref|XP_006346724.1|	8.25653e-53	102/102(100.00)	209	PREDICTED: monothiol glutaredoxin-S2-like [Solanum tuberosum]
PGSC0003DMG400010768	blue	gi|971549347|ref|XP_015163918.1|	7.98783e-52	100/100(100.00)	206	PREDICTED: monothiol glutaredoxin-S1-like [Solanum tuberosum]
PGSC0003DMG400010771	blue	gi|565349608|ref|XP_006341783.1|	0	401/401(100.00)	837	PREDICTED: probable pectate lyase 5 [Solanum tuberosum]
PGSC0003DMG400010799	purple
PGSC0003DMG400010802	green	gi|568214549|ref|NP_001275072.1|	0	580/582(99.66)	1203	glucose-6-phosphate 1-dehydrogenase, chloroplastic-like [Solanum tuberosum]	GO:0006098,GO:0004345,GO:0050661,GO:0009507
PGSC0003DMG400010812	green	gi|565392877|ref|XP_006362115.1|	0	489/489(100.00)	1008	PREDICTED: 7-deoxyloganetic acid glucosyltransferase-like [Solanum tuberosum]
PGSC0003DMG400010815	green	gi|565392871|ref|XP_006362112.1|	1.63522e-117	209/209(100.00)	426	PREDICTED: 21 kDa protein-like [Solanum tuberosum]
PGSC0003DMG400010816	purple	gi|971576914|ref|XP_015158308.1|	3.68885e-55	116/116(100.00)	217	PREDICTED: sericin-1-like [Solanum tuberosum]
PGSC0003DMG400010817	grey60	gi|971576914|ref|XP_015158308.1|	3.68885e-55	116/116(100.00)	217	PREDICTED: sericin-1-like [Solanum tuberosum]
PGSC0003DMG400010818	green	gi|971576914|ref|XP_015158308.1|	3.68885e-55	116/116(100.00)	217	PREDICTED: sericin-1-like [Solanum tuberosum]
PGSC0003DMG400010819	blue	gi|565390568|ref|XP_006361008.1|	0	535/535(100.00)	1110	PREDICTED: 3-ketoacyl-CoA synthase 1 [Solanum tuberosum]	GO:0010025,GO:0000038,GO:0009805,GO:0042335,GO:0009611,GO:0009922,GO:0030497,GO:0022626,GO:0016020,GO:0005783
PGSC0003DMG400010826	cyan	gi|970057063|ref|XP_015055182.1|	0	356/409(87.04)	709	PREDICTED: uncharacterized protein LOC107001723 [Solanum pennellii]
PGSC0003DMG400010828	cyan	gi|565405435|ref|XP_006368096.1|	3.54111e-34	69/80(86.25)	147	PREDICTED: organ-specific protein S2-like, partial [Solanum tuberosum]
PGSC0003DMG400010839	cyan	gi|970046076|ref|XP_015084532.1|	1.44682e-149	246/364(67.58)	534	PREDICTED: histidine decarboxylase-like [Solanum pennellii]	GO:0030170,GO:0019752,GO:0016831
PGSC0003DMG400010840	turquoise	gi|565401451|ref|XP_006366212.1|	0	453/453(100.00)	937	PREDICTED: aspartate aminotransferase, cytoplasmic [Solanum tuberosum]
PGSC0003DMG400010843	brown	gi|971546040|ref|XP_015163070.1|	1.45377e-165	287/287(100.00)	586	PREDICTED: cellulose synthase-like protein E6 [Solanum tuberosum]	GO:0016760,GO:0030244,GO:0016021
PGSC0003DMG400010859	green	gi|568214908|ref|NP_001274916.1|	0	860/862(99.77)	1776	probable linoleate 9S-lipoxygenase 5 [Solanum tuberosum]	GO:0005737,GO:0031408,GO:0016165,GO:0005506,GO:0055114
PGSC0003DMG400010869	turquoise	gi|565390311|ref|XP_006360887.1|	0	444/444(100.00)	894	PREDICTED: hippocampus abundant transcript-like protein 1 [Solanum tuberosum]
PGSC0003DMG400010876	green
PGSC0003DMG400010892	darkgreen	gi|565400800|ref|XP_006365907.1|	0	583/583(100.00)	1179	PREDICTED: CDT1-like protein a, chloroplastic [Solanum tuberosum]
PGSC0003DMG400010900	yellowgreen	gi|565373050|ref|XP_006353096.1|	0	404/404(100.00)	813	PREDICTED: acetyl-CoA acetyltransferase, cytosolic 1 [Solanum tuberosum]	GO:0016747,GO:0008152
PGSC0003DMG400010938	blue	gi|723666182|ref|XP_010315351.1|	7.46054e-20	49/63(77.78)	100	PREDICTED: auxin-induced protein 15A-like [Solanum lycopersicum]
PGSC0003DMG400010952	turquoise	gi|460376930|ref|XP_004234249.1|	0	456/723(63.07)	837	PREDICTED: probable LRR receptor-like serine/threonine-protein kinase At3g47570 [Solanum lycopersicum]
PGSC0003DMG400010954	darkgreen	gi|971585243|ref|XP_015160468.1|	1.97079e-77	136/162(83.95)	291	PREDICTED: probable disease resistance protein At4g27220 isoform X2 [Solanum tuberosum]
PGSC0003DMG400010990	lightcyan	gi|565343872|ref|XP_006339048.1|	0	680/680(100.00)	1421	PREDICTED: pentatricopeptide repeat-containing protein At2g29760, chloroplastic-like [Solanum tuberosum]
PGSC0003DMG400011009	yellow	gi|698481631|ref|XP_009787792.1|	1.99584e-24	59/92(64.13)	115	PREDICTED: inhibitor of trypsin and hageman factor-like [Nicotiana sylvestris]
PGSC0003DMG400011012	turquoise	gi|565343781|ref|XP_006339006.1|	9.51738e-125	221/221(100.00)	450	PREDICTED: probable glutathione S-transferase [Solanum tuberosum]
PGSC0003DMG400011013	ivory	gi|565343777|ref|XP_006339004.1|	0	394/394(100.00)	817	PREDICTED: uncharacterized protein LOC102586647 isoform X1 [Solanum tuberosum]
PGSC0003DMG400011015	blue	gi|565343773|ref|XP_006339002.1|	0	491/491(100.00)	1031	PREDICTED: probable serine/threonine-protein kinase At5g41260 [Solanum tuberosum]
PGSC0003DMG400011016	green	gi|565343765|ref|XP_006338998.1|	2.66315e-110	199/199(100.00)	401	PREDICTED: heme-binding-like protein At3g10130, chloroplastic [Solanum tuberosum]
PGSC0003DMG400011019	brown	gi|565343756|ref|XP_006338994.1|	0	557/557(100.00)	1148	PREDICTED: laccase-4-like [Solanum tuberosum]	GO:0052716,GO:0005507,GO:0048046,GO:0046274,GO:0055114
PGSC0003DMG400011025	lightcyan	gi|565343726|ref|XP_006338979.1|	1.34472e-175	309/346(89.31)	620	PREDICTED: mitochondrial succinate-fumarate transporter 1 [Solanum tuberosum]
PGSC0003DMG400011030	paleturquoise	gi|565344345|ref|XP_006339277.1|	0	489/489(100.00)	1015	PREDICTED: UDP-glucose iridoid glucosyltransferase-like [Solanum tuberosum]
PGSC0003DMG400011036	lightgreen	gi|568214273|ref|NP_001275218.1|	1.55161e-59	115/115(100.00)	232	macrophage migration inhibitory factor homolog [Solanum tuberosum]
PGSC0003DMG400011038	grey60	gi|565343700|ref|XP_006338966.1|	6.20899e-179	309/309(100.00)	630	PREDICTED: short-chain dehydrogenase reductase 2a [Solanum tuberosum]
PGSC0003DMG400011039	grey60	gi|565343694|ref|XP_006338963.1|	2.91653e-123	212/212(100.00)	444	PREDICTED: protein LURP-one-related 10-like [Solanum tuberosum]
PGSC0003DMG400011042	blue	gi|971535719|ref|XP_015164671.1|	0	460/460(100.00)	944	PREDICTED: cytochrome P450 76A2-like [Solanum tuberosum]	GO:0020037,GO:0016705,GO:0004497,GO:0005506,GO:0009055,GO:0055114
PGSC0003DMG400011044	blue	gi|565343656|ref|XP_006338945.1|	0	444/444(100.00)	915	PREDICTED: enolase-like [Solanum tuberosum]	GO:0000015,GO:0004634,GO:0000287,GO:0006096
PGSC0003DMG400011046	grey60	gi|565343895|ref|XP_006339057.1|	0	445/445(100.00)	931	PREDICTED: ethylene-responsive transcription factor RAP2-7-like [Solanum tuberosum]
PGSC0003DMG400011048	turquoise	gi|565343891|ref|XP_006339055.1|	2.64667e-177	302/302(100.00)	625	PREDICTED: protein REVEILLE 8-like [Solanum tuberosum]
PGSC0003DMG400011049	turquoise	gi|565343884|ref|XP_006339054.1|	1.43932e-131	235/236(99.58)	473	PREDICTED: glutathione S-transferase L3-like [Solanum tuberosum]
PGSC0003DMG400011052	royalblue	gi|565344373|ref|XP_006339291.1|	1.06094e-172	296/296(100.00)	610	PREDICTED: E3 ubiquitin-protein ligase SGR9, amyloplastic-like [Solanum tuberosum]
PGSC0003DMG400011069	darkgreen	gi|565343807|ref|XP_006339018.1|	8.23575e-142	245/245(100.00)	507	PREDICTED: thaumatin-like protein [Solanum tuberosum]
PGSC0003DMG400011072	lightyellow	gi|565343799|ref|XP_006339014.1|	0	438/438(100.00)	908	PREDICTED: ribulose bisphosphate carboxylase/oxygenase activase 1, chloroplastic-like isoform X1 [Solanum tuberosum]	GO:0005524,GO:0009570
PGSC0003DMG400011073	grey60	gi|565343797|ref|XP_006339013.1|	0	471/471(100.00)	973	PREDICTED: uncharacterized protein LOC102589929 [Solanum tuberosum]
PGSC0003DMG400011083	grey60	gi|565343785|ref|XP_006339008.1|	0	597/597(100.00)	1231	PREDICTED: protein NRT1/ PTR FAMILY 5.6-like [Solanum tuberosum]
PGSC0003DMG400011085	black	gi|565343783|ref|XP_006339007.1|	0	589/589(100.00)	1212	PREDICTED: protein NRT1/ PTR FAMILY 5.6-like [Solanum tuberosum]
PGSC0003DMG400011087	green	gi|565343771|ref|XP_006339001.1|	1.12785e-102	186/186(100.00)	375	PREDICTED: uncharacterized protein LOC102585649 [Solanum tuberosum]
PGSC0003DMG400011088	darkgreen	gi|565343769|ref|XP_006339000.1|	0	447/447(100.00)	944	PREDICTED: tubulin beta-8 chain [Solanum tuberosum]
PGSC0003DMG400011089	yellow	gi|565344353|ref|XP_006339281.1|	0	641/641(100.00)	1343	PREDICTED: uncharacterized protein At1g04910-like [Solanum tuberosum]
PGSC0003DMG400011098	skyblue3	gi|565343736|ref|XP_006338984.1|	0	360/360(100.00)	747	PREDICTED: protein SRG1-like [Solanum tuberosum]	GO:0055114,GO:0005506,GO:0016706
PGSC0003DMG400011108	black	gi|971535748|ref|XP_015164732.1|	0	590/604(97.68)	1191	PREDICTED: putative disease resistance protein RGA3 [Solanum tuberosum]
PGSC0003DMG400011111	black	gi|971536227|ref|XP_015165851.1|	0	332/346(95.95)	682	PREDICTED: putative disease resistance protein RGA4 [Solanum tuberosum]
PGSC0003DMG400011125	grey60	gi|697137410|ref|XP_009622807.1|	6.02115e-10	39/84(46.43)	67	PREDICTED: uncharacterized protein LOC104114137 [Nicotiana tomentosiformis]
PGSC0003DMG400011144	purple
PGSC0003DMG400011148	brown	gi|565353400|ref|XP_006343620.1|	0	1041/1041(100.00)	2169	PREDICTED: cellulose synthase A catalytic subunit 7 [UDP-forming] [Solanum tuberosum]
PGSC0003DMG400011156	black	gi|565353346|ref|XP_006343593.1|	0	361/361(100.00)	749	PREDICTED: heptahelical transmembrane protein 2-like [Solanum tuberosum]
PGSC0003DMG400011163	green	gi|565353309|ref|XP_006343575.1|	0	503/503(100.00)	1042	PREDICTED: lactation elevated protein 1-like isoform X1 [Solanum tuberosum]
PGSC0003DMG400011170	blue	gi|565353603|ref|XP_006343719.1|	0	630/630(100.00)	1313	PREDICTED: protein ECERIFERUM 3 [Solanum tuberosum]
PGSC0003DMG400011172	blue	gi|565353285|ref|XP_006343563.1|	0	390/390(100.00)	811	PREDICTED: VAN3-binding protein [Solanum tuberosum]
PGSC0003DMG400011178	darkgreen	gi|971543922|ref|XP_015162534.1|	0	766/766(100.00)	1546	PREDICTED: reticulon-like protein B21 isoform X1 [Solanum tuberosum]
PGSC0003DMG400011185	turquoise
PGSC0003DMG400011189	turquoise	gi|565353426|ref|XP_006343633.1|	0	435/435(100.00)	899	PREDICTED: HQT isoform X1 [Solanum tuberosum]	GO:0050734
PGSC0003DMG400011209	black	gi|565353617|ref|XP_006343726.1|	0	978/978(100.00)	1972	PREDICTED: receptor-like protein 12 [Solanum tuberosum]
PGSC0003DMG400011211	greenyellow	gi|565353350|ref|XP_006343595.1|	5.13837e-83	155/155(100.00)	310	PREDICTED: 50S ribosomal protein L35, chloroplastic [Solanum tuberosum]
PGSC0003DMG400011212	lightcyan	gi|565353348|ref|XP_006343594.1|	0	358/358(100.00)	727	PREDICTED: nuclear pore complex protein NUP43 [Solanum tuberosum]
PGSC0003DMG400011213	greenyellow	gi|565353344|ref|XP_006343592.1|	0	1863/1864(99.95)	3841	PREDICTED: protein TSS isoform X1 [Solanum tuberosum]
PGSC0003DMG400011214	greenyellow	gi|1026005788|ref|XP_016554707.1|	6.10337e-45	96/126(76.19)	183	PREDICTED: uncharacterized protein LOC107854224 [Capsicum annuum]
PGSC0003DMG400011226	purple	gi|565353597|ref|XP_006343716.1|	0	401/401(100.00)	796	PREDICTED: cation/calcium exchanger 1-like [Solanum tuberosum]
PGSC0003DMG400011235	turquoise	gi|565371967|ref|XP_006352571.1|	3.85556e-51	100/100(100.00)	204	PREDICTED: probable steroid-binding protein 3 [Solanum tuberosum]	GO:0020037,GO:0005829
PGSC0003DMG400011237	black	gi|565371975|ref|XP_006352575.1|	0	744/744(100.00)	1538	PREDICTED: peroxisome biogenesis protein 5 [Solanum tuberosum]
PGSC0003DMG400011238	greenyellow	gi|971559529|ref|XP_006352578.2|	0	369/369(100.00)	762	PREDICTED: uncharacterized protein LOC102586397 [Solanum tuberosum]
PGSC0003DMG400011246	green	gi|565372001|ref|XP_006352588.1|	0	419/419(100.00)	856	PREDICTED: glyceraldehyde-3-phosphate dehydrogenase GAPCP1, chloroplastic-like [Solanum tuberosum]	GO:0051287,GO:0006006,GO:0004365,GO:0055114,GO:0050661
PGSC0003DMG400011249	green	gi|565372009|ref|XP_006352592.1|	4.84225e-100	177/177(100.00)	367	PREDICTED: F-box protein SKIP27-like [Solanum tuberosum]
PGSC0003DMG400011250	turquoise	gi|565372017|ref|XP_006352596.1|	1.69867e-180	313/313(100.00)	635	PREDICTED: transcription factor MYB3 [Solanum tuberosum]
PGSC0003DMG400011251	green	gi|565372112|ref|XP_006352641.1|	0	792/792(100.00)	1651	PREDICTED: G-type lectin S-receptor-like serine/threonine-protein kinase B120 [Solanum tuberosum]
PGSC0003DMG400011254	blue	gi|565372030|ref|XP_006352602.1|	0	337/337(100.00)	704	PREDICTED: gibberellin 2-beta-dioxygenase 8-like [Solanum tuberosum]
PGSC0003DMG400011266	green	gi|565372078|ref|XP_006352624.1|	0	363/363(100.00)	756	PREDICTED: caffeic acid 3-O-methyltransferase 1-like [Solanum tuberosum]	GO:0016206,GO:0046983,GO:0032259
PGSC0003DMG400011267	yellow	gi|565372088|ref|XP_006352629.1|	5.63469e-125	214/214(100.00)	450	PREDICTED: uncharacterized protein LOC102603527 [Solanum tuberosum]
PGSC0003DMG400011268	brown	gi|971559396|ref|XP_015166445.1|	0	313/313(100.00)	665	PREDICTED: NAC domain-containing protein 43 [Solanum tuberosum]
PGSC0003DMG400011274	green	gi|565371979|ref|XP_006352577.1|	0	386/386(100.00)	798	PREDICTED: putative serine/threonine-protein kinase [Solanum tuberosum]
PGSC0003DMG400011277	greenyellow	gi|565372015|ref|XP_006352595.1|	2.35581e-76	139/139(100.00)	288	PREDICTED: uncharacterized protein LOC102591571 [Solanum tuberosum]
PGSC0003DMG400011279	paleturquoise	gi|565372023|ref|XP_006352599.1|	0	511/511(100.00)	1062	PREDICTED: (3S,6E)-nerolidol synthase 1-like [Solanum tuberosum]	GO:0008152,GO:0000287,GO:0010333
PGSC0003DMG400011284	turquoise	gi|565372043|ref|XP_006352608.1|	0	388/388(100.00)	810	PREDICTED: serine/threonine-protein kinase CDL1-like [Solanum tuberosum]
PGSC0003DMG400011286	brown	gi|565372053|ref|XP_006352613.1|	0	503/503(100.00)	1054	PREDICTED: uncharacterized protein LOC102598072 [Solanum tuberosum]
PGSC0003DMG400011287	blue	gi|565372055|ref|XP_006352614.1|	0	340/340(100.00)	706	PREDICTED: DNA-3-methyladenine glycosylase 1-like [Solanum tuberosum]
PGSC0003DMG400011294	turquoise	gi|698497668|ref|XP_009794791.1|	1.10893e-35	71/71(100.00)	152	PREDICTED: protein LHY [Nicotiana sylvestris]
PGSC0003DMG400011295	greenyellow	gi|565372080|ref|XP_006352625.1|	9.63705e-98	180/180(100.00)	359	PREDICTED: protein CURVATURE THYLAKOID 1B, chloroplastic [Solanum tuberosum]
PGSC0003DMG400011311	black	gi|565351769|ref|XP_006342824.1|	0	325/325(100.00)	670	PREDICTED: bifunctional epoxide hydrolase 2-like [Solanum tuberosum]
PGSC0003DMG400011322	blue	gi|565351705|ref|XP_006342795.1|	4.18723e-77	147/147(100.00)	290	PREDICTED: CAP-Gly domain-containing linker protein 1 isoform X2 [Solanum tuberosum]
PGSC0003DMG400011323	yellowgreen	gi|970017318|ref|XP_015069789.1|	6.03815e-52	100/106(94.34)	206	PREDICTED: putative lipid-transfer protein DIR1 [Solanum pennellii]
PGSC0003DMG400011324	green	gi|565351701|ref|XP_006342793.1|	9.97392e-85	151/151(100.00)	317	PREDICTED: vesicle-associated membrane protein 724 isoform X2 [Solanum tuberosum]	GO:0016021,GO:0016192
PGSC0003DMG400011326	grey60	gi|565351775|ref|XP_006342827.1|	9.56624e-178	306/306(100.00)	627	PREDICTED: RING-H2 finger protein ATL2-like [Solanum tuberosum]
PGSC0003DMG400011332	darkgreen	gi|565351803|ref|XP_006342841.1|	0	1244/1249(99.60)	2465	PREDICTED: Fanconi anemia group I protein [Solanum tuberosum]
PGSC0003DMG400011336	green	gi|565351736|ref|XP_006342810.1|	3.31256e-50	97/97(100.00)	201	PREDICTED: uncharacterized protein LOC102585010 [Solanum tuberosum]	GO:0016021
PGSC0003DMG400011347	grey60	gi|970007533|ref|XP_015064643.1|	4.74457e-117	188/310(60.65)	425	PREDICTED: uncharacterized protein LOC107009830 [Solanum pennellii]
PGSC0003DMG400011355	green	gi|565387315|ref|XP_006359447.1|	2.13345e-113	201/201(100.00)	411	PREDICTED: CASP-like protein 1E2 [Solanum tuberosum]
PGSC0003DMG400011361	lightcyan	gi|565387251|ref|XP_006359415.1|	0	823/823(100.00)	1717	PREDICTED: spermatogenesis-associated protein 20 [Solanum tuberosum]
PGSC0003DMG400011365	turquoise	gi|565387234|ref|XP_006359407.1|	0	467/467(100.00)	983	PREDICTED: protein indeterminate-domain 2-like [Solanum tuberosum]
PGSC0003DMG400011370	black	gi|565387203|ref|XP_006359392.1|	4.18743e-163	288/288(100.00)	578	PREDICTED: stress-related protein [Solanum tuberosum]	GO:0006950,GO:0009062
PGSC0003DMG400011374	turquoise	gi|565387185|ref|XP_006359383.1|	0	1500/1528(98.17)	3027	PREDICTED: ABC transporter C family member 4 [Solanum tuberosum]
PGSC0003DMG400011378	greenyellow	gi|565387281|ref|XP_006359430.1|	0	379/379(100.00)	795	PREDICTED: zinc finger protein CONSTANS-LIKE 13 [Solanum tuberosum]
PGSC0003DMG400011380	blue	gi|565387275|ref|XP_006359427.1|	2.56736e-53	102/102(100.00)	211	PREDICTED: glutaredoxin-C11 [Solanum tuberosum]
PGSC0003DMG400011381	lightcyan	gi|565387273|ref|XP_006359426.1|	5.16796e-52	102/102(100.00)	207	PREDICTED: monothiol glutaredoxin-S2-like [Solanum tuberosum]
PGSC0003DMG400011399	green	gi|565387181|ref|XP_006359381.1|	0	333/333(100.00)	683	PREDICTED: probable E3 ubiquitin-protein ligase BAH1-like 1 isoform X1 [Solanum tuberosum]	GO:0008270,GO:0009626,GO:0042742,GO:0009627,GO:0004842,GO:0016567,GO:0010167,GO:0010337,GO:0016036,GO:0006817,GO:0009697
PGSC0003DMG400011406	green	gi|565387277|ref|XP_006359428.1|	2.31477e-55	106/106(100.00)	218	PREDICTED: monothiol glutaredoxin-S9-like [Solanum tuberosum]	GO:0045454,GO:0009055,GO:0015035
PGSC0003DMG400011429	black	gi|971577115|ref|XP_015158366.1|	0	441/441(100.00)	916	PREDICTED: uncharacterized protein LOC107057841 [Solanum tuberosum]
PGSC0003DMG400011431	darkgreen	gi|565393135|ref|XP_006362239.1|	0	773/773(100.00)	1603	PREDICTED: protein QUIRKY-like [Solanum tuberosum]
PGSC0003DMG400011436	lightcyan	gi|565393117|ref|XP_006362230.1|	0	392/392(100.00)	796	PREDICTED: enoyl-[acyl-carrier-protein] reductase [NADH] 2, chloroplastic-like [Solanum tuberosum]	GO:0055114,GO:0004318
PGSC0003DMG400011438	lightgreen	gi|565393107|ref|XP_006362225.1|	1.24791e-136	271/271(100.00)	489	PREDICTED: 18 kDa seed maturation protein-like [Solanum tuberosum]
PGSC0003DMG400011475	greenyellow	gi|565391409|ref|XP_006361415.1|	0	583/583(100.00)	1203	PREDICTED: pentatricopeptide repeat-containing protein At3g04760, chloroplastic [Solanum tuberosum]
PGSC0003DMG400011480	black	gi|972776927|ref|NP_001305537.1|	4.18404e-152	257/261(98.47)	541	phosphoenolpyruvate carboxylase kinase 2-like [Solanum tuberosum]	GO:0006468,GO:0005524,GO:0004674
PGSC0003DMG400011499	yellowgreen	gi|565391419|ref|XP_006361420.1|	0	360/361(99.72)	734	PREDICTED: L-allo-threonine aldolase-related protein isoform X1 [Solanum tuberosum]	GO:0030170,GO:0006520,GO:0016829
PGSC0003DMG400011502	black	gi|568215045|ref|NP_001275162.1|	1.88792e-152	260/261(99.62)	543	PEP carboxylase kinase [Solanum tuberosum]	GO:0006468,GO:0005524,GO:0004674
PGSC0003DMG400011511	lightcyan	gi|565386961|ref|XP_006359274.1|	0	709/709(100.00)	1486	PREDICTED: pentatricopeptide repeat-containing protein At2g13600 [Solanum tuberosum]
PGSC0003DMG400011538	lightgreen	gi|970065186|ref|XP_015059567.1|	0	469/488(96.11)	952	PREDICTED: amino acid permease 6-like isoform X1 [Solanum pennellii]
PGSC0003DMG400011548	grey60	gi|565351432|ref|XP_006342662.1|	3.42983e-121	209/209(100.00)	437	PREDICTED: zinc finger protein ZAT10-like [Solanum tuberosum]
PGSC0003DMG400011554	darkgreen	gi|565351422|ref|XP_006342657.1|	0	310/310(100.00)	645	PREDICTED: cell division cycle-associated 7-like protein [Solanum tuberosum]
PGSC0003DMG400011558	lightyellow	gi|565351442|ref|XP_006342667.1|	1.25728e-106	187/187(100.00)	389	PREDICTED: LIM domain-containing protein WLIM1-like [Solanum tuberosum]
PGSC0003DMG400011560	turquoise	gi|565351420|ref|XP_006342656.1|	0	509/509(100.00)	1055	PREDICTED: isoflavone 2&apos;-hydroxylase-like [Solanum tuberosum]
PGSC0003DMG400011563	yellow	gi|565351414|ref|XP_006342653.1|	0	354/354(100.00)	730	PREDICTED: G2/mitotic-specific cyclin C13-1-like [Solanum tuberosum]
PGSC0003DMG400011575	lightcyan	gi|565347810|ref|XP_006340914.1|	0	575/575(100.00)	1153	PREDICTED: chaperonin CPN60-2, mitochondrial [Solanum tuberosum]
PGSC0003DMG400011576	darkgreen	gi|565347814|ref|XP_006340916.1|	1.27007e-136	237/237(100.00)	489	PREDICTED: probable serine incorporator [Solanum tuberosum]
PGSC0003DMG400011585	turquoise	gi|565347781|ref|XP_006340900.1|	1.78716e-88	165/165(100.00)	328	PREDICTED: golgin subfamily A member 6-like protein 2 [Solanum tuberosum]
PGSC0003DMG400011589	saddlebrown	gi|565347917|ref|XP_006340967.1|	8.63071e-124	216/216(100.00)	446	PREDICTED: F-box/kelch-repeat protein At3g23880-like [Solanum tuberosum]
PGSC0003DMG400011624	grey60	gi|565390181|ref|XP_006360824.1|	0	510/510(100.00)	1058	PREDICTED: uncharacterized protein LOC102590367 [Solanum tuberosum]
PGSC0003DMG400011627	darkolivegreen	gi|565390171|ref|XP_006360819.1|	4.80122e-33	79/86(91.86)	144	PREDICTED: 17.4 kDa class I heat shock protein-like [Solanum tuberosum]	GO:0006950
PGSC0003DMG400011633	green	gi|565390169|ref|XP_006360818.1|	0	525/525(100.00)	1083	PREDICTED: probable WRKY transcription factor 26 [Solanum tuberosum]	GO:0003700,GO:0043565,GO:0006355
PGSC0003DMG400011640	green	gi|565399578|ref|XP_006365326.1|	0	322/322(100.00)	656	PREDICTED: peroxidase P7-like [Solanum tuberosum]	GO:0020037,GO:0046872,GO:0004601,GO:0055114,GO:0006979
PGSC0003DMG400011643	black	gi|565399590|ref|XP_006365331.1|	1.70109e-164	278/278(100.00)	582	PREDICTED: uncharacterized protein LOC102584258 isoform X1 [Solanum tuberosum]
PGSC0003DMG400011655	greenyellow	gi|565399586|ref|XP_006365329.1|	8.56161e-119	210/210(100.00)	429	PREDICTED: probable chalcone--flavonone isomerase 3 [Solanum tuberosum]	GO:0045430,GO:0009813
PGSC0003DMG400011686	grey60	gi|565376896|ref|XP_006354930.1|	0	390/390(100.00)	798	PREDICTED: serpin-ZX-like [Solanum tuberosum]
PGSC0003DMG400011700	black	gi|565389362|ref|XP_006360425.1|	2.8092e-92	168/168(100.00)	340	PREDICTED: uncharacterized protein LOC102583797 [Solanum tuberosum]
PGSC0003DMG400011701	green	gi|565400529|ref|XP_006365779.1|	0	323/323(100.00)	670	PREDICTED: uncharacterized protein LOC102587803 [Solanum tuberosum]
PGSC0003DMG400011704	turquoise	gi|565342504|ref|XP_006338385.1|	0	680/680(100.00)	1415	PREDICTED: pentatricopeptide repeat-containing protein At5g39350 [Solanum tuberosum]
PGSC0003DMG400011711	greenyellow	gi|565400523|ref|XP_006365776.1|	0	612/612(100.00)	1273	PREDICTED: uncharacterized protein LOC102586802 [Solanum tuberosum]
PGSC0003DMG400011721	green	gi|565382506|ref|XP_006357578.1|	4.97796e-91	164/164(100.00)	337	PREDICTED: universal stress protein A-like protein [Solanum tuberosum]
PGSC0003DMG400011726	green	gi|568214403|ref|NP_001275366.1|	0	858/874(98.17)	1771	protein-tyrosine-phosphatase MKP1-like [Solanum tuberosum]	GO:0016301,GO:0004725,GO:0008138,GO:0016310,GO:0035335
PGSC0003DMG400011730	blue	gi|565382502|ref|XP_006357576.1|	0	409/409(100.00)	840	PREDICTED: uncharacterized protein LOC102601639 [Solanum tuberosum]
PGSC0003DMG400011731	green	gi|565382510|ref|XP_006357580.1|	8.88802e-130	232/232(100.00)	466	PREDICTED: probable glutathione S-transferase [Solanum tuberosum]	GO:0044248,GO:0044238,GO:0044710,GO:1901575,GO:0016740,GO:0006950,GO:0010033
PGSC0003DMG400011733	darkgreen	gi|565382597|ref|XP_006357621.1|	1.55246e-180	309/309(100.00)	636	PREDICTED: uncharacterized protein At1g08160 [Solanum tuberosum]
PGSC0003DMG400011740	darkturquoise	gi|300294858|gb|ADJ96636.1|	0	505/505(100.00)	1046	SGA [Solanum tuberosum]	GO:0016758,GO:0008152
PGSC0003DMG400011745	green	gi|565383109|ref|XP_006357866.1|	3.66986e-101	182/182(100.00)	371	PREDICTED: VQ motif-containing protein 22-like [Solanum tuberosum]
PGSC0003DMG400011746	black	gi|565383168|ref|XP_006357894.1|	0	388/388(100.00)	808	PREDICTED: probable pectinesterase 8 [Solanum tuberosum]
PGSC0003DMG400011747	grey60	gi|565374343|ref|XP_006353723.1|	0	340/340(100.00)	694	PREDICTED: zinc transporter 5-like [Solanum tuberosum]	GO:0071577,GO:0016021,GO:0005385
PGSC0003DMG400011748	lightgreen	gi|971582432|ref|XP_015159767.1|	2.79975e-80	144/144(100.00)	300	PREDICTED: uncharacterized protein LOC102604278 [Solanum tuberosum]
PGSC0003DMG400011750	paleturquoise	gi|565383142|ref|XP_006357881.1|	0	517/517(100.00)	1071	PREDICTED: cytochrome P450 CYP72A219-like [Solanum tuberosum]	GO:0046872,GO:0016491
PGSC0003DMG400011751	paleturquoise	gi|565383140|ref|XP_006357880.1|	0	341/341(100.00)	708	PREDICTED: hyoscyamine 6-dioxygenase [Solanum tuberosum]	GO:0055114,GO:0016702,GO:0016706
PGSC0003DMG400011752	darkturquoise	gi|565383134|ref|XP_006357878.1|	0	715/715(100.00)	1482	PREDICTED: cellulose synthase-like protein G1 [Solanum tuberosum]
PGSC0003DMG400011753	black	gi|565383128|ref|XP_006357875.1|	0	1511/1511(100.00)	2901	PREDICTED: myosin heavy chain, skeletal muscle [Solanum tuberosum]
PGSC0003DMG400011758	turquoise	gi|565387604|ref|XP_006359585.1|	9.96674e-70	126/126(100.00)	265	PREDICTED: uncharacterized protein LOC102590250 [Solanum tuberosum]
PGSC0003DMG400011765	darkturquoise	gi|565387618|ref|XP_006359592.1|	4.49442e-153	258/258(100.00)	544	PREDICTED: GATA transcription factor 4-like [Solanum tuberosum]
PGSC0003DMG400011767	turquoise	gi|565400017|ref|XP_006365531.1|	0	486/486(100.00)	995	PREDICTED: probable polygalacturonase [Solanum tuberosum]
PGSC0003DMG400011787	black	gi|565395939|ref|XP_006363592.1|	0	456/456(100.00)	919	PREDICTED: vacuolar cation/proton exchanger 3 [Solanum tuberosum]	GO:0006816,GO:0055085,GO:0015369,GO:0016021
PGSC0003DMG400011792	grey60	gi|565401752|ref|XP_006366359.1|	0	574/786(73.03)	1136	PREDICTED: wall-associated receptor kinase 2-like [Solanum tuberosum]
PGSC0003DMG400011797	black	gi|565397262|ref|XP_006364218.1|	9.11539e-120	211/211(100.00)	433	PREDICTED: protein LURP-one-related 5 [Solanum tuberosum]
PGSC0003DMG400011811	green	gi|565396057|ref|XP_006363650.1|	0	374/374(100.00)	783	PREDICTED: ferredoxin--NADP reductase, root-type isozyme, chloroplastic-like [Solanum tuberosum]	GO:0050660,GO:0050661,GO:0042651,GO:0004324,GO:0009507,GO:0015979,GO:0022900
PGSC0003DMG400011812	yellow
PGSC0003DMG400011816	green	gi|565380579|ref|XP_006356675.1|	6.32405e-117	207/207(100.00)	424	PREDICTED: photosystem I reaction center subunit II, chloroplastic [Solanum tuberosum]	GO:0009538,GO:0015979,GO:0009535
PGSC0003DMG400011821	yellowgreen	gi|565380583|ref|XP_006356677.1|	2.13976e-158	272/272(100.00)	562	PREDICTED: protein FANTASTIC FOUR 3-like [Solanum tuberosum]
PGSC0003DMG400011834	lightcyan	gi|565353637|ref|XP_006343736.1|	0	436/436(100.00)	894	PREDICTED: uncharacterized protein LOC102590833 [Solanum tuberosum]
PGSC0003DMG400011837	darkgreen	gi|565353551|ref|XP_006343693.1|	0	737/737(100.00)	1529	PREDICTED: DNA replication licensing factor MCM5 [Solanum tuberosum]
PGSC0003DMG400011842	black	gi|565353535|ref|XP_006343685.1|	0	374/374(100.00)	770	PREDICTED: acidic mammalian chitinase-like [Solanum tuberosum]	GO:0004553,GO:0071704
PGSC0003DMG400011846	greenyellow	gi|565371071|ref|XP_006352135.1|	4.62549e-131	231/231(100.00)	471	PREDICTED: rhodanese-like domain-containing protein 9, chloroplastic [Solanum tuberosum]	GO:0019684,GO:0010103,GO:0009535,GO:0019344
PGSC0003DMG400011851	brown	gi|565372394|ref|XP_006352779.1|	0	451/451(100.00)	939	PREDICTED: protein trichome birefringence-like 10 [Solanum tuberosum]
PGSC0003DMG400011891	turquoise	gi|565401178|ref|XP_006366089.1|	6.33691e-156	266/266(100.00)	553	PREDICTED: NAC domain-containing protein 83 [Solanum tuberosum]	GO:0003677,GO:0006355
PGSC0003DMG400011901	black	gi|565402505|ref|XP_006366716.1|	1.26612e-68	127/127(100.00)	262	PREDICTED: uncharacterized protein LOC102582734 [Solanum tuberosum]
PGSC0003DMG400011902	green	gi|565402501|ref|XP_006366714.1|	2.38565e-170	288/288(100.00)	602	PREDICTED: pirin-like protein [Solanum tuberosum]	GO:0005634
PGSC0003DMG400011910	green	gi|565402497|ref|XP_006366712.1|	0	327/327(100.00)	684	PREDICTED: pirin-like protein [Solanum tuberosum]
PGSC0003DMG400011929	turquoise	gi|565380117|ref|XP_006356460.1|	0	356/356(100.00)	743	PREDICTED: flavonol synthase/flavanone 3-hydroxylase [Solanum tuberosum]	GO:0055114,GO:0005506,GO:0016706
PGSC0003DMG400011943	grey60	gi|971572669|ref|XP_015170012.1|	2.88165e-170	291/291(100.00)	602	PREDICTED: uncharacterized protein LOC107063090 [Solanum tuberosum]
PGSC0003DMG400011949	lightgreen	gi|971586762|ref|XP_015160886.1|	2.17455e-50	99/99(100.00)	201	PREDICTED: non-specific lipid-transfer protein 2-like [Solanum tuberosum]	GO:0008289,GO:0006869
PGSC0003DMG400011953	blue	gi|565403912|ref|XP_006367396.1|	1.09639e-58	114/114(100.00)	229	PREDICTED: non-specific lipid-transfer protein 2 [Solanum tuberosum]	GO:0006950,GO:0008289,GO:0006869
PGSC0003DMG400011971	turquoise	gi|565374351|ref|XP_006353727.1|	0	479/479(100.00)	985	PREDICTED: anthocyanidin 3-O-glucosyltransferase 2-like [Solanum tuberosum]
PGSC0003DMG400011972	turquoise	gi|565374351|ref|XP_006353727.1|	0	479/479(100.00)	985	PREDICTED: anthocyanidin 3-O-glucosyltransferase 2-like [Solanum tuberosum]
PGSC0003DMG400011978	yellow
PGSC0003DMG400011980	lightgreen	gi|565349576|ref|XP_006341767.1|	0	580/580(100.00)	1212	PREDICTED: two-component response regulator ARR11 isoform X1 [Solanum tuberosum]
PGSC0003DMG400011981	greenyellow
PGSC0003DMG400012000	yellowgreen	gi|971550299|ref|XP_006347248.2|	0	457/457(100.00)	942	PREDICTED: lysM domain receptor-like kinase 3 [Solanum tuberosum]
PGSC0003DMG400012012	greenyellow	gi|460375513|ref|XP_004233550.1|	0	389/395(98.48)	803	PREDICTED: fructose-bisphosphate aldolase 1, chloroplastic-like [Solanum lycopersicum]	GO:0006096,GO:0004332
PGSC0003DMG400012017	blue	gi|565404787|ref|XP_006367807.1|	3.10009e-97	179/189(94.71)	358	PREDICTED: 21 kDa protein-like [Solanum tuberosum]	GO:0030599,GO:0043086,GO:0004857
PGSC0003DMG400012019	lightcyan	gi|565404420|ref|XP_006367638.1|	5.81718e-116	203/203(100.00)	420	PREDICTED: 21 kDa protein-like [Solanum tuberosum]	GO:0030599,GO:0043086,GO:0004857
PGSC0003DMG400012024	grey60	gi|971580354|ref|XP_015159204.1|	4.24687e-155	266/266(100.00)	551	PREDICTED: trans-resveratrol di-O-methyltransferase-like [Solanum tuberosum]
PGSC0003DMG400012031	grey60	gi|565404981|ref|XP_006367897.1|	7.46395e-65	121/151(80.13)	249	PREDICTED: kirola-like [Solanum tuberosum]
PGSC0003DMG400012032	darkolivegreen	gi|565404977|ref|XP_006367895.1|	2.61875e-54	122/122(100.00)	214	PREDICTED: periaxin-like [Solanum tuberosum]
PGSC0003DMG400012063	turquoise	gi|565344486|ref|XP_006339343.1|	0	528/528(100.00)	1099	PREDICTED: uncharacterized protein LOC102600404 isoform X1 [Solanum tuberosum]
PGSC0003DMG400012066	green	gi|565382828|ref|XP_006357732.1|	0	519/519(100.00)	1084	PREDICTED: uncharacterized protein LOC102605118 [Solanum tuberosum]
PGSC0003DMG400012067	turquoise	gi|460399293|ref|XP_004245176.1|	0	505/612(82.52)	994	PREDICTED: ankyrin repeat-containing protein At5g02620-like [Solanum lycopersicum]
PGSC0003DMG400012068	black	gi|723694372|ref|XP_010320181.1|	7.18464e-152	291/492(59.15)	541	PREDICTED: 7-deoxyloganetin glucosyltransferase-like [Solanum lycopersicum]
PGSC0003DMG400012081	brown	gi|971544811|ref|XP_015162749.1|	0	350/350(100.00)	725	PREDICTED: probable receptor-like protein kinase At5g39020 [Solanum tuberosum]	GO:0006468,GO:0005524,GO:0004674
PGSC0003DMG400012089	paleturquoise	gi|971587590|ref|XP_006367783.2|	6.01756e-57	111/111(100.00)	223	PREDICTED: proteinase inhibitor 1-like [Solanum tuberosum]	GO:0009611,GO:0004867,GO:0006508,GO:0008233
PGSC0003DMG400012109	lightcyan	gi|565361206|ref|XP_006347349.1|	3.38941e-35	78/100(78.00)	151	PREDICTED: mitochondrial import inner membrane translocase subunit TIM8-like [Solanum tuberosum]
PGSC0003DMG400012111	black	gi|565353704|ref|XP_006343763.1|	0	607/607(100.00)	1259	PREDICTED: granule-bound starch synthase 1, chloroplastic/amyloplastic isoform X2 [Solanum tuberosum]	GO:0001666,GO:0009011,GO:0010264,GO:0009501,GO:0019375,GO:0019252,GO:0033840,GO:0009507
PGSC0003DMG400012113	brown	gi|565354199|ref|XP_006344004.1|	0	370/370(100.00)	774	PREDICTED: NAC domain-containing protein 43 [Solanum tuberosum]	GO:0044238,GO:0019438,GO:0034645,GO:0071554,GO:1901362
PGSC0003DMG400012115	darkturquoise	gi|565353728|ref|XP_006343775.1|	0	496/496(100.00)	1027	PREDICTED: protein IQ-DOMAIN 1-like [Solanum tuberosum]
PGSC0003DMG400012117	black	gi|971544168|ref|XP_006343780.2|	0	481/481(100.00)	998	PREDICTED: uncharacterized protein LOC102588431 [Solanum tuberosum]
PGSC0003DMG400012118	lightgreen	gi|565353742|ref|XP_006343782.1|	6.46523e-112	197/197(100.00)	406	PREDICTED: homeobox-leucine zipper protein ATHB-7-like [Solanum tuberosum]
PGSC0003DMG400012120	green	gi|565353756|ref|XP_006343789.1|	1.15266e-138	244/244(100.00)	496	PREDICTED: uncharacterized protein LOC102591423 [Solanum tuberosum]
PGSC0003DMG400012126	paleturquoise	gi|565353786|ref|XP_006343803.1|	2.82873e-156	273/273(100.00)	555	PREDICTED: transcription repressor MYB6-like [Solanum tuberosum]
PGSC0003DMG400012138	yellowgreen	gi|565353840|ref|XP_006343830.1|	0	328/328(100.00)	669	PREDICTED: B2 protein [Solanum tuberosum]
PGSC0003DMG400012141	blue	gi|565353861|ref|XP_006343840.1|	0	583/583(100.00)	1210	PREDICTED: phosphatidylinositol 4-kinase gamma 4-like [Solanum tuberosum]
PGSC0003DMG400012142	darkgreen	gi|573014795|ref|NP_001275944.1|	5.77031e-126	223/223(100.00)	454	uncharacterized protein LOC102587329 [Solanum tuberosum]	GO:0005886
PGSC0003DMG400012145	turquoise	gi|1026007962|ref|XP_016555749.1|	1.47408e-46	115/151(76.16)	189	PREDICTED: uncharacterized protein LOC107855274 [Capsicum annuum]
PGSC0003DMG400012151	green	gi|565353907|ref|XP_006343860.1|	0	392/392(100.00)	805	PREDICTED: putative RING-H2 finger protein ATL21A [Solanum tuberosum]
PGSC0003DMG400012156	blue	gi|565353927|ref|XP_006343870.1|	0	447/447(100.00)	914	PREDICTED: probable polygalacturonase [Solanum tuberosum]
PGSC0003DMG400012158	blue	gi|565391873|ref|XP_006361635.1|	0	817/841(97.15)	1665	PREDICTED: subtilisin-like protease SBT2.5 [Solanum tuberosum]
PGSC0003DMG400012162	lightcyan	gi|565353957|ref|XP_006343885.1|	0	579/579(100.00)	1183	PREDICTED: uncharacterized protein LOC102596734 isoform X1 [Solanum tuberosum]
PGSC0003DMG400012164	green	gi|970040622|ref|XP_015081698.1|	2.61979e-50	95/107(88.79)	201	PREDICTED: uncharacterized protein LOC107025426 [Solanum pennellii]
PGSC0003DMG400012167	green	gi|565353987|ref|XP_006343900.1|	0	1475/1475(100.00)	3027	PREDICTED: ABC transporter C family member 10-like [Solanum tuberosum]
PGSC0003DMG400012170	brown	gi|565354006|ref|XP_006343909.1|	1.39389e-94	165/165(100.00)	349	PREDICTED: disease resistance response protein 206-like [Solanum tuberosum]
PGSC0003DMG400012176	lightgreen	gi|565354028|ref|XP_006343920.1|	3.93927e-135	235/235(100.00)	484	PREDICTED: protein LURP-one-related 8 isoform X1 [Solanum tuberosum]
PGSC0003DMG400012183	black	gi|971544355|ref|XP_006343926.2|	0	510/510(100.00)	1061	PREDICTED: endoglucanase 18-like [Solanum tuberosum]	GO:0008810,GO:0005975,GO:0009829
PGSC0003DMG400012186	black	gi|565354048|ref|XP_006343930.1|	0	485/485(100.00)	1014	PREDICTED: 1-aminocyclopropane-1-carboxylate synthase-like [Solanum tuberosum]	GO:0030170,GO:0042218,GO:0016847
PGSC0003DMG400012193	yellowgreen	gi|971544381|ref|XP_006344020.2|	0	325/325(100.00)	671	PREDICTED: zinc finger protein CONSTANS-LIKE 1-like [Solanum tuberosum]
PGSC0003DMG400012200	yellowgreen	gi|565354120|ref|XP_006343965.1|	0	443/443(100.00)	917	PREDICTED: uncharacterized protein At1g76660 [Solanum tuberosum]
PGSC0003DMG400012201	green	gi|565354122|ref|XP_006343966.1|	0	463/463(100.00)	941	PREDICTED: BTB/POZ domain-containing protein At5g41330 [Solanum tuberosum]	GO:0051260
PGSC0003DMG400012202	blue	gi|565354124|ref|XP_006343967.1|	0	554/554(100.00)	1154	PREDICTED: cytochrome P450 86A22 [Solanum tuberosum]	GO:0020037,GO:0016705,GO:0004497,GO:0005506,GO:0009055,GO:0055114
PGSC0003DMG400012205	black	gi|565354140|ref|XP_006343975.1|	0	536/536(100.00)	1106	PREDICTED: GMP synthase [glutamine-hydrolyzing] [Solanum tuberosum]
PGSC0003DMG400012206	darkgreen	gi|565354148|ref|XP_006343979.1|	0	920/920(100.00)	1895	PREDICTED: kinesin KP1 [Solanum tuberosum]
PGSC0003DMG400012210	green	gi|565354164|ref|XP_006343987.1|	0	523/523(100.00)	1088	PREDICTED: glutamate--cysteine ligase, chloroplastic [Solanum tuberosum]	GO:0009908,GO:0006094,GO:0009816,GO:0009651,GO:0052544,GO:0050832,GO:0009700,GO:0006096,GO:0030244,GO:0009570,GO:0019761,GO:0002213,GO:0019344,GO:0009408,GO:0006750,GO:0005524,GO:0004357
PGSC0003DMG400012215	lightcyan	gi|971544435|ref|XP_015162636.1|	3.13157e-177	339/384(88.28)	625	PREDICTED: AT-hook motif nuclear-localized protein 5 isoform X1 [Solanum tuberosum]
PGSC0003DMG400012223	yellow	gi|460399829|ref|XP_004245439.1|	2.02857e-109	192/192(100.00)	399	PREDICTED: soluble inorganic pyrophosphatase-like isoform X2 [Solanum lycopersicum]
PGSC0003DMG400012228	green	gi|565353716|ref|XP_006343769.1|	0	380/380(100.00)	784	PREDICTED: alcohol dehydrogenase-like 4 [Solanum tuberosum]
PGSC0003DMG400012231	yellow	gi|971544156|ref|XP_006343770.2|	0	370/370(100.00)	751	PREDICTED: uncharacterized protein At5g39865 [Solanum tuberosum]	GO:0045454,GO:0009055,GO:0015035
PGSC0003DMG400012235	turquoise	gi|565353734|ref|XP_006343778.1|	0	498/498(100.00)	1030	PREDICTED: endoglucanase 1-like [Solanum tuberosum]	GO:0005975,GO:0008810
PGSC0003DMG400012237	turquoise	gi|971544170|ref|XP_015162598.1|	0	431/431(100.00)	892	PREDICTED: transcription factor MYC2-like [Solanum tuberosum]
PGSC0003DMG400012251	brown	gi|565353790|ref|XP_006343805.1|	0	337/337(100.00)	693	PREDICTED: short-chain dehydrogenase TIC 32, chloroplastic [Solanum tuberosum]	GO:0055114,GO:0016491
PGSC0003DMG400012254	lightcyan	gi|565353800|ref|XP_006343810.1|	0	667/667(100.00)	1352	PREDICTED: luminal-binding protein [Solanum tuberosum]	GO:0005788,GO:0005524
PGSC0003DMG400012261	darkturquoise	gi|565353836|ref|XP_006343828.1|	0	655/655(100.00)	1371	PREDICTED: auxin response factor 9 [Solanum tuberosum]	GO:0006355,GO:0003677,GO:0046983,GO:0009734,GO:0005634
PGSC0003DMG400012262	cyan	gi|565353838|ref|XP_006343829.1|	0	485/485(100.00)	999	PREDICTED: 3-oxoacyl-[acyl-carrier-protein] synthase I, chloroplastic-like [Solanum tuberosum]	GO:0004315,GO:0006633
PGSC0003DMG400012263	turquoise	gi|565353842|ref|XP_006343831.1|	0	391/391(100.00)	794	PREDICTED: glutaredoxin domain-containing cysteine-rich protein 1 [Solanum tuberosum]
PGSC0003DMG400012288	darkgreen	gi|565353915|ref|XP_006343864.1|	0	625/625(100.00)	1293	PREDICTED: endoglucanase 6-like [Solanum tuberosum]	GO:0030246,GO:0005975,GO:0008810
PGSC0003DMG400012295	green	gi|565353939|ref|XP_006343876.1|	0	325/363(89.53)	649	PREDICTED: protein SEH1 [Solanum tuberosum]
PGSC0003DMG400012296	grey60	gi|565353941|ref|XP_006343877.1|	7.03791e-90	163/163(100.00)	333	PREDICTED: uncharacterized protein LOC102594077 [Solanum tuberosum]
PGSC0003DMG400012298	yellow	gi|565353945|ref|XP_006343879.1|	0	500/500(100.00)	980	PREDICTED: high mobility group B protein 13-like [Solanum tuberosum]
PGSC0003DMG400012306	black	gi|565353975|ref|XP_006343894.1|	9.0532e-83	148/148(100.00)	309	PREDICTED: SUMO-conjugating enzyme UBC9-like [Solanum tuberosum]
PGSC0003DMG400012307	blue	gi|565353977|ref|XP_006343895.1|	0	642/642(100.00)	1321	PREDICTED: probable inactive receptor kinase At4g23740 [Solanum tuberosum]
PGSC0003DMG400012315	green	gi|565394047|ref|XP_006362675.1|	2.37765e-114	204/204(100.00)	415	PREDICTED: uncharacterized protein LOC102578608 [Solanum tuberosum]
PGSC0003DMG400012318	green	gi|565354042|ref|XP_006343927.1|	0	310/310(100.00)	645	PREDICTED: probable WRKY transcription factor 29 [Solanum tuberosum]
PGSC0003DMG400012321	black	gi|565354050|ref|XP_006343931.1|	0	484/484(100.00)	1011	PREDICTED: 1-aminocyclopropane-1-carboxylate synthase-like isoform X2 [Solanum tuberosum]	GO:0030170,GO:0042218,GO:0016847
PGSC0003DMG400012325	lightcyan	gi|460400095|ref|XP_004245571.1|	4.02965e-52	105/105(100.00)	207	PREDICTED: protein SPIRAL1-like 5 [Solanum lycopersicum]
PGSC0003DMG400012326	yellow	gi|971544106|ref|XP_015162584.1|	2.89568e-126	232/317(73.19)	456	PREDICTED: uncharacterized protein LOC102585567 [Solanum tuberosum]
PGSC0003DMG400012329	greenyellow	gi|565354079|ref|XP_006343945.1|	0	633/633(100.00)	1320	PREDICTED: homeobox protein BEL1 homolog [Solanum tuberosum]	GO:0005829,GO:0009862,GO:0009506,GO:0006355,GO:0043565,GO:0048481,GO:0003700,GO:0005634
PGSC0003DMG400012337	turquoise	gi|565354132|ref|XP_006343971.1|	3.64689e-164	286/286(100.00)	581	PREDICTED: probable aquaporin PIP-type pTOM75 [Solanum tuberosum]	GO:0016021,GO:0006950,GO:0006810,GO:0005886,GO:0005215
PGSC0003DMG400012348	brown	gi|565354239|ref|XP_006344024.1|	7.55594e-71	132/132(100.00)	269	PREDICTED: probable copper-transporting ATPase HMA5 [Solanum tuberosum]
PGSC0003DMG400012355	green	gi|565394047|ref|XP_006362675.1|	2.37765e-114	204/204(100.00)	415	PREDICTED: uncharacterized protein LOC102578608 [Solanum tuberosum]
PGSC0003DMG400012380	grey60	gi|565352446|ref|XP_006343154.1|	0	661/661(100.00)	1369	PREDICTED: exocyst complex component EXO70B1-like [Solanum tuberosum]
PGSC0003DMG400012399	grey60	gi|460397400|ref|XP_004244255.1|	0	636/737(86.30)	1110	PREDICTED: uncharacterized protein LOC101262936 [Solanum lycopersicum]
PGSC0003DMG400012408	turquoise	gi|350536387|ref|NP_001234500.1|	1.59323e-163	282/282(100.00)	579	protein phosphatase 2C [Solanum lycopersicum]	GO:0008152,GO:0004722
PGSC0003DMG400012412	turquoise	gi|565363069|ref|XP_006348260.1|	0	515/515(100.00)	1076	PREDICTED: probable bifunctional methylthioribulose-1-phosphate dehydratase/enolase-phosphatase E1 1 [Solanum tuberosum]
PGSC0003DMG400012413	lightcyan	gi|971551980|ref|XP_015164601.1|	3.65291e-159	275/275(100.00)	565	PREDICTED: uncharacterized protein LOC107060802 [Solanum tuberosum]
PGSC0003DMG400012418	lightcyan
PGSC0003DMG400012440	blue	gi|971552086|ref|XP_015164628.1|	0	347/347(100.00)	719	PREDICTED: D-amino-acid transaminase, chloroplastic-like isoform X1 [Solanum tuberosum]
PGSC0003DMG400012444	yellow	gi|565363065|ref|XP_006348258.1|	0	825/825(100.00)	1719	PREDICTED: dynamin-related protein 5A [Solanum tuberosum]
PGSC0003DMG400012466	darkgreen	gi|565384976|ref|XP_006358397.1|	0	977/977(100.00)	1999	PREDICTED: disease resistance protein At4g27190-like [Solanum tuberosum]
PGSC0003DMG400012481	green	gi|565384897|ref|XP_006358358.1|	5.83615e-79	150/150(100.00)	296	PREDICTED: protein YLS3-like [Solanum tuberosum]
PGSC0003DMG400012492	green	gi|565384923|ref|XP_006358371.1|	0	757/757(100.00)	1561	PREDICTED: subtilisin-like protease SBT1.7 [Solanum tuberosum]	GO:0043086,GO:0006508,GO:0004252
PGSC0003DMG400012493	yellow	gi|971570357|ref|XP_006358372.2|	0	678/678(100.00)	1404	PREDICTED: subtilisin-like protease SBT1.7 [Solanum tuberosum]
PGSC0003DMG400012494	lightcyan	gi|565384948|ref|XP_006358383.1|	0	319/319(100.00)	652	PREDICTED: PGR5-like protein 1B, chloroplastic [Solanum tuberosum]
PGSC0003DMG400012498	green	gi|565385005|ref|XP_006358411.1|	9.12491e-125	220/220(100.00)	449	PREDICTED: protein DETOXIFICATION 49-like [Solanum tuberosum]
PGSC0003DMG400012506	lightcyan	gi|970047876|ref|XP_015085477.1|	5.0744e-136	237/252(94.05)	487	PREDICTED: uncharacterized protein LOC107028793 [Solanum pennellii]	GO:0002161,GO:0006450
PGSC0003DMG400012515	blue	gi|565384919|ref|XP_006358369.1|	8.40815e-109	193/193(100.00)	396	PREDICTED: ycf49-like protein [Solanum tuberosum]
PGSC0003DMG400012522	green	gi|565384952|ref|XP_006358385.1|	0	462/462(100.00)	966	PREDICTED: hydroxymethylglutaryl-CoA synthase-like [Solanum tuberosum]
PGSC0003DMG400012524	grey60	gi|565384956|ref|XP_006358387.1|	3.40721e-141	244/244(100.00)	504	PREDICTED: dehydration-responsive element-binding protein 1E-like [Solanum tuberosum]
PGSC0003DMG400012527	green	gi|565384962|ref|XP_006358390.1|	8.87869e-116	201/201(100.00)	419	PREDICTED: ethylene-responsive transcription factor ERF027-like [Solanum tuberosum]
PGSC0003DMG400012544	darkgreen
PGSC0003DMG400012547	turquoise	gi|565370303|ref|XP_006351761.1|	0	629/629(100.00)	1297	PREDICTED: ABC transporter G family member 11-like [Solanum tuberosum]	GO:0006200,GO:0005524,GO:0016887,GO:0016020
PGSC0003DMG400012549	turquoise	gi|971558170|ref|XP_006351854.2|	0	540/540(100.00)	1111	PREDICTED: ABC transporter G family member 11-like [Solanum tuberosum]
PGSC0003DMG400012550	turquoise	gi|565370310|ref|XP_006351764.1|	0	333/333(100.00)	673	PREDICTED: nitronate monooxygenase [Solanum tuberosum]
PGSC0003DMG400012551	turquoise	gi|565370312|ref|XP_006351765.1|	0	499/499(100.00)	1037	PREDICTED: 7-deoxyloganetin glucosyltransferase-like [Solanum tuberosum]
PGSC0003DMG400012552	black	gi|565370318|ref|XP_006351768.1|	0	902/902(100.00)	1884	PREDICTED: uncharacterized protein LOC102605647 isoform X1 [Solanum tuberosum]
PGSC0003DMG400012562	lightcyan	gi|565370364|ref|XP_006351791.1|	0	680/680(100.00)	1404	PREDICTED: uncharacterized protein LOC102583974 [Solanum tuberosum]
PGSC0003DMG400012567	yellow	gi|565368011|ref|XP_006350647.1|	1.38954e-85	160/160(100.00)	318	PREDICTED: non-specific lipid-transfer protein-like protein At2g13820 [Solanum tuberosum]
PGSC0003DMG400012568	black	gi|565370388|ref|XP_006351803.1|	0	475/475(100.00)	982	PREDICTED: F-box/kelch-repeat protein At1g22040 [Solanum tuberosum]
PGSC0003DMG400012569	turquoise	gi|565370274|ref|XP_006351749.1|	0	356/356(100.00)	728	PREDICTED: RING-H2 finger protein ATL54-like [Solanum tuberosum]
PGSC0003DMG400012571	yellowgreen	gi|565370290|ref|XP_006351756.1|	0	557/557(100.00)	1146	PREDICTED: bifunctional riboflavin biosynthesis protein RIBA 1, chloroplastic-like [Solanum tuberosum]	GO:0048767,GO:0003935,GO:0009231,GO:0009570,GO:0008686,GO:0016020
PGSC0003DMG400012589	green	gi|565370372|ref|XP_006351795.1|	0	331/331(100.00)	686	PREDICTED: peroxidase N1 [Solanum tuberosum]	GO:0046872,GO:0042744,GO:0020037,GO:0004601,GO:0005576,GO:0055114
PGSC0003DMG400012590	saddlebrown	gi|969999450|ref|XP_015083134.1|	9.3228e-100	184/196(93.88)	368	PREDICTED: chlorophyll a-b binding protein CP24 10B, chloroplastic [Solanum pennellii]	GO:0016168,GO:0009651,GO:0016021,GO:0010196,GO:0018298,GO:0009941,GO:0009783,GO:0006816,GO:0007030,GO:0009535,GO:0010287,GO:0009765,GO:0019344,GO:0035304
PGSC0003DMG400012591	saddlebrown	gi|969999450|ref|XP_015083134.1|	9.3228e-100	184/196(93.88)	368	PREDICTED: chlorophyll a-b binding protein CP24 10B, chloroplastic [Solanum pennellii]	GO:0016168,GO:0009651,GO:0016021,GO:0010196,GO:0018298,GO:0009941,GO:0009783,GO:0006816,GO:0007030,GO:0009535,GO:0010287,GO:0009765,GO:0019344,GO:0035304
PGSC0003DMG400012594	green	gi|565370396|ref|XP_006351807.1|	0	617/617(100.00)	1267	PREDICTED: BRASSINOSTEROID INSENSITIVE 1-associated receptor kinase 1-like [Solanum tuberosum]	GO:0006468,GO:0005524,GO:0016021,GO:0004674
PGSC0003DMG400012607	yellow	gi|565342992|ref|XP_006338624.1|	0	393/393(100.00)	825	PREDICTED: NAC domain-containing protein 8 [Solanum tuberosum]
PGSC0003DMG400012615	greenyellow	gi|565343347|ref|XP_006338799.1|	3.11193e-170	290/290(100.00)	601	PREDICTED: uncharacterized protein LOC102583120 [Solanum tuberosum]
PGSC0003DMG400012617	black	gi|565394636|ref|XP_006362963.1|	2.15626e-152	278/278(100.00)	542	PREDICTED: early nodulin-like protein 2 [Solanum tuberosum]
PGSC0003DMG400012619	blue	gi|565343025|ref|XP_006338640.1|	1.41919e-76	141/141(100.00)	288	PREDICTED: 18.1 kDa class I heat shock protein-like [Solanum tuberosum]
PGSC0003DMG400012620	lightcyan	gi|565343027|ref|XP_006338641.1|	0	740/740(100.00)	1536	PREDICTED: pentatricopeptide repeat-containing protein At3g46610-like [Solanum tuberosum]
PGSC0003DMG400012626	greenyellow	gi|565343041|ref|XP_006338648.1|	1.7383e-110	192/192(100.00)	402	PREDICTED: uncharacterized protein LOC102590240 [Solanum tuberosum]
PGSC0003DMG400012630	darkgreen	gi|565342937|ref|XP_006338597.1|	0	514/528(97.35)	1058	PREDICTED: denticleless protein homolog A [Solanum tuberosum]
PGSC0003DMG400012640	turquoise	gi|971535149|ref|XP_006338637.2|	0	403/403(100.00)	838	PREDICTED: probable pectate lyase P18 [Solanum tuberosum]	GO:0005576,GO:0016020,GO:0046872,GO:0030570,GO:0045490
PGSC0003DMG400012641	blue	gi|565343023|ref|XP_006338639.1|	8.56448e-86	156/157(99.36)	319	PREDICTED: BAG family molecular chaperone regulator 2-like [Solanum tuberosum]
PGSC0003DMG400012646	yellow	gi|565343043|ref|XP_006338649.1|	0	513/513(100.00)	1040	PREDICTED: histone H3.v1-like isoform X1 [Solanum tuberosum]
PGSC0003DMG400012648	green	gi|565343049|ref|XP_006338652.1|	1.72405e-147	252/252(100.00)	525	PREDICTED: myb-related protein 315-like [Solanum tuberosum]
PGSC0003DMG400012653	green	gi|565394950|ref|XP_006363116.1|	6.30315e-159	273/273(100.00)	564	PREDICTED: LOB domain-containing protein 41 [Solanum tuberosum]
PGSC0003DMG400012655	green	gi|565394962|ref|XP_006363122.1|	3.24745e-119	208/208(100.00)	431	PREDICTED: IST1 homolog [Solanum tuberosum]
PGSC0003DMG400012662	turquoise
PGSC0003DMG400012664	black	gi|565394930|ref|XP_006363107.1|	0	500/500(100.00)	1004	PREDICTED: protein DETOXIFICATION 40-like [Solanum tuberosum]
PGSC0003DMG400012666	purple	gi|565394938|ref|XP_006363111.1|	5.82962e-100	175/175(100.00)	367	PREDICTED: ribulose bisphosphate carboxylase small chain 2C, chloroplastic [Solanum tuberosum]	GO:0019253,GO:0016984,GO:0004497,GO:0009853,GO:0005515,GO:0009507,GO:0055114
PGSC0003DMG400012677	lightcyan	gi|565394976|ref|XP_006363129.1|	0	419/419(100.00)	862	PREDICTED: RHOMBOID-like protein 9, chloroplastic [Solanum tuberosum]
PGSC0003DMG400012678	green	gi|565395033|ref|XP_006363153.1|	0	469/469(100.00)	947	PREDICTED: uncharacterized protein LOC102587994 isoform X1 [Solanum tuberosum]
PGSC0003DMG400012701	lightgreen	gi|565383414|ref|XP_006358012.1|	1.71945e-60	114/114(100.00)	235	PREDICTED: uncharacterized protein LOC102595586 isoform X1 [Solanum tuberosum]
PGSC0003DMG400012702	turquoise	gi|565383424|ref|XP_006358017.1|	0	344/344(100.00)	700	PREDICTED: glucan endo-1,3-beta-glucosidase, acidic isoform PR-Q&apos; isoform X1 [Solanum tuberosum]	GO:0005975,GO:0006952,GO:0048046,GO:0042973
PGSC0003DMG400012704	lightgreen	gi|971569677|ref|XP_015169212.1|	0	449/449(100.00)	932	PREDICTED: putative UPF0481 protein At3g02645 [Solanum tuberosum]
PGSC0003DMG400012707	greenyellow	gi|565383387|ref|XP_006357999.1|	0	470/470(100.00)	976	PREDICTED: zeatin O-xylosyltransferase-like [Solanum tuberosum]
PGSC0003DMG400012712	darkorange2	gi|565383400|ref|XP_006358005.1|	0	464/464(100.00)	959	PREDICTED: probable glycerol-3-phosphate dehydrogenase [NAD(+)] 1, cytosolic [Solanum tuberosum]
PGSC0003DMG400012714	lightcyan	gi|565383406|ref|XP_006358008.1|	0	312/312(100.00)	652	PREDICTED: ribosome biogenesis protein BRX1 homolog [Solanum tuberosum]
PGSC0003DMG400012720	blue	gi|565383426|ref|XP_006358018.1|	0	405/405(100.00)	830	PREDICTED: protein IQ-DOMAIN 14 [Solanum tuberosum]
PGSC0003DMG400012722	lightcyan	gi|568214653|ref|NP_001274821.1|	0	423/425(99.53)	857	UDP-N-acetylglucosamine--dolichyl-phosphate N-acetylglucosaminephosphotransferase-like [Solanum tuberosum]	GO:0003975,GO:0016021,GO:0008963
PGSC0003DMG400012725	yellow	gi|971569620|ref|XP_015169192.1|	0	333/333(100.00)	692	PREDICTED: uncharacterized protein LOC102578143 [Solanum tuberosum]
PGSC0003DMG400012759	yellow	gi|565344685|ref|XP_006339436.1|	0	755/755(100.00)	1554	PREDICTED: 65-kDa microtubule-associated protein 3 [Solanum tuberosum]
[truncated: 4,859 more rows]

## Sheet: Module_summary
Module	LincRNA	Gene	CircRNA	sum
black	20	390	12	422
royalblue	4	52	49	105
greenyellow	3	142	35	180
grey60	10	370	48	428
purple	51	95	76	222
blue	5	536	41	582
lightcyan	8	384	0	392
skyblue	0	19	51	70
green	54	1045	12	1111
yellowgreen	12	235	29	276
darkorange	2	29	44	75
cyan	4	101	40	145
lightgreen	1	75	41	117
turquoise	21	655	42	718
darkorange2	0	12	26	38
ivory	1	13	27	41
skyblue3	0	16	34	50
paleturquoise	4	90	31	125
darkturquoise	1	81	0	82
plum1	0	16	33	49
lightyellow	4	63	45	112
darkolivegreen	1	34	23	58
saddlebrown	0	69	1	70
brown	85	343	16	444
darkgreen	4	253	1	258
yellow	23	436	28	487
