# Supplementary material for: Transcriptome-Wide Identification and Characterization of Potato Circular RNAs in Response to Pectobacterium carotovorum Subspecies brasiliense Infection
Source: Int J Mol Sci. 2017 Dec 27;19(1):71. doi: 10.3390/ijms19010071 (PMC5796021; doi:10.3390/ijms19010071)
Supplement: Supplementary file 1 [file ijms-19-00071-s001.zip › Table S14 Divergent primers used for circRNA validation.xlsx]

## Sheet: Sheet1
Code	circRNA ID	Forward primer sequence	Reverse primer sequence	Product (bp)	Validated
a	chr02:31281485-31249653	GCTTGGTGAAGGTGGATTTGGA	CCGTTCAACACAGCATCCGTAG	184	Yes
b	chr04:5084821-5146050	ACCCTCAGTTTGCCAACCCTAT	CGTCCTCTTCTGCTGCTTCCT	260	Yes
c	chr04:5084836-5146050	ACCCTCAGTTTGCCAACCCTAT	CGTCCTCTTCTGCTGCTTCCT	245	Yes
d	chr01:58444823-58555059	GAGCATCTGCATTTTCTTCGTAC	CATGTTCATCATTGGCACTCTTAT	173	Yes
e	chr01:79949288-79954313	TTCTGGGTTTGGTTTATTCGC	GAACTACCTCATTGGCAATTAGCAT	283	Yes
f	chr04:63767513-63658440	GCAACCTCTTCTGGGACATTC	AGGAAGGCTCGTGAAAGATGG	135	Yes
g	chr12:57804736-57798617	TCAGCGTATCCTTCAGAGTGGTG	AGAGCCTCTGGTGGCATAGTG	231	Yes
h	chr06:46921692-46889410	ATCTTCTCCGAGGACTATGCTTC	AGCCATGAAATCTTCCCTGTG	192	Yes
i	chr04:5137566-5146644	CATGGTATGCAATCCCAAGTTAAC	CGTCAACGCTCATCAAGTTTAGT	272	No
j	chr11:9741794-9720571	CCGCATTTGGTGAGGACA	GGAGCAACCCTTTATCCACAG	173	Yes
k	chr11:40159197-40151022	TTTCGTGCAGCGTCTCATCA	ATCATTCTTCACCTGATCTAGGGC	290	Yes
l	chr06:48298033-48291303	TGTGGGAAGAACGAACGCA	CTTTATGCTGGTCGAATAAGGTC	155	Yes
m	chr09:15907865-15890843	GTATTCGACTTTGGTTTCCTTACTC	AGTGGTGCATTGCCATCTTC	202	Yes
n	chr05:5219204-5068751	ATGCAAAGATTGGCAAGGC	GGTAGCAACAGCAGCCTGAAC	280	Yes
