# Supplementary material for: Transcriptome-Wide Identification and Characterization of Potato Circular RNAs in Response to Pectobacterium carotovorum Subspecies brasiliense Infection
Source: Int J Mol Sci. 2017 Dec 27;19(1):71. doi: 10.3390/ijms19010071 (PMC5796021; doi:10.3390/ijms19010071)
Supplement: Supplementary file 1 [file ijms-19-00071-s001.zip › Table S13 GO enrichment results of module 22.xlsx]

## Sheet: Module 22
Type	GO	Term	Annotated	Significant	Expected	ClassicFisher	GeneID
BP	GO:0046271	phenylpropanoid catabolic process	6	4	0.05	8.9e-08	PGSC0003DMG400011019;PGSC0003DMG400019185;PGSC0003DMG400020345;PGSC0003DMG401008903
	GO:0046274	lignin catabolic process	6	4	0.05	8.9e-08	PGSC0003DMG400011019;PGSC0003DMG400019185;PGSC0003DMG400020345;PGSC0003DMG401008903
	GO:0009808	lignin metabolic process	16	5	0.15	2e-07	PGSC0003DMG400011019;PGSC0003DMG400019185;PGSC0003DMG400020345;PGSC0003DMG400025882;PGSC0003DMG401008903
	GO:0009698	phenylpropanoid metabolic process	31	6	0.28	2.5e-07	PGSC0003DMG400003537;PGSC0003DMG400011019;PGSC0003DMG400019185;PGSC0003DMG400020345;PGSC0003DMG400025882;PGSC0003DMG401008903
	GO:0042546	cell wall biogenesis	22	4	0.2	3.9e-05	PGSC0003DMG400003537;PGSC0003DMG400007360;PGSC0003DMG400016880;PGSC0003DMG400024530
	GO:0019748	secondary metabolic process	74	6	0.67	4.7e-05	PGSC0003DMG400003537;PGSC0003DMG400011019;PGSC0003DMG400019185;PGSC0003DMG400020345;PGSC0003DMG400025882;PGSC0003DMG401008903
	GO:0071554	cell wall organization or biogenesis	113	7	1.03	5.9e-05	PGSC0003DMG400003537;PGSC0003DMG400007360;PGSC0003DMG400012113;PGSC0003DMG400016880;PGSC0003DMG400024530;PGSC0003DMG400029942;PGSC0003DMG400031183
	GO:0009832	plant-type cell wall biogenesis	15	3	0.14	0.0003	PGSC0003DMG400003537;PGSC0003DMG400007360;PGSC0003DMG400024530
	GO:0019439	aromatic compound catabolic process	45	4	0.41	0.00068	PGSC0003DMG400011019;PGSC0003DMG400019185;PGSC0003DMG400020345;PGSC0003DMG401008903
	GO:1901361	organic cyclic compound catabolic proces...	46	4	0.42	0.00074	PGSC0003DMG400011019;PGSC0003DMG400019185;PGSC0003DMG400020345;PGSC0003DMG401008903
	GO:0010410	hemicellulose metabolic process	9	2	0.08	0.0028	PGSC0003DMG400016880;PGSC0003DMG400031183
	GO:0045491	xylan metabolic process	9	2	0.08	0.0028	PGSC0003DMG400016880;PGSC0003DMG400031183
	GO:0005975	carbohydrate metabolic process	417	10	3.8	0.00348	PGSC0003DMG400000408;PGSC0003DMG400003537;PGSC0003DMG400005216;PGSC0003DMG400005806;PGSC0003DMG400010843;PGSC0003DMG400016880;PGSC0003DMG400019091;PGSC0003DMG400029942;PGSC0003DMG400031183;PGSC0003DMG401028252
	GO:0010383	cell wall polysaccharide metabolic proce...	12	2	0.11	0.00505	PGSC0003DMG400016880;PGSC0003DMG400031183
	GO:0071555	cell wall organization	80	4	0.73	0.00572	PGSC0003DMG400003537;PGSC0003DMG400016880;PGSC0003DMG400024530;PGSC0003DMG400029942
	GO:0016051	carbohydrate biosynthetic process	129	5	1.18	0.00591	PGSC0003DMG400005216;PGSC0003DMG400005806;PGSC0003DMG400010843;PGSC0003DMG400016880;PGSC0003DMG400029942
	GO:0045229	external encapsulating structure organiz...	82	4	0.75	0.00625	PGSC0003DMG400003537;PGSC0003DMG400016880;PGSC0003DMG400024530;PGSC0003DMG400029942
	GO:0005976	polysaccharide metabolic process	143	5	1.3	0.00908	PGSC0003DMG400000408;PGSC0003DMG400010843;PGSC0003DMG400016880;PGSC0003DMG400029942;PGSC0003DMG400031183
	GO:0006598	polyamine catabolic process	1	1	0.01	0.00911	PGSC0003DMG400003537
	GO:0010417	glucuronoxylan biosynthetic process	1	1	0.01	0.00911	PGSC0003DMG400016880
	GO:0043266	regulation of potassium ion transport	1	1	0.01	0.00911	PGSC0003DMG400029942
	GO:2000021	regulation of ion homeostasis	1	1	0.01	0.00911	PGSC0003DMG400029942
	GO:0071669	plant-type cell wall organization or bio...	51	3	0.46	0.01083	PGSC0003DMG400003537;PGSC0003DMG400007360;PGSC0003DMG400024530
MF	GO:0052716	hydroquinone:oxygen oxidoreductase activ...	6	4	0.05	4.4e-08	PGSC0003DMG400011019;PGSC0003DMG400019185;PGSC0003DMG400020345;PGSC0003DMG401008903
	GO:0016682	oxidoreductase activity, acting on diphe...	21	4	0.16	1.6e-05	PGSC0003DMG400011019;PGSC0003DMG400019185;PGSC0003DMG400020345;PGSC0003DMG401008903
	GO:0016679	oxidoreductase activity, acting on diphe...	26	4	0.2	3.9e-05	PGSC0003DMG400011019;PGSC0003DMG400019185;PGSC0003DMG400020345;PGSC0003DMG401008903
	GO:0005507	copper ion binding	59	5	0.45	7.6e-05	PGSC0003DMG400011019;PGSC0003DMG400019185;PGSC0003DMG400020258;PGSC0003DMG400020345;PGSC0003DMG401008903
	GO:0016757	transferase activity, transferring glyco...	209	7	1.61	0.00091	PGSC0003DMG400000408;PGSC0003DMG400005216;PGSC0003DMG400009088;PGSC0003DMG400010843;PGSC0003DMG400016050;PGSC0003DMG400016122;PGSC0003DMG400016880
	GO:0016758	transferase activity, transferring hexos...	171	6	1.31	0.00174	PGSC0003DMG400000408;PGSC0003DMG400005216;PGSC0003DMG400009088;PGSC0003DMG400010843;PGSC0003DMG400016050;PGSC0003DMG400016122
	GO:0004013	adenosylhomocysteinase activity	1	1	0.01	0.00768	PGSC0003DMG400004572
	GO:0016802	trialkylsulfonium hydrolase activity	1	1	0.01	0.00768	PGSC0003DMG400004572
	GO:0004615	phosphomannomutase activity	2	1	0.02	0.0153	PGSC0003DMG400005806
	GO:0016801	hydrolase activity, acting on ether bond...	2	1	0.02	0.0153	PGSC0003DMG400004572
	GO:0005451	monovalent cation:proton antiporter acti...	3	1	0.02	0.02287	PGSC0003DMG401021988
	GO:0009672	auxin:proton symporter activity	3	1	0.02	0.02287	PGSC0003DMG400030755
	GO:0015385	sodium:proton antiporter activity	3	1	0.02	0.02287	PGSC0003DMG401021988
	GO:0035250	UDP-galactosyltransferase activity	3	1	0.02	0.02287	PGSC0003DMG400005216
	GO:0042409	caffeoyl-CoA O-methyltransferase activit...	3	1	0.02	0.02287	PGSC0003DMG400025882
	GO:0047216	inositol 3-alpha-galactosyltransferase a...	3	1	0.02	0.02287	PGSC0003DMG400005216
	GO:0008194	UDP-glycosyltransferase activity	34	2	0.26	0.02764	PGSC0003DMG400005216;PGSC0003DMG400010843
	GO:0015081	sodium ion transmembrane transporter act...	4	1	0.03	0.03038	PGSC0003DMG401021988
	GO:0015491	cation:cation antiporter activity	4	1	0.03	0.03038	PGSC0003DMG401021988
	GO:0015298	solute:cation antiporter activity	5	1	0.04	0.03783	PGSC0003DMG401021988
	GO:0015299	solute:proton antiporter activity	5	1	0.04	0.03783	PGSC0003DMG401021988
	GO:0004575	sucrose alpha-glucosidase activity	6	1	0.05	0.04523	PGSC0003DMG401028252
CC	GO:0005576	extracellular region	195	10	1.77	2.8e-06	PGSC0003DMG400000408;PGSC0003DMG400011019;PGSC0003DMG400014441;PGSC0003DMG400019185;PGSC0003DMG400020345;PGSC0003DMG400022182;PGSC0003DMG400022636;PGSC0003DMG400023922;PGSC0003DMG400030978;PGSC0003DMG401008903
	GO:0048046	apoplast	66	6	0.6	1.8e-05	PGSC0003DMG400000408;PGSC0003DMG400011019;PGSC0003DMG400019185;PGSC0003DMG400020345;PGSC0003DMG400030978;PGSC0003DMG401008903
	GO:0009705	plant-type vacuole membrane	2	1	0.02	0.018	PGSC0003DMG400029942
	GO:0000325	plant-type vacuole	3	1	0.03	0.027	PGSC0003DMG400029942
	GO:0005618	cell wall	89	3	0.81	0.045	PGSC0003DMG400000408;PGSC0003DMG400014441;PGSC0003DMG400030978
	GO:0030312	external encapsulating structure	89	3	0.81	0.045	PGSC0003DMG400000408;PGSC0003DMG400014441;PGSC0003DMG400030978
	GO:0031225	anchored component of membrane	10	1	0.09	0.087	PGSC0003DMG400024530
	GO:0031224	intrinsic component of membrane	479	7	4.35	0.127	PGSC0003DMG400000045;PGSC0003DMG400006183;PGSC0003DMG400009088;PGSC0003DMG400010843;PGSC0003DMG400024530;PGSC0003DMG400030755;PGSC0003DMG401021988
	GO:0071944	cell periphery	244	4	2.22	0.175	PGSC0003DMG400000408;PGSC0003DMG400014441;PGSC0003DMG400030755;PGSC0003DMG400030978
	GO:0005874	microtubule	22	1	0.2	0.183	PGSC0003DMG400005671
