# Supplementary material for: Transcriptome-Wide Identification and Characterization of Potato Circular RNAs in Response to Pectobacterium carotovorum Subspecies brasiliense Infection
Source: Int J Mol Sci. 2017 Dec 27;19(1):71. doi: 10.3390/ijms19010071 (PMC5796021; doi:10.3390/ijms19010071)
Supplement: Supplementary file 1 [file ijms-19-00071-s001.zip › Table S11 GO enrichment results of genes clustered in type1 modules.xlsx]

## Sheet: Module 1, Module 2, and Module3
Type	GO.ID	Term	Annotated	Significant	Expected	classicFisher	GeneID
BP	GO:0009813	flavonoid biosynthetic process	21	8	0.52	1.7e-08	PGSC0003DMG400003563;PGSC0003DMG400003605;PGSC0003DMG400011655;PGSC0003DMG400014093;PGSC0003DMG400019110;PGSC0003DMG400022746;PGSC0003DMG400024344;PGSC0003DMG400029620
	GO:0046148	pigment biosynthetic process	78	13	1.93	3.9e-08	PGSC0003DMG400001233;PGSC0003DMG400003563;PGSC0003DMG400003605;PGSC0003DMG400010688;PGSC0003DMG400012888;PGSC0003DMG400014093;PGSC0003DMG400018925;PGSC0003DMG400020363;PGSC0003DMG400022746;PGSC0003DMG400024344;PGSC0003DMG400030834;PGSC0003DMG402021921;PGSC0003DMG402028574
	GO:0009812	flavonoid metabolic process	24	8	0.6	5.9e-08	PGSC0003DMG400003563;PGSC0003DMG400003605;PGSC0003DMG400011655;PGSC0003DMG400014093;PGSC0003DMG400019110;PGSC0003DMG400022746;PGSC0003DMG400024344;PGSC0003DMG400029620
	GO:0009718	anthocyanin-containing compound biosynth...	4	4	0.1	3.6e-07	PGSC0003DMG400003563;PGSC0003DMG400003605;PGSC0003DMG400022746;PGSC0003DMG400024344
	GO:0042440	pigment metabolic process	96	13	2.38	4.9e-07	PGSC0003DMG400001233;PGSC0003DMG400003563;PGSC0003DMG400003605;PGSC0003DMG400010688;PGSC0003DMG400012888;PGSC0003DMG400014093;PGSC0003DMG400018925;PGSC0003DMG400020363;PGSC0003DMG400022746;PGSC0003DMG400024344;PGSC0003DMG400030834;PGSC0003DMG402021921;PGSC0003DMG402028574
	GO:0006098	pentose-phosphate shunt	35	8	0.87	1.5e-06	PGSC0003DMG400000569;PGSC0003DMG400001233;PGSC0003DMG400010688;PGSC0003DMG400012888;PGSC0003DMG400014394;PGSC0003DMG400020363;PGSC0003DMG400027125;PGSC0003DMG400030834
	GO:0006739	NADP metabolic process	35	8	0.87	1.5e-06	PGSC0003DMG400000569;PGSC0003DMG400001233;PGSC0003DMG400010688;PGSC0003DMG400012888;PGSC0003DMG400014394;PGSC0003DMG400020363;PGSC0003DMG400027125;PGSC0003DMG400030834
	GO:0051156	glucose 6-phosphate metabolic process	37	8	0.92	2.4e-06	PGSC0003DMG400000569;PGSC0003DMG400001233;PGSC0003DMG400010688;PGSC0003DMG400012888;PGSC0003DMG400014394;PGSC0003DMG400020363;PGSC0003DMG400027125;PGSC0003DMG400030834
	GO:0015979	photosynthesis	131	14	3.25	3.2e-06	PGSC0003DMG400000569;PGSC0003DMG400001233;PGSC0003DMG400011846;PGSC0003DMG400012666;PGSC0003DMG400012888;PGSC0003DMG400018434;PGSC0003DMG400019584;PGSC0003DMG400020363;PGSC0003DMG400024182;PGSC0003DMG400027125;PGSC0003DMG400030612;PGSC0003DMG400030834;PGSC0003DMG401022475;PGSC0003DMG402028574
	GO:0006364	rRNA processing	52	9	1.29	3.9e-06	PGSC0003DMG400000569;PGSC0003DMG400001233;PGSC0003DMG400010688;PGSC0003DMG400012888;PGSC0003DMG400020363;PGSC0003DMG400027125;PGSC0003DMG400030834;PGSC0003DMG401022475;PGSC0003DMG402028574
	GO:0016072	rRNA metabolic process	52	9	1.29	3.9e-06	PGSC0003DMG400000569;PGSC0003DMG400001233;PGSC0003DMG400010688;PGSC0003DMG400012888;PGSC0003DMG400020363;PGSC0003DMG400027125;PGSC0003DMG400030834;PGSC0003DMG401022475;PGSC0003DMG402028574
	GO:0010114	response to red light	20	6	0.5	6e-06	PGSC0003DMG400000569;PGSC0003DMG400012888;PGSC0003DMG400020363;PGSC0003DMG400030834;PGSC0003DMG401022475;PGSC0003DMG402028574
	GO:0010218	response to far red light	21	6	0.52	8.2e-06	PGSC0003DMG400000569;PGSC0003DMG400012888;PGSC0003DMG400020363;PGSC0003DMG400030834;PGSC0003DMG401022475;PGSC0003DMG402028574
	GO:0009657	plastid organization	57	9	1.41	8.6e-06	PGSC0003DMG400000569;PGSC0003DMG400001233;PGSC0003DMG400003138;PGSC0003DMG400012888;PGSC0003DMG400014394;PGSC0003DMG400020363;PGSC0003DMG400027125;PGSC0003DMG401022475;PGSC0003DMG402028574
	GO:0046283	anthocyanin-containing compound metaboli...	7	4	0.17	1.2e-05	PGSC0003DMG400003563;PGSC0003DMG400003605;PGSC0003DMG400022746;PGSC0003DMG400024344
	GO:0010207	photosystem II assembly	23	6	0.57	1.5e-05	PGSC0003DMG400000569;PGSC0003DMG400012888;PGSC0003DMG400020363;PGSC0003DMG400027125;PGSC0003DMG401022475;PGSC0003DMG402028574
	GO:0034470	ncRNA processing	62	9	1.54	1.7e-05	PGSC0003DMG400000569;PGSC0003DMG400001233;PGSC0003DMG400010688;PGSC0003DMG400012888;PGSC0003DMG400020363;PGSC0003DMG400027125;PGSC0003DMG400030834;PGSC0003DMG401022475;PGSC0003DMG402028574
	GO:0009773	photosynthetic electron transport in pho...	8	4	0.2	2.3e-05	PGSC0003DMG400001233;PGSC0003DMG400020363;PGSC0003DMG400027125;PGSC0003DMG402028574
	GO:0006779	porphyrin-containing compound biosynthet...	37	7	0.92	2.7e-05	PGSC0003DMG400001233;PGSC0003DMG400010688;PGSC0003DMG400012888;PGSC0003DMG400020363;PGSC0003DMG400030834;PGSC0003DMG402021921;PGSC0003DMG402028574
	GO:0019682	glyceraldehyde-3-phosphate metabolic pro...	66	9	1.64	2.9e-05	PGSC0003DMG400000569;PGSC0003DMG400001233;PGSC0003DMG400010688;PGSC0003DMG400012888;PGSC0003DMG400014394;PGSC0003DMG400020363;PGSC0003DMG400027125;PGSC0003DMG400030834;PGSC0003DMG402028574
	GO:0019684	photosynthesis, light reaction	84	10	2.08	3.5e-05	PGSC0003DMG400000569;PGSC0003DMG400001233;PGSC0003DMG400011846;PGSC0003DMG400012888;PGSC0003DMG400020363;PGSC0003DMG400027125;PGSC0003DMG400030612;PGSC0003DMG400030834;PGSC0003DMG401022475;PGSC0003DMG402028574
	GO:0009637	response to blue light	27	6	0.67	4e-05	PGSC0003DMG400000569;PGSC0003DMG400012888;PGSC0003DMG400020363;PGSC0003DMG400030834;PGSC0003DMG401022475;PGSC0003DMG402028574
	GO:0042254	ribosome biogenesis	70	9	1.74	4.7e-05	PGSC0003DMG400000569;PGSC0003DMG400001233;PGSC0003DMG400010688;PGSC0003DMG400012888;PGSC0003DMG400020363;PGSC0003DMG400027125;PGSC0003DMG400030834;PGSC0003DMG401022475;PGSC0003DMG402028574
	GO:0033014	tetrapyrrole biosynthetic process	41	7	1.02	5.4e-05	PGSC0003DMG400001233;PGSC0003DMG400010688;PGSC0003DMG400012888;PGSC0003DMG400020363;PGSC0003DMG400030834;PGSC0003DMG402021921;PGSC0003DMG402028574
	GO:0034660	ncRNA metabolic process	72	9	1.79	6e-05	PGSC0003DMG400000569;PGSC0003DMG400001233;PGSC0003DMG400010688;PGSC0003DMG400012888;PGSC0003DMG400020363;PGSC0003DMG400027125;PGSC0003DMG400030834;PGSC0003DMG401022475;PGSC0003DMG402028574
	GO:0015995	chlorophyll biosynthetic process	29	6	0.72	6.1e-05	PGSC0003DMG400001233;PGSC0003DMG400010688;PGSC0003DMG400012888;PGSC0003DMG400020363;PGSC0003DMG400030834;PGSC0003DMG402028574
	GO:0006081	cellular aldehyde metabolic process	73	9	1.81	6.7e-05	PGSC0003DMG400000569;PGSC0003DMG400001233;PGSC0003DMG400010688;PGSC0003DMG400012888;PGSC0003DMG400014394;PGSC0003DMG400020363;PGSC0003DMG400027125;PGSC0003DMG400030834;PGSC0003DMG402028574
	GO:0016070	RNA metabolic process	600	30	14.88	9.3e-05	PGSC0003DMG400000211;PGSC0003DMG400000569;PGSC0003DMG400000811;PGSC0003DMG400001233;PGSC0003DMG400001377;PGSC0003DMG400007387;PGSC0003DMG400007458;PGSC0003DMG400010688;PGSC0003DMG400010753;PGSC0003DMG400012329;PGSC0003DMG400012888;PGSC0003DMG400013765;PGSC0003DMG400014309;PGSC0003DMG400014310;PGSC0003DMG400014311;PGSC0003DMG400014417;PGSC0003DMG400016003;PGSC0003DMG400020363;PGSC0003DMG400020951;…
	GO:0022613	ribonucleoprotein complex biogenesis	79	9	1.96	0.00012	PGSC0003DMG400000569;PGSC0003DMG400001233;PGSC0003DMG400010688;PGSC0003DMG400012888;PGSC0003DMG400020363;PGSC0003DMG400027125;PGSC0003DMG400030834;PGSC0003DMG401022475;PGSC0003DMG402028574
	GO:0019253	reductive pentose-phosphate cycle	12	4	0.3	0.00015	PGSC0003DMG400012666;PGSC0003DMG400019584;PGSC0003DMG400024182;PGSC0003DMG400027125
	GO:0019685	photosynthesis, dark reaction	12	4	0.3	0.00015	PGSC0003DMG400012666;PGSC0003DMG400019584;PGSC0003DMG400024182;PGSC0003DMG400027125
	GO:0009607	response to biotic stimulus	122	11	3.02	0.00019	PGSC0003DMG400012329;PGSC0003DMG400015869;PGSC0003DMG400019068;PGSC0003DMG400020363;PGSC0003DMG400022775;PGSC0003DMG400026652;PGSC0003DMG400027125;PGSC0003DMG400028462;PGSC0003DMG400030612;PGSC0003DMG400033354;PGSC0003DMG401023233
	GO:0009416	response to light stimulus	104	10	2.58	0.00022	PGSC0003DMG400000569;PGSC0003DMG400001060;PGSC0003DMG400003563;PGSC0003DMG400003605;PGSC0003DMG400010688;PGSC0003DMG400012888;PGSC0003DMG400020363;PGSC0003DMG400030834;PGSC0003DMG401022475;PGSC0003DMG402028574
MF	GO:0001071	nucleic acid binding transcription facto...	227	16	5.49	9.9e-05	PGSC0003DMG400000211;PGSC0003DMG400000811;PGSC0003DMG400001377;PGSC0003DMG400007387;PGSC0003DMG400007458;PGSC0003DMG400010753;PGSC0003DMG400012329;PGSC0003DMG400014309;PGSC0003DMG400014310;PGSC0003DMG400014311;PGSC0003DMG400014417;PGSC0003DMG400016003;PGSC0003DMG400026461;PGSC0003DMG400026821;PGSC0003DMG400029207;PGSC0003DMG400034322
	GO:0003700	transcription factor activity, sequence-...	227	16	5.49	9.9e-05	PGSC0003DMG400000211;PGSC0003DMG400000811;PGSC0003DMG400001377;PGSC0003DMG400007387;PGSC0003DMG400007458;PGSC0003DMG400010753;PGSC0003DMG400012329;PGSC0003DMG400014309;PGSC0003DMG400014310;PGSC0003DMG400014311;PGSC0003DMG400014417;PGSC0003DMG400016003;PGSC0003DMG400026461;PGSC0003DMG400026821;PGSC0003DMG400029207;PGSC0003DMG400034322
	GO:0016984	ribulose-bisphosphate carboxylase activi...	5	3	0.12	0.00013	PGSC0003DMG400012666;PGSC0003DMG400019584;PGSC0003DMG400024182
	GO:0045486	naringenin 3-dioxygenase activity	2	2	0.05	0.00058	PGSC0003DMG400003563;PGSC0003DMG400014093
	GO:0001871	pattern binding	9	3	0.22	0.00104	PGSC0003DMG400009113;PGSC0003DMG400009115;PGSC0003DMG400009116
	GO:0030247	polysaccharide binding	9	3	0.22	0.00104	PGSC0003DMG400009113;PGSC0003DMG400009115;PGSC0003DMG400009116
	GO:0042132	fructose 1,6-bisphosphate 1-phosphatase ...	4	2	0.1	0.00338	PGSC0003DMG400020363;PGSC0003DMG400027125
	GO:0008187	poly-pyrimidine tract binding	5	2	0.12	0.00554	PGSC0003DMG400012888;PGSC0003DMG400030612
	GO:0008266	poly(U) RNA binding	5	2	0.12	0.00554	PGSC0003DMG400012888;PGSC0003DMG400030612
	GO:0016705	oxidoreductase activity, acting on paire...	197	11	4.77	0.00776	PGSC0003DMG400000425;PGSC0003DMG400001060;PGSC0003DMG400003563;PGSC0003DMG400008267;PGSC0003DMG400014093;PGSC0003DMG400016177;PGSC0003DMG400018744;PGSC0003DMG400021476;PGSC0003DMG400022746;PGSC0003DMG400027206;PGSC0003DMG401018475
	GO:0019203	carbohydrate phosphatase activity	6	2	0.15	0.00817	PGSC0003DMG400020363;PGSC0003DMG400027125
	GO:0050308	sugar-phosphatase activity	6	2	0.15	0.00817	PGSC0003DMG400020363;PGSC0003DMG400027125
	GO:0030246	carbohydrate binding	56	5	1.35	0.01091	PGSC0003DMG400002590;PGSC0003DMG400009113;PGSC0003DMG400009115;PGSC0003DMG400009116;PGSC0003DMG400014093
	GO:0004497	monooxygenase activity	127	8	3.07	0.01137	PGSC0003DMG400000425;PGSC0003DMG400001060;PGSC0003DMG400008267;PGSC0003DMG400012666;PGSC0003DMG400018744;PGSC0003DMG400019584;PGSC0003DMG400024182;PGSC0003DMG401018475
	GO:0016706	oxidoreductase activity, acting on paire...	58	5	1.4	0.0126	PGSC0003DMG400003563;PGSC0003DMG400014093;PGSC0003DMG400021476;PGSC0003DMG400022746;PGSC0003DMG400027206
	GO:0016210	naringenin-chalcone synthase activity	8	2	0.19	0.01478	PGSC0003DMG400019110;PGSC0003DMG400029620
	GO:0003677	DNA binding	473	19	11.44	0.01824	PGSC0003DMG400000211;PGSC0003DMG400000811;PGSC0003DMG400001377;PGSC0003DMG400003948;PGSC0003DMG400007387;PGSC0003DMG400007458;PGSC0003DMG400010753;PGSC0003DMG400012329;PGSC0003DMG400013965;PGSC0003DMG400014309;PGSC0003DMG400014310;PGSC0003DMG400014311;PGSC0003DMG400014417;PGSC0003DMG400016003;PGSC0003DMG400016793;PGSC0003DMG400019217;PGSC0003DMG400026461;PGSC0003DMG400026821;PGSC0003DMG400029207
	GO:0003727	single-stranded RNA binding	9	2	0.22	0.0187	PGSC0003DMG400012888;PGSC0003DMG400030612
	GO:0004842	ubiquitin-protein transferase activity	24	3	0.58	0.01931	PGSC0003DMG400000791;PGSC0003DMG400022775;PGSC0003DMG400028462
	GO:0016830	carbon-carbon lyase activity	67	5	1.62	0.02238	PGSC0003DMG400008545;PGSC0003DMG400012012;PGSC0003DMG400012666;PGSC0003DMG400019584;PGSC0003DMG400024182
	GO:0004372	glycine hydroxymethyltransferase activit...	1	1	0.02	0.02419	PGSC0003DMG400030612
	GO:0004749	ribose phosphate diphosphokinase activit...	1	1	0.02	0.02419	PGSC0003DMG402021921
	GO:0035064	methylated histone binding	1	1	0.02	0.02419	PGSC0003DMG400020951
	GO:0045430	chalcone isomerase activity	1	1	0.02	0.02419	PGSC0003DMG400011655
	GO:0050278	sedoheptulose-bisphosphatase activity	1	1	0.02	0.02419	PGSC0003DMG400027125
	GO:0050589	leucocyanidin oxygenase activity	1	1	0.02	0.02419	PGSC0003DMG400022746
	GO:0051213	dioxygenase activity	93	6	2.25	0.02447	PGSC0003DMG400003563;PGSC0003DMG400014093;PGSC0003DMG400021476;PGSC0003DMG400022746;PGSC0003DMG400022894;PGSC0003DMG400027206
	GO:0019787	ubiquitin-like protein transferase activ...	27	3	0.65	0.02649	PGSC0003DMG400000791;PGSC0003DMG400022775;PGSC0003DMG400028462
	GO:0003950	NAD+ ADP-ribosyltransferase activity	2	1	0.05	0.04781	PGSC0003DMG400009859
CC	GO:0009579	thylakoid	168	13	4.31	0.00024	PGSC0003DMG400000569;PGSC0003DMG400001233;PGSC0003DMG400010688;PGSC0003DMG400011846;PGSC0003DMG400012888;PGSC0003DMG400018434;PGSC0003DMG400018925;PGSC0003DMG400022894;PGSC0003DMG400025345;PGSC0003DMG400027125;PGSC0003DMG400030612;PGSC0003DMG400030834;PGSC0003DMG402028574
	GO:0009536	plastid	495	25	12.71	0.00027	PGSC0003DMG400000569;PGSC0003DMG400000894;PGSC0003DMG400001233;PGSC0003DMG400003138;PGSC0003DMG400010688;PGSC0003DMG400011846;PGSC0003DMG400012666;PGSC0003DMG400012888;PGSC0003DMG400014394;PGSC0003DMG400016177;PGSC0003DMG400018925;PGSC0003DMG400019584;PGSC0003DMG400020363;PGSC0003DMG400021562;PGSC0003DMG400022894;PGSC0003DMG400024182;PGSC0003DMG400025345;PGSC0003DMG400026833;PGSC0003DMG400027125;…
	GO:0009543	chloroplast thylakoid lumen	14	4	0.36	0.00033	PGSC0003DMG400010688;PGSC0003DMG400018925;PGSC0003DMG400030834;PGSC0003DMG402028574
	GO:0031978	plastid thylakoid lumen	14	4	0.36	0.00033	PGSC0003DMG400010688;PGSC0003DMG400018925;PGSC0003DMG400030834;PGSC0003DMG402028574
	GO:0009507	chloroplast	473	23	12.14	0.00094	PGSC0003DMG400000569;PGSC0003DMG400000894;PGSC0003DMG400001233;PGSC0003DMG400003138;PGSC0003DMG400010688;PGSC0003DMG400011846;PGSC0003DMG400012666;PGSC0003DMG400012888;PGSC0003DMG400014394;PGSC0003DMG400016177;PGSC0003DMG400018925;PGSC0003DMG400019584;PGSC0003DMG400020363;PGSC0003DMG400021562;PGSC0003DMG400022894;PGSC0003DMG400024182;PGSC0003DMG400025345;PGSC0003DMG400027125;PGSC0003DMG400028348;…
	GO:0009534	chloroplast thylakoid	128	10	3.29	0.00127	PGSC0003DMG400000569;PGSC0003DMG400010688;PGSC0003DMG400011846;PGSC0003DMG400012888;PGSC0003DMG400018925;PGSC0003DMG400022894;PGSC0003DMG400025345;PGSC0003DMG400030612;PGSC0003DMG400030834;PGSC0003DMG402028574
	GO:0031976	plastid thylakoid	128	10	3.29	0.00127	PGSC0003DMG400000569;PGSC0003DMG400010688;PGSC0003DMG400011846;PGSC0003DMG400012888;PGSC0003DMG400018925;PGSC0003DMG400022894;PGSC0003DMG400025345;PGSC0003DMG400030612;PGSC0003DMG400030834;PGSC0003DMG402028574
	GO:0031977	thylakoid lumen	20	4	0.51	0.00141	PGSC0003DMG400010688;PGSC0003DMG400018925;PGSC0003DMG400030834;PGSC0003DMG402028574
	GO:0044434	chloroplast part	271	15	6.96	0.00274	PGSC0003DMG400000569;PGSC0003DMG400001233;PGSC0003DMG400003138;PGSC0003DMG400010688;PGSC0003DMG400011846;PGSC0003DMG400012888;PGSC0003DMG400014394;PGSC0003DMG400018925;PGSC0003DMG400020363;PGSC0003DMG400022894;PGSC0003DMG400025345;PGSC0003DMG400027125;PGSC0003DMG400030612;PGSC0003DMG400030834;PGSC0003DMG402028574
	GO:0044435	plastid part	275	15	7.06	0.00317	PGSC0003DMG400000569;PGSC0003DMG400001233;PGSC0003DMG400003138;PGSC0003DMG400010688;PGSC0003DMG400011846;PGSC0003DMG400012888;PGSC0003DMG400014394;PGSC0003DMG400018925;PGSC0003DMG400020363;PGSC0003DMG400022894;PGSC0003DMG400025345;PGSC0003DMG400027125;PGSC0003DMG400030612;PGSC0003DMG400030834;PGSC0003DMG402028574
	GO:0043231	intracellular membrane-bounded organelle	1280	44	32.86	0.00349	PGSC0003DMG400000569;PGSC0003DMG400000811;PGSC0003DMG400000894;PGSC0003DMG400001233;PGSC0003DMG400001377;PGSC0003DMG400003138;PGSC0003DMG400003605;PGSC0003DMG400005899;PGSC0003DMG400007458;PGSC0003DMG400010688;PGSC0003DMG400010753;PGSC0003DMG400011846;PGSC0003DMG400012329;PGSC0003DMG400012666;PGSC0003DMG400012888;PGSC0003DMG400013765;PGSC0003DMG400014309;PGSC0003DMG400014310;PGSC0003DMG400014311;…
	GO:0000145	exocyst	4	2	0.1	0.00377	PGSC0003DMG400023909;PGSC0003DMG400023910
	GO:0044448	cell cortex part	4	2	0.1	0.00377	PGSC0003DMG400023909;PGSC0003DMG400023910
	GO:0043227	membrane-bounded organelle	1287	44	33.04	0.00399	PGSC0003DMG400000569;PGSC0003DMG400000811;PGSC0003DMG400000894;PGSC0003DMG400001233;PGSC0003DMG400001377;PGSC0003DMG400003138;PGSC0003DMG400003605;PGSC0003DMG400005899;PGSC0003DMG400007458;PGSC0003DMG400010688;PGSC0003DMG400010753;PGSC0003DMG400011846;PGSC0003DMG400012329;PGSC0003DMG400012666;PGSC0003DMG400012888;PGSC0003DMG400013765;PGSC0003DMG400014309;PGSC0003DMG400014310;PGSC0003DMG400014311;…
	GO:0031984	organelle subcompartment	151	10	3.88	0.0044	PGSC0003DMG400000569;PGSC0003DMG400010688;PGSC0003DMG400011846;PGSC0003DMG400012888;PGSC0003DMG400018925;PGSC0003DMG400022894;PGSC0003DMG400025345;PGSC0003DMG400030612;PGSC0003DMG400030834;PGSC0003DMG402028574
	GO:0005938	cell cortex	5	2	0.13	0.00617	PGSC0003DMG400023909;PGSC0003DMG400023910
	GO:0099568	cytoplasmic region	5	2	0.13	0.00617	PGSC0003DMG400023909;PGSC0003DMG400023910
	GO:0044424	intracellular part	1823	55	46.8	0.01222	PGSC0003DMG400000456;PGSC0003DMG400000569;PGSC0003DMG400000791;PGSC0003DMG400000811;PGSC0003DMG400000894;PGSC0003DMG400001233;PGSC0003DMG400001377;PGSC0003DMG400002537;PGSC0003DMG400003138;PGSC0003DMG400003605;PGSC0003DMG400005899;PGSC0003DMG400007458;PGSC0003DMG400010688;PGSC0003DMG400010753;PGSC0003DMG400011846;PGSC0003DMG400012329;PGSC0003DMG400012666;PGSC0003DMG400012888;PGSC0003DMG400013765;…
	GO:0005622	intracellular	1870	56	48.01	0.01231	PGSC0003DMG400000456;PGSC0003DMG400000569;PGSC0003DMG400000791;PGSC0003DMG400000811;PGSC0003DMG400000894;PGSC0003DMG400001233;PGSC0003DMG400001377;PGSC0003DMG400002537;PGSC0003DMG400003138;PGSC0003DMG400003605;PGSC0003DMG400005899;PGSC0003DMG400007458;PGSC0003DMG400010688;PGSC0003DMG400010753;PGSC0003DMG400011846;PGSC0003DMG400012329;PGSC0003DMG400012666;PGSC0003DMG400012888;PGSC0003DMG400013765;…
	GO:0099023	tethering complex	7	2	0.18	0.01254	PGSC0003DMG400023909;PGSC0003DMG400023910
	GO:0044436	thylakoid part	124	8	3.18	0.01267	PGSC0003DMG400000569;PGSC0003DMG400010688;PGSC0003DMG400011846;PGSC0003DMG400018434;PGSC0003DMG400018925;PGSC0003DMG400025345;PGSC0003DMG400030834;PGSC0003DMG402028574
	GO:0042651	thylakoid membrane	102	7	2.62	0.01427	PGSC0003DMG400000569;PGSC0003DMG400010688;PGSC0003DMG400011846;PGSC0003DMG400018434;PGSC0003DMG400025345;PGSC0003DMG400030834;PGSC0003DMG402028574

## Sheet: Module 4, Module 5, and Module6
Type	GO.ID	Term	Annotated	Significant	Expected	classicFisher	GeneID
BP	GO:0010466	negative regulation of peptidase activit...	25	2	0.07	0.002	PGSC0003DMG400005950;PGSC0003DMG400026899
	GO:0030162	regulation of proteolysis	25	2	0.07	0.002	PGSC0003DMG400005950;PGSC0003DMG400026899
	GO:0045861	negative regulation of proteolysis	25	2	0.07	0.002	PGSC0003DMG400005950;PGSC0003DMG400026899
	GO:0051336	regulation of hydrolase activity	25	2	0.07	0.002	PGSC0003DMG400005950;PGSC0003DMG400026899
	GO:0051346	negative regulation of hydrolase activit...	25	2	0.07	0.002	PGSC0003DMG400005950;PGSC0003DMG400026899
	GO:0052547	regulation of peptidase activity	25	2	0.07	0.002	PGSC0003DMG400005950;PGSC0003DMG400026899
	GO:0032269	negative regulation of cellular protein ...	38	2	0.1	0.0047	PGSC0003DMG400005950;PGSC0003DMG400026899
	GO:0051248	negative regulation of protein metabolic...	38	2	0.1	0.0047	PGSC0003DMG400005950;PGSC0003DMG400026899
	GO:0048519	negative regulation of biological proces...	129	3	0.36	0.0047	PGSC0003DMG400005950;PGSC0003DMG400026899;PGSC0003DMG400031809
	GO:1900366	negative regulation of defense response ...	2	1	0.01	0.0055	PGSC0003DMG400031809
	GO:2000068	regulation of defense response to insect	2	1	0.01	0.0055	PGSC0003DMG400031809
	GO:0010311	lateral root formation	4	1	0.01	0.011	PGSC0003DMG400031809
	GO:0031324	negative regulation of cellular metaboli...	61	2	0.17	0.0117	PGSC0003DMG400005950;PGSC0003DMG400026899
	GO:0002832	negative regulation of response to bioti...	5	1	0.01	0.0137	PGSC0003DMG400031809
	GO:0010101	post-embryonic root morphogenesis	5	1	0.01	0.0137	PGSC0003DMG400031809
	GO:0010102	lateral root morphogenesis	5	1	0.01	0.0137	PGSC0003DMG400031809
	GO:0032102	negative regulation of response to exter...	5	1	0.01	0.0137	PGSC0003DMG400031809
	GO:0043901	negative regulation of multi-organism pr...	5	1	0.01	0.0137	PGSC0003DMG400031809
	GO:0043086	negative regulation of catalytic activit...	71	2	0.2	0.0156	PGSC0003DMG400005950;PGSC0003DMG400026899
MF	GO:0004869	cysteine-type endopeptidase inhibitor ac...	5	2	0.01	6.7e-05	PGSC0003DMG400005950;PGSC0003DMG400026899
	GO:0004866	endopeptidase inhibitor activity	26	2	0.07	0.0021	PGSC0003DMG400005950;PGSC0003DMG400026899
	GO:0061135	endopeptidase regulator activity	26	2	0.07	0.0021	PGSC0003DMG400005950;PGSC0003DMG400026899
	GO:0030414	peptidase inhibitor activity	28	2	0.08	0.0024	PGSC0003DMG400005950;PGSC0003DMG400026899
	GO:0061134	peptidase regulator activity	28	2	0.08	0.0024	PGSC0003DMG400005950;PGSC0003DMG400026899
	GO:0046423	allene-oxide cyclase activity	1	1	0	0.0027	PGSC0003DMG401012679
	GO:0003824	catalytic activity	3092	13	8.31	0.0071	PGSC0003DMG400001075;PGSC0003DMG400005950;PGSC0003DMG400007343;PGSC0003DMG400011098;PGSC0003DMG400014461;PGSC0003DMG400024003;PGSC0003DMG400026882;PGSC0003DMG400026899;PGSC0003DMG400029837;PGSC0003DMG400030804;PGSC0003DMG400031809;PGSC0003DMG401012679;PGSC0003DMG401012862
	GO:0009975	cyclase activity	3	1	0.01	0.008	PGSC0003DMG401012679
	GO:0004857	enzyme inhibitor activity	55	2	0.15	0.0092	PGSC0003DMG400005950;PGSC0003DMG400026899
	GO:0003885	D-arabinono-1,4-lactone oxidase activity	4	1	0.01	0.0107	PGSC0003DMG400024003
CC	GO:0009507	chloroplast	473	2	0.75	0.16	PGSC0003DMG400031809;PGSC0003DMG401012679
	GO:0009536	plastid	495	2	0.78	0.17	PGSC0003DMG400031809;PGSC0003DMG401012679
	GO:0016020	membrane	947	2	1.5	0.48	PGSC0003DMG400005039;PGSC0003DMG400024003
	GO:0016021	integral component of membrane	469	1	0.74	0.56	PGSC0003DMG400005039
	GO:0031224	intrinsic component of membrane	479	1	0.76	0.57	PGSC0003DMG400005039
	GO:0044444	cytoplasmic part	1139	2	1.8	0.61	PGSC0003DMG400031809;PGSC0003DMG401012679
	GO:0044425	membrane part	570	1	0.9	0.64	PGSC0003DMG400005039
	GO:0043231	intracellular membrane-bounded organelle	1280	2	2.02	0.7	PGSC0003DMG400031809;PGSC0003DMG401012679
	GO:0043227	membrane-bounded organelle	1287	2	2.03	0.7	PGSC0003DMG400031809;PGSC0003DMG401012679
	GO:0005737	cytoplasm	1367	2	2.16	0.74	PGSC0003DMG400031809;PGSC0003DMG401012679
