# Supplementary material for: Transcriptome-Wide Identification and Characterization of Potato Circular RNAs in Response to Pectobacterium carotovorum Subspecies brasiliense Infection
Source: Int J Mol Sci. 2017 Dec 27;19(1):71. doi: 10.3390/ijms19010071 (PMC5796021; doi:10.3390/ijms19010071)
Supplement: Supplementary file 1 [file ijms-19-00071-s001.zip › Table S12 GO enrichment results of three type2 modules (17, 15, and 16).xlsx]

## Sheet: Module 17
Type	GO	Term	Annotated	Significant	Expected	ClassicFisher	GeneID
BP	GO:0044710	single-organism metabolic process	1498	129	81.26	1.4e-10	PGSC0003DMG400000022;PGSC0003DMG400000193;PGSC0003DMG400000496;PGSC0003DMG400000505;PGSC0003DMG400001228;PGSC0003DMG400001247;PGSC0003DMG400001251;PGSC0003DMG400001287;PGSC0003DMG400001313;PGSC0003DMG400001438;PGSC0003DMG400001470;PGSC0003DMG400002321;PGSC0003DMG400002473;PGSC0003DMG400002525;PGSC0003DMG400002675;PGSC0003DMG400002895;PGSC0003DMG400003105;PGSC0003DMG400003289;PGSC0003DMG400003308;…
	GO:0009072	aromatic amino acid family metabolic pro...	55	15	2.98	1.2e-07	PGSC0003DMG400001438;PGSC0003DMG400003582;PGSC0003DMG400005492;PGSC0003DMG400007122;PGSC0003DMG400016553;PGSC0003DMG400022891;PGSC0003DMG400023957;PGSC0003DMG400024392;PGSC0003DMG400026006;PGSC0003DMG400026536;PGSC0003DMG400027919;PGSC0003DMG400030812;PGSC0003DMG400031365;PGSC0003DMG400031457;PGSC0003DMG401021549
	GO:0006558	L-phenylalanine metabolic process	12	7	0.65	8e-07	PGSC0003DMG400005492;PGSC0003DMG400007122;PGSC0003DMG400026536;PGSC0003DMG400027919;PGSC0003DMG400031365;PGSC0003DMG400031457;PGSC0003DMG401021549
	GO:1902221	erythrose 4-phosphate/phosphoenolpyruvat...	12	7	0.65	8e-07	PGSC0003DMG400005492;PGSC0003DMG400007122;PGSC0003DMG400026536;PGSC0003DMG400027919;PGSC0003DMG400031365;PGSC0003DMG400031457;PGSC0003DMG401021549
	GO:0006082	organic acid metabolic process	457	49	24.79	1.5e-06	PGSC0003DMG400000193;PGSC0003DMG400001287;PGSC0003DMG400001438;PGSC0003DMG400002473;PGSC0003DMG400002525;PGSC0003DMG400002675;PGSC0003DMG400003582;PGSC0003DMG400004800;PGSC0003DMG400005492;PGSC0003DMG400005498;PGSC0003DMG400006506;PGSC0003DMG400007122;PGSC0003DMG400008356;PGSC0003DMG400009021;PGSC0003DMG400010007;PGSC0003DMG400010304;PGSC0003DMG400010660;PGSC0003DMG400010859;PGSC0003DMG400011399;…
	GO:0009073	aromatic amino acid family biosynthetic ...	30	10	1.63	2.1e-06	PGSC0003DMG400001438;PGSC0003DMG400003582;PGSC0003DMG400007122;PGSC0003DMG400016553;PGSC0003DMG400023957;PGSC0003DMG400024392;PGSC0003DMG400026006;PGSC0003DMG400026536;PGSC0003DMG400027919;PGSC0003DMG400030812
	GO:0055114	oxidation-reduction process	741	68	40.2	3.2e-06	PGSC0003DMG400000022;PGSC0003DMG400000496;PGSC0003DMG400000505;PGSC0003DMG400001228;PGSC0003DMG400001251;PGSC0003DMG400001287;PGSC0003DMG400001313;PGSC0003DMG400002321;PGSC0003DMG400003105;PGSC0003DMG400003289;PGSC0003DMG400003308;PGSC0003DMG400003582;PGSC0003DMG400004608;PGSC0003DMG400004800;PGSC0003DMG400005284;PGSC0003DMG400005404;PGSC0003DMG400005498;PGSC0003DMG400005515;PGSC0003DMG400006309;…
	GO:0043436	oxoacid metabolic process	456	48	24.74	3.3e-06	PGSC0003DMG400000193;PGSC0003DMG400001287;PGSC0003DMG400001438;PGSC0003DMG400002473;PGSC0003DMG400002525;PGSC0003DMG400002675;PGSC0003DMG400003582;PGSC0003DMG400004800;PGSC0003DMG400005492;PGSC0003DMG400005498;PGSC0003DMG400006506;PGSC0003DMG400007122;PGSC0003DMG400008356;PGSC0003DMG400009021;PGSC0003DMG400010007;PGSC0003DMG400010304;PGSC0003DMG400010660;PGSC0003DMG400010859;PGSC0003DMG400011399;…
	GO:0019752	carboxylic acid metabolic process	447	47	24.25	4.4e-06	PGSC0003DMG400000193;PGSC0003DMG400001287;PGSC0003DMG400001438;PGSC0003DMG400002473;PGSC0003DMG400002525;PGSC0003DMG400002675;PGSC0003DMG400003582;PGSC0003DMG400004800;PGSC0003DMG400005492;PGSC0003DMG400005498;PGSC0003DMG400006506;PGSC0003DMG400007122;PGSC0003DMG400008356;PGSC0003DMG400009021;PGSC0003DMG400010007;PGSC0003DMG400010304;PGSC0003DMG400010660;PGSC0003DMG400010859;PGSC0003DMG400011399;…
	GO:0006520	cellular amino acid metabolic process	225	28	12.21	2.4e-05	PGSC0003DMG400000193;PGSC0003DMG400001287;PGSC0003DMG400001438;PGSC0003DMG400002473;PGSC0003DMG400003582;PGSC0003DMG400005492;PGSC0003DMG400006506;PGSC0003DMG400007122;PGSC0003DMG400008356;PGSC0003DMG400010304;PGSC0003DMG400012210;PGSC0003DMG400013235;PGSC0003DMG400016553;PGSC0003DMG400018234;PGSC0003DMG400021426;PGSC0003DMG400022891;PGSC0003DMG400023957;PGSC0003DMG400024392;PGSC0003DMG400025134;…
	GO:0044699	single-organism process	2104	146	114.14	2.7e-05	PGSC0003DMG400000022;PGSC0003DMG400000193;PGSC0003DMG400000496;PGSC0003DMG400000505;PGSC0003DMG400001228;PGSC0003DMG400001247;PGSC0003DMG400001251;PGSC0003DMG400001287;PGSC0003DMG400001313;PGSC0003DMG400001438;PGSC0003DMG400001470;PGSC0003DMG400002123;PGSC0003DMG400002321;PGSC0003DMG400002473;PGSC0003DMG400002525;PGSC0003DMG400002550;PGSC0003DMG400002675;PGSC0003DMG400002895;PGSC0003DMG400003105;…
	GO:0009800	cinnamic acid biosynthetic process	5	4	0.27	4.1e-05	PGSC0003DMG400005492;PGSC0003DMG400031365;PGSC0003DMG400031457;PGSC0003DMG401021549
	GO:0009803	cinnamic acid metabolic process	5	4	0.27	4.1e-05	PGSC0003DMG400005492;PGSC0003DMG400031365;PGSC0003DMG400031457;PGSC0003DMG401021549
	GO:0044281	small molecule metabolic process	663	59	35.97	4.5e-05	PGSC0003DMG400000193;PGSC0003DMG400001247;PGSC0003DMG400001287;PGSC0003DMG400001438;PGSC0003DMG400002473;PGSC0003DMG400002525;PGSC0003DMG400002675;PGSC0003DMG400003582;PGSC0003DMG400004800;PGSC0003DMG400005492;PGSC0003DMG400005498;PGSC0003DMG400006391;PGSC0003DMG400006506;PGSC0003DMG400007122;PGSC0003DMG400008356;PGSC0003DMG400009021;PGSC0003DMG400010007;PGSC0003DMG400010304;PGSC0003DMG400010660;…
	GO:0009699	phenylpropanoid biosynthetic process	20	7	1.08	5.4e-05	PGSC0003DMG400005492;PGSC0003DMG400006214;PGSC0003DMG400030812;PGSC0003DMG400031365;PGSC0003DMG400031457;PGSC0003DMG401021549;PGSC0003DMG402028027
	GO:0009698	phenylpropanoid metabolic process	31	8	1.68	0.00018	PGSC0003DMG400005492;PGSC0003DMG400006214;PGSC0003DMG400014223;PGSC0003DMG400030812;PGSC0003DMG400031365;PGSC0003DMG400031457;PGSC0003DMG401021549;PGSC0003DMG402028027
	GO:0006559	L-phenylalanine catabolic process	7	4	0.38	0.00026	PGSC0003DMG400005492;PGSC0003DMG400031365;PGSC0003DMG400031457;PGSC0003DMG401021549
	GO:1902222	erythrose 4-phosphate/phosphoenolpyruvat...	7	4	0.38	0.00026	PGSC0003DMG400005492;PGSC0003DMG400031365;PGSC0003DMG400031457;PGSC0003DMG401021549
	GO:0046417	chorismate metabolic process	12	5	0.65	0.00026	PGSC0003DMG400001438;PGSC0003DMG400016553;PGSC0003DMG400024392;PGSC0003DMG400026006;PGSC0003DMG400030812
	GO:0044550	secondary metabolite biosynthetic proces...	42	9	2.28	0.00032	PGSC0003DMG400005492;PGSC0003DMG400006214;PGSC0003DMG400010304;PGSC0003DMG400012210;PGSC0003DMG400030812;PGSC0003DMG400031365;PGSC0003DMG400031457;PGSC0003DMG401021549;PGSC0003DMG402028027
	GO:1901605	alpha-amino acid metabolic process	163	20	8.84	0.00044	PGSC0003DMG400000193;PGSC0003DMG400001287;PGSC0003DMG400002473;PGSC0003DMG400005492;PGSC0003DMG400006506;PGSC0003DMG400007122;PGSC0003DMG400010304;PGSC0003DMG400012210;PGSC0003DMG400013235;PGSC0003DMG400021426;PGSC0003DMG400022891;PGSC0003DMG400023957;PGSC0003DMG400025134;PGSC0003DMG400026536;PGSC0003DMG400027919;PGSC0003DMG400031365;PGSC0003DMG400031457;PGSC0003DMG401010423;PGSC0003DMG401021549;…
	GO:0044712	single-organism catabolic process	165	20	8.95	0.00052	PGSC0003DMG400002525;PGSC0003DMG400002675;PGSC0003DMG400004800;PGSC0003DMG400005492;PGSC0003DMG400006452;PGSC0003DMG400009021;PGSC0003DMG400010007;PGSC0003DMG400010304;PGSC0003DMG400010660;PGSC0003DMG400012210;PGSC0003DMG400020356;PGSC0003DMG400022386;PGSC0003DMG400022891;PGSC0003DMG400025298;PGSC0003DMG400031365;PGSC0003DMG400031457;PGSC0003DMG401010423;PGSC0003DMG401021549;PGSC0003DMG402010423;…
	GO:0008652	cellular amino acid biosynthetic process	143	18	7.76	0.00063	PGSC0003DMG400000193;PGSC0003DMG400001438;PGSC0003DMG400003582;PGSC0003DMG400006506;PGSC0003DMG400007122;PGSC0003DMG400010304;PGSC0003DMG400012210;PGSC0003DMG400013235;PGSC0003DMG400016553;PGSC0003DMG400021426;PGSC0003DMG400022891;PGSC0003DMG400023957;PGSC0003DMG400024392;PGSC0003DMG400025134;PGSC0003DMG400026006;PGSC0003DMG400026536;PGSC0003DMG400027919;PGSC0003DMG400030812
	GO:0009423	chorismate biosynthetic process	9	4	0.49	0.00086	PGSC0003DMG400016553;PGSC0003DMG400024392;PGSC0003DMG400026006;PGSC0003DMG400030812
	GO:0006733	oxidoreduction coenzyme metabolic proces...	91	13	4.94	0.00111	PGSC0003DMG400002525;PGSC0003DMG400002675;PGSC0003DMG400003582;PGSC0003DMG400004800;PGSC0003DMG400010007;PGSC0003DMG400010304;PGSC0003DMG400010660;PGSC0003DMG400010802;PGSC0003DMG400012210;PGSC0003DMG400017394;PGSC0003DMG400022891;PGSC0003DMG400025298;PGSC0003DMG402028027
	GO:0006006	glucose metabolic process	32	7	1.74	0.00133	PGSC0003DMG400006391;PGSC0003DMG400010660;PGSC0003DMG400011246;PGSC0003DMG400012210;PGSC0003DMG400017433;PGSC0003DMG400018234;PGSC0003DMG400020356
	GO:0009095	aromatic amino acid family biosynthetic ...	10	4	0.54	0.00137	PGSC0003DMG400007122;PGSC0003DMG400023957;PGSC0003DMG400026536;PGSC0003DMG400027919
	GO:0009094	L-phenylalanine biosynthetic process	5	3	0.27	0.00145	PGSC0003DMG400007122;PGSC0003DMG400026536;PGSC0003DMG400027919
	GO:1902223	erythrose 4-phosphate/phosphoenolpyruvat...	5	3	0.27	0.00145	PGSC0003DMG400007122;PGSC0003DMG400026536;PGSC0003DMG400027919
MF	GO:0016491	oxidoreductase activity	778	68	38.54	7.2e-07	PGSC0003DMG400000022;PGSC0003DMG400000496;PGSC0003DMG400000505;PGSC0003DMG400001251;PGSC0003DMG400001287;PGSC0003DMG400001313;PGSC0003DMG400002321;PGSC0003DMG400003105;PGSC0003DMG400003289;PGSC0003DMG400003308;PGSC0003DMG400003582;PGSC0003DMG400004608;PGSC0003DMG400004800;PGSC0003DMG400005284;PGSC0003DMG400005404;PGSC0003DMG400005498;PGSC0003DMG400005515;PGSC0003DMG400006309;PGSC0003DMG400006936;…
	GO:0020037	heme binding	184	26	9.12	9e-07	PGSC0003DMG400000505;PGSC0003DMG400001228;PGSC0003DMG400001251;PGSC0003DMG400003289;PGSC0003DMG400003308;PGSC0003DMG400008262;PGSC0003DMG400009620;PGSC0003DMG400009621;PGSC0003DMG400010304;PGSC0003DMG400010525;PGSC0003DMG400011640;PGSC0003DMG400012589;PGSC0003DMG400013684;PGSC0003DMG400014867;PGSC0003DMG400022059;PGSC0003DMG400024876;PGSC0003DMG400024967;PGSC0003DMG400025158;PGSC0003DMG400027614;…
	GO:0003824	catalytic activity	3092	187	153.18	4.8e-06	PGSC0003DMG400000022;PGSC0003DMG400000193;PGSC0003DMG400000227;PGSC0003DMG400000496;PGSC0003DMG400000505;PGSC0003DMG400001247;PGSC0003DMG400001251;PGSC0003DMG400001287;PGSC0003DMG400001313;PGSC0003DMG400001438;PGSC0003DMG400001470;PGSC0003DMG400001923;PGSC0003DMG400002038;PGSC0003DMG400002292;PGSC0003DMG400002309;PGSC0003DMG400002321;PGSC0003DMG400002327;PGSC0003DMG400002473;PGSC0003DMG400002525;…
	GO:0016829	lyase activity	228	28	11.29	5.8e-06	PGSC0003DMG400000193;PGSC0003DMG400001287;PGSC0003DMG400002473;PGSC0003DMG400002675;PGSC0003DMG400002959;PGSC0003DMG400003582;PGSC0003DMG400005284;PGSC0003DMG400005492;PGSC0003DMG400006391;PGSC0003DMG400006506;PGSC0003DMG400007122;PGSC0003DMG400010585;PGSC0003DMG400014178;PGSC0003DMG400014779;PGSC0003DMG400017160;PGSC0003DMG400018245;PGSC0003DMG400021426;PGSC0003DMG400024392;PGSC0003DMG400025134;…
	GO:0046906	tetrapyrrole binding	214	26	10.6	1.6e-05	PGSC0003DMG400000505;PGSC0003DMG400001228;PGSC0003DMG400001251;PGSC0003DMG400003289;PGSC0003DMG400003308;PGSC0003DMG400008262;PGSC0003DMG400009620;PGSC0003DMG400009621;PGSC0003DMG400010304;PGSC0003DMG400010525;PGSC0003DMG400011640;PGSC0003DMG400012589;PGSC0003DMG400013684;PGSC0003DMG400014867;PGSC0003DMG400022059;PGSC0003DMG400024876;PGSC0003DMG400024967;PGSC0003DMG400025158;PGSC0003DMG400027614;…
	GO:0045548	phenylalanine ammonia-lyase activity	5	4	0.25	2.8e-05	PGSC0003DMG400005492;PGSC0003DMG400031365;PGSC0003DMG400031457;PGSC0003DMG401021549
	GO:0016840	carbon-nitrogen lyase activity	14	6	0.69	3e-05	PGSC0003DMG400002959;PGSC0003DMG400005492;PGSC0003DMG400017160;PGSC0003DMG400031365;PGSC0003DMG400031457;PGSC0003DMG401021549
	GO:0048037	cofactor binding	265	29	13.13	3.7e-05	PGSC0003DMG400000193;PGSC0003DMG400000496;PGSC0003DMG400001287;PGSC0003DMG400002473;PGSC0003DMG400003105;PGSC0003DMG400004608;PGSC0003DMG400004899;PGSC0003DMG400005498;PGSC0003DMG400010802;PGSC0003DMG400011246;PGSC0003DMG400011811;PGSC0003DMG400013879;PGSC0003DMG400014178;PGSC0003DMG400014779;PGSC0003DMG400017394;PGSC0003DMG400017433;PGSC0003DMG400021111;PGSC0003DMG400021426;PGSC0003DMG400022953;…
	GO:0005506	iron ion binding	213	23	10.55	0.0003	PGSC0003DMG400001251;PGSC0003DMG400003289;PGSC0003DMG400003308;PGSC0003DMG400009021;PGSC0003DMG400009620;PGSC0003DMG400009621;PGSC0003DMG400010525;PGSC0003DMG400010859;PGSC0003DMG400013684;PGSC0003DMG400021095;PGSC0003DMG400022059;PGSC0003DMG400024754;PGSC0003DMG400024876;PGSC0003DMG400025158;PGSC0003DMG400025377;PGSC0003DMG400027631;PGSC0003DMG400029562;PGSC0003DMG400030212;PGSC0003DMG400030413;…
	GO:0016841	ammonia-lyase activity	8	4	0.4	0.00035	PGSC0003DMG400005492;PGSC0003DMG400031365;PGSC0003DMG400031457;PGSC0003DMG401021549
	GO:0009055	electron carrier activity	198	21	9.81	0.0007	PGSC0003DMG400001251;PGSC0003DMG400003289;PGSC0003DMG400003308;PGSC0003DMG400009620;PGSC0003DMG400009621;PGSC0003DMG400010525;PGSC0003DMG400011406;PGSC0003DMG400013684;PGSC0003DMG400017569;PGSC0003DMG400022059;PGSC0003DMG400024754;PGSC0003DMG400024876;PGSC0003DMG400025158;PGSC0003DMG400029562;PGSC0003DMG400030212;PGSC0003DMG400030413;PGSC0003DMG400030902;PGSC0003DMG400030918;PGSC0003DMG401018708;…
	GO:0050662	coenzyme binding	147	17	7.28	0.00086	PGSC0003DMG400000496;PGSC0003DMG400003105;PGSC0003DMG400004608;PGSC0003DMG400005498;PGSC0003DMG400010802;PGSC0003DMG400011246;PGSC0003DMG400011811;PGSC0003DMG400014178;PGSC0003DMG400017394;PGSC0003DMG400017433;PGSC0003DMG400021111;PGSC0003DMG400022953;PGSC0003DMG400024754;PGSC0003DMG400027156;PGSC0003DMG400030212;PGSC0003DMG400032124;PGSC0003DMG401018708
	GO:0030170	pyridoxal phosphate binding	77	11	3.81	0.00129	PGSC0003DMG400000193;PGSC0003DMG400001287;PGSC0003DMG400002473;PGSC0003DMG400004899;PGSC0003DMG400014779;PGSC0003DMG400021426;PGSC0003DMG400025134;PGSC0003DMG400026280;PGSC0003DMG400026300;PGSC0003DMG400027919;PGSC0003DMG400029050
	GO:0070279	vitamin B6 binding	77	11	3.81	0.00129	PGSC0003DMG400000193;PGSC0003DMG400001287;PGSC0003DMG400002473;PGSC0003DMG400004899;PGSC0003DMG400014779;PGSC0003DMG400021426;PGSC0003DMG400025134;PGSC0003DMG400026280;PGSC0003DMG400026300;PGSC0003DMG400027919;PGSC0003DMG400029050
	GO:0008080	N-acetyltransferase activity	11	4	0.54	0.00147	PGSC0003DMG400014771;PGSC0003DMG400014772;PGSC0003DMG400014776;PGSC0003DMG400026301
	GO:0016410	N-acyltransferase activity	11	4	0.54	0.00147	PGSC0003DMG400014771;PGSC0003DMG400014772;PGSC0003DMG400014776;PGSC0003DMG400026301
	GO:0004148	dihydrolipoyl dehydrogenase activity	2	2	0.1	0.00245	PGSC0003DMG400004608;PGSC0003DMG400027156
	GO:0047800	cysteamine dioxygenase activity	2	2	0.1	0.00245	PGSC0003DMG400001313;PGSC0003DMG400006936
	GO:0019842	vitamin binding	96	12	4.76	0.00256	PGSC0003DMG400000193;PGSC0003DMG400001287;PGSC0003DMG400002473;PGSC0003DMG400004899;PGSC0003DMG400014779;PGSC0003DMG400021426;PGSC0003DMG400022953;PGSC0003DMG400025134;PGSC0003DMG400026280;PGSC0003DMG400026300;PGSC0003DMG400027919;PGSC0003DMG400029050
	GO:0046912	transferase activity, transferring acyl ...	7	3	0.35	0.00362	PGSC0003DMG400022749;PGSC0003DMG400022750;PGSC0003DMG400028982
	GO:0004497	monooxygenase activity	127	14	6.29	0.00381	PGSC0003DMG400001251;PGSC0003DMG400003289;PGSC0003DMG400003308;PGSC0003DMG400009620;PGSC0003DMG400009621;PGSC0003DMG400010525;PGSC0003DMG400013684;PGSC0003DMG400015355;PGSC0003DMG400022059;PGSC0003DMG400025158;PGSC0003DMG400029562;PGSC0003DMG400030413;PGSC0003DMG401030469;PGSC0003DMG402018475
	GO:0016407	acetyltransferase activity	14	4	0.69	0.00397	PGSC0003DMG400014771;PGSC0003DMG400014772;PGSC0003DMG400014776;PGSC0003DMG400026301
	GO:0016616	oxidoreductase activity, acting on the C...	103	12	5.1	0.0046	PGSC0003DMG400000022;PGSC0003DMG400000496;PGSC0003DMG400003582;PGSC0003DMG400004800;PGSC0003DMG400005284;PGSC0003DMG400005498;PGSC0003DMG400010802;PGSC0003DMG400017394;PGSC0003DMG400021111;PGSC0003DMG400030771;PGSC0003DMG400032124;PGSC0003DMG401018708
	GO:0016668	oxidoreductase activity, acting on a sul...	8	3	0.4	0.00559	PGSC0003DMG400004608;PGSC0003DMG400006309;PGSC0003DMG400027156
	GO:0016614	oxidoreductase activity, acting on CH-OH...	107	12	5.3	0.00626	PGSC0003DMG400000022;PGSC0003DMG400000496;PGSC0003DMG400003582;PGSC0003DMG400004800;PGSC0003DMG400005284;PGSC0003DMG400005498;PGSC0003DMG400010802;PGSC0003DMG400017394;PGSC0003DMG400021111;PGSC0003DMG400030771;PGSC0003DMG400032124;PGSC0003DMG401018708
	GO:0004345	glucose-6-phosphate dehydrogenase activi...	3	2	0.15	0.00709	PGSC0003DMG400010802;PGSC0003DMG400017394
	GO:0004421	hydroxymethylglutaryl-CoA synthase activ...	3	2	0.15	0.00709	PGSC0003DMG400022749;PGSC0003DMG400022750
	GO:0004664	prephenate dehydratase activity	3	2	0.15	0.00709	PGSC0003DMG400007122;PGSC0003DMG400026536
	GO:0016157	sucrose synthase activity	3	2	0.15	0.00709	PGSC0003DMG400002895;PGSC0003DMG400013546
	GO:0047769	arogenate dehydratase activity	3	2	0.15	0.00709	PGSC0003DMG400007122;PGSC0003DMG400026536
CC	GO:0009538	photosystem I reaction center	7	3	0.34	0.0035	PGSC0003DMG400011816;PGSC0003DMG400022022;PGSC0003DMG400027671
	GO:0044425	membrane part	570	41	27.91	0.0037	PGSC0003DMG400000210;PGSC0003DMG400000926;PGSC0003DMG400001228;PGSC0003DMG400002099;PGSC0003DMG400002525;PGSC0003DMG400002552;PGSC0003DMG400003848;PGSC0003DMG400004795;PGSC0003DMG400004910;PGSC0003DMG400005612;PGSC0003DMG400008144;PGSC0003DMG400009620;PGSC0003DMG400009621;PGSC0003DMG400010273;PGSC0003DMG400010525;PGSC0003DMG400010591;PGSC0003DMG400011324;PGSC0003DMG400011336;PGSC0003DMG400011816;…
	GO:0005960	glycine cleavage complex	3	2	0.15	0.0069	PGSC0003DMG401010423;PGSC0003DMG402010423
	GO:0031224	intrinsic component of membrane	479	34	23.46	0.0113	PGSC0003DMG400000210;PGSC0003DMG400001228;PGSC0003DMG400002099;PGSC0003DMG400002525;PGSC0003DMG400002552;PGSC0003DMG400003848;PGSC0003DMG400004795;PGSC0003DMG400004910;PGSC0003DMG400005612;PGSC0003DMG400008144;PGSC0003DMG400009620;PGSC0003DMG400009621;PGSC0003DMG400010273;PGSC0003DMG400010525;PGSC0003DMG400010591;PGSC0003DMG400011324;PGSC0003DMG400011336;PGSC0003DMG400012594;PGSC0003DMG400013335;…
	GO:0016021	integral component of membrane	469	33	22.97	0.0145	PGSC0003DMG400000210;PGSC0003DMG400001228;PGSC0003DMG400002099;PGSC0003DMG400002525;PGSC0003DMG400002552;PGSC0003DMG400003848;PGSC0003DMG400004795;PGSC0003DMG400004910;PGSC0003DMG400005612;PGSC0003DMG400008144;PGSC0003DMG400009620;PGSC0003DMG400009621;PGSC0003DMG400010273;PGSC0003DMG400010525;PGSC0003DMG400010591;PGSC0003DMG400011324;PGSC0003DMG400011336;PGSC0003DMG400012594;PGSC0003DMG400013335;…
	GO:0016020	membrane	947	56	46.38	0.0423	PGSC0003DMG400000210;PGSC0003DMG400000926;PGSC0003DMG400001228;PGSC0003DMG400001247;PGSC0003DMG400002099;PGSC0003DMG400002123;PGSC0003DMG400002525;PGSC0003DMG400002535;PGSC0003DMG400002552;PGSC0003DMG400003848;PGSC0003DMG400004439;PGSC0003DMG400004795;PGSC0003DMG400004910;PGSC0003DMG400004981;PGSC0003DMG400005612;PGSC0003DMG400008144;PGSC0003DMG400009620;PGSC0003DMG400009621;PGSC0003DMG400010273;…
	GO:0005770	late endosome	1	1	0.05	0.049	PGSC0003DMG400008751
	GO:0005955	calcineurin complex	1	1	0.05	0.049	PGSC0003DMG400019601
	GO:0005911	cell-cell junction	43	5	2.11	0.0564	PGSC0003DMG400013879;PGSC0003DMG400018637;PGSC0003DMG400020356;PGSC0003DMG400030927;PGSC0003DMG400031832

## Sheet: Module 15
Type	GO	Term	Annotated	Significant	Expected	ClassicFisher	GeneID
BP	GO:0042335	cuticle development	6	3	0.12	0.00016	PGSC0003DMG400010819;PGSC0003DMG400014253;PGSC0003DMG401024871
	GO:0009733	response to auxin	74	7	1.51	0.00068	PGSC0003DMG400002636;PGSC0003DMG400005327;PGSC0003DMG400005338;PGSC0003DMG400006093;PGSC0003DMG400006550;PGSC0003DMG400016280;PGSC0003DMG402019457
	GO:0071555	cell wall organization	80	7	1.63	0.00109	PGSC0003DMG400001426;PGSC0003DMG400006550;PGSC0003DMG400008833;PGSC0003DMG400009177;PGSC0003DMG400009951;PGSC0003DMG400016650;PGSC0003DMG400018431
	GO:0045229	external encapsulating structure organiz...	82	7	1.67	0.00127	PGSC0003DMG400001426;PGSC0003DMG400006550;PGSC0003DMG400008833;PGSC0003DMG400009177;PGSC0003DMG400009951;PGSC0003DMG400016650;PGSC0003DMG400018431
	GO:0009734	auxin-activated signaling pathway	61	6	1.24	0.00136	PGSC0003DMG400002636;PGSC0003DMG400005327;PGSC0003DMG400005338;PGSC0003DMG400006093;PGSC0003DMG400016280;PGSC0003DMG402019457
	GO:0071365	cellular response to auxin stimulus	61	6	1.24	0.00136	PGSC0003DMG400002636;PGSC0003DMG400005327;PGSC0003DMG400005338;PGSC0003DMG400006093;PGSC0003DMG400016280;PGSC0003DMG402019457
	GO:0009664	plant-type cell wall organization	46	5	0.94	0.00222	PGSC0003DMG400001426;PGSC0003DMG400008833;PGSC0003DMG400009951;PGSC0003DMG400016650;PGSC0003DMG400018431
	GO:0000038	very long-chain fatty acid metabolic pro...	4	2	0.08	0.00239	PGSC0003DMG400010819;PGSC0003DMG401024871
	GO:0071669	plant-type cell wall organization or bio...	51	5	1.04	0.00352	PGSC0003DMG400001426;PGSC0003DMG400008833;PGSC0003DMG400009951;PGSC0003DMG400016650;PGSC0003DMG400018431
	GO:0010583	response to cyclopentenone	6	2	0.12	0.00583	PGSC0003DMG400006550;PGSC0003DMG402019457
	GO:0071554	cell wall organization or biogenesis	113	7	2.3	0.00773	PGSC0003DMG400001426;PGSC0003DMG400006550;PGSC0003DMG400008833;PGSC0003DMG400009177;PGSC0003DMG400009951;PGSC0003DMG400016650;PGSC0003DMG400018431
	GO:0009755	hormone-mediated signaling pathway	114	7	2.32	0.0081	PGSC0003DMG400002636;PGSC0003DMG400005327;PGSC0003DMG400005338;PGSC0003DMG400006093;PGSC0003DMG400016280;PGSC0003DMG400020053;PGSC0003DMG402019457
	GO:0032870	cellular response to hormone stimulus	114	7	2.32	0.0081	PGSC0003DMG400002636;PGSC0003DMG400005327;PGSC0003DMG400005338;PGSC0003DMG400006093;PGSC0003DMG400016280;PGSC0003DMG400020053;PGSC0003DMG402019457
	GO:0009725	response to hormone	143	8	2.91	0.00818	PGSC0003DMG400002636;PGSC0003DMG400005327;PGSC0003DMG400005338;PGSC0003DMG400006093;PGSC0003DMG400006550;PGSC0003DMG400016280;PGSC0003DMG400020053;PGSC0003DMG402019457
	GO:0071495	cellular response to endogenous stimulus	115	7	2.34	0.00848	PGSC0003DMG400002636;PGSC0003DMG400005327;PGSC0003DMG400005338;PGSC0003DMG400006093;PGSC0003DMG400016280;PGSC0003DMG400020053;PGSC0003DMG402019457
	GO:0006629	lipid metabolic process	344	14	7	0.00909	PGSC0003DMG400002787;PGSC0003DMG400005749;PGSC0003DMG400006550;PGSC0003DMG400007244;PGSC0003DMG400007390;PGSC0003DMG400009924;PGSC0003DMG400010472;PGSC0003DMG400010819;PGSC0003DMG400014253;PGSC0003DMG400016247;PGSC0003DMG400020053;PGSC0003DMG400029934;PGSC0003DMG400029964;PGSC0003DMG401024871
	GO:0009719	response to endogenous stimulus	147	8	2.99	0.00959	PGSC0003DMG400002636;PGSC0003DMG400005327;PGSC0003DMG400005338;PGSC0003DMG400006093;PGSC0003DMG400006550;PGSC0003DMG400016280;PGSC0003DMG400020053;PGSC0003DMG402019457
	GO:0007017	microtubule-based process	44	4	0.9	0.01172	PGSC0003DMG400004962;PGSC0003DMG400009938;PGSC0003DMG400022299;PGSC0003DMG400029926
	GO:0019722	calcium-mediated signaling	9	2	0.18	0.01343	PGSC0003DMG400022851;PGSC0003DMG400024749
	GO:0009826	unidimensional cell growth	25	3	0.51	0.01357	PGSC0003DMG400001426;PGSC0003DMG400004789;PGSC0003DMG400006550
	GO:0006633	fatty acid biosynthetic process	72	5	1.46	0.015	PGSC0003DMG400007390;PGSC0003DMG400010819;PGSC0003DMG400014253;PGSC0003DMG400016247;PGSC0003DMG400029934
	GO:0006631	fatty acid metabolic process	101	6	2.05	0.01627	PGSC0003DMG400007390;PGSC0003DMG400010819;PGSC0003DMG400014253;PGSC0003DMG400016247;PGSC0003DMG400029934;PGSC0003DMG401024871
	GO:0019932	second-messenger-mediated signaling	10	2	0.2	0.01657	PGSC0003DMG400022851;PGSC0003DMG400024749
	GO:0009825	multidimensional cell growth	11	2	0.22	0.01999	PGSC0003DMG400001426;PGSC0003DMG400006550
	GO:0005975	carbohydrate metabolic process	417	15	8.48	0.02014	PGSC0003DMG400000608;PGSC0003DMG400004790;PGSC0003DMG400004842;PGSC0003DMG400004992;PGSC0003DMG400006550;PGSC0003DMG400007794;PGSC0003DMG400007854;PGSC0003DMG400009177;PGSC0003DMG400011044;PGSC0003DMG400015211;PGSC0003DMG400021398;PGSC0003DMG400021877;PGSC0003DMG400024246;PGSC0003DMG400024755;PGSC0003DMG400029738
	GO:0006656	phosphatidylcholine biosynthetic process	1	1	0.02	0.02034	PGSC0003DMG400005749
	GO:0030497	fatty acid elongation	1	1	0.02	0.02034	PGSC0003DMG400010819
	GO:0048829	root cap development	1	1	0.02	0.02034	PGSC0003DMG400006550
	GO:0060919	auxin influx	1	1	0.02	0.02034	PGSC0003DMG400006550
MF	GO:0008447	L-ascorbate oxidase activity	5	3	0.09	5.9e-05	PGSC0003DMG400028958;PGSC0003DMG400028959;PGSC0003DMG400032510
	GO:0016762	xyloglucan:xyloglucosyl transferase acti...	25	5	0.46	7.6e-05	PGSC0003DMG400007794;PGSC0003DMG400007854;PGSC0003DMG400021398;PGSC0003DMG400021877;PGSC0003DMG400024755
	GO:0004553	hydrolase activity, hydrolyzing O-glycos...	179	11	3.3	0.0004	PGSC0003DMG400000608;PGSC0003DMG400004790;PGSC0003DMG400004842;PGSC0003DMG400004992;PGSC0003DMG400007794;PGSC0003DMG400007854;PGSC0003DMG400015211;PGSC0003DMG400021398;PGSC0003DMG400021877;PGSC0003DMG400024755;PGSC0003DMG400029738
	GO:0016798	hydrolase activity, acting on glycosyl b...	181	11	3.34	0.00044	PGSC0003DMG400000608;PGSC0003DMG400004790;PGSC0003DMG400004842;PGSC0003DMG400004992;PGSC0003DMG400007794;PGSC0003DMG400007854;PGSC0003DMG400015211;PGSC0003DMG400021398;PGSC0003DMG400021877;PGSC0003DMG400024755;PGSC0003DMG400029738
	GO:0005200	structural constituent of cytoskeleton	10	3	0.18	0.00066	PGSC0003DMG400004962;PGSC0003DMG400009938;PGSC0003DMG400029926
	GO:0005261	cation channel activity	13	3	0.24	0.00152	PGSC0003DMG400014411;PGSC0003DMG400018342;PGSC0003DMG400024168
	GO:0016787	hydrolase activity	820	26	15.12	0.00291	PGSC0003DMG400000608;PGSC0003DMG400002787;PGSC0003DMG400003912;PGSC0003DMG400004790;PGSC0003DMG400004842;PGSC0003DMG400004962;PGSC0003DMG400004992;PGSC0003DMG400005409;PGSC0003DMG400007244;PGSC0003DMG400007794;PGSC0003DMG400007854;PGSC0003DMG400008932;PGSC0003DMG400009177;PGSC0003DMG400009938;PGSC0003DMG400009965;PGSC0003DMG400012017;PGSC0003DMG400014862;PGSC0003DMG400015211;PGSC0003DMG400020116;…
	GO:0005507	copper ion binding	59	5	1.09	0.00437	PGSC0003DMG400004789;PGSC0003DMG400009965;PGSC0003DMG400028958;PGSC0003DMG400028959;PGSC0003DMG400032510
	GO:0052689	carboxylic ester hydrolase activity	38	4	0.7	0.00495	PGSC0003DMG400009177;PGSC0003DMG400009965;PGSC0003DMG400012017;PGSC0003DMG400029964
	GO:0016682	oxidoreductase activity, acting on diphe...	21	3	0.39	0.00635	PGSC0003DMG400028958;PGSC0003DMG400028959;PGSC0003DMG400032510
	GO:0030599	pectinesterase activity	21	3	0.39	0.00635	PGSC0003DMG400009177;PGSC0003DMG400009965;PGSC0003DMG400012017
	GO:0005179	hormone activity	7	2	0.13	0.00665	PGSC0003DMG400022851;PGSC0003DMG400024749
	GO:0016705	oxidoreductase activity, acting on paire...	197	9	3.63	0.00995	PGSC0003DMG400007118;PGSC0003DMG400008222;PGSC0003DMG400011042;PGSC0003DMG400012202;PGSC0003DMG400014707;PGSC0003DMG400016247;PGSC0003DMG400023382;PGSC0003DMG400024249;PGSC0003DMG400029934
	GO:0016717	oxidoreductase activity, acting on paire...	9	2	0.17	0.01113	PGSC0003DMG400016247;PGSC0003DMG400029934
	GO:0016679	oxidoreductase activity, acting on diphe...	26	3	0.48	0.01161	PGSC0003DMG400028958;PGSC0003DMG400028959;PGSC0003DMG400032510
	GO:0005515	protein binding	436	15	8.04	0.01287	PGSC0003DMG400000270;PGSC0003DMG400002636;PGSC0003DMG400003912;PGSC0003DMG400005327;PGSC0003DMG400005338;PGSC0003DMG400006093;PGSC0003DMG400014862;PGSC0003DMG400016221;PGSC0003DMG400016280;PGSC0003DMG400019861;PGSC0003DMG400022299;PGSC0003DMG400022851;PGSC0003DMG400024749;PGSC0003DMG400026636;PGSC0003DMG402019457
	GO:0005102	receptor binding	11	2	0.2	0.0166	PGSC0003DMG400022851;PGSC0003DMG400024749
	GO:0005267	potassium channel activity	11	2	0.2	0.0166	PGSC0003DMG400014411;PGSC0003DMG400024168
	GO:0000036	ACP phosphopantetheine attachment site b...	1	1	0.02	0.01843	PGSC0003DMG400014253
	GO:0000234	phosphoethanolamine N-methyltransferase ...	1	1	0.02	0.01843	PGSC0003DMG400005749
	GO:0004623	phospholipase A2 activity	1	1	0.02	0.01843	PGSC0003DMG400029964
	GO:0009905	ent-copalyl diphosphate synthase activit...	1	1	0.02	0.01843	PGSC0003DMG400020053
	GO:0031177	phosphopantetheine binding	1	1	0.02	0.01843	PGSC0003DMG400014253
	GO:0044620	ACP phosphopantetheine attachment site b...	1	1	0.02	0.01843	PGSC0003DMG400014253
	GO:0051192	prosthetic group binding	1	1	0.02	0.01843	PGSC0003DMG400014253
	GO:0004312	fatty acid synthase activity	12	2	0.22	0.01968	PGSC0003DMG400010819;PGSC0003DMG400032152
	GO:0046983	protein dimerization activity	190	8	3.5	0.02318	PGSC0003DMG400000270;PGSC0003DMG400002636;PGSC0003DMG400005327;PGSC0003DMG400005338;PGSC0003DMG400006093;PGSC0003DMG400016280;PGSC0003DMG400019861;PGSC0003DMG402019457
	GO:0004565	beta-galactosidase activity	14	2	0.26	0.02649	PGSC0003DMG400004842;PGSC0003DMG400015211
	GO:0015079	potassium ion transmembrane transporter ...	14	2	0.26	0.02649	PGSC0003DMG400014411;PGSC0003DMG400024168
CC	GO:0005576	extracellular region	195	17	4.7	1.5e-06	PGSC0003DMG400000608;PGSC0003DMG400001426;PGSC0003DMG400004789;PGSC0003DMG400007794;PGSC0003DMG400007854;PGSC0003DMG400008833;PGSC0003DMG400009951;PGSC0003DMG400016650;PGSC0003DMG400018431;PGSC0003DMG400021398;PGSC0003DMG400021877;PGSC0003DMG400022851;PGSC0003DMG400024749;PGSC0003DMG400024755;PGSC0003DMG400028956;PGSC0003DMG400032510;PGSC0003DMG401028957
	GO:0005618	cell wall	89	10	2.14	3.6e-05	PGSC0003DMG400004789;PGSC0003DMG400007794;PGSC0003DMG400007854;PGSC0003DMG400009177;PGSC0003DMG400015211;PGSC0003DMG400021398;PGSC0003DMG400021877;PGSC0003DMG400024755;PGSC0003DMG400028956;PGSC0003DMG401028957
	GO:0030312	external encapsulating structure	89	10	2.14	3.6e-05	PGSC0003DMG400004789;PGSC0003DMG400007794;PGSC0003DMG400007854;PGSC0003DMG400009177;PGSC0003DMG400015211;PGSC0003DMG400021398;PGSC0003DMG400021877;PGSC0003DMG400024755;PGSC0003DMG400028956;PGSC0003DMG401028957
	GO:0048046	apoplast	66	6	1.59	0.0045	PGSC0003DMG400004789;PGSC0003DMG400007794;PGSC0003DMG400007854;PGSC0003DMG400021398;PGSC0003DMG400021877;PGSC0003DMG400024755
	GO:0046658	anchored component of plasma membrane	6	2	0.14	0.008	PGSC0003DMG400004789;PGSC0003DMG400005442
	GO:0031226	intrinsic component of plasma membrane	8	2	0.19	0.0146	PGSC0003DMG400004789;PGSC0003DMG400005442
	GO:0005874	microtubule	22	3	0.53	0.0148	PGSC0003DMG400004962;PGSC0003DMG400009938;PGSC0003DMG400029926
	GO:0099080	supramolecular complex	22	3	0.53	0.0148	PGSC0003DMG400004962;PGSC0003DMG400009938;PGSC0003DMG400029926
	GO:0099081	supramolecular polymer	22	3	0.53	0.0148	PGSC0003DMG400004962;PGSC0003DMG400009938;PGSC0003DMG400029926
	GO:0099512	supramolecular fiber	22	3	0.53	0.0148	PGSC0003DMG400004962;PGSC0003DMG400009938;PGSC0003DMG400029926

## Sheet: Module 16
Type	GO	Term	Annotated	Significant	Expected	ClassicFisher	GeneID
BP	GO:0009723	response to ethylene	33	5	0.48	0.0001	PGSC0003DMG400002914;PGSC0003DMG400014594;PGSC0003DMG400023402;PGSC0003DMG400027749;PGSC0003DMG400031819
	GO:0006525	arginine metabolic process	7	3	0.1	0.0001	PGSC0003DMG400001662;PGSC0003DMG400021414;PGSC0003DMG400026671
	GO:0006527	arginine catabolic process	3	2	0.04	0.00063	PGSC0003DMG400001662;PGSC0003DMG400026671
	GO:0097164	ammonium ion metabolic process	14	3	0.2	0.00097	PGSC0003DMG400001662;PGSC0003DMG400026671;PGSC0003DMG401022737
	GO:0023014	signal transduction by protein phosphory...	57	5	0.83	0.00134	PGSC0003DMG400007634;PGSC0003DMG400023402;PGSC0003DMG400030058;PGSC0003DMG400031819;PGSC0003DMG400033667
	GO:0009873	ethylene-activated signaling pathway	19	3	0.28	0.00245	PGSC0003DMG400014594;PGSC0003DMG400023402;PGSC0003DMG400031819
	GO:0071369	cellular response to ethylene stimulus	19	3	0.28	0.00245	PGSC0003DMG400014594;PGSC0003DMG400023402;PGSC0003DMG400031819
	GO:0033993	response to lipid	41	4	0.6	0.00282	PGSC0003DMG400000879;PGSC0003DMG400014594;PGSC0003DMG400027749;PGSC0003DMG400030058
	GO:0006571	tyrosine biosynthetic process	6	2	0.09	0.00304	PGSC0003DMG400020334;PGSC0003DMG400030683
	GO:0035556	intracellular signal transduction	141	7	2.06	0.00421	PGSC0003DMG400007634;PGSC0003DMG400014594;PGSC0003DMG400023402;PGSC0003DMG400026226;PGSC0003DMG400030058;PGSC0003DMG400031819;PGSC0003DMG400033667
	GO:0008216	spermidine metabolic process	7	2	0.1	0.00422	PGSC0003DMG400001662;PGSC0003DMG400026671
	GO:0008295	spermidine biosynthetic process	7	2	0.1	0.00422	PGSC0003DMG400001662;PGSC0003DMG400026671
	GO:0009725	response to hormone	143	7	2.09	0.00455	PGSC0003DMG400000879;PGSC0003DMG400002914;PGSC0003DMG400014594;PGSC0003DMG400023402;PGSC0003DMG400027749;PGSC0003DMG400030058;PGSC0003DMG400031819
	GO:0009719	response to endogenous stimulus	147	7	2.15	0.00529	PGSC0003DMG400000879;PGSC0003DMG400002914;PGSC0003DMG400014594;PGSC0003DMG400023402;PGSC0003DMG400027749;PGSC0003DMG400030058;PGSC0003DMG400031819
	GO:0006570	tyrosine metabolic process	8	2	0.12	0.00557	PGSC0003DMG400020334;PGSC0003DMG400030683
	GO:0009065	glutamine family amino acid catabolic pr...	8	2	0.12	0.00557	PGSC0003DMG400001662;PGSC0003DMG400026671
	GO:0006355	regulation of transcription, DNA-templat...	412	13	6.02	0.00589	PGSC0003DMG400010285;PGSC0003DMG400010724;PGSC0003DMG400014594;PGSC0003DMG400016962;PGSC0003DMG400017231;PGSC0003DMG400017233;PGSC0003DMG400019824;PGSC0003DMG400021381;PGSC0003DMG400021895;PGSC0003DMG400023402;PGSC0003DMG400024781;PGSC0003DMG400030058;PGSC0003DMG400030472
	GO:1903506	regulation of nucleic acid-templated tra...	412	13	6.02	0.00589	PGSC0003DMG400010285;PGSC0003DMG400010724;PGSC0003DMG400014594;PGSC0003DMG400016962;PGSC0003DMG400017231;PGSC0003DMG400017233;PGSC0003DMG400019824;PGSC0003DMG400021381;PGSC0003DMG400021895;PGSC0003DMG400023402;PGSC0003DMG400024781;PGSC0003DMG400030058;PGSC0003DMG400030472
	GO:2001141	regulation of RNA biosynthetic process	412	13	6.02	0.00589	PGSC0003DMG400010285;PGSC0003DMG400010724;PGSC0003DMG400014594;PGSC0003DMG400016962;PGSC0003DMG400017231;PGSC0003DMG400017233;PGSC0003DMG400019824;PGSC0003DMG400021381;PGSC0003DMG400021895;PGSC0003DMG400023402;PGSC0003DMG400024781;PGSC0003DMG400030058;PGSC0003DMG400030472
	GO:0051252	regulation of RNA metabolic process	414	13	6.05	0.00614	PGSC0003DMG400010285;PGSC0003DMG400010724;PGSC0003DMG400014594;PGSC0003DMG400016962;PGSC0003DMG400017231;PGSC0003DMG400017233;PGSC0003DMG400019824;PGSC0003DMG400021381;PGSC0003DMG400021895;PGSC0003DMG400023402;PGSC0003DMG400024781;PGSC0003DMG400030058;PGSC0003DMG400030472
MF	GO:0008792	arginine decarboxylase activity	2	2	0.03	0.00017	PGSC0003DMG400001662;PGSC0003DMG400026671
	GO:0016830	carbon-carbon lyase activity	67	6	0.87	0.00021	PGSC0003DMG400001662;PGSC0003DMG400012571;PGSC0003DMG400023978;PGSC0003DMG400026671;PGSC0003DMG400028261;PGSC0003DMG401011377
	GO:0003824	catalytic activity	3092	53	40.37	0.00092	PGSC0003DMG400000048;PGSC0003DMG400000879;PGSC0003DMG400001662;PGSC0003DMG400002011;PGSC0003DMG400003849;PGSC0003DMG400004253;PGSC0003DMG400006326;PGSC0003DMG400006839;PGSC0003DMG400007178;PGSC0003DMG400007634;PGSC0003DMG400009527;PGSC0003DMG400010900;PGSC0003DMG400011499;PGSC0003DMG400012571;PGSC0003DMG400012997;PGSC0003DMG400013110;PGSC0003DMG400013779;PGSC0003DMG400014345;PGSC0003DMG400014770;…
	GO:0004665	prephenate dehydrogenase (NADP+) activit...	5	2	0.07	0.00164	PGSC0003DMG400020334;PGSC0003DMG400030683
	GO:0008977	prephenate dehydrogenase (NAD+) activity	5	2	0.07	0.00164	PGSC0003DMG400020334;PGSC0003DMG400030683
	GO:0001071	nucleic acid binding transcription facto...	227	9	2.96	0.00253	PGSC0003DMG400010285;PGSC0003DMG400010724;PGSC0003DMG400014594;PGSC0003DMG400017231;PGSC0003DMG400017233;PGSC0003DMG400019824;PGSC0003DMG400021381;PGSC0003DMG400021895;PGSC0003DMG400030472
	GO:0003700	transcription factor activity, sequence-...	227	9	2.96	0.00253	PGSC0003DMG400010285;PGSC0003DMG400010724;PGSC0003DMG400014594;PGSC0003DMG400017231;PGSC0003DMG400017233;PGSC0003DMG400019824;PGSC0003DMG400021381;PGSC0003DMG400021895;PGSC0003DMG400030472
	GO:0016831	carboxy-lyase activity	54	4	0.71	0.00515	PGSC0003DMG400001662;PGSC0003DMG400023978;PGSC0003DMG400026671;PGSC0003DMG401011377
	GO:0016773	phosphotransferase activity, alcohol gro...	303	10	3.96	0.00548	PGSC0003DMG400007634;PGSC0003DMG400012997;PGSC0003DMG400023402;PGSC0003DMG400025613;PGSC0003DMG400026211;PGSC0003DMG400028666;PGSC0003DMG400030058;PGSC0003DMG400031819;PGSC0003DMG400033667;PGSC0003DMG401018380
	GO:0004672	protein kinase activity	267	9	3.49	0.00737	PGSC0003DMG400007634;PGSC0003DMG400012997;PGSC0003DMG400023402;PGSC0003DMG400025613;PGSC0003DMG400026211;PGSC0003DMG400028666;PGSC0003DMG400030058;PGSC0003DMG400031819;PGSC0003DMG400033667
	GO:0008080	N-acetyltransferase activity	11	2	0.14	0.00856	PGSC0003DMG400014770;PGSC0003DMG400021414
	GO:0016410	N-acyltransferase activity	11	2	0.14	0.00856	PGSC0003DMG400014770;PGSC0003DMG400021414
	GO:0016829	lyase activity	228	8	2.98	0.00912	PGSC0003DMG400000048;PGSC0003DMG400001662;PGSC0003DMG400011499;PGSC0003DMG400012571;PGSC0003DMG400023978;PGSC0003DMG400026671;PGSC0003DMG400028261;PGSC0003DMG401011377
	GO:0016628	oxidoreductase activity, acting on the C...	36	3	0.47	0.01118	PGSC0003DMG400019202;PGSC0003DMG400020334;PGSC0003DMG400030683
	GO:0016746	transferase activity, transferring acyl ...	107	5	1.4	0.01246	PGSC0003DMG400004253;PGSC0003DMG400010900;PGSC0003DMG400014770;PGSC0003DMG400020343;PGSC0003DMG400021414
	GO:0003935	GTP cyclohydrolase II activity	1	1	0.01	0.01306	PGSC0003DMG400012571
	GO:0008686	3,4-dihydroxy-2-butanone-4-phosphate syn...	1	1	0.01	0.01306	PGSC0003DMG400012571
	GO:0047751	cholestenone 5-alpha-reductase activity	1	1	0.01	0.01306	PGSC0003DMG400019202
	GO:0050213	progesterone 5-alpha-reductase activity	1	1	0.01	0.01306	PGSC0003DMG400019202
	GO:0051740	ethylene binding	1	1	0.01	0.01306	PGSC0003DMG400031819
	GO:0072328	alkene binding	1	1	0.01	0.01306	PGSC0003DMG400031819
CC	GO:0005783	endoplasmic reticulum	84	3	1.03	0.081	PGSC0003DMG400018679;PGSC0003DMG400023402;PGSC0003DMG400031819
	GO:0005789	endoplasmic reticulum membrane	40	2	0.49	0.085	PGSC0003DMG400018679;PGSC0003DMG400023402
	GO:0042175	nuclear outer membrane-endoplasmic retic...	40	2	0.49	0.085	PGSC0003DMG400018679;PGSC0003DMG400023402
	GO:0044432	endoplasmic reticulum part	48	2	0.59	0.116	PGSC0003DMG400018679;PGSC0003DMG400023402
	GO:0005886	plasma membrane	161	4	1.97	0.13	PGSC0003DMG400000879;PGSC0003DMG400021628;PGSC0003DMG400027749;PGSC0003DMG402029631
	GO:0009543	chloroplast thylakoid lumen	14	1	0.17	0.159	PGSC0003DMG400018914
	GO:0031978	plastid thylakoid lumen	14	1	0.17	0.159	PGSC0003DMG400018914
	GO:0031977	thylakoid lumen	20	1	0.24	0.219	PGSC0003DMG400018914
	GO:0016020	membrane	947	14	11.59	0.236	PGSC0003DMG400000879;PGSC0003DMG400001508;PGSC0003DMG400007634;PGSC0003DMG400012571;PGSC0003DMG400018651;PGSC0003DMG400018679;PGSC0003DMG400019202;PGSC0003DMG400021628;PGSC0003DMG400023402;PGSC0003DMG400027749;PGSC0003DMG400031819;PGSC0003DMG400033667;PGSC0003DMG401022737;PGSC0003DMG402029631
	GO:0012505	endomembrane system	138	3	1.69	0.237	PGSC0003DMG400018679;PGSC0003DMG400023402;PGSC0003DMG400031819
